# Supplementary material for: Venom Proteome of the Box Jellyfish Chironex fleckeri
Source: PLoS One. 2012 Dec 7;7(12):e47866. doi: 10.1371/journal.pone.0047866 (PMC3517583; doi:10.1371/journal.pone.0047866)
Supplement: Information S1 — Scaffold peptide and protein reports. Excel spreadsheet containing full protein and peptide information for C. fleckeri Mascot identifications. (XLS) [file pone.0047866.s001.xls]

## Sheet: scaffold-peptide-report
mascot-results, Peptide report created on 02/03/2012
Experiment: mascot-results
	Peak List Generator: Analyst
		Version: unknown
		Charge States Calculated: True
		Deisotoped: True
		Textual Annotation: unknown
	Database Set: 2 Databases
		Database Name: a subset of the cnidarian-protein-db-20110505 database
			Version: unknown
			Taxonomy: All Entries
			Number of Proteins: 1588
		Database Name: the cnidarian-protein-db-20110505 database
			Version: unknown
			Taxonomy: All Entries
			Number of Proteins: 160848
		Does database contain common contaminants?: No
	Search Engine Set: 2 Search Engines
		Search Engine: Mascot
			Version: Mascot
			Samples: All Samples
			Fragment Tolerance: 0.100 Da (Monoisotopic)
			Parent Tolerance: 0.100 Da (Monoisotopic)
			Fixed Modifications: +57 on C (Carbamidomethyl)
			Variable Modifications: +16 on M (Oxidation)
			Database: the cnidarian-protein-db-20110505 database (unknown version, 160848 entries)
			Digestion Enzyme: Trypsin
			Max Missed Cleavages: 2
		Search Engine: X! Tandem
			Version: 2007.01.01.2
			Samples: All Samples
			Fragment Tolerance: 0.100 Da (Monoisotopic)
			Parent Tolerance: 0.100 Da (Monoisotopic)
			Fixed Modifications: +57 on C (Carbamidomethyl)
			Variable Modifications: +16 on M (Oxidation)
			Database: a subset of the cnidarian-protein-db-20110505 database
			Digestion Enzyme: Trypsin
			Max Missed Cleavages: 2
	Scaffold Version: Scaffold_3_00_06
		Peptide Thresholds: 95.0% minimum
		Protein Thresholds: 95.0% minimum and 2 peptides minimum
Experiment name	Biological sample category	Biological sample name	MS/MS sample name	Protein name	Protein accession numbers	Database sources	Protein molecular weight (Da)	Protein identification probability	Number of unique peptides	Number of unique spectra	Number of total spectra	Percentage of total spectra	Percentage sequence coverage	Peptide sequence	Previous amino acid	Next amino acid	Best Peptide identification probability	Best Mascot Ion score	Best Mascot Identity score	Best X! Tandem -log(e) score	Number of identified +1H spectra	Number of identified +2H spectra	Number of identified +3H spectra	Number of identified +4H spectra	Number of enzymatic termini	Calculated +1H Peptide Mass (AMU)	Peptide start index	Peptide stop index	Assigned	Other Proteins
mascot-results	OGE1	Chironex OGE1	mascot_daemon_merge (F004584)	toxin-2 [Chironex fleckeri]	gi|152211368|gb|ABS30941.1|,gi|160380601|sp|A7L036.1|CTX2_CHIFL	cnidarian-protein-db-20110505.fasta	51669	1	5	5	5	0.0175	0.195	AEESVSSVVTK	K	A	0.95	27	37.5	1.82	0	1	0	0	2	1135.58	128	138	TRUE
mascot-results	OGE1	Chironex OGE1	mascot_daemon_merge (F004584)	toxin-2 [Chironex fleckeri]	gi|152211368|gb|ABS30941.1|,gi|160380601|sp|A7L036.1|CTX2_CHIFL	cnidarian-protein-db-20110505.fasta	51669	1	5	5	5	0.0175	0.195	FIAMVVQR	R	I	0.95	31.5	38.1	2.35	0	2	0	0	2	963.544	196	203	FALSE	gi|160380600|sp|A7L035.1|CTX1_CHIFL,gi|152211366|gb|ABS30940.1|,gi|20137750|sp|P58762.1|CTXA_CHIQU,gi|18146993|dbj|BAB82520.1|
mascot-results	OGE1	Chironex OGE1	mascot_daemon_merge (F004584)	toxin-2 [Chironex fleckeri]	gi|152211368|gb|ABS30941.1|,gi|160380601|sp|A7L036.1|CTX2_CHIFL	cnidarian-protein-db-20110505.fasta	51669	1	5	5	5	0.0175	0.195	FQSGDPASIASGCLDILVGISSVLKDFAK	K	F	0.95	24.5	34.1	9.52	0	0	1	0	2	2995.54	80	108	TRUE
mascot-results	OGE1	Chironex OGE1	mascot_daemon_merge (F004584)	toxin-2 [Chironex fleckeri]	gi|152211368|gb|ABS30941.1|,gi|160380601|sp|A7L036.1|CTX2_CHIFL	cnidarian-protein-db-20110505.fasta	51669	1	5	5	5	0.0175	0.195	LSDGFYTIK	K	T	0.95	50	35.4	3.68	0	1	0	0	2	1043.54	359	367	TRUE
mascot-results	OGE1	Chironex OGE1	mascot_daemon_merge (F004584)	toxin-2 [Chironex fleckeri]	gi|152211368|gb|ABS30941.1|,gi|160380601|sp|A7L036.1|CTX2_CHIFL	cnidarian-protein-db-20110505.fasta	51669	1	5	5	5	0.0175	0.195	TCYWTDDYVK	R	I	0.95	7.91	24.8	1.4	0	1	0	0	2	1350.57	375	384	TRUE
mascot-results	OGE1	Chironex OGE1	mascot_daemon_merge (F004584)	toxin-2 [Chironex fleckeri]	gi|152211368|gb|ABS30941.1|,gi|160380601|sp|A7L036.1|CTX2_CHIFL	cnidarian-protein-db-20110505.fasta	51669	1	5	5	5	0.0175	0.195	TDDEETFLFLSYLYPK	K	E	0.95	66.4	34.7	6.04	0	1	0	0	2	1980.95	277	292	TRUE
mascot-results	OGE1	Chironex OGE1	mascot_daemon_merge (F004584)	toxin-2 [Chironex fleckeri]	gi|152211368|gb|ABS30941.1|,gi|160380601|sp|A7L036.1|CTX2_CHIFL	cnidarian-protein-db-20110505.fasta	51669	1	5	5	5	0.0175	0.195	VFEDLLK	R	T	0.95	15.4	39	2.96	0	1	0	0	2	863.487	270	276	FALSE	gi|160380600|sp|A7L035.1|CTX1_CHIFL,gi|152211366|gb|ABS30940.1|,gi|20137750|sp|P58762.1|CTXA_CHIQU,gi|18146993|dbj|BAB82520.1|
mascot-results	OGE1	Chironex OGE1	mascot_daemon_merge (F004584)	predicted protein [Nematostella vectensis]	gi|156223974|gb|EDO44804.1|,gi|156394507|ref|XP_001636867.1|	cnidarian-protein-db-20110505.fasta	50184.5	1	2	2	2	0.007	0.0907	AFVHWYVGEGMEEGEFSEAR	R	E	0.95	60.5	35	-2.34	0	0	1	0	2	2330.02	403	422	TRUE
mascot-results	OGE1	Chironex OGE1	mascot_daemon_merge (F004584)	predicted protein [Nematostella vectensis]	gi|156223974|gb|EDO44804.1|,gi|156394507|ref|XP_001636867.1|	cnidarian-protein-db-20110505.fasta	50184.5	1	2	2	2	0.007	0.0907	FDGALNVDLTEFQTNLVPYPR	R	I	0.95	30	36.2	4.16	0	0	1	0	2	2409.21	244	264	TRUE
mascot-results	OGE1	Chironex OGE1	mascot_daemon_merge (F004584)	RecName: Full=Actin, non-muscle 6.2	gi|113296|sp|P17126.1|ACT_HYDVU,gi|159254|gb|AAA29205.1|,gi|221122242|ref|XP_002154462.1|,gi|221125076|ref|XP_002154696.1|,gi|312861909|gb|ADR10434.1|	cnidarian-protein-db-20110505.fasta	41779.7	1	3	3	5	0.0175	0.117	DLTDYLMK	R	I	0.95	34.9	35.1	2.68	0	3	0	0	2	998.486	185	192	TRUE	gi|26522784|dbj|BAC44866.1|
mascot-results	OGE1	Chironex OGE1	mascot_daemon_merge (F004584)	RecName: Full=Actin, non-muscle 6.2	gi|113296|sp|P17126.1|ACT_HYDVU,gi|159254|gb|AAA29205.1|,gi|221122242|ref|XP_002154462.1|,gi|221125076|ref|XP_002154696.1|,gi|312861909|gb|ADR10434.1|	cnidarian-protein-db-20110505.fasta	41779.7	1	3	3	5	0.0175	0.117	DLYANTVLSGGTTMFPGIADR	K	M	0.95	106	35.6	2.49	0	1	0	0	2	2199.08	293	313	TRUE
mascot-results	OGE1	Chironex OGE1	mascot_daemon_merge (F004584)	RecName: Full=Actin, non-muscle 6.2	gi|113296|sp|P17126.1|ACT_HYDVU,gi|159254|gb|AAA29205.1|,gi|221122242|ref|XP_002154462.1|,gi|221125076|ref|XP_002154696.1|,gi|312861909|gb|ADR10434.1|	cnidarian-protein-db-20110505.fasta	41779.7	1	3	3	5	0.0175	0.117	DMEKIWHHTFYNELR	D	V	0.95	0	0	7.26	0	0	0	1	1	2018.95	82	96	TRUE	gi|26522784|dbj|BAC44866.1|
mascot-results	OGE1	Chironex OGE1	mascot_daemon_merge (F004584)	toxin-1 [Chironex fleckeri]	gi|152211366|gb|ABS30940.1|,gi|160380600|sp|A7L035.1|CTX1_CHIFL	cnidarian-protein-db-20110505.fasta	51374.9	1	6	6	7	0.0246	0.125	AEESVGSVVK	K	K	0.95	35	38	12.6	0	1	0	0	2	1004.53	131	140	TRUE	gi|20137750|sp|P58762.1|CTXA_CHIQU,gi|18146993|dbj|BAB82520.1|
mascot-results	OGE1	Chironex OGE1	mascot_daemon_merge (F004584)	toxin-1 [Chironex fleckeri]	gi|152211366|gb|ABS30940.1|,gi|160380600|sp|A7L035.1|CTX1_CHIFL	cnidarian-protein-db-20110505.fasta	51374.9	1	6	6	7	0.0246	0.125	FIAMVVQR	R	I	0.95	31.5	38.1	2.35	0	2	0	0	2	963.544	199	206	TRUE	gi|152211368|gb|ABS30941.1|,gi|20137750|sp|P58762.1|CTXA_CHIQU,gi|18146993|dbj|BAB82520.1|,gi|160380601|sp|A7L036.1|CTX2_CHIFL
mascot-results	OGE1	Chironex OGE1	mascot_daemon_merge (F004584)	toxin-1 [Chironex fleckeri]	gi|152211366|gb|ABS30940.1|,gi|160380600|sp|A7L035.1|CTX1_CHIFL	cnidarian-protein-db-20110505.fasta	51374.9	1	6	6	7	0.0246	0.125	FNFVPVK	K	L	0.95	21.4	38.5	1.25	0	1	0	0	2	850.482	399	405	TRUE	gi|20137750|sp|P58762.1|CTXA_CHIQU,gi|18146993|dbj|BAB82520.1|
mascot-results	OGE1	Chironex OGE1	mascot_daemon_merge (F004584)	toxin-1 [Chironex fleckeri]	gi|152211366|gb|ABS30940.1|,gi|160380600|sp|A7L035.1|CTX1_CHIFL	cnidarian-protein-db-20110505.fasta	51374.9	1	6	6	7	0.0246	0.125	LNDGYYSIK	K	T	0.95	55.8	33	2.92	0	1	0	0	2	1072.53	362	370	TRUE
mascot-results	OGE1	Chironex OGE1	mascot_daemon_merge (F004584)	toxin-1 [Chironex fleckeri]	gi|152211366|gb|ABS30940.1|,gi|160380600|sp|A7L035.1|CTX1_CHIFL	cnidarian-protein-db-20110505.fasta	51374.9	1	6	6	7	0.0246	0.125	NDDKETYLFLSYLYPR	K	E	0.95	26.8	36.4	4.47	0	0	1	0	2	2037	280	295	TRUE
mascot-results	OGE1	Chironex OGE1	mascot_daemon_merge (F004584)	toxin-1 [Chironex fleckeri]	gi|152211366|gb|ABS30940.1|,gi|160380600|sp|A7L035.1|CTX1_CHIFL	cnidarian-protein-db-20110505.fasta	51374.9	1	6	6	7	0.0246	0.125	VFEDLLK	K	N	0.95	15.4	39	2.96	0	1	0	0	2	863.487	273	279	TRUE	gi|152211368|gb|ABS30941.1|,gi|20137750|sp|P58762.1|CTXA_CHIQU,gi|18146993|dbj|BAB82520.1|,gi|160380601|sp|A7L036.1|CTX2_CHIFL
mascot-results	OGE2	Chironex OGE2	mascot_daemon_merge (F004557)	PREDICTED: similar to myosin heavy chain [Hydra magnipapillata]	gi|221119974|ref|XP_002165895.1|,gi|221129496|ref|XP_002158598.1|	cnidarian-protein-db-20110505.fasta	518158	0.999	2	2	2	0.0016	0.0057	LEAAYEASQQEK	R	L	0.95	54.8	36.7	0.721	0	1	0	0	2	1366.65	267	278	TRUE
mascot-results	OGE2	Chironex OGE2	mascot_daemon_merge (F004557)	PREDICTED: similar to myosin heavy chain [Hydra magnipapillata]	gi|221119974|ref|XP_002165895.1|,gi|221129496|ref|XP_002158598.1|	cnidarian-protein-db-20110505.fasta	518158	0.999	2	2	2	0.0016	0.0057	LELQQELAPATQR	K	L	0.95	22.1	37.4	4.01	0	1	0	0	2	1496.81	279	291	TRUE
mascot-results	OGE2	Chironex OGE2	mascot_daemon_merge (F004557)	toxin-2 [Chironex fleckeri]	gi|152211368|gb|ABS30941.1|,gi|160380601|sp|A7L036.1|CTX2_CHIFL	cnidarian-protein-db-20110505.fasta	51669	1	11	13	32	0.0254	0.433	AEESVSSVVTK	K	A	0.95	68.3	38.4	3.41	0	1	0	0	2	1135.58	128	138	TRUE
mascot-results	OGE2	Chironex OGE2	mascot_daemon_merge (F004557)	toxin-2 [Chironex fleckeri]	gi|152211368|gb|ABS30941.1|,gi|160380601|sp|A7L036.1|CTX2_CHIFL	cnidarian-protein-db-20110505.fasta	51669	1	11	13	32	0.0254	0.433	AFLDGVR	K	N	0.95	47.2	38.4	6.68	0	1	0	0	2	777.425	164	170	FALSE	gi|160380600|sp|A7L035.1|CTX1_CHIFL,gi|152211366|gb|ABS30940.1|,gi|20137750|sp|P58762.1|CTXA_CHIQU,gi|18146993|dbj|BAB82520.1|
mascot-results	OGE2	Chironex OGE2	mascot_daemon_merge (F004557)	toxin-2 [Chironex fleckeri]	gi|152211368|gb|ABS30941.1|,gi|160380601|sp|A7L036.1|CTX2_CHIFL	cnidarian-protein-db-20110505.fasta	51669	1	11	13	32	0.0254	0.433	AIQEQSDQELQEALYGVK	K	R	0.95	124	35.4	20	0	4	0	0	2	2049.01	139	156	TRUE
mascot-results	OGE2	Chironex OGE2	mascot_daemon_merge (F004557)	toxin-2 [Chironex fleckeri]	gi|152211368|gb|ABS30941.1|,gi|160380601|sp|A7L036.1|CTX2_CHIFL	cnidarian-protein-db-20110505.fasta	51669	1	11	13	32	0.0254	0.433	ESTISSGLASLK	S	A	0.95	0	0	6.96	0	3	0	0	1	1192.64	18	29	TRUE
mascot-results	OGE2	Chironex OGE2	mascot_daemon_merge (F004557)	toxin-2 [Chironex fleckeri]	gi|152211368|gb|ABS30941.1|,gi|160380601|sp|A7L036.1|CTX2_CHIFL	cnidarian-protein-db-20110505.fasta	51669	1	11	13	32	0.0254	0.433	FFDLIEVK	K	Y	0.95	31.4	37.5	2.1	0	2	0	0	2	1010.56	304	311	TRUE
mascot-results	OGE2	Chironex OGE2	mascot_daemon_merge (F004557)	toxin-2 [Chironex fleckeri]	gi|152211368|gb|ABS30941.1|,gi|160380601|sp|A7L036.1|CTX2_CHIFL	cnidarian-protein-db-20110505.fasta	51669	1	11	13	32	0.0254	0.433	FIAMVVQR	R	I	0.95	20.1	38.3	3.17	0	1	0	0	2	979.539	196	203	FALSE	gi|160380600|sp|A7L035.1|CTX1_CHIFL,gi|152211366|gb|ABS30940.1|,gi|20137750|sp|P58762.1|CTXA_CHIQU,gi|18146993|dbj|BAB82520.1|
mascot-results	OGE2	Chironex OGE2	mascot_daemon_merge (F004557)	toxin-2 [Chironex fleckeri]	gi|152211368|gb|ABS30941.1|,gi|160380601|sp|A7L036.1|CTX2_CHIFL	cnidarian-protein-db-20110505.fasta	51669	1	11	13	32	0.0254	0.433	FQSGDPASIASGCLDILVGISSVLK	K	D	0.95	114	35.5	16.1	0	0	5	0	2	2534.32	80	104	TRUE
mascot-results	OGE2	Chironex OGE2	mascot_daemon_merge (F004557)	toxin-2 [Chironex fleckeri]	gi|152211368|gb|ABS30941.1|,gi|160380601|sp|A7L036.1|CTX2_CHIFL	cnidarian-protein-db-20110505.fasta	51669	1	11	13	32	0.0254	0.433	FSFVPVQVK	K	G	0.95	30.6	38.3	4.89	0	3	0	0	2	1050.6	396	404	TRUE
mascot-results	OGE2	Chironex OGE2	mascot_daemon_merge (F004557)	toxin-2 [Chironex fleckeri]	gi|152211368|gb|ABS30941.1|,gi|160380601|sp|A7L036.1|CTX2_CHIFL	cnidarian-protein-db-20110505.fasta	51669	1	11	13	32	0.0254	0.433	FSPVFSILSLVVGLFSGTK	K	A	0.95	94.6	36.3	7.49	0	2	3	0	2	1998.13	109	127	TRUE
mascot-results	OGE2	Chironex OGE2	mascot_daemon_merge (F004557)	toxin-2 [Chironex fleckeri]	gi|152211368|gb|ABS30941.1|,gi|160380601|sp|A7L036.1|CTX2_CHIFL	cnidarian-protein-db-20110505.fasta	51669	1	11	13	32	0.0254	0.433	FTDLCSIR	L	D	0.95	0	0	4.02	0	2	0	0	1	1011.49	225	232	FALSE	gi|160380600|sp|A7L035.1|CTX1_CHIFL,gi|152211366|gb|ABS30940.1|,gi|20137750|sp|P58762.1|CTXA_CHIQU,gi|18146993|dbj|BAB82520.1|
mascot-results	OGE2	Chironex OGE2	mascot_daemon_merge (F004557)	toxin-2 [Chironex fleckeri]	gi|152211368|gb|ABS30941.1|,gi|160380601|sp|A7L036.1|CTX2_CHIFL	cnidarian-protein-db-20110505.fasta	51669	1	11	13	32	0.0254	0.433	IASGCLDILVGISSVLK	S	D	0.95	98.4	37.1	6.2	0	10	0	0	1	1744.99	88	104	FALSE	gi|160380600|sp|A7L035.1|CTX1_CHIFL,gi|152211366|gb|ABS30940.1|,gi|20137750|sp|P58762.1|CTXA_CHIQU,gi|18146993|dbj|BAB82520.1|
mascot-results	OGE2	Chironex OGE2	mascot_daemon_merge (F004557)	toxin-2 [Chironex fleckeri]	gi|152211368|gb|ABS30941.1|,gi|160380601|sp|A7L036.1|CTX2_CHIFL	cnidarian-protein-db-20110505.fasta	51669	1	11	13	32	0.0254	0.433	IASGCLDILVGISSVLKDFAK	S	F	0.95	51.3	36	9.15	0	0	1	0	1	2206.22	88	108	FALSE	gi|160380600|sp|A7L035.1|CTX1_CHIFL,gi|152211366|gb|ABS30940.1|,gi|20137750|sp|P58762.1|CTXA_CHIQU,gi|18146993|dbj|BAB82520.1|
mascot-results	OGE2	Chironex OGE2	mascot_daemon_merge (F004557)	toxin-2 [Chironex fleckeri]	gi|152211368|gb|ABS30941.1|,gi|160380601|sp|A7L036.1|CTX2_CHIFL	cnidarian-protein-db-20110505.fasta	51669	1	11	13	32	0.0254	0.433	LFTDLCSIR	E	D	0.95	0	0	3.89	0	1	0	0	1	1124.58	224	232	FALSE	gi|160380600|sp|A7L035.1|CTX1_CHIFL,gi|152211366|gb|ABS30940.1|,gi|20137750|sp|P58762.1|CTXA_CHIQU,gi|18146993|dbj|BAB82520.1|
mascot-results	OGE2	Chironex OGE2	mascot_daemon_merge (F004557)	toxin-2 [Chironex fleckeri]	gi|152211368|gb|ABS30941.1|,gi|160380601|sp|A7L036.1|CTX2_CHIFL	cnidarian-protein-db-20110505.fasta	51669	1	11	13	32	0.0254	0.433	LSDGFYTIK	K	T	0.95	66.6	36.4	1.41	0	3	0	0	2	1043.54	359	367	TRUE
mascot-results	OGE2	Chironex OGE2	mascot_daemon_merge (F004557)	toxin-2 [Chironex fleckeri]	gi|152211368|gb|ABS30941.1|,gi|160380601|sp|A7L036.1|CTX2_CHIFL	cnidarian-protein-db-20110505.fasta	51669	1	11	13	32	0.0254	0.433	MLTMLELFTDLCSIR	R	D	0.95	93.8	35.4	8.77	0	6	2	0	2	1858.91	218	232	FALSE	gi|160380600|sp|A7L035.1|CTX1_CHIFL,gi|152211366|gb|ABS30940.1|
mascot-results	OGE2	Chironex OGE2	mascot_daemon_merge (F004557)	toxin-2 [Chironex fleckeri]	gi|152211368|gb|ABS30941.1|,gi|160380601|sp|A7L036.1|CTX2_CHIFL	cnidarian-protein-db-20110505.fasta	51669	1	11	13	32	0.0254	0.433	NEESDLRPTEVSALAANIPVYQGVR	R	F	0.95	33	34.2	8.54	0	1	1	0	2	2728.39	171	195	TRUE
mascot-results	OGE2	Chironex OGE2	mascot_daemon_merge (F004557)	toxin-2 [Chironex fleckeri]	gi|152211368|gb|ABS30941.1|,gi|160380601|sp|A7L036.1|CTX2_CHIFL	cnidarian-protein-db-20110505.fasta	51669	1	11	13	32	0.0254	0.433	SMEQALENK	K	F	0.95	33.5	37.3	1.44	0	1	0	0	2	1049.49	48	56	TRUE
mascot-results	OGE2	Chironex OGE2	mascot_daemon_merge (F004557)	toxin-2 [Chironex fleckeri]	gi|152211368|gb|ABS30941.1|,gi|160380601|sp|A7L036.1|CTX2_CHIFL	cnidarian-protein-db-20110505.fasta	51669	1	11	13	32	0.0254	0.433	VFEDLLK	R	T	0.95	43	39.1	1.28	0	3	0	0	2	863.487	270	276	FALSE	gi|160380600|sp|A7L035.1|CTX1_CHIFL,gi|152211366|gb|ABS30940.1|,gi|20137750|sp|P58762.1|CTXA_CHIQU,gi|18146993|dbj|BAB82520.1|
mascot-results	OGE2	Chironex OGE2	mascot_daemon_merge (F004557)	toxin-2 [Chironex fleckeri]	gi|152211368|gb|ABS30941.1|,gi|160380601|sp|A7L036.1|CTX2_CHIFL	cnidarian-protein-db-20110505.fasta	51669	1	11	13	32	0.0254	0.433	VMGAIGSLGTAIGK	K	F	0.95	84.8	38.3	3.74	0	3	0	0	2	1274.71	66	79	TRUE
mascot-results	OGE2	Chironex OGE2	mascot_daemon_merge (F004557)	predicted protein [Nematostella vectensis]	gi|156198376|gb|EDO26201.1|,gi|156322163|ref|XP_001618301.1|	cnidarian-protein-db-20110505.fasta	20178.1	1	2	2	3	0.0024	0.122	ISGLIYEETR	R	G	0.95	58.8	37.9	2.89	0	2	0	0	2	1180.62	124	133	TRUE
mascot-results	OGE2	Chironex OGE2	mascot_daemon_merge (F004557)	predicted protein [Nematostella vectensis]	gi|156198376|gb|EDO26201.1|,gi|156322163|ref|XP_001618301.1|	cnidarian-protein-db-20110505.fasta	20178.1	1	2	2	3	0.0024	0.122	TVTAMDVVYALK	K	R	0.95	55	36.9	2.51	0	1	0	0	2	1310.7	158	169	TRUE
mascot-results	OGE2	Chironex OGE2	mascot_daemon_merge (F004557)	elongation factor-1 alpha [Chironex fleckeri]	gi|239736186|gb|ACS12893.1|	cnidarian-protein-db-20110505.fasta	50878.5	1	8	8	12	0.0095	0.216	AVAFVPISGWHGDNMLEPTER	K	M	0.95	23.9	33	4.89	0	0	1	0	2	2326.13	187	207	TRUE
mascot-results	OGE2	Chironex OGE2	mascot_daemon_merge (F004557)	elongation factor-1 alpha [Chironex fleckeri]	gi|239736186|gb|ACS12893.1|	cnidarian-protein-db-20110505.fasta	50878.5	1	8	8	12	0.0095	0.216	EHALLAY	R	T	0.95	28.9	39	1.44	0	1	0	0	1	816.425	135	141	TRUE
mascot-results	OGE2	Chironex OGE2	mascot_daemon_merge (F004557)	elongation factor-1 alpha [Chironex fleckeri]	gi|239736186|gb|ACS12893.1|	cnidarian-protein-db-20110505.fasta	50878.5	1	8	8	12	0.0095	0.216	ETIKYCVTVIDAPGHR	F	D	0.95	0	0	9.47	0	0	0	1	1	1840.94	81	96	TRUE
mascot-results	OGE2	Chironex OGE2	mascot_daemon_merge (F004557)	elongation factor-1 alpha [Chironex fleckeri]	gi|239736186|gb|ACS12893.1|	cnidarian-protein-db-20110505.fasta	50878.5	1	8	8	12	0.0095	0.216	GITIDIALWK	R	F	0.95	20.1	38.1	3.85	0	1	0	0	2	1129.66	70	79	TRUE
mascot-results	OGE2	Chironex OGE2	mascot_daemon_merge (F004557)	elongation factor-1 alpha [Chironex fleckeri]	gi|239736186|gb|ACS12893.1|	cnidarian-protein-db-20110505.fasta	50878.5	1	8	8	12	0.0095	0.216	LPLQDVYK	R	I	0.95	59.5	38.9	1.96	0	4	0	0	2	975.551	248	255	TRUE
mascot-results	OGE2	Chironex OGE2	mascot_daemon_merge (F004557)	elongation factor-1 alpha [Chironex fleckeri]	gi|239736186|gb|ACS12893.1|	cnidarian-protein-db-20110505.fasta	50878.5	1	8	8	12	0.0095	0.216	TLFEALDSILPPQR	K	P	0.95	0	0	4.55	0	1	0	0	1	1599.87	227	240	TRUE
mascot-results	OGE2	Chironex OGE2	mascot_daemon_merge (F004557)	elongation factor-1 alpha [Chironex fleckeri]	gi|239736186|gb|ACS12893.1|	cnidarian-protein-db-20110505.fasta	50878.5	1	8	8	12	0.0095	0.216	VETGIIKPGMVVHFSPANITTEVK	R	S	0.95	19.1	35	5.74	0	0	0	1	2	2567.39	267	290	TRUE
mascot-results	OGE2	Chironex OGE2	mascot_daemon_merge (F004557)	elongation factor-1 alpha [Chironex fleckeri]	gi|239736186|gb|ACS12893.1|	cnidarian-protein-db-20110505.fasta	50878.5	1	8	8	12	0.0095	0.216	YCVTVIDAPGHR	K	D	0.95	42	37.5	4.44	0	2	0	0	2	1387.68	85	96	TRUE
mascot-results	OGE2	Chironex OGE2	mascot_daemon_merge (F004557)	predicted protein [Nematostella vectensis]	gi|156212407|gb|EDO33468.1|,gi|156361995|ref|XP_001625568.1|,gi|161993617|gb|FC185798.1|FC185798,gi|163710617|gb|FC849057.1|FC849057,gi|219238138|gb|FK745754.1|FK745754,gi|282469937|gb|GW194277.1|GW194277,gi|89141600|gb|DY587145.1|DY587145	cnidarian-protein-db-20110505.fasta	23431.3	0.998	2	2	2	0.0016	0.08	IIGEYGLR	K	N	0.95	41.5	38.8	4.41	0	1	0	0	2	920.52	37	44	TRUE
mascot-results	OGE2	Chironex OGE2	mascot_daemon_merge (F004557)	predicted protein [Nematostella vectensis]	gi|156212407|gb|EDO33468.1|,gi|156361995|ref|XP_001625568.1|,gi|161993617|gb|FC185798.1|FC185798,gi|163710617|gb|FC849057.1|FC849057,gi|219238138|gb|FK745754.1|FK745754,gi|282469937|gb|GW194277.1|GW194277,gi|89141600|gb|DY587145.1|DY587145	cnidarian-protein-db-20110505.fasta	23431.3	0.998	2	2	2	0.0016	0.08	LDYVLGLR	K	I	0.95	28.8	39	1.82	0	1	0	0	2	948.551	100	107	TRUE
mascot-results	OGE2	Chironex OGE2	mascot_daemon_merge (F004557)	261 1 514 EST004 Stylophora rejection subtraction Library Stylophora pistillata cDNA clone Contig102 similar to Heat-shock protein 90, mRNA sequence; minus strand; translated	gi|262478028|gb|GT564648.1|GT564648,gi|282480333|gb|GW203345.1|GW203345,gi|89134355|gb|DY579900.1|DY579900,gi|89138500|gb|DY584045.1|DY584045	cnidarian-protein-db-20110505.fasta	28732.9	0.998	2	2	2	0.0016	0.0882	EMLQQNK	R	I	0.95	0	0	3.85	0	1	0	0	2	890.44	189	195	TRUE
mascot-results	OGE2	Chironex OGE2	mascot_daemon_merge (F004557)	261 1 514 EST004 Stylophora rejection subtraction Library Stylophora pistillata cDNA clone Contig102 similar to Heat-shock protein 90, mRNA sequence; minus strand; translated	gi|262478028|gb|GT564648.1|GT564648,gi|282480333|gb|GW203345.1|GW203345,gi|89134355|gb|DY579900.1|DY579900,gi|89138500|gb|DY584045.1|DY584045	cnidarian-protein-db-20110505.fasta	28732.9	0.998	2	2	2	0.0016	0.0882	GVVDSEDLPLNISR	K	E	0.95	35.4	37.2	1.82	0	1	0	0	2	1513.79	175	188	TRUE
mascot-results	OGE2	Chironex OGE2	mascot_daemon_merge (F004557)	PREDICTED: dickkopf-3 related protein [Hydra magnipapillata]	gi|221111230|ref|XP_002159707.1|,gi|37498690|gb|AAQ91437.1|	cnidarian-protein-db-20110505.fasta	21202.3	0.998	2	2	2	0.0016	0.151	AGVSEGQPGTFCDR	K	H	0.95	33.4	32.8	5.6	0	1	0	0	2	1480.65	95	108	TRUE
mascot-results	OGE2	Chironex OGE2	mascot_daemon_merge (F004557)	PREDICTED: dickkopf-3 related protein [Hydra magnipapillata]	gi|221111230|ref|XP_002159707.1|,gi|37498690|gb|AAQ91437.1|	cnidarian-protein-db-20110505.fasta	21202.3	0.998	2	2	2	0.0016	0.151	MLAPGYYSQECNAHK	R	A	0.95	39.5	32	35	0	0	1	0	2	1768.78	40	54	TRUE
mascot-results	OGE2	Chironex OGE2	mascot_daemon_merge (F004557)	PREDICTED: similar to predicted protein [Hydra magnipapillata]	gi|221130531|ref|XP_002161604.1|	cnidarian-protein-db-20110505.fasta	192012	1	2	2	2	0.0016	0.019	AFMTADLPNELIELLEK	K	I	0.95	13.1	36.4	6.72	0	1	0	0	2	1947.01	994	1010	TRUE
mascot-results	OGE2	Chironex OGE2	mascot_daemon_merge (F004557)	PREDICTED: similar to predicted protein [Hydra magnipapillata]	gi|221130531|ref|XP_002161604.1|	cnidarian-protein-db-20110505.fasta	192012	1	2	2	2	0.0016	0.019	AHIAQLCEQAGLLQR	R	A	0.95	40.6	37.3	10.5	0	1	0	0	2	1707.9	611	625	TRUE
mascot-results	OGE2	Chironex OGE2	mascot_daemon_merge (F004557)	PREDICTED: similar to predicted protein [Hydra magnipapillata]	gi|221118656|ref|XP_002163228.1|	cnidarian-protein-db-20110505.fasta	253652	0.998	2	2	2	0.0016	0.0085	VVVFRPPIIYHPPPEIY	R	H	0.95	0	0	6.02	0	0	1	0	1	2036.14	1768	1784	TRUE
mascot-results	OGE2	Chironex OGE2	mascot_daemon_merge (F004557)	PREDICTED: similar to predicted protein [Hydra magnipapillata]	gi|221118656|ref|XP_002163228.1|	cnidarian-protein-db-20110505.fasta	253652	0.998	2	2	2	0.0016	0.0085	VVVFRPPIIYHPPPEIYHR	R	A	0.95	25.2	27.3	4.36	0	0	0	1	2	2329.3	1768	1786	TRUE
mascot-results	OGE2	Chironex OGE2	mascot_daemon_merge (F004557)	clathrin heavy chain [Carukia barnesi]	gi|225547767|gb|ACN93678.1|	cnidarian-protein-db-20110505.fasta	26525.5	0.998	2	2	2	0.0016	0.0708	HDLIEFR	K	R	0.95	59.7	37.6	5.11	0	1	0	0	2	929.484	86	92	TRUE
mascot-results	OGE2	Chironex OGE2	mascot_daemon_merge (F004557)	clathrin heavy chain [Carukia barnesi]	gi|225547767|gb|ACN93678.1|	cnidarian-protein-db-20110505.fasta	26525.5	0.998	2	2	2	0.0016	0.0708	WQQSVELCK	R	K	0.95	31.3	36	2.04	0	1	0	0	2	1177.57	105	113	TRUE
mascot-results	OGE2	Chironex OGE2	mascot_daemon_merge (F004557)	predicted protein [Nematostella vectensis]	gi|156213313|gb|EDO34337.1|,gi|156364605|ref|XP_001626437.1|,gi|162059747|gb|FC252992.1|FC252992,gi|162084258|gb|FC275415.1|FC275415	cnidarian-protein-db-20110505.fasta	31437.8	1	5	5	8	0.0063	0.257	AHLDATTVLSR	F	G	0.95	0	0	3.7	0	1	0	0	1	1183.64	235	245	TRUE
mascot-results	OGE2	Chironex OGE2	mascot_daemon_merge (F004557)	predicted protein [Nematostella vectensis]	gi|156213313|gb|EDO34337.1|,gi|156364605|ref|XP_001626437.1|,gi|162059747|gb|FC252992.1|FC252992,gi|162084258|gb|FC275415.1|FC275415	cnidarian-protein-db-20110505.fasta	31437.8	1	5	5	8	0.0063	0.257	DKEGQDVLLFIDNIFR	R	F	0.95	48.8	36.2	4.66	0	1	0	0	2	1922	153	168	TRUE
mascot-results	OGE2	Chironex OGE2	mascot_daemon_merge (F004557)	predicted protein [Nematostella vectensis]	gi|156213313|gb|EDO34337.1|,gi|156364605|ref|XP_001626437.1|,gi|162059747|gb|FC252992.1|FC252992,gi|162084258|gb|FC275415.1|FC275415	cnidarian-protein-db-20110505.fasta	31437.8	1	5	5	8	0.0063	0.257	FTQAGSEVSALLGR	R	I	0.95	113	37.2	6.15	0	1	0	0	2	1435.75	169	182	TRUE
mascot-results	OGE2	Chironex OGE2	mascot_daemon_merge (F004557)	predicted protein [Nematostella vectensis]	gi|156213313|gb|EDO34337.1|,gi|156364605|ref|XP_001626437.1|,gi|162059747|gb|FC252992.1|FC252992,gi|162084258|gb|FC275415.1|FC275415	cnidarian-protein-db-20110505.fasta	31437.8	1	5	5	8	0.0063	0.257	IPSAVGYQPTLATDMGTMQER	R	I	0.95	24.3	34.2	6.49	0	3	0	0	2	2266.08	183	203	TRUE
mascot-results	OGE2	Chironex OGE2	mascot_daemon_merge (F004557)	predicted protein [Nematostella vectensis]	gi|156213313|gb|EDO34337.1|,gi|156364605|ref|XP_001626437.1|,gi|162059747|gb|FC252992.1|FC252992,gi|162084258|gb|FC275415.1|FC275415	cnidarian-protein-db-20110505.fasta	31437.8	1	5	5	8	0.0063	0.257	VALTGLTVAEYFR	R	D	0.95	104	37	6.59	0	2	0	0	2	1439.79	140	152	TRUE
mascot-results	OGE2	Chironex OGE2	mascot_daemon_merge (F004557)	RecName: Full=Actin, non-muscle 6.2	gi|113296|sp|P17126.1|ACT_HYDVU,gi|159254|gb|AAA29205.1|,gi|221122242|ref|XP_002154462.1|,gi|221125076|ref|XP_002154696.1|,gi|312861909|gb|ADR10434.1|	cnidarian-protein-db-20110505.fasta	41779.7	1	12	13	28	0.0222	0.383	AGFAGDDAPR	K	A	0.95	59	37.4	-2.32	0	1	0	0	2	976.448	20	29	TRUE	gi|26522784|dbj|BAC44866.1|
mascot-results	OGE2	Chironex OGE2	mascot_daemon_merge (F004557)	RecName: Full=Actin, non-muscle 6.2	gi|113296|sp|P17126.1|ACT_HYDVU,gi|159254|gb|AAA29205.1|,gi|221122242|ref|XP_002154462.1|,gi|221125076|ref|XP_002154696.1|,gi|312861909|gb|ADR10434.1|	cnidarian-protein-db-20110505.fasta	41779.7	1	12	13	28	0.0222	0.383	DLYANTVLSGGTTMFPGIADR	K	M	0.95	113	34	7.77	0	2	0	0	2	2199.08	293	313	TRUE
mascot-results	OGE2	Chironex OGE2	mascot_daemon_merge (F004557)	RecName: Full=Actin, non-muscle 6.2	gi|113296|sp|P17126.1|ACT_HYDVU,gi|159254|gb|AAA29205.1|,gi|221122242|ref|XP_002154462.1|,gi|221125076|ref|XP_002154696.1|,gi|312861909|gb|ADR10434.1|	cnidarian-protein-db-20110505.fasta	41779.7	1	12	13	28	0.0222	0.383	DSYVGDEAQSK	K	R	0.95	53.4	34.6	-2.56	0	2	0	0	2	1198.52	52	62	TRUE	gi|26522784|dbj|BAC44866.1|
mascot-results	OGE2	Chironex OGE2	mascot_daemon_merge (F004557)	RecName: Full=Actin, non-muscle 6.2	gi|113296|sp|P17126.1|ACT_HYDVU,gi|159254|gb|AAA29205.1|,gi|221122242|ref|XP_002154462.1|,gi|221125076|ref|XP_002154696.1|,gi|312861909|gb|ADR10434.1|	cnidarian-protein-db-20110505.fasta	41779.7	1	12	13	28	0.0222	0.383	GYSFTTTAER	R	E	0.95	46.4	37.3	3.85	0	8	0	0	2	1132.53	198	207	TRUE	gi|26522784|dbj|BAC44866.1|
mascot-results	OGE2	Chironex OGE2	mascot_daemon_merge (F004557)	RecName: Full=Actin, non-muscle 6.2	gi|113296|sp|P17126.1|ACT_HYDVU,gi|159254|gb|AAA29205.1|,gi|221122242|ref|XP_002154462.1|,gi|221125076|ref|XP_002154696.1|,gi|312861909|gb|ADR10434.1|	cnidarian-protein-db-20110505.fasta	41779.7	1	12	13	28	0.0222	0.383	HHTFYNELR	W	V	0.95	40.3	36.8	1.82	0	1	0	0	1	1216.59	88	96	TRUE	gi|26522784|dbj|BAC44866.1|
mascot-results	OGE2	Chironex OGE2	mascot_daemon_merge (F004557)	RecName: Full=Actin, non-muscle 6.2	gi|113296|sp|P17126.1|ACT_HYDVU,gi|159254|gb|AAA29205.1|,gi|221122242|ref|XP_002154462.1|,gi|221125076|ref|XP_002154696.1|,gi|312861909|gb|ADR10434.1|	cnidarian-protein-db-20110505.fasta	41779.7	1	12	13	28	0.0222	0.383	HPVLLTEAPLNPK	E	A	0.95	37.4	37.4	10.8	0	1	0	0	1	1428.82	102	114	TRUE	gi|26522784|dbj|BAC44866.1|
mascot-results	OGE2	Chironex OGE2	mascot_daemon_merge (F004557)	RecName: Full=Actin, non-muscle 6.2	gi|113296|sp|P17126.1|ACT_HYDVU,gi|159254|gb|AAA29205.1|,gi|221122242|ref|XP_002154462.1|,gi|221125076|ref|XP_002154696.1|,gi|312861909|gb|ADR10434.1|	cnidarian-protein-db-20110505.fasta	41779.7	1	12	13	28	0.0222	0.383	IWHHTFYNELR	K	V	0.95	58.7	36.8	4.59	0	0	2	0	2	1515.75	86	96	TRUE	gi|26522784|dbj|BAC44866.1|
mascot-results	OGE2	Chironex OGE2	mascot_daemon_merge (F004557)	RecName: Full=Actin, non-muscle 6.2	gi|113296|sp|P17126.1|ACT_HYDVU,gi|159254|gb|AAA29205.1|,gi|221122242|ref|XP_002154462.1|,gi|221125076|ref|XP_002154696.1|,gi|312861909|gb|ADR10434.1|	cnidarian-protein-db-20110505.fasta	41779.7	1	12	13	28	0.0222	0.383	KDLYANTVLSGGTTMFPGIADR	R	M	0.95	40.5	34.9	14.3	0	2	0	0	2	2327.17	292	313	TRUE
mascot-results	OGE2	Chironex OGE2	mascot_daemon_merge (F004557)	RecName: Full=Actin, non-muscle 6.2	gi|113296|sp|P17126.1|ACT_HYDVU,gi|159254|gb|AAA29205.1|,gi|221122242|ref|XP_002154462.1|,gi|221125076|ref|XP_002154696.1|,gi|312861909|gb|ADR10434.1|	cnidarian-protein-db-20110505.fasta	41779.7	1	12	13	28	0.0222	0.383	SYELPDGQVITIGNER	K	F	0.95	40	35.8	7.46	0	2	0	0	2	1790.89	240	255	TRUE	gi|26522784|dbj|BAC44866.1|
mascot-results	OGE2	Chironex OGE2	mascot_daemon_merge (F004557)	RecName: Full=Actin, non-muscle 6.2	gi|113296|sp|P17126.1|ACT_HYDVU,gi|159254|gb|AAA29205.1|,gi|221122242|ref|XP_002154462.1|,gi|221125076|ref|XP_002154696.1|,gi|312861909|gb|ADR10434.1|	cnidarian-protein-db-20110505.fasta	41779.7	1	12	13	28	0.0222	0.383	TTGIVLDSGDGVSHTVPIYEGYALPHAIIR	R	L	0.95	36.8	33.9	11.6	0	0	1	0	2	3151.64	149	178	TRUE	gi|26522784|dbj|BAC44866.1|
mascot-results	OGE2	Chironex OGE2	mascot_daemon_merge (F004557)	RecName: Full=Actin, non-muscle 6.2	gi|113296|sp|P17126.1|ACT_HYDVU,gi|159254|gb|AAA29205.1|,gi|221122242|ref|XP_002154462.1|,gi|221125076|ref|XP_002154696.1|,gi|312861909|gb|ADR10434.1|	cnidarian-protein-db-20110505.fasta	41779.7	1	12	13	28	0.0222	0.383	VAPEEHPVLLTEAPLNPK	R	A	0.95	59.8	36.7	7.92	0	2	2	0	2	1954.06	97	114	TRUE	gi|26522784|dbj|BAC44866.1|
mascot-results	OGE2	Chironex OGE2	mascot_daemon_merge (F004557)	RecName: Full=Actin, non-muscle 6.2	gi|113296|sp|P17126.1|ACT_HYDVU,gi|159254|gb|AAA29205.1|,gi|221122242|ref|XP_002154462.1|,gi|221125076|ref|XP_002154696.1|,gi|312861909|gb|ADR10434.1|	cnidarian-protein-db-20110505.fasta	41779.7	1	12	13	28	0.0222	0.383	YPIEHGIVTNWDDMEK	K	I	0.95	67.1	32.3	-2.4	0	2	0	0	2	1946.9	70	85	TRUE	gi|26522784|dbj|BAC44866.1|
mascot-results	OGE2	Chironex OGE2	mascot_daemon_merge (F004557)	PREDICTED: similar to ribosomal protein S3 [Hydra magnipapillata]	gi|221126927|ref|XP_002162713.1|,gi|37724563|gb|AAO20336.1|	cnidarian-protein-db-20110505.fasta	26488.4	0.998	2	2	3	0.0024	0.084	AELNEFLK	K	R	0.95	29.2	38.7	2.55	0	1	0	0	2	963.515	18	25	TRUE
mascot-results	OGE2	Chironex OGE2	mascot_daemon_merge (F004557)	PREDICTED: similar to ribosomal protein S3 [Hydra magnipapillata]	gi|221126927|ref|XP_002162713.1|,gi|37724563|gb|AAO20336.1|	cnidarian-protein-db-20110505.fasta	26488.4	0.998	2	2	3	0.0024	0.084	GLCAIAQCESLR	R	Y	0.95	46.2	36.4	4.32	0	2	0	0	2	1377.66	94	105	TRUE
mascot-results	OGE2	Chironex OGE2	mascot_daemon_merge (F004557)	254 1 885 CAGN10802.fwd CAGN Nematostella vectensis Nemve mixed stages unfert eggs to primary polyps Nematostella vectensis cDNA clone CAGN10802 5', mRNA sequence; translated	gi|162065234|gb|FC257079.1|FC257079,gi|162080963|gb|FC272028.1|FC272028,gi|162099127|gb|FC289113.1|FC289113,gi|162104439|gb|FC296178.1|FC296178,gi|162106843|gb|FC297967.1|FC297967	cnidarian-protein-db-20110505.fasta	30823.2	1	2	2	2	0.0016	0.0976	TGAIVDVPVGEELLGR	R	V	0.95	23.9	37.5	7.37	0	1	0	0	2	1624.89	41	56	TRUE
mascot-results	OGE2	Chironex OGE2	mascot_daemon_merge (F004557)	254 1 885 CAGN10802.fwd CAGN Nematostella vectensis Nemve mixed stages unfert eggs to primary polyps Nematostella vectensis cDNA clone CAGN10802 5', mRNA sequence; translated	gi|162065234|gb|FC257079.1|FC257079,gi|162080963|gb|FC272028.1|FC272028,gi|162099127|gb|FC289113.1|FC289113,gi|162104439|gb|FC296178.1|FC296178,gi|162106843|gb|FC297967.1|FC297967	cnidarian-protein-db-20110505.fasta	30823.2	1	2	2	2	0.0016	0.0976	VVDALGNPIDGK	R	G	0.95	67.7	37.4	3.92	0	1	0	0	2	1197.65	57	68	TRUE
mascot-results	OGE2	Chironex OGE2	mascot_daemon_merge (F004557)	toxin-1 [Chironex fleckeri]	gi|152211366|gb|ABS30940.1|,gi|160380600|sp|A7L035.1|CTX1_CHIFL	cnidarian-protein-db-20110505.fasta	51374.9	1	20	23	72	0.0571	0.425	ADGALFFVDGIPSK	N	V	0.95	0	0	4.85	0	3	0	0	1	1436.74	430	443	TRUE
mascot-results	OGE2	Chironex OGE2	mascot_daemon_merge (F004557)	toxin-1 [Chironex fleckeri]	gi|152211366|gb|ABS30940.1|,gi|160380600|sp|A7L035.1|CTX1_CHIFL	cnidarian-protein-db-20110505.fasta	51374.9	1	20	23	72	0.0571	0.425	AEESVGSVVK	K	K	0.95	54.5	38.5	3.68	0	1	0	0	2	1004.53	131	140	TRUE	gi|20137750|sp|P58762.1|CTXA_CHIQU,gi|18146993|dbj|BAB82520.1|
mascot-results	OGE2	Chironex OGE2	mascot_daemon_merge (F004557)	toxin-1 [Chironex fleckeri]	gi|152211366|gb|ABS30940.1|,gi|160380600|sp|A7L035.1|CTX1_CHIFL	cnidarian-protein-db-20110505.fasta	51374.9	1	20	23	72	0.0571	0.425	AFLDGVR	K	N	0.95	47.2	38.4	6.68	0	1	0	0	2	777.425	167	173	TRUE	gi|152211368|gb|ABS30941.1|,gi|20137750|sp|P58762.1|CTXA_CHIQU,gi|18146993|dbj|BAB82520.1|,gi|160380601|sp|A7L036.1|CTX2_CHIFL
mascot-results	OGE2	Chironex OGE2	mascot_daemon_merge (F004557)	toxin-1 [Chironex fleckeri]	gi|152211366|gb|ABS30940.1|,gi|160380600|sp|A7L035.1|CTX1_CHIFL	cnidarian-protein-db-20110505.fasta	51374.9	1	20	23	72	0.0571	0.425	AVQEQSDQELQEALYGVK	K	R	0.95	91	34.9	14.5	0	3	0	0	2	2035	142	159	TRUE
mascot-results	OGE2	Chironex OGE2	mascot_daemon_merge (F004557)	toxin-1 [Chironex fleckeri]	gi|152211366|gb|ABS30940.1|,gi|160380600|sp|A7L035.1|CTX1_CHIFL	cnidarian-protein-db-20110505.fasta	51374.9	1	20	23	72	0.0571	0.425	DLILLDLYQLVATPGHSPN	R	I	0.95	0	0	7.85	0	0	1	0	1	2079.11	236	254	TRUE	gi|20137750|sp|P58762.1|CTXA_CHIQU,gi|18146993|dbj|BAB82520.1|
mascot-results	OGE2	Chironex OGE2	mascot_daemon_merge (F004557)	toxin-1 [Chironex fleckeri]	gi|152211366|gb|ABS30940.1|,gi|160380600|sp|A7L035.1|CTX1_CHIFL	cnidarian-protein-db-20110505.fasta	51374.9	1	20	23	72	0.0571	0.425	ETYLFLSYLYPR	K	E	0.95	67.5	37	2.85	0	5	0	0	2	1564.8	284	295	TRUE	gi|20137750|sp|P58762.1|CTXA_CHIQU,gi|18146993|dbj|BAB82520.1|
mascot-results	OGE2	Chironex OGE2	mascot_daemon_merge (F004557)	toxin-1 [Chironex fleckeri]	gi|152211366|gb|ABS30940.1|,gi|160380600|sp|A7L035.1|CTX1_CHIFL	cnidarian-protein-db-20110505.fasta	51374.9	1	20	23	72	0.0571	0.425	FAYVPQNADGALFFVDGIPSK	K	V	0.95	44.8	35.1	3.96	0	2	0	0	2	2256.13	423	443	TRUE
mascot-results	OGE2	Chironex OGE2	mascot_daemon_merge (F004557)	toxin-1 [Chironex fleckeri]	gi|152211366|gb|ABS30940.1|,gi|160380600|sp|A7L035.1|CTX1_CHIFL	cnidarian-protein-db-20110505.fasta	51374.9	1	20	23	72	0.0571	0.425	FIAMVVQR	R	I	0.95	20.1	38.3	3.17	0	1	0	0	2	979.539	199	206	TRUE	gi|152211368|gb|ABS30941.1|,gi|20137750|sp|P58762.1|CTXA_CHIQU,gi|18146993|dbj|BAB82520.1|,gi|160380601|sp|A7L036.1|CTX2_CHIFL
mascot-results	OGE2	Chironex OGE2	mascot_daemon_merge (F004557)	toxin-1 [Chironex fleckeri]	gi|152211366|gb|ABS30940.1|,gi|160380600|sp|A7L035.1|CTX1_CHIFL	cnidarian-protein-db-20110505.fasta	51374.9	1	20	23	72	0.0571	0.425	FSPIFSILSLVVGLFSGTK	K	A	0.95	98.5	36.1	19.6	0	6	2	0	2	2012.15	112	130	TRUE
mascot-results	OGE2	Chironex OGE2	mascot_daemon_merge (F004557)	toxin-1 [Chironex fleckeri]	gi|152211366|gb|ABS30940.1|,gi|160380600|sp|A7L035.1|CTX1_CHIFL	cnidarian-protein-db-20110505.fasta	51374.9	1	20	23	72	0.0571	0.425	FTDLCSLR	L	D	0.95	0	0	4.02	0	2	0	0	1	1011.49	228	235	TRUE	gi|152211368|gb|ABS30941.1|,gi|20137750|sp|P58762.1|CTXA_CHIQU,gi|18146993|dbj|BAB82520.1|,gi|160380601|sp|A7L036.1|CTX2_CHIFL
mascot-results	OGE2	Chironex OGE2	mascot_daemon_merge (F004557)	toxin-1 [Chironex fleckeri]	gi|152211366|gb|ABS30940.1|,gi|160380600|sp|A7L035.1|CTX1_CHIFL	cnidarian-protein-db-20110505.fasta	51374.9	1	20	23	72	0.0571	0.425	IASGCLDILVGISSVLK	K	D	0.95	98.4	37.1	6.2	0	14	0	0	2	1744.99	91	107	TRUE	gi|152211368|gb|ABS30941.1|,gi|20137750|sp|P58762.1|CTXA_CHIQU,gi|18146993|dbj|BAB82520.1|,gi|160380601|sp|A7L036.1|CTX2_CHIFL
mascot-results	OGE2	Chironex OGE2	mascot_daemon_merge (F004557)	toxin-1 [Chironex fleckeri]	gi|152211366|gb|ABS30940.1|,gi|160380600|sp|A7L035.1|CTX1_CHIFL	cnidarian-protein-db-20110505.fasta	51374.9	1	20	23	72	0.0571	0.425	IASGCLDILVGISSVLKDFAK	K	F	0.95	51.3	36	9.15	0	0	3	0	2	2206.22	91	111	TRUE	gi|152211368|gb|ABS30941.1|,gi|20137750|sp|P58762.1|CTXA_CHIQU,gi|18146993|dbj|BAB82520.1|,gi|160380601|sp|A7L036.1|CTX2_CHIFL
mascot-results	OGE2	Chironex OGE2	mascot_daemon_merge (F004557)	toxin-1 [Chironex fleckeri]	gi|152211366|gb|ABS30940.1|,gi|160380600|sp|A7L035.1|CTX1_CHIFL	cnidarian-protein-db-20110505.fasta	51374.9	1	20	23	72	0.0571	0.425	IFNFFDLMK	K	V	0.95	27.3	37.7	6.37	0	7	0	0	2	1190.59	304	312	TRUE
mascot-results	OGE2	Chironex OGE2	mascot_daemon_merge (F004557)	toxin-1 [Chironex fleckeri]	gi|152211366|gb|ABS30940.1|,gi|160380600|sp|A7L035.1|CTX1_CHIFL	cnidarian-protein-db-20110505.fasta	51374.9	1	20	23	72	0.0571	0.425	KVFEDLLK	K	N	0.95	45.1	38.5	-0.623	0	1	0	0	2	991.582	272	279	TRUE	gi|20137750|sp|P58762.1|CTXA_CHIQU,gi|18146993|dbj|BAB82520.1|
mascot-results	OGE2	Chironex OGE2	mascot_daemon_merge (F004557)	toxin-1 [Chironex fleckeri]	gi|152211366|gb|ABS30940.1|,gi|160380600|sp|A7L035.1|CTX1_CHIFL	cnidarian-protein-db-20110505.fasta	51374.9	1	20	23	72	0.0571	0.425	LFTDLCSLR	E	D	0.95	0	0	3.89	0	1	0	0	1	1124.58	227	235	TRUE	gi|152211368|gb|ABS30941.1|,gi|20137750|sp|P58762.1|CTXA_CHIQU,gi|18146993|dbj|BAB82520.1|,gi|160380601|sp|A7L036.1|CTX2_CHIFL
mascot-results	OGE2	Chironex OGE2	mascot_daemon_merge (F004557)	toxin-1 [Chironex fleckeri]	gi|152211366|gb|ABS30940.1|,gi|160380600|sp|A7L035.1|CTX1_CHIFL	cnidarian-protein-db-20110505.fasta	51374.9	1	20	23	72	0.0571	0.425	LNDGYYSIK	K	T	0.95	48.7	36.6	1.68	0	2	0	0	2	1072.53	362	370	TRUE
mascot-results	OGE2	Chironex OGE2	mascot_daemon_merge (F004557)	toxin-1 [Chironex fleckeri]	gi|152211366|gb|ABS30940.1|,gi|160380600|sp|A7L035.1|CTX1_CHIFL	cnidarian-protein-db-20110505.fasta	51374.9	1	20	23	72	0.0571	0.425	MLTMLELFTDLCSLR	R	D	0.95	93.8	35.4	8.77	0	6	2	0	2	1858.91	221	235	TRUE	gi|152211368|gb|ABS30941.1|,gi|160380601|sp|A7L036.1|CTX2_CHIFL
mascot-results	OGE2	Chironex OGE2	mascot_daemon_merge (F004557)	toxin-1 [Chironex fleckeri]	gi|152211366|gb|ABS30940.1|,gi|160380600|sp|A7L035.1|CTX1_CHIFL	cnidarian-protein-db-20110505.fasta	51374.9	1	20	23	72	0.0571	0.425	NDDKETYLFLSYLYPR	K	E	0.95	53.2	34.7	7.89	0	1	1	0	2	2037	280	295	TRUE
mascot-results	OGE2	Chironex OGE2	mascot_daemon_merge (F004557)	toxin-1 [Chironex fleckeri]	gi|152211366|gb|ABS30940.1|,gi|160380600|sp|A7L035.1|CTX1_CHIFL	cnidarian-protein-db-20110505.fasta	51374.9	1	20	23	72	0.0571	0.425	VFEDLLK	K	N	0.95	43	39.1	1.28	0	3	0	0	2	863.487	273	279	TRUE	gi|152211368|gb|ABS30941.1|,gi|20137750|sp|P58762.1|CTXA_CHIQU,gi|18146993|dbj|BAB82520.1|,gi|160380601|sp|A7L036.1|CTX2_CHIFL
mascot-results	OGE2	Chironex OGE2	mascot_daemon_merge (F004557)	toxin-1 [Chironex fleckeri]	gi|152211366|gb|ABS30940.1|,gi|160380600|sp|A7L035.1|CTX1_CHIFL	cnidarian-protein-db-20110505.fasta	51374.9	1	20	23	72	0.0571	0.425	VMGAIGSLSTAVGK	K	F	0.95	111	38.1	3.59	0	4	0	0	2	1290.71	69	82	TRUE	gi|20137750|sp|P58762.1|CTXA_CHIQU,gi|18146993|dbj|BAB82520.1|
mascot-results	OGE2	Chironex OGE2	mascot_daemon_merge (F004557)	predicted protein [Nematostella vectensis]	gi|156223696|gb|EDO44528.1|,gi|156393953|ref|XP_001636591.1|,gi|221116505|ref|XP_002158899.1|,gi|221116591|ref|XP_002167367.1|	cnidarian-protein-db-20110505.fasta	22731.5	0.998	2	2	2	0.0016	0.12	LQIWDTAGQER	K	F	0.95	43.7	37.6	3.05	0	1	0	0	2	1316.66	59	69	TRUE
mascot-results	OGE2	Chironex OGE2	mascot_daemon_merge (F004557)	predicted protein [Nematostella vectensis]	gi|156223696|gb|EDO44528.1|,gi|156393953|ref|XP_001636591.1|,gi|221116505|ref|XP_002158899.1|,gi|221116591|ref|XP_002167367.1|	cnidarian-protein-db-20110505.fasta	22731.5	0.998	2	2	2	0.0016	0.12	SGSYITTIGVDFK	F	I	0.95	0	0	7.08	0	1	0	0	1	1387.71	34	46	TRUE
mascot-results	OGE2	Chironex OGE2	mascot_daemon_merge (F004557)	PREDICTED: similar to predicted protein [Hydra magnipapillata]	gi|221132017|ref|XP_002156272.1|	cnidarian-protein-db-20110505.fasta	73978.5	0.998	2	2	3	0.0024	0.0465	IINEPTAAAIAYGLDK	R	K	0.95	92.1	37.3	7.57	0	2	0	0	2	1659.9	206	221	TRUE
mascot-results	OGE2	Chironex OGE2	mascot_daemon_merge (F004557)	PREDICTED: similar to predicted protein [Hydra magnipapillata]	gi|221132017|ref|XP_002156272.1|	cnidarian-protein-db-20110505.fasta	73978.5	0.998	2	2	3	0.0024	0.0465	NQLTSNPENTIFDAK	K	R	0.95	33.2	35.2	1.28	0	1	0	0	2	1691.82	90	104	TRUE
mascot-results	OGE2	Chironex OGE2	mascot_daemon_merge (F004557)	PREDICTED: similar to beta-tubulin [Hydra magnipapillata]	gi|221129327|ref|XP_002161860.1|	cnidarian-protein-db-20110505.fasta	50031	1	16	18	37	0.0293	0.394	ALTVPELTQQMFDAK	R	N	0.95	38.2	36.7	3.92	0	2	0	0	2	1691.87	283	297	TRUE
mascot-results	OGE2	Chironex OGE2	mascot_daemon_merge (F004557)	PREDICTED: similar to beta-tubulin [Hydra magnipapillata]	gi|221129327|ref|XP_002161860.1|	cnidarian-protein-db-20110505.fasta	50031	1	16	18	37	0.0293	0.394	AVLVDLEPGTMDSVR	R	S	0.95	26.2	36.2	7.8	0	3	0	0	2	1617.82	63	77	TRUE
mascot-results	OGE2	Chironex OGE2	mascot_daemon_merge (F004557)	PREDICTED: similar to beta-tubulin [Hydra magnipapillata]	gi|221129327|ref|XP_002161860.1|	cnidarian-protein-db-20110505.fasta	50031	1	16	18	37	0.0293	0.394	EVDEQMLNVQNK	K	N	0.95	69.2	35.6	4.89	0	2	0	0	2	1446.69	325	336	TRUE
mascot-results	OGE2	Chironex OGE2	mascot_daemon_merge (F004557)	PREDICTED: similar to beta-tubulin [Hydra magnipapillata]	gi|221129327|ref|XP_002161860.1|	cnidarian-protein-db-20110505.fasta	50031	1	16	18	37	0.0293	0.394	FPGQLNADLR	R	K	0.95	70.2	37.3	4.48	0	3	0	0	2	1130.6	242	251	TRUE
mascot-results	OGE2	Chironex OGE2	mascot_daemon_merge (F004557)	PREDICTED: similar to beta-tubulin [Hydra magnipapillata]	gi|221129327|ref|XP_002161860.1|	cnidarian-protein-db-20110505.fasta	50031	1	16	18	37	0.0293	0.394	GHYTEGAELVDSVLDVVR	K	K	0.95	101	36.2	18.2	0	3	1	0	2	1958.98	104	121	TRUE
mascot-results	OGE2	Chironex OGE2	mascot_daemon_merge (F004557)	PREDICTED: similar to beta-tubulin [Hydra magnipapillata]	gi|221129327|ref|XP_002161860.1|	cnidarian-protein-db-20110505.fasta	50031	1	16	18	37	0.0293	0.394	IGNSTAIQELFK	F	R	0.95	0	0	10.7	0	2	0	0	1	1320.72	368	379	TRUE
mascot-results	OGE2	Chironex OGE2	mascot_daemon_merge (F004557)	PREDICTED: similar to beta-tubulin [Hydra magnipapillata]	gi|221129327|ref|XP_002161860.1|	cnidarian-protein-db-20110505.fasta	50031	1	16	18	37	0.0293	0.394	INVYYNEATGGK	R	Y	0.95	88.5	34.9	7.04	0	4	0	0	2	1328.65	47	58	TRUE
mascot-results	OGE2	Chironex OGE2	mascot_daemon_merge (F004557)	PREDICTED: similar to beta-tubulin [Hydra magnipapillata]	gi|221129327|ref|XP_002161860.1|	cnidarian-protein-db-20110505.fasta	50031	1	16	18	37	0.0293	0.394	ISEQFTAMFR	R	R	0.95	74.5	36.6	-2.34	0	4	0	0	2	1229.6	381	390	TRUE
mascot-results	OGE2	Chironex OGE2	mascot_daemon_merge (F004557)	PREDICTED: similar to beta-tubulin [Hydra magnipapillata]	gi|221129327|ref|XP_002161860.1|	cnidarian-protein-db-20110505.fasta	50031	1	16	18	37	0.0293	0.394	LAVNMVPFPR	K	L	0.95	42.2	37.8	-2.94	0	1	0	0	2	1143.63	253	262	TRUE
mascot-results	OGE2	Chironex OGE2	mascot_daemon_merge (F004557)	PREDICTED: similar to beta-tubulin [Hydra magnipapillata]	gi|221129327|ref|XP_002161860.1|	cnidarian-protein-db-20110505.fasta	50031	1	16	18	37	0.0293	0.394	LTTPTYGDLNHLVSATMSGVTTCLR	K	F	0.95	95.9	34.1	0	0	1	3	0	2	2708.34	217	241	TRUE
mascot-results	OGE2	Chironex OGE2	mascot_daemon_merge (F004557)	PREDICTED: similar to beta-tubulin [Hydra magnipapillata]	gi|221129327|ref|XP_002161860.1|	cnidarian-protein-db-20110505.fasta	50031	1	16	18	37	0.0293	0.394	MSATFIGNSTAIQELFK	K	R	0.95	56.7	36.7	3.59	0	2	0	0	2	1857.94	363	379	TRUE
mascot-results	OGE2	Chironex OGE2	mascot_daemon_merge (F004557)	PREDICTED: similar to beta-tubulin [Hydra magnipapillata]	gi|221129327|ref|XP_002161860.1|	cnidarian-protein-db-20110505.fasta	50031	1	16	18	37	0.0293	0.394	NSSYFVEWIPNNVK	K	T	0.95	30	34.7	4	0	1	0	0	2	1696.83	337	350	TRUE
mascot-results	OGE2	Chironex OGE2	mascot_daemon_merge (F004557)	PREDICTED: similar to beta-tubulin [Hydra magnipapillata]	gi|221129327|ref|XP_002161860.1|	cnidarian-protein-db-20110505.fasta	50031	1	16	18	37	0.0293	0.394	TAVCDIPPR	K	G	0.95	79.7	36	4.36	0	2	0	0	2	1028.52	351	359	TRUE
mascot-results	OGE2	Chironex OGE2	mascot_daemon_merge (F004557)	PREDICTED: similar to beta-tubulin [Hydra magnipapillata]	gi|221129327|ref|XP_002161860.1|	cnidarian-protein-db-20110505.fasta	50031	1	16	18	37	0.0293	0.394	TEGAELVDSVLDVVR	Y	K	0.95	0	0	12.5	0	1	0	0	1	1601.84	107	121	TRUE
mascot-results	OGE2	Chironex OGE2	mascot_daemon_merge (F004557)	PREDICTED: similar to beta-tubulin [Hydra magnipapillata]	gi|221129327|ref|XP_002161860.1|	cnidarian-protein-db-20110505.fasta	50031	1	16	18	37	0.0293	0.394	VDLEPGTMDSVR	L	S	0.95	0	0	3.82	0	1	0	0	1	1318.63	66	77	TRUE
mascot-results	OGE2	Chironex OGE2	mascot_daemon_merge (F004557)	PREDICTED: similar to beta-tubulin [Hydra magnipapillata]	gi|221129327|ref|XP_002161860.1|	cnidarian-protein-db-20110505.fasta	50031	1	16	18	37	0.0293	0.394	YLTVAAMFR	R	G	0.95	48	36.4	0.252	0	1	0	0	2	1071.57	310	318	TRUE
mascot-results	OGE2	Chironex OGE2	mascot_daemon_merge (F004557)	actin [Galaxea fascicularis]	gi|26522784|dbj|BAC44866.1|	cnidarian-protein-db-20110505.fasta	41707.7	0.998	2	2	10	0.0079	0.431	AGFAGDDAPR	K	A	0.95	59	37.4	-2.32	0	1	0	0	2	976.448	20	29	FALSE	gi|312861909|gb|ADR10434.1|,gi|159254|gb|AAA29205.1|,gi|221125076|ref|XP_002154696.1|,gi|113296|sp|P17126.1|ACT_HYDVU,gi|221122242|ref|XP_002154462.1|
mascot-results	OGE2	Chironex OGE2	mascot_daemon_merge (F004557)	actin [Galaxea fascicularis]	gi|26522784|dbj|BAC44866.1|	cnidarian-protein-db-20110505.fasta	41707.7	0.998	2	2	10	0.0079	0.431	DSYVGDEAQSK	K	R	0.95	53.4	34.6	-2.56	0	2	0	0	2	1198.52	52	62	FALSE	gi|312861909|gb|ADR10434.1|,gi|159254|gb|AAA29205.1|,gi|221125076|ref|XP_002154696.1|,gi|113296|sp|P17126.1|ACT_HYDVU,gi|221122242|ref|XP_002154462.1|
mascot-results	OGE2	Chironex OGE2	mascot_daemon_merge (F004557)	actin [Galaxea fascicularis]	gi|26522784|dbj|BAC44866.1|	cnidarian-protein-db-20110505.fasta	41707.7	0.998	2	2	10	0.0079	0.431	EIAALAPPTMK	K	I	0.95	36.9	37.9	6.68	0	9	0	0	2	1157.62	317	327	TRUE
mascot-results	OGE2	Chironex OGE2	mascot_daemon_merge (F004557)	actin [Galaxea fascicularis]	gi|26522784|dbj|BAC44866.1|	cnidarian-protein-db-20110505.fasta	41707.7	0.998	2	2	10	0.0079	0.431	GYSFTTTAER	R	E	0.95	46.4	37.3	3.85	0	8	0	0	2	1132.53	198	207	FALSE	gi|312861909|gb|ADR10434.1|,gi|159254|gb|AAA29205.1|,gi|221125076|ref|XP_002154696.1|,gi|113296|sp|P17126.1|ACT_HYDVU,gi|221122242|ref|XP_002154462.1|
mascot-results	OGE2	Chironex OGE2	mascot_daemon_merge (F004557)	actin [Galaxea fascicularis]	gi|26522784|dbj|BAC44866.1|	cnidarian-protein-db-20110505.fasta	41707.7	0.998	2	2	10	0.0079	0.431	HHTFYNELR	W	V	0.95	40.3	36.8	1.82	0	1	0	0	1	1216.59	88	96	FALSE	gi|312861909|gb|ADR10434.1|,gi|159254|gb|AAA29205.1|,gi|221125076|ref|XP_002154696.1|,gi|113296|sp|P17126.1|ACT_HYDVU,gi|221122242|ref|XP_002154462.1|
mascot-results	OGE2	Chironex OGE2	mascot_daemon_merge (F004557)	actin [Galaxea fascicularis]	gi|26522784|dbj|BAC44866.1|	cnidarian-protein-db-20110505.fasta	41707.7	0.998	2	2	10	0.0079	0.431	HPVLLTEAPLNPK	E	A	0.95	37.4	37.4	10.8	0	1	0	0	1	1428.82	102	114	FALSE	gi|312861909|gb|ADR10434.1|,gi|159254|gb|AAA29205.1|,gi|221125076|ref|XP_002154696.1|,gi|113296|sp|P17126.1|ACT_HYDVU,gi|221122242|ref|XP_002154462.1|
mascot-results	OGE2	Chironex OGE2	mascot_daemon_merge (F004557)	actin [Galaxea fascicularis]	gi|26522784|dbj|BAC44866.1|	cnidarian-protein-db-20110505.fasta	41707.7	0.998	2	2	10	0.0079	0.431	IWHHTFYNELR	K	V	0.95	58.7	36.8	4.59	0	0	2	0	2	1515.75	86	96	FALSE	gi|312861909|gb|ADR10434.1|,gi|159254|gb|AAA29205.1|,gi|221125076|ref|XP_002154696.1|,gi|113296|sp|P17126.1|ACT_HYDVU,gi|221122242|ref|XP_002154462.1|
mascot-results	OGE2	Chironex OGE2	mascot_daemon_merge (F004557)	actin [Galaxea fascicularis]	gi|26522784|dbj|BAC44866.1|	cnidarian-protein-db-20110505.fasta	41707.7	0.998	2	2	10	0.0079	0.431	MTQIMFETFNAPAMYVAIQAVLSLYASGR	K	T	0.95	74.7	33.3	7.34	0	0	1	0	2	3239.59	120	148	TRUE
mascot-results	OGE2	Chironex OGE2	mascot_daemon_merge (F004557)	actin [Galaxea fascicularis]	gi|26522784|dbj|BAC44866.1|	cnidarian-protein-db-20110505.fasta	41707.7	0.998	2	2	10	0.0079	0.431	SYELPDGQVITIGNER	K	F	0.95	40	35.8	7.46	0	2	0	0	2	1790.89	240	255	FALSE	gi|312861909|gb|ADR10434.1|,gi|159254|gb|AAA29205.1|,gi|221125076|ref|XP_002154696.1|,gi|113296|sp|P17126.1|ACT_HYDVU,gi|221122242|ref|XP_002154462.1|
mascot-results	OGE2	Chironex OGE2	mascot_daemon_merge (F004557)	actin [Galaxea fascicularis]	gi|26522784|dbj|BAC44866.1|	cnidarian-protein-db-20110505.fasta	41707.7	0.998	2	2	10	0.0079	0.431	TTGIVLDSGDGVSHTVPIYEGYALPHAILR	R	L	0.95	36.8	33.9	11.6	0	0	1	0	2	3151.64	149	178	FALSE	gi|312861909|gb|ADR10434.1|,gi|159254|gb|AAA29205.1|,gi|221125076|ref|XP_002154696.1|,gi|113296|sp|P17126.1|ACT_HYDVU,gi|221122242|ref|XP_002154462.1|
mascot-results	OGE2	Chironex OGE2	mascot_daemon_merge (F004557)	actin [Galaxea fascicularis]	gi|26522784|dbj|BAC44866.1|	cnidarian-protein-db-20110505.fasta	41707.7	0.998	2	2	10	0.0079	0.431	VAPEEHPVLLTEAPLNPK	R	A	0.95	59.8	36.7	7.92	0	2	2	0	2	1954.06	97	114	FALSE	gi|312861909|gb|ADR10434.1|,gi|159254|gb|AAA29205.1|,gi|221125076|ref|XP_002154696.1|,gi|113296|sp|P17126.1|ACT_HYDVU,gi|221122242|ref|XP_002154462.1|
mascot-results	OGE2	Chironex OGE2	mascot_daemon_merge (F004557)	actin [Galaxea fascicularis]	gi|26522784|dbj|BAC44866.1|	cnidarian-protein-db-20110505.fasta	41707.7	0.998	2	2	10	0.0079	0.431	YPIEHGIVTNWDDMEK	K	I	0.95	67.1	32.3	-2.4	0	2	0	0	2	1946.9	70	85	FALSE	gi|312861909|gb|ADR10434.1|,gi|159254|gb|AAA29205.1|,gi|221125076|ref|XP_002154696.1|,gi|113296|sp|P17126.1|ACT_HYDVU,gi|221122242|ref|XP_002154462.1|
mascot-results	OGE2	Chironex OGE2	mascot_daemon_merge (F004557)	predicted protein [Nematostella vectensis]	gi|156223974|gb|EDO44804.1|,gi|156394507|ref|XP_001636867.1|	cnidarian-protein-db-20110505.fasta	50184.5	1	16	17	47	0.0372	0.44	AVCMLSNTTAIAEAWAR	R	L	0.95	79.7	36	5.09	0	8	0	0	2	1864.9	374	390	TRUE
mascot-results	OGE2	Chironex OGE2	mascot_daemon_merge (F004557)	predicted protein [Nematostella vectensis]	gi|156223974|gb|EDO44804.1|,gi|156394507|ref|XP_001636867.1|	cnidarian-protein-db-20110505.fasta	50184.5	1	16	17	47	0.0372	0.44	AVFVDLEPTVVDEVR	R	T	0.95	79.2	36.9	2.46	0	3	0	0	2	1687.89	65	79	TRUE
mascot-results	OGE2	Chironex OGE2	mascot_daemon_merge (F004557)	predicted protein [Nematostella vectensis]	gi|156223974|gb|EDO44804.1|,gi|156394507|ref|XP_001636867.1|	cnidarian-protein-db-20110505.fasta	50184.5	1	16	17	47	0.0372	0.44	DVNAAIATIK	K	T	0.95	43.3	38.7	3.74	0	5	0	0	2	1015.58	327	336	TRUE
mascot-results	OGE2	Chironex OGE2	mascot_daemon_merge (F004557)	predicted protein [Nematostella vectensis]	gi|156223974|gb|EDO44804.1|,gi|156394507|ref|XP_001636867.1|	cnidarian-protein-db-20110505.fasta	50184.5	1	16	17	47	0.0372	0.44	EDLAALEK	R	D	0.95	62.8	39.4	3.47	0	3	0	0	2	888.467	423	430	TRUE
mascot-results	OGE2	Chironex OGE2	mascot_daemon_merge (F004557)	predicted protein [Nematostella vectensis]	gi|156223974|gb|EDO44804.1|,gi|156394507|ref|XP_001636867.1|	cnidarian-protein-db-20110505.fasta	50184.5	1	16	17	47	0.0372	0.44	FDLMYAK	K	R	0.95	29.5	36.1	2.35	0	1	0	0	2	903.428	395	401	TRUE
mascot-results	OGE2	Chironex OGE2	mascot_daemon_merge (F004557)	predicted protein [Nematostella vectensis]	gi|156223974|gb|EDO44804.1|,gi|156394507|ref|XP_001636867.1|	cnidarian-protein-db-20110505.fasta	50184.5	1	16	17	47	0.0372	0.44	IHFPLATYAPVISAEK	R	A	0.95	51.1	36.8	8.12	0	5	1	0	2	1756.96	265	280	TRUE
mascot-results	OGE2	Chironex OGE2	mascot_daemon_merge (F004557)	predicted protein [Nematostella vectensis]	gi|156223974|gb|EDO44804.1|,gi|156394507|ref|XP_001636867.1|	cnidarian-protein-db-20110505.fasta	50184.5	1	16	17	47	0.0372	0.44	LADQCTGLQGFLIFHSFGGGTGSGFSSLLMER	K	L	0.95	58.5	31.5	10.7	0	0	2	0	2	3390.63	125	156	TRUE
mascot-results	OGE2	Chironex OGE2	mascot_daemon_merge (F004557)	predicted protein [Nematostella vectensis]	gi|156223974|gb|EDO44804.1|,gi|156394507|ref|XP_001636867.1|	cnidarian-protein-db-20110505.fasta	50184.5	1	16	17	47	0.0372	0.44	LIGQIVSSITASLR	R	F	0.95	55	37.5	3.24	0	4	0	0	2	1457.87	230	243	TRUE
mascot-results	OGE2	Chironex OGE2	mascot_daemon_merge (F004557)	predicted protein [Nematostella vectensis]	gi|156223974|gb|EDO44804.1|,gi|156394507|ref|XP_001636867.1|	cnidarian-protein-db-20110505.fasta	50184.5	1	16	17	47	0.0372	0.44	LSNTTAIAEAWAR	M	L	0.95	75.4	37.7	2.62	0	1	0	0	1	1403.73	378	390	TRUE
mascot-results	OGE2	Chironex OGE2	mascot_daemon_merge (F004557)	predicted protein [Nematostella vectensis]	gi|156223974|gb|EDO44804.1|,gi|156394507|ref|XP_001636867.1|	cnidarian-protein-db-20110505.fasta	50184.5	1	16	17	47	0.0372	0.44	MLSNTTAIAEAWAR	C	L	0.95	99.5	37.7	4.2	0	2	0	0	1	1534.77	377	390	TRUE
mascot-results	OGE2	Chironex OGE2	mascot_daemon_merge (F004557)	predicted protein [Nematostella vectensis]	gi|156223974|gb|EDO44804.1|,gi|156394507|ref|XP_001636867.1|	cnidarian-protein-db-20110505.fasta	50184.5	1	16	17	47	0.0372	0.44	QLFHPEQLITGK	R	E	0.95	24	37.5	2.01	0	0	1	0	2	1410.77	85	96	TRUE
mascot-results	OGE2	Chironex OGE2	mascot_daemon_merge (F004557)	predicted protein [Nematostella vectensis]	gi|156223974|gb|EDO44804.1|,gi|156394507|ref|XP_001636867.1|	cnidarian-protein-db-20110505.fasta	50184.5	1	16	17	47	0.0372	0.44	SNTTAIAEAWAR	L	L	0.95	0	0	6.16	0	1	0	0	1	1290.64	379	390	TRUE
mascot-results	OGE2	Chironex OGE2	mascot_daemon_merge (F004557)	predicted protein [Nematostella vectensis]	gi|156223974|gb|EDO44804.1|,gi|156394507|ref|XP_001636867.1|	cnidarian-protein-db-20110505.fasta	50184.5	1	16	17	47	0.0372	0.44	TIGGGDDSFNTFFSETGAGK	K	H	0.95	55.3	32.5	1.35	0	1	0	0	2	2007.89	41	60	TRUE
mascot-results	OGE2	Chironex OGE2	mascot_daemon_merge (F004557)	predicted protein [Nematostella vectensis]	gi|156223974|gb|EDO44804.1|,gi|156394507|ref|XP_001636867.1|	cnidarian-protein-db-20110505.fasta	50184.5	1	16	17	47	0.0372	0.44	TIQFVDWCPTGFK	R	V	0.95	48.3	36.3	4.46	0	6	0	0	2	1598.77	340	352	TRUE
mascot-results	OGE2	Chironex OGE2	mascot_daemon_merge (F004557)	predicted protein [Nematostella vectensis]	gi|156223974|gb|EDO44804.1|,gi|156394507|ref|XP_001636867.1|	cnidarian-protein-db-20110505.fasta	50184.5	1	16	17	47	0.0372	0.44	VGINYQPPTVVPGGDLAK	K	V	0.95	43.3	36.9	5.72	0	2	0	0	2	1824.99	353	370	TRUE
mascot-results	OGE2	Chironex OGE2	mascot_daemon_merge (F004557)	predicted protein [Nematostella vectensis]	gi|156223974|gb|EDO44804.1|,gi|156394507|ref|XP_001636867.1|	cnidarian-protein-db-20110505.fasta	50184.5	1	16	17	47	0.0372	0.44	YCLEHGIQPDGQMPSDK	L	T	0.95	18.6	31.1	1.8	0	0	1	0	1	1974.87	24	40	TRUE
mascot-results	GD1	Chironex GD1	gd10 (F004527)	PREDICTED: similar to beta-tubulin [Hydra magnipapillata]	gi|221129327|ref|XP_002161860.1|	cnidarian-protein-db-20110505.fasta	50031	1	6	6	6	0.0619	0.163	EVDEQMLNVQNK	K	N	0.95	46.9	36.8	1.8	0	1	0	0	2	1462.68	325	336	TRUE
mascot-results	GD1	Chironex GD1	gd10 (F004527)	PREDICTED: similar to beta-tubulin [Hydra magnipapillata]	gi|221129327|ref|XP_002161860.1|	cnidarian-protein-db-20110505.fasta	50031	1	6	6	6	0.0619	0.163	FPGQLNADLR	R	K	0.95	76.1	38.5	3.85	0	1	0	0	2	1130.6	242	251	TRUE
mascot-results	GD1	Chironex GD1	gd10 (F004527)	PREDICTED: similar to beta-tubulin [Hydra magnipapillata]	gi|221129327|ref|XP_002161860.1|	cnidarian-protein-db-20110505.fasta	50031	1	6	6	6	0.0619	0.163	ISEQFTAMFR	R	R	0.95	66.1	37.2	4.06	0	1	0	0	2	1245.59	381	390	TRUE
mascot-results	GD1	Chironex GD1	gd10 (F004527)	PREDICTED: similar to beta-tubulin [Hydra magnipapillata]	gi|221129327|ref|XP_002161860.1|	cnidarian-protein-db-20110505.fasta	50031	1	6	6	6	0.0619	0.163	LAVNMVPFPR	K	L	0.95	50.2	38.5	4.3	0	1	0	0	2	1159.63	253	262	TRUE
mascot-results	GD1	Chironex GD1	gd10 (F004527)	PREDICTED: similar to beta-tubulin [Hydra magnipapillata]	gi|221129327|ref|XP_002161860.1|	cnidarian-protein-db-20110505.fasta	50031	1	6	6	6	0.0619	0.163	MSATFIGNSTAIQELFK	K	R	0.95	108	36.9	11.7	0	1	0	0	2	1873.94	363	379	TRUE
mascot-results	GD1	Chironex GD1	gd10 (F004527)	PREDICTED: similar to beta-tubulin [Hydra magnipapillata]	gi|221129327|ref|XP_002161860.1|	cnidarian-protein-db-20110505.fasta	50031	1	6	6	6	0.0619	0.163	NSSYFVEWIPNNVK	K	T	0.95	43.7	36.6	4.92	0	1	0	0	2	1696.83	337	350	TRUE
mascot-results	GD1	Chironex GD1	gd10 (F004527)	predicted protein [Nematostella vectensis]	gi|156198376|gb|EDO26201.1|,gi|156322163|ref|XP_001618301.1|	cnidarian-protein-db-20110505.fasta	20178.1	1	4	4	4	0.0412	0.189	AGLQFPVGR	R	I	0.95	55.9	39	0	0	1	0	0	2	944.531	21	29	TRUE
mascot-results	GD1	Chironex GD1	gd10 (F004527)	predicted protein [Nematostella vectensis]	gi|156198376|gb|EDO26201.1|,gi|156322163|ref|XP_001618301.1|	cnidarian-protein-db-20110505.fasta	20178.1	1	4	4	4	0.0412	0.189	ISGLIYEETR	R	G	0.95	43.8	37.9	0	0	1	0	0	2	1180.62	124	133	TRUE
mascot-results	GD1	Chironex GD1	gd10 (F004527)	predicted protein [Nematostella vectensis]	gi|156198376|gb|EDO26201.1|,gi|156322163|ref|XP_001618301.1|	cnidarian-protein-db-20110505.fasta	20178.1	1	4	4	4	0.0412	0.189	TLYGFGG	R	-	0.95	22.1	35.8	1.47	1	0	0	0	2	714.346	174	180	TRUE
mascot-results	GD1	Chironex GD1	gd10 (F004527)	predicted protein [Nematostella vectensis]	gi|156198376|gb|EDO26201.1|,gi|156322163|ref|XP_001618301.1|	cnidarian-protein-db-20110505.fasta	20178.1	1	4	4	4	0.0412	0.189	VFLENVIR	K	D	0.95	40	38.6	2.68	0	1	0	0	2	989.578	138	145	TRUE
mascot-results	GD1	Chironex GD1	gd10 (F004527)	toxin-2 [Chironex fleckeri]	gi|152211368|gb|ABS30941.1|,gi|160380601|sp|A7L036.1|CTX2_CHIFL	cnidarian-protein-db-20110505.fasta	51669	1	3	3	3	0.0309	0.0693	AEESVSSVVTK	K	A	0.95	42.4	38.6	3.27	0	1	0	0	2	1135.58	128	138	TRUE
mascot-results	GD1	Chironex GD1	gd10 (F004527)	toxin-2 [Chironex fleckeri]	gi|152211368|gb|ABS30941.1|,gi|160380601|sp|A7L036.1|CTX2_CHIFL	cnidarian-protein-db-20110505.fasta	51669	1	3	3	3	0.0309	0.0693	AYLLSTK	K	K	0.946	42.7	37.5	-2.54	0	1	0	0	2	795.461	408	414	TRUE
mascot-results	GD1	Chironex GD1	gd10 (F004527)	toxin-2 [Chironex fleckeri]	gi|152211368|gb|ABS30941.1|,gi|160380601|sp|A7L036.1|CTX2_CHIFL	cnidarian-protein-db-20110505.fasta	51669	1	3	3	3	0.0309	0.0693	VMGAIGSLGTAIGK	K	F	0.95	80.3	38.3	10.7	0	1	0	0	2	1290.71	66	79	TRUE
mascot-results	GD1	Chironex GD1	gd10 (F004527)	PREDICTED: hypothetical protein [Hydra magnipapillata]	gi|221113955|ref|XP_002163983.1|	cnidarian-protein-db-20110505.fasta	20027.3	0.998	2	2	2	0.0206	0.136	HYSCTIGGCGPNYCCCR	R	A	0.95	58	19	9.15	0	0	1	0	2	2121.78	158	174	TRUE
mascot-results	GD1	Chironex GD1	gd10 (F004527)	PREDICTED: hypothetical protein [Hydra magnipapillata]	gi|221113955|ref|XP_002163983.1|	cnidarian-protein-db-20110505.fasta	20027.3	0.998	2	2	2	0.0206	0.136	LGLAIYR	K	H	0.95	56.2	38.4	2.34	0	1	0	0	2	805.493	151	157	TRUE
mascot-results	GD1	Chironex GD1	gd10 (F004527)	RecName: Full=Actin, non-muscle 6.2	gi|113296|sp|P17126.1|ACT_HYDVU,gi|159254|gb|AAA29205.1|,gi|221122242|ref|XP_002154462.1|,gi|221125076|ref|XP_002154696.1|,gi|312861909|gb|ADR10434.1|	cnidarian-protein-db-20110505.fasta	41779.7	1	3	3	3	0.0309	0.0904	DLTDYLMK	R	I	0.95	42.5	36.3	-2.23	0	1	0	0	2	1014.48	185	192	TRUE	gi|26522784|dbj|BAC44866.1|
mascot-results	GD1	Chironex GD1	gd10 (F004527)	RecName: Full=Actin, non-muscle 6.2	gi|113296|sp|P17126.1|ACT_HYDVU,gi|159254|gb|AAA29205.1|,gi|221122242|ref|XP_002154462.1|,gi|221125076|ref|XP_002154696.1|,gi|312861909|gb|ADR10434.1|	cnidarian-protein-db-20110505.fasta	41779.7	1	3	3	3	0.0309	0.0904	GYSFTTTAER	R	E	0.95	53	37	3.04	0	1	0	0	2	1132.53	198	207	TRUE	gi|26522784|dbj|BAC44866.1|
mascot-results	GD1	Chironex GD1	gd10 (F004527)	RecName: Full=Actin, non-muscle 6.2	gi|113296|sp|P17126.1|ACT_HYDVU,gi|159254|gb|AAA29205.1|,gi|221122242|ref|XP_002154462.1|,gi|221125076|ref|XP_002154696.1|,gi|312861909|gb|ADR10434.1|	cnidarian-protein-db-20110505.fasta	41779.7	1	3	3	3	0.0309	0.0904	SYELPDGQVITIGNER	K	F	0.95	64.4	36.9	-2.52	0	1	0	0	2	1790.89	240	255	TRUE	gi|26522784|dbj|BAC44866.1|
mascot-results	GD1	Chironex GD1	gd10 (F004527)	toxin-1 [Chironex fleckeri]	gi|152211366|gb|ABS30940.1|,gi|160380600|sp|A7L035.1|CTX1_CHIFL	cnidarian-protein-db-20110505.fasta	51374.9	1	4	4	4	0.0412	0.101	AEESVGSVVK	K	K	0.945	43.7	38.6	0	0	1	0	0	2	1004.53	131	140	TRUE	gi|20137750|sp|P58762.1|CTXA_CHIQU,gi|18146993|dbj|BAB82520.1|
mascot-results	GD1	Chironex GD1	gd10 (F004527)	toxin-1 [Chironex fleckeri]	gi|152211366|gb|ABS30940.1|,gi|160380600|sp|A7L035.1|CTX1_CHIFL	cnidarian-protein-db-20110505.fasta	51374.9	1	4	4	4	0.0412	0.101	EIYLLSSK	R	E	0.95	33.6	37.5	1.44	0	1	0	0	2	952.535	410	417	TRUE
mascot-results	GD1	Chironex GD1	gd10 (F004527)	toxin-1 [Chironex fleckeri]	gi|152211366|gb|ABS30940.1|,gi|160380600|sp|A7L035.1|CTX1_CHIFL	cnidarian-protein-db-20110505.fasta	51374.9	1	4	4	4	0.0412	0.101	FAYVPQNADGALFFVDGIPSK	K	V	0.95	25.6	35.8	2.35	0	0	1	0	2	2256.13	423	443	TRUE
mascot-results	GD1	Chironex GD1	gd10 (F004527)	toxin-1 [Chironex fleckeri]	gi|152211366|gb|ABS30940.1|,gi|160380600|sp|A7L035.1|CTX1_CHIFL	cnidarian-protein-db-20110505.fasta	51374.9	1	4	4	4	0.0412	0.101	FNFVPVK	K	L	0.95	27.9	38.7	1.14	0	1	0	0	2	850.482	399	405	TRUE	gi|20137750|sp|P58762.1|CTXA_CHIQU,gi|18146993|dbj|BAB82520.1|
mascot-results	GD1	Chironex GD1	gd10 (F004527)	predicted protein [Nematostella vectensis]	gi|156223974|gb|EDO44804.1|,gi|156394507|ref|XP_001636867.1|	cnidarian-protein-db-20110505.fasta	50184.5	1	2	2	2	0.0206	0.0686	TIQFVDWCPTGFK	R	V	0.95	62.9	36.2	0	0	1	0	0	2	1598.77	340	352	TRUE
mascot-results	GD1	Chironex GD1	gd10 (F004527)	predicted protein [Nematostella vectensis]	gi|156223974|gb|EDO44804.1|,gi|156394507|ref|XP_001636867.1|	cnidarian-protein-db-20110505.fasta	50184.5	1	2	2	2	0.0206	0.0686	VGINYQPPTVVPGGDLAK	K	V	0.95	52.7	36.7	0	0	1	0	0	2	1824.99	353	370	TRUE
mascot-results	GD1	Chironex GD1	gd11 (F004528)	PREDICTED: similar to beta-tubulin [Hydra magnipapillata]	gi|221129327|ref|XP_002161860.1|	cnidarian-protein-db-20110505.fasta	50031	1	2	2	2	0.0312	0.0425	ISEQFTAMFR	R	R	0.95	49.7	36.9	1.47	0	1	0	0	2	1245.59	381	390	TRUE
mascot-results	GD1	Chironex GD1	gd11 (F004528)	PREDICTED: similar to beta-tubulin [Hydra magnipapillata]	gi|221129327|ref|XP_002161860.1|	cnidarian-protein-db-20110505.fasta	50031	1	2	2	2	0.0312	0.0425	YLTVAAMFR	R	G	0.95	39.2	38.6	0	0	1	0	0	2	1087.56	310	318	TRUE
mascot-results	GD1	Chironex GD1	gd11 (F004528)	predicted protein [Nematostella vectensis]	gi|156198376|gb|EDO26201.1|,gi|156322163|ref|XP_001618301.1|	cnidarian-protein-db-20110505.fasta	20178.1	1	3	3	3	0.0469	0.144	AGLQFPVGR	R	I	0.95	42.8	39.1	2.82	0	1	0	0	2	944.531	21	29	TRUE
mascot-results	GD1	Chironex GD1	gd11 (F004528)	predicted protein [Nematostella vectensis]	gi|156198376|gb|EDO26201.1|,gi|156322163|ref|XP_001618301.1|	cnidarian-protein-db-20110505.fasta	20178.1	1	3	3	3	0.0469	0.144	HLQLAVR	R	N	0.95	31.8	37.5	1.36	0	1	0	0	2	836.51	82	88	TRUE
mascot-results	GD1	Chironex GD1	gd11 (F004528)	predicted protein [Nematostella vectensis]	gi|156198376|gb|EDO26201.1|,gi|156322163|ref|XP_001618301.1|	cnidarian-protein-db-20110505.fasta	20178.1	1	3	3	3	0.0469	0.144	ISGLIYEETR	R	G	0.95	44.8	37.8	0	0	1	0	0	2	1180.62	124	133	TRUE
mascot-results	GD1	Chironex GD1	gd11 (F004528)	toxin-2 [Chironex fleckeri]	gi|152211368|gb|ABS30941.1|,gi|160380601|sp|A7L036.1|CTX2_CHIFL	cnidarian-protein-db-20110505.fasta	51669	0.998	2	2	2	0.0312	0.0498	LSDGFYTIK	K	T	0.95	19.2	38.3	2.28	0	1	0	0	2	1043.54	359	367	TRUE
mascot-results	GD1	Chironex GD1	gd11 (F004528)	toxin-2 [Chironex fleckeri]	gi|152211368|gb|ABS30941.1|,gi|160380601|sp|A7L036.1|CTX2_CHIFL	cnidarian-protein-db-20110505.fasta	51669	0.998	2	2	2	0.0312	0.0498	VMGAIGSLGTAIGK	K	F	0.95	53.6	38.3	0	0	1	0	0	2	1290.71	66	79	TRUE
mascot-results	GD1	Chironex GD1	gd11 (F004528)	RecName: Full=Actin, non-muscle 6.2	gi|113296|sp|P17126.1|ACT_HYDVU,gi|159254|gb|AAA29205.1|,gi|221122242|ref|XP_002154462.1|,gi|221125076|ref|XP_002154696.1|,gi|312861909|gb|ADR10434.1|	cnidarian-protein-db-20110505.fasta	41779.7	0.998	2	2	2	0.0312	0.0479	DLTDYLMK	R	I	0.95	31.7	36.5	1.09	0	1	0	0	2	1014.48	185	192	TRUE	gi|26522784|dbj|BAC44866.1|
mascot-results	GD1	Chironex GD1	gd11 (F004528)	RecName: Full=Actin, non-muscle 6.2	gi|113296|sp|P17126.1|ACT_HYDVU,gi|159254|gb|AAA29205.1|,gi|221122242|ref|XP_002154462.1|,gi|221125076|ref|XP_002154696.1|,gi|312861909|gb|ADR10434.1|	cnidarian-protein-db-20110505.fasta	41779.7	0.998	2	2	2	0.0312	0.0479	GYSFTTTAER	R	E	0.95	56.6	36.6	2.41	0	1	0	0	2	1132.53	198	207	TRUE	gi|26522784|dbj|BAC44866.1|
mascot-results	GD1	Chironex GD1	gd11 (F004528)	toxin-1 [Chironex fleckeri]	gi|152211366|gb|ABS30940.1|,gi|160380600|sp|A7L035.1|CTX1_CHIFL	cnidarian-protein-db-20110505.fasta	51374.9	1	2	2	2	0.0312	0.0504	LNDGYYSIK	K	T	0.95	24.5	37.5	1.43	0	1	0	0	2	1072.53	362	370	TRUE
mascot-results	GD1	Chironex GD1	gd11 (F004528)	toxin-1 [Chironex fleckeri]	gi|152211366|gb|ABS30940.1|,gi|160380600|sp|A7L035.1|CTX1_CHIFL	cnidarian-protein-db-20110505.fasta	51374.9	1	2	2	2	0.0312	0.0504	VMGAIGSLSTAVGK	K	F	0.95	31.2	38	1.24	0	1	0	0	2	1306.7	69	82	TRUE	gi|20137750|sp|P58762.1|CTXA_CHIQU,gi|18146993|dbj|BAB82520.1|
mascot-results	GD1	Chironex GD1	gd12 (F004529)	PREDICTED: dickkopf-3 related protein [Hydra magnipapillata]	gi|221111230|ref|XP_002159707.1|,gi|37498690|gb|AAQ91437.1|	cnidarian-protein-db-20110505.fasta	21202.3	0.998	2	2	2	0.1	0.125	AGVSEGQPGTFCDR	K	H	0.95	47	33.7	0	0	1	0	0	2	1480.65	95	108	TRUE
mascot-results	GD1	Chironex GD1	gd12 (F004529)	PREDICTED: dickkopf-3 related protein [Hydra magnipapillata]	gi|221111230|ref|XP_002159707.1|,gi|37498690|gb|AAQ91437.1|	cnidarian-protein-db-20110505.fasta	21202.3	0.998	2	2	2	0.1	0.125	NVYVGAQVQK	R	A	0.95	32.2	38.6	1.1	0	1	0	0	2	1105.6	152	161	TRUE
mascot-results	GD1	Chironex GD1	gd12 (F004529)	PREDICTED: similar to predicted protein [Hydra magnipapillata]	gi|221115495|ref|XP_002158204.1|	cnidarian-protein-db-20110505.fasta	21870	0.998	2	2	2	0.1	0.139	TVYIGGTVQPVCGPCK	R	Q	0.95	95.3	36.6	7.43	0	1	0	0	2	1735.85	161	176	TRUE
mascot-results	GD1	Chironex GD1	gd12 (F004529)	PREDICTED: similar to predicted protein [Hydra magnipapillata]	gi|221115495|ref|XP_002158204.1|	cnidarian-protein-db-20110505.fasta	21870	0.998	2	2	2	0.1	0.139	YCHMFLCVDCLK	K	E	0.95	29	29.9	1.66	0	0	1	0	2	1661.69	71	82	TRUE
mascot-results	GD1	Chironex GD1	gd13 (F004530)	PREDICTED: similar to beta-tubulin [Hydra magnipapillata]	gi|221129327|ref|XP_002161860.1|	cnidarian-protein-db-20110505.fasta	50031	1	4	4	4	0.0597	0.105	AVLVDLEPGTMDSVR	R	S	0.95	23.6	37	8.14	0	1	0	0	2	1617.82	63	77	TRUE
mascot-results	GD1	Chironex GD1	gd13 (F004530)	PREDICTED: similar to beta-tubulin [Hydra magnipapillata]	gi|221129327|ref|XP_002161860.1|	cnidarian-protein-db-20110505.fasta	50031	1	4	4	4	0.0597	0.105	EVDEQMLNVQNK	K	N	0.947	33.8	36	-1.84	0	1	0	0	2	1462.68	325	336	TRUE
mascot-results	GD1	Chironex GD1	gd13 (F004530)	PREDICTED: similar to beta-tubulin [Hydra magnipapillata]	gi|221129327|ref|XP_002161860.1|	cnidarian-protein-db-20110505.fasta	50031	1	4	4	4	0.0597	0.105	ISEQFTAMFR	R	R	0.95	60.3	36.9	2.72	0	1	0	0	2	1245.59	381	390	TRUE
mascot-results	GD1	Chironex GD1	gd13 (F004530)	PREDICTED: similar to beta-tubulin [Hydra magnipapillata]	gi|221129327|ref|XP_002161860.1|	cnidarian-protein-db-20110505.fasta	50031	1	4	4	4	0.0597	0.105	LAVNMVPFPR	K	L	0.95	37.3	38.5	-2.63	0	1	0	0	2	1159.63	253	262	TRUE
mascot-results	GD1	Chironex GD1	gd13 (F004530)	PREDICTED: dickkopf-3 related protein [Hydra magnipapillata]	gi|221111230|ref|XP_002159707.1|,gi|37498690|gb|AAQ91437.1|	cnidarian-protein-db-20110505.fasta	21202.3	1	5	5	6	0.0896	0.266	AGVSEGQPGTFCDR	K	H	0.95	74.2	34	5.49	0	1	0	0	2	1480.65	95	108	TRUE
mascot-results	GD1	Chironex GD1	gd13 (F004530)	PREDICTED: dickkopf-3 related protein [Hydra magnipapillata]	gi|221111230|ref|XP_002159707.1|,gi|37498690|gb|AAQ91437.1|	cnidarian-protein-db-20110505.fasta	21202.3	1	5	5	6	0.0896	0.266	MLAPGYYSQECNAHK	R	A	0.95	51.6	32.5	-1.04	0	0	1	0	2	1784.77	40	54	TRUE
mascot-results	GD1	Chironex GD1	gd13 (F004530)	PREDICTED: dickkopf-3 related protein [Hydra magnipapillata]	gi|221111230|ref|XP_002159707.1|,gi|37498690|gb|AAQ91437.1|	cnidarian-protein-db-20110505.fasta	21202.3	1	5	5	6	0.0896	0.266	NVYVGAQVQK	R	A	0.95	55.9	38.4	5.64	0	2	0	0	2	1105.6	152	161	TRUE
mascot-results	GD1	Chironex GD1	gd13 (F004530)	PREDICTED: dickkopf-3 related protein [Hydra magnipapillata]	gi|221111230|ref|XP_002159707.1|,gi|37498690|gb|AAQ91437.1|	cnidarian-protein-db-20110505.fasta	21202.3	1	5	5	6	0.0896	0.266	YCHLFLCVHCLK	K	E	0.95	26.6	36.4	2.05	0	0	0	1	2	1649.78	61	72	TRUE
mascot-results	GD1	Chironex GD1	gd13 (F004530)	PREDICTED: dickkopf-3 related protein [Hydra magnipapillata]	gi|221111230|ref|XP_002159707.1|,gi|37498690|gb|AAQ91437.1|	cnidarian-protein-db-20110505.fasta	21202.3	1	5	5	6	0.0896	0.266	YVGAQVQK	V	A	0.95	0	0	3.11	1	0	0	0	1	892.489	154	161	TRUE
mascot-results	GD1	Chironex GD1	gd13 (F004530)	RecName: Full=Actin, non-muscle 6.2	gi|113296|sp|P17126.1|ACT_HYDVU,gi|159254|gb|AAA29205.1|,gi|221122242|ref|XP_002154462.1|,gi|221125076|ref|XP_002154696.1|,gi|312861909|gb|ADR10434.1|	cnidarian-protein-db-20110505.fasta	41749.7	0.998	2	2	2	0.0299	0.0691	GYSFTTTAER	R	E	0.95	48.7	37	2.06	0	1	0	0	2	1132.53	198	207	TRUE	gi|26522784|dbj|BAC44866.1|
mascot-results	GD1	Chironex GD1	gd13 (F004530)	RecName: Full=Actin, non-muscle 6.2	gi|113296|sp|P17126.1|ACT_HYDVU,gi|159254|gb|AAA29205.1|,gi|221122242|ref|XP_002154462.1|,gi|221125076|ref|XP_002154696.1|,gi|312861909|gb|ADR10434.1|	cnidarian-protein-db-20110505.fasta	41749.7	0.998	2	2	2	0.0299	0.0691	SYELPDGQVITIGNER	K	F	0.95	44.1	36.9	0	0	1	0	0	2	1790.89	240	255	TRUE	gi|26522784|dbj|BAC44866.1|
mascot-results	GD1	Chironex GD1	gd13 (F004530)	predicted protein [Nematostella vectensis]	gi|156223974|gb|EDO44804.1|,gi|156394507|ref|XP_001636867.1|	cnidarian-protein-db-20110505.fasta	50184.5	1	5	5	5	0.0746	0.159	AVCMLSNTTAIAEAWAR	R	L	0.95	29.8	36.1	1.92	0	1	0	0	2	1880.9	374	390	TRUE
mascot-results	GD1	Chironex GD1	gd13 (F004530)	predicted protein [Nematostella vectensis]	gi|156223974|gb|EDO44804.1|,gi|156394507|ref|XP_001636867.1|	cnidarian-protein-db-20110505.fasta	50184.5	1	5	5	5	0.0746	0.159	DVNAAIATIK	K	T	0.95	47.6	38.5	0	0	1	0	0	2	1015.58	327	336	TRUE
mascot-results	GD1	Chironex GD1	gd13 (F004530)	predicted protein [Nematostella vectensis]	gi|156223974|gb|EDO44804.1|,gi|156394507|ref|XP_001636867.1|	cnidarian-protein-db-20110505.fasta	50184.5	1	5	5	5	0.0746	0.159	NLDIERPTYTNLNR	R	L	0.95	4.88	37.4	4.66	0	0	1	0	2	1718.88	216	229	TRUE
mascot-results	GD1	Chironex GD1	gd13 (F004530)	predicted protein [Nematostella vectensis]	gi|156223974|gb|EDO44804.1|,gi|156394507|ref|XP_001636867.1|	cnidarian-protein-db-20110505.fasta	50184.5	1	5	5	5	0.0746	0.159	TIQFVDWCPTGFK	R	V	0.95	40.6	36.3	-2.43	0	1	0	0	2	1598.77	340	352	TRUE
mascot-results	GD1	Chironex GD1	gd13 (F004530)	predicted protein [Nematostella vectensis]	gi|156223974|gb|EDO44804.1|,gi|156394507|ref|XP_001636867.1|	cnidarian-protein-db-20110505.fasta	50184.5	1	5	5	5	0.0746	0.159	VGINYQPPTVVPGGDLAK	K	V	0.95	43	36.6	-2.38	0	1	0	0	2	1824.99	353	370	TRUE
mascot-results	GD1	Chironex GD1	gd13 (F004530)	PREDICTED: similar to predicted protein [Hydra magnipapillata]	gi|221115495|ref|XP_002158204.1|	cnidarian-protein-db-20110505.fasta	21870	1	4	4	4	0.0597	0.381	ENVACTQNGQCCPGTECTYGR	K	C	0.95	72.8	21.8	6.44	0	0	1	0	2	2461.96	83	103	TRUE
mascot-results	GD1	Chironex GD1	gd13 (F004530)	PREDICTED: similar to predicted protein [Hydra magnipapillata]	gi|221115495|ref|XP_002158204.1|	cnidarian-protein-db-20110505.fasta	21870	1	4	4	4	0.0597	0.381	EPAINPVISICKPALDEHQTCGPYNQFR	R	T	0.95	7.87	33.1	5.51	0	0	0	1	2	3254.57	133	160	TRUE
mascot-results	GD1	Chironex GD1	gd13 (F004530)	PREDICTED: similar to predicted protein [Hydra magnipapillata]	gi|221115495|ref|XP_002158204.1|	cnidarian-protein-db-20110505.fasta	21870	1	4	4	4	0.0597	0.381	TVYIGGTVQPVCGPCK	R	Q	0.95	85.6	36.6	0.699	0	1	0	0	2	1735.85	161	176	TRUE
mascot-results	GD1	Chironex GD1	gd13 (F004530)	PREDICTED: similar to predicted protein [Hydra magnipapillata]	gi|221115495|ref|XP_002158204.1|	cnidarian-protein-db-20110505.fasta	21870	1	4	4	4	0.0597	0.381	YCHMFLCVDCLK	K	E	0.95	31	29.9	4.19	0	0	1	0	2	1661.69	71	82	TRUE
mascot-results	GD1	Chironex GD1	gd14 (F004531)	RecName: Full=Actin, non-muscle 6.2	gi|113296|sp|P17126.1|ACT_HYDVU,gi|159254|gb|AAA29205.1|,gi|221122242|ref|XP_002154462.1|,gi|221125076|ref|XP_002154696.1|,gi|312861909|gb|ADR10434.1|	cnidarian-protein-db-20110505.fasta	41779.7	0.998	2	2	2	0.0526	0.0479	DLTDYLMK	R	I	0.95	37.7	36.7	0	0	1	0	0	2	1014.48	185	192	TRUE	gi|26522784|dbj|BAC44866.1|
mascot-results	GD1	Chironex GD1	gd14 (F004531)	RecName: Full=Actin, non-muscle 6.2	gi|113296|sp|P17126.1|ACT_HYDVU,gi|159254|gb|AAA29205.1|,gi|221122242|ref|XP_002154462.1|,gi|221125076|ref|XP_002154696.1|,gi|312861909|gb|ADR10434.1|	cnidarian-protein-db-20110505.fasta	41779.7	0.998	2	2	2	0.0526	0.0479	GYSFTTTAER	R	E	0.95	58.6	37.4	3.3	0	1	0	0	2	1132.53	198	207	TRUE	gi|26522784|dbj|BAC44866.1|
mascot-results	GD1	Chironex GD1	gd14 (F004531)	PREDICTED: similar to beta-tubulin [Hydra magnipapillata]	gi|221129327|ref|XP_002161860.1|	cnidarian-protein-db-20110505.fasta	50031	1	2	2	2	0.0526	0.0447	FPGQLNADLR	R	K	0.95	37.8	38.6	1.52	0	1	0	0	2	1130.6	242	251	TRUE
mascot-results	GD1	Chironex GD1	gd14 (F004531)	PREDICTED: similar to beta-tubulin [Hydra magnipapillata]	gi|221129327|ref|XP_002161860.1|	cnidarian-protein-db-20110505.fasta	50031	1	2	2	2	0.0526	0.0447	LAVNMVPFPR	K	L	0.95	34.7	38.5	2.64	0	1	0	0	2	1159.63	253	262	TRUE
mascot-results	GD1	Chironex GD1	gd14 (F004531)	PREDICTED: dickkopf-3 related protein [Hydra magnipapillata]	gi|221111230|ref|XP_002159707.1|,gi|37498690|gb|AAQ91437.1|	cnidarian-protein-db-20110505.fasta	21202.3	1	3	3	3	0.0789	0.203	AGVSEGQPGTFCDR	K	H	0.95	72.6	34.3	6.2	0	1	0	0	2	1480.65	95	108	TRUE
mascot-results	GD1	Chironex GD1	gd14 (F004531)	PREDICTED: dickkopf-3 related protein [Hydra magnipapillata]	gi|221111230|ref|XP_002159707.1|,gi|37498690|gb|AAQ91437.1|	cnidarian-protein-db-20110505.fasta	21202.3	1	3	3	3	0.0789	0.203	MLAPGYYSQECNAHK	R	A	0.95	48	32.3	2.77	0	1	0	0	2	1784.77	40	54	TRUE
mascot-results	GD1	Chironex GD1	gd14 (F004531)	PREDICTED: dickkopf-3 related protein [Hydra magnipapillata]	gi|221111230|ref|XP_002159707.1|,gi|37498690|gb|AAQ91437.1|	cnidarian-protein-db-20110505.fasta	21202.3	1	3	3	3	0.0789	0.203	NVYVGAQVQK	R	A	0.95	42.9	38.6	2.38	0	1	0	0	2	1105.6	152	161	TRUE
mascot-results	GD1	Chironex GD1	gd14 (F004531)	PREDICTED: similar to predicted protein [Hydra magnipapillata]	gi|221115495|ref|XP_002158204.1|	cnidarian-protein-db-20110505.fasta	21870	0.998	2	2	2	0.0526	0.139	TVYIGGTVQPVCGPCK	R	Q	0.95	91.9	36.7	0	0	1	0	0	2	1735.85	161	176	TRUE
mascot-results	GD1	Chironex GD1	gd14 (F004531)	PREDICTED: similar to predicted protein [Hydra magnipapillata]	gi|221115495|ref|XP_002158204.1|	cnidarian-protein-db-20110505.fasta	21870	0.998	2	2	2	0.0526	0.139	YCHMFLCVDCLK	K	E	0.95	37.6	31.4	0	0	1	0	0	2	1661.69	71	82	TRUE
mascot-results	GD1	Chironex GD1	gd17 (F004534)	PREDICTED: similar to beta-tubulin [Hydra magnipapillata]	gi|221129327|ref|XP_002161860.1|	cnidarian-protein-db-20110505.fasta	50031	1	3	3	3	0.0316	0.0716	FPGQLNADLR	R	K	0.95	23.4	38.6	2.28	0	1	0	0	2	1130.6	242	251	TRUE
mascot-results	GD1	Chironex GD1	gd17 (F004534)	PREDICTED: similar to beta-tubulin [Hydra magnipapillata]	gi|221129327|ref|XP_002161860.1|	cnidarian-protein-db-20110505.fasta	50031	1	3	3	3	0.0316	0.0716	IMNTFSVVPSPK	R	V	0.95	62.7	38.4	0	0	1	0	0	2	1335.7	163	174	TRUE
mascot-results	GD1	Chironex GD1	gd17 (F004534)	PREDICTED: similar to beta-tubulin [Hydra magnipapillata]	gi|221129327|ref|XP_002161860.1|	cnidarian-protein-db-20110505.fasta	50031	1	3	3	3	0.0316	0.0716	LAVNMVPFPR	K	L	0.95	30.4	38.5	2.07	0	1	0	0	2	1159.63	253	262	TRUE
mascot-results	GD1	Chironex GD1	gd17 (F004534)	RecName: Full=Actin, non-muscle 6.2	gi|113296|sp|P17126.1|ACT_HYDVU,gi|159254|gb|AAA29205.1|,gi|221122242|ref|XP_002154462.1|,gi|221125076|ref|XP_002154696.1|,gi|312861909|gb|ADR10434.1|	cnidarian-protein-db-20110505.fasta	41779.7	1	3	3	3	0.0316	0.0904	DLTDYLMK	R	I	0.95	25.9	36.5	1.54	0	1	0	0	2	1014.48	185	192	TRUE	gi|26522784|dbj|BAC44866.1|
mascot-results	GD1	Chironex GD1	gd17 (F004534)	RecName: Full=Actin, non-muscle 6.2	gi|113296|sp|P17126.1|ACT_HYDVU,gi|159254|gb|AAA29205.1|,gi|221122242|ref|XP_002154462.1|,gi|221125076|ref|XP_002154696.1|,gi|312861909|gb|ADR10434.1|	cnidarian-protein-db-20110505.fasta	41779.7	1	3	3	3	0.0316	0.0904	GYSFTTTAER	R	E	0.95	53.3	37.3	2.72	0	1	0	0	2	1132.53	198	207	TRUE	gi|26522784|dbj|BAC44866.1|
mascot-results	GD1	Chironex GD1	gd17 (F004534)	RecName: Full=Actin, non-muscle 6.2	gi|113296|sp|P17126.1|ACT_HYDVU,gi|159254|gb|AAA29205.1|,gi|221122242|ref|XP_002154462.1|,gi|221125076|ref|XP_002154696.1|,gi|312861909|gb|ADR10434.1|	cnidarian-protein-db-20110505.fasta	41779.7	1	3	3	3	0.0316	0.0904	SYELPDGQVITIGNER	K	F	0.95	51.7	36.7	4.96	0	1	0	0	2	1790.89	240	255	TRUE	gi|26522784|dbj|BAC44866.1|
mascot-results	GD1	Chironex GD1	gd17 (F004534)	toxin-1 [Chironex fleckeri]	gi|152211366|gb|ABS30940.1|,gi|160380600|sp|A7L035.1|CTX1_CHIFL	cnidarian-protein-db-20110505.fasta	51374.9	1	5	5	5	0.0526	0.101	FIAMVVQR	R	I	0.95	30.9	38.2	1.52	0	1	0	0	2	979.539	199	206	TRUE	gi|152211368|gb|ABS30941.1|,gi|20137750|sp|P58762.1|CTXA_CHIQU,gi|18146993|dbj|BAB82520.1|,gi|160380601|sp|A7L036.1|CTX2_CHIFL
mascot-results	GD1	Chironex GD1	gd17 (F004534)	toxin-1 [Chironex fleckeri]	gi|152211366|gb|ABS30940.1|,gi|160380600|sp|A7L035.1|CTX1_CHIFL	cnidarian-protein-db-20110505.fasta	51374.9	1	5	5	5	0.0526	0.101	FNFVPVK	K	L	0.95	41.3	38.7	8.62	0	1	0	0	2	850.482	399	405	TRUE	gi|20137750|sp|P58762.1|CTXA_CHIQU,gi|18146993|dbj|BAB82520.1|
mascot-results	GD1	Chironex GD1	gd17 (F004534)	toxin-1 [Chironex fleckeri]	gi|152211366|gb|ABS30940.1|,gi|160380600|sp|A7L035.1|CTX1_CHIFL	cnidarian-protein-db-20110505.fasta	51374.9	1	5	5	5	0.0526	0.101	IFNFFDLMK	K	V	0.95	22.9	37.9	3.31	0	1	0	0	2	1190.59	304	312	TRUE
mascot-results	GD1	Chironex GD1	gd17 (F004534)	toxin-1 [Chironex fleckeri]	gi|152211366|gb|ABS30940.1|,gi|160380600|sp|A7L035.1|CTX1_CHIFL	cnidarian-protein-db-20110505.fasta	51374.9	1	5	5	5	0.0526	0.101	LNDGYYSIK	K	T	0.95	36.4	38	3	0	1	0	0	2	1072.53	362	370	TRUE
mascot-results	GD1	Chironex GD1	gd17 (F004534)	toxin-1 [Chironex fleckeri]	gi|152211366|gb|ABS30940.1|,gi|160380600|sp|A7L035.1|CTX1_CHIFL	cnidarian-protein-db-20110505.fasta	51374.9	1	5	5	5	0.0526	0.101	VGYGNQGYFTLVE	K	-	0.95	18	36.9	4.66	0	1	0	0	2	1446.69	444	456	TRUE
mascot-results	GD1	Chironex GD1	gd17 (F004534)	predicted protein [Nematostella vectensis]	gi|156223974|gb|EDO44804.1|,gi|156394507|ref|XP_001636867.1|	cnidarian-protein-db-20110505.fasta	50184.5	1	3	3	3	0.0316	0.106	DVNAAIATIK	K	T	0.95	35.4	38.6	0	0	1	0	0	2	1015.58	327	336	TRUE
mascot-results	GD1	Chironex GD1	gd17 (F004534)	predicted protein [Nematostella vectensis]	gi|156223974|gb|EDO44804.1|,gi|156394507|ref|XP_001636867.1|	cnidarian-protein-db-20110505.fasta	50184.5	1	3	3	3	0.0316	0.106	TIGGGDDSFNTFFSETGAGK	K	H	0.95	54	31.3	-2.15	0	1	0	0	2	2007.89	41	60	TRUE
mascot-results	GD1	Chironex GD1	gd17 (F004534)	predicted protein [Nematostella vectensis]	gi|156223974|gb|EDO44804.1|,gi|156394507|ref|XP_001636867.1|	cnidarian-protein-db-20110505.fasta	50184.5	1	3	3	3	0.0316	0.106	VGINYQPPTVVPGGDLAK	K	V	0.95	26	36.8	10.2	0	1	0	0	2	1824.99	353	370	TRUE
mascot-results	GD1	Chironex GD1	gd18 (F004535)	toxin-2 [Chironex fleckeri]	gi|152211368|gb|ABS30941.1|,gi|160380601|sp|A7L036.1|CTX2_CHIFL	cnidarian-protein-db-20110505.fasta	51669	0.998	2	2	2	0.0328	0.0541	FFDLIEVK	K	Y	0.95	38.2	37.5	1.09	0	1	0	0	2	1010.56	304	311	TRUE
mascot-results	GD1	Chironex GD1	gd18 (F004535)	toxin-2 [Chironex fleckeri]	gi|152211368|gb|ABS30941.1|,gi|160380601|sp|A7L036.1|CTX2_CHIFL	cnidarian-protein-db-20110505.fasta	51669	0.998	2	2	2	0.0328	0.0541	FIAMVVQR	R	I	0.95	49.8	38.2	2.57	0	1	0	0	2	979.539	196	203	FALSE	gi|160380600|sp|A7L035.1|CTX1_CHIFL,gi|152211366|gb|ABS30940.1|,gi|20137750|sp|P58762.1|CTXA_CHIQU,gi|18146993|dbj|BAB82520.1|
mascot-results	GD1	Chironex GD1	gd18 (F004535)	toxin-2 [Chironex fleckeri]	gi|152211368|gb|ABS30941.1|,gi|160380601|sp|A7L036.1|CTX2_CHIFL	cnidarian-protein-db-20110505.fasta	51669	0.998	2	2	2	0.0328	0.0541	FSFVPVQVK	K	G	0.95	23.8	38.2	0.77	0	1	0	0	2	1050.6	396	404	TRUE
mascot-results	GD1	Chironex GD1	gd18 (F004535)	RecName: Full=Actin, non-muscle 6.2	gi|113296|sp|P17126.1|ACT_HYDVU,gi|159254|gb|AAA29205.1|,gi|221122242|ref|XP_002154462.1|,gi|221125076|ref|XP_002154696.1|,gi|312861909|gb|ADR10434.1|	cnidarian-protein-db-20110505.fasta	41779.7	0.998	2	2	2	0.0328	0.0479	DLTDYLMK	R	I	0.95	22.1	36	0.921	0	1	0	0	2	1014.48	185	192	TRUE	gi|26522784|dbj|BAC44866.1|
mascot-results	GD1	Chironex GD1	gd18 (F004535)	RecName: Full=Actin, non-muscle 6.2	gi|113296|sp|P17126.1|ACT_HYDVU,gi|159254|gb|AAA29205.1|,gi|221122242|ref|XP_002154462.1|,gi|221125076|ref|XP_002154696.1|,gi|312861909|gb|ADR10434.1|	cnidarian-protein-db-20110505.fasta	41779.7	0.998	2	2	2	0.0328	0.0479	GYSFTTTAER	R	E	0.95	61.8	36.4	3.05	0	1	0	0	2	1132.53	198	207	TRUE	gi|26522784|dbj|BAC44866.1|
mascot-results	GD1	Chironex GD1	gd18 (F004535)	toxin-1 [Chironex fleckeri]	gi|152211366|gb|ABS30940.1|,gi|160380600|sp|A7L035.1|CTX1_CHIFL	cnidarian-protein-db-20110505.fasta	51374.9	1	3	3	3	0.0492	0.0526	FIAMVVQR	R	I	0.95	49.8	38.2	2.57	0	1	0	0	2	979.539	199	206	TRUE	gi|152211368|gb|ABS30941.1|,gi|20137750|sp|P58762.1|CTXA_CHIQU,gi|18146993|dbj|BAB82520.1|,gi|160380601|sp|A7L036.1|CTX2_CHIFL
mascot-results	GD1	Chironex GD1	gd18 (F004535)	toxin-1 [Chironex fleckeri]	gi|152211366|gb|ABS30940.1|,gi|160380600|sp|A7L035.1|CTX1_CHIFL	cnidarian-protein-db-20110505.fasta	51374.9	1	3	3	3	0.0492	0.0526	FNFVPVK	K	L	0.95	24.5	38.7	0.824	0	1	0	0	2	850.482	399	405	TRUE	gi|20137750|sp|P58762.1|CTXA_CHIQU,gi|18146993|dbj|BAB82520.1|
mascot-results	GD1	Chironex GD1	gd18 (F004535)	toxin-1 [Chironex fleckeri]	gi|152211366|gb|ABS30940.1|,gi|160380600|sp|A7L035.1|CTX1_CHIFL	cnidarian-protein-db-20110505.fasta	51374.9	1	3	3	3	0.0492	0.0526	LNDGYYSIK	K	T	0.95	22.3	37.7	1.07	0	1	0	0	2	1072.53	362	370	TRUE
mascot-results	GD1	Chironex GD1	gd18 (F004535)	PREDICTED: similar to predicted protein [Hydra magnipapillata]	gi|221111162|ref|XP_002165222.1|,gi|282475903|gb|GW202248.1|GW202248	cnidarian-protein-db-20110505.fasta	22907.6	0.998	2	2	2	0.0328	0.0931	GLFIIDDK	R	G	0.95	34.5	38.7	0.921	0	1	0	0	2	920.509	127	134	TRUE
mascot-results	GD1	Chironex GD1	gd18 (F004535)	PREDICTED: similar to predicted protein [Hydra magnipapillata]	gi|221111162|ref|XP_002165222.1|,gi|282475903|gb|GW202248.1|GW202248	cnidarian-protein-db-20110505.fasta	22907.6	0.998	2	2	2	0.0328	0.0931	QITVNDLPVGR	R	S	0.95	30.5	37.2	1.3	0	1	0	0	2	1211.67	139	149	TRUE
mascot-results	GD1	Chironex GD1	gd18 (F004535)	predicted protein [Nematostella vectensis]	gi|156223974|gb|EDO44804.1|,gi|156394507|ref|XP_001636867.1|	cnidarian-protein-db-20110505.fasta	50184.5	0.999	2	2	2	0.0328	0.0619	DVNAAIATIK	K	T	0.95	57	38.5	2.06	0	1	0	0	2	1015.58	327	336	TRUE
mascot-results	GD1	Chironex GD1	gd18 (F004535)	predicted protein [Nematostella vectensis]	gi|156223974|gb|EDO44804.1|,gi|156394507|ref|XP_001636867.1|	cnidarian-protein-db-20110505.fasta	50184.5	0.999	2	2	2	0.0328	0.0619	VGINYQPPTVVPGGDLAK	K	V	0.95	21.4	36.9	0.167	0	1	0	0	2	1824.99	353	370	TRUE
mascot-results	GD1	Chironex GD1	gd20 (F004537)	PREDICTED: similar to beta-tubulin [Hydra magnipapillata]	gi|221129327|ref|XP_002161860.1|	cnidarian-protein-db-20110505.fasta	50031	1	3	3	3	0.0288	0.0917	ISEQFTAMFR	R	R	0.95	64.9	36.7	-1.75	0	1	0	0	2	1245.59	381	390	TRUE
mascot-results	GD1	Chironex GD1	gd20 (F004537)	PREDICTED: similar to beta-tubulin [Hydra magnipapillata]	gi|221129327|ref|XP_002161860.1|	cnidarian-protein-db-20110505.fasta	50031	1	3	3	3	0.0288	0.0917	LHFFMPGFAPLTSR	R	G	0.95	58.1	37.8	0	0	0	1	0	2	1636.83	263	276	TRUE
mascot-results	GD1	Chironex GD1	gd20 (F004537)	PREDICTED: similar to beta-tubulin [Hydra magnipapillata]	gi|221129327|ref|XP_002161860.1|	cnidarian-protein-db-20110505.fasta	50031	1	3	3	3	0.0288	0.0917	MSATFIGNSTAIQELFK	K	R	0.95	67.3	36.4	12.5	0	1	0	0	2	1873.94	363	379	TRUE
mascot-results	GD1	Chironex GD1	gd20 (F004537)	toxin-2 [Chironex fleckeri]	gi|152211368|gb|ABS30941.1|,gi|160380601|sp|A7L036.1|CTX2_CHIFL	cnidarian-protein-db-20110505.fasta	51669	1	2	2	2	0.0192	0.0584	FIAMVVQR	R	I	0.95	46	38.3	2	0	1	0	0	2	979.539	196	203	FALSE	gi|160380600|sp|A7L035.1|CTX1_CHIFL,gi|152211366|gb|ABS30940.1|,gi|20137750|sp|P58762.1|CTXA_CHIQU,gi|18146993|dbj|BAB82520.1|
mascot-results	GD1	Chironex GD1	gd20 (F004537)	toxin-2 [Chironex fleckeri]	gi|152211368|gb|ABS30941.1|,gi|160380601|sp|A7L036.1|CTX2_CHIFL	cnidarian-protein-db-20110505.fasta	51669	1	2	2	2	0.0192	0.0584	FSFVPVQVK	K	G	0.95	26.8	38.3	2.62	0	1	0	0	2	1050.6	396	404	TRUE
mascot-results	GD1	Chironex GD1	gd20 (F004537)	toxin-2 [Chironex fleckeri]	gi|152211368|gb|ABS30941.1|,gi|160380601|sp|A7L036.1|CTX2_CHIFL	cnidarian-protein-db-20110505.fasta	51669	1	2	2	2	0.0192	0.0584	TANGLLSILK	K	D	0.95	21.9	37.4	2.09	0	1	0	0	2	1029.63	426	435	TRUE
mascot-results	GD1	Chironex GD1	gd20 (F004537)	RecName: Full=Actin, non-muscle 6.2	gi|113296|sp|P17126.1|ACT_HYDVU,gi|159254|gb|AAA29205.1|,gi|221122242|ref|XP_002154462.1|,gi|221125076|ref|XP_002154696.1|,gi|312861909|gb|ADR10434.1|	cnidarian-protein-db-20110505.fasta	41779.7	1	5	5	5	0.0481	0.194	DLTDYLMK	R	I	0.95	32.4	36	2.4	0	1	0	0	2	1014.48	185	192	TRUE	gi|26522784|dbj|BAC44866.1|
mascot-results	GD1	Chironex GD1	gd20 (F004537)	RecName: Full=Actin, non-muscle 6.2	gi|113296|sp|P17126.1|ACT_HYDVU,gi|159254|gb|AAA29205.1|,gi|221122242|ref|XP_002154462.1|,gi|221125076|ref|XP_002154696.1|,gi|312861909|gb|ADR10434.1|	cnidarian-protein-db-20110505.fasta	41779.7	1	5	5	5	0.0481	0.194	DLYANTVLSGGTTMFPGIADR	K	M	0.95	76.6	35	12	0	0	1	0	2	2215.07	293	313	TRUE
mascot-results	GD1	Chironex GD1	gd20 (F004537)	RecName: Full=Actin, non-muscle 6.2	gi|113296|sp|P17126.1|ACT_HYDVU,gi|159254|gb|AAA29205.1|,gi|221122242|ref|XP_002154462.1|,gi|221125076|ref|XP_002154696.1|,gi|312861909|gb|ADR10434.1|	cnidarian-protein-db-20110505.fasta	41779.7	1	5	5	5	0.0481	0.194	GYSFTTTAER	R	E	0.95	46.2	37	2.82	0	1	0	0	2	1132.53	198	207	TRUE	gi|26522784|dbj|BAC44866.1|
mascot-results	GD1	Chironex GD1	gd20 (F004537)	RecName: Full=Actin, non-muscle 6.2	gi|113296|sp|P17126.1|ACT_HYDVU,gi|159254|gb|AAA29205.1|,gi|221122242|ref|XP_002154462.1|,gi|221125076|ref|XP_002154696.1|,gi|312861909|gb|ADR10434.1|	cnidarian-protein-db-20110505.fasta	41779.7	1	5	5	5	0.0481	0.194	SYELPDGQVITIGNER	K	F	0.95	84.7	36.3	16.2	0	1	0	0	2	1790.89	240	255	TRUE	gi|26522784|dbj|BAC44866.1|
mascot-results	GD1	Chironex GD1	gd20 (F004537)	RecName: Full=Actin, non-muscle 6.2	gi|113296|sp|P17126.1|ACT_HYDVU,gi|159254|gb|AAA29205.1|,gi|221122242|ref|XP_002154462.1|,gi|221125076|ref|XP_002154696.1|,gi|312861909|gb|ADR10434.1|	cnidarian-protein-db-20110505.fasta	41779.7	1	5	5	5	0.0481	0.194	VAPEEHPVLLTEAPLNPK	R	A	0.95	48.4	36.5	0	0	0	1	0	2	1954.06	97	114	TRUE	gi|26522784|dbj|BAC44866.1|
mascot-results	GD1	Chironex GD1	gd20 (F004537)	PREDICTED: similar to predicted protein, partial [Hydra magnipapillata]	gi|221116631|ref|XP_002153787.1|	cnidarian-protein-db-20110505.fasta	185541	0.997	2	2	2	0.0192	0.0109	IQELGGFGVYR	R	F	0.95	63.9	37.7	4.92	0	1	0	0	2	1238.65	1605	1615	TRUE
mascot-results	GD1	Chironex GD1	gd20 (F004537)	PREDICTED: similar to predicted protein, partial [Hydra magnipapillata]	gi|221116631|ref|XP_002153787.1|	cnidarian-protein-db-20110505.fasta	185541	0.997	2	2	2	0.0192	0.0109	KVRLFSR	R	V	0.948	0	0	6.04	0	1	0	0	2	905.568	507	513	TRUE
mascot-results	GD1	Chironex GD1	gd20 (F004537)	toxin-1 [Chironex fleckeri]	gi|152211366|gb|ABS30940.1|,gi|160380600|sp|A7L035.1|CTX1_CHIFL	cnidarian-protein-db-20110505.fasta	51374.9	0.999	2	2	2	0.0192	0.0373	FIAMVVQR	R	I	0.95	46	38.3	2	0	1	0	0	2	979.539	199	206	TRUE	gi|152211368|gb|ABS30941.1|,gi|20137750|sp|P58762.1|CTXA_CHIQU,gi|18146993|dbj|BAB82520.1|,gi|160380601|sp|A7L036.1|CTX2_CHIFL
mascot-results	GD1	Chironex GD1	gd20 (F004537)	toxin-1 [Chironex fleckeri]	gi|152211366|gb|ABS30940.1|,gi|160380600|sp|A7L035.1|CTX1_CHIFL	cnidarian-protein-db-20110505.fasta	51374.9	0.999	2	2	2	0.0192	0.0373	IFNFFDLMK	K	V	0.95	27	37.7	4.19	0	1	0	0	2	1190.59	304	312	TRUE
mascot-results	GD1	Chironex GD1	gd20 (F004537)	predicted protein [Nematostella vectensis]	gi|156223974|gb|EDO44804.1|,gi|156394507|ref|XP_001636867.1|	cnidarian-protein-db-20110505.fasta	50184.5	1	4	4	4	0.0385	0.131	LIGQIVSSITASLR	R	F	0.95	42.5	36.1	-2.26	0	1	0	0	2	1457.87	230	243	TRUE
mascot-results	GD1	Chironex GD1	gd20 (F004537)	predicted protein [Nematostella vectensis]	gi|156223974|gb|EDO44804.1|,gi|156394507|ref|XP_001636867.1|	cnidarian-protein-db-20110505.fasta	50184.5	1	4	4	4	0.0385	0.131	NLDIERPTYTNLNR	R	L	0.95	39.9	37.3	-2.38	0	1	0	0	2	1718.88	216	229	TRUE
mascot-results	GD1	Chironex GD1	gd20 (F004537)	predicted protein [Nematostella vectensis]	gi|156223974|gb|EDO44804.1|,gi|156394507|ref|XP_001636867.1|	cnidarian-protein-db-20110505.fasta	50184.5	1	4	4	4	0.0385	0.131	TIQFVDWCPTGFK	R	V	0.95	45.5	35.7	-2.45	0	1	0	0	2	1598.77	340	352	TRUE
mascot-results	GD1	Chironex GD1	gd20 (F004537)	predicted protein [Nematostella vectensis]	gi|156223974|gb|EDO44804.1|,gi|156394507|ref|XP_001636867.1|	cnidarian-protein-db-20110505.fasta	50184.5	1	4	4	4	0.0385	0.131	VGINYQPPTVVPGGDLAK	K	V	0.95	19.1	36.8	7	0	1	0	0	2	1824.99	353	370	TRUE
mascot-results	GD1	Chironex GD1	gd21 (F004538)	PREDICTED: similar to beta-tubulin [Hydra magnipapillata]	gi|221129327|ref|XP_002161860.1|	cnidarian-protein-db-20110505.fasta	50031	1	6	6	6	0.055	0.168	EVDEQMLNVQNK	K	N	0.95	37.9	36	1.51	0	1	0	0	2	1462.68	325	336	TRUE
mascot-results	GD1	Chironex GD1	gd21 (F004538)	PREDICTED: similar to beta-tubulin [Hydra magnipapillata]	gi|221129327|ref|XP_002161860.1|	cnidarian-protein-db-20110505.fasta	50031	1	6	6	6	0.055	0.168	FPGQLNADLR	R	K	0.95	66.7	38.5	3.85	0	1	0	0	2	1130.6	242	251	TRUE
mascot-results	GD1	Chironex GD1	gd21 (F004538)	PREDICTED: similar to beta-tubulin [Hydra magnipapillata]	gi|221129327|ref|XP_002161860.1|	cnidarian-protein-db-20110505.fasta	50031	1	6	6	6	0.055	0.168	IMNTFSVVPSPK	R	V	0.95	61.8	38.4	0	0	1	0	0	2	1335.7	163	174	TRUE
mascot-results	GD1	Chironex GD1	gd21 (F004538)	PREDICTED: similar to beta-tubulin [Hydra magnipapillata]	gi|221129327|ref|XP_002161860.1|	cnidarian-protein-db-20110505.fasta	50031	1	6	6	6	0.055	0.168	LAVNMVPFPR	K	L	0.95	59	38.5	4.92	0	1	0	0	2	1159.63	253	262	TRUE
mascot-results	GD1	Chironex GD1	gd21 (F004538)	PREDICTED: similar to beta-tubulin [Hydra magnipapillata]	gi|221129327|ref|XP_002161860.1|	cnidarian-protein-db-20110505.fasta	50031	1	6	6	6	0.055	0.168	LHFFMPGFAPLTSR	R	G	0.95	49.4	37.8	-2.62	0	0	1	0	2	1636.83	263	276	TRUE
mascot-results	GD1	Chironex GD1	gd21 (F004538)	PREDICTED: similar to beta-tubulin [Hydra magnipapillata]	gi|221129327|ref|XP_002161860.1|	cnidarian-protein-db-20110505.fasta	50031	1	6	6	6	0.055	0.168	MSATFIGNSTAIQELFK	K	R	0.95	97.5	36.4	8.37	0	1	0	0	2	1873.94	363	379	TRUE
mascot-results	GD1	Chironex GD1	gd21 (F004538)	toxin-2 [Chironex fleckeri]	gi|152211368|gb|ABS30941.1|,gi|160380601|sp|A7L036.1|CTX2_CHIFL	cnidarian-protein-db-20110505.fasta	51669	1	5	5	5	0.0459	0.197	AEESVSSVVTK	K	A	0.95	36.4	38.6	2.03	0	1	0	0	2	1135.58	128	138	TRUE
mascot-results	GD1	Chironex GD1	gd21 (F004538)	toxin-2 [Chironex fleckeri]	gi|152211368|gb|ABS30941.1|,gi|160380601|sp|A7L036.1|CTX2_CHIFL	cnidarian-protein-db-20110505.fasta	51669	1	5	5	5	0.0459	0.197	AIQEQSDQELQEALYGVK	K	R	0.95	42.4	36.5	33.7	0	1	0	0	2	2049.01	139	156	TRUE
mascot-results	GD1	Chironex GD1	gd21 (F004538)	toxin-2 [Chironex fleckeri]	gi|152211368|gb|ABS30941.1|,gi|160380601|sp|A7L036.1|CTX2_CHIFL	cnidarian-protein-db-20110505.fasta	51669	1	5	5	5	0.0459	0.197	FFDLIEVK	K	Y	0.95	47.8	37.5	10.4	0	1	0	0	2	1010.56	304	311	TRUE
mascot-results	GD1	Chironex GD1	gd21 (F004538)	toxin-2 [Chironex fleckeri]	gi|152211368|gb|ABS30941.1|,gi|160380601|sp|A7L036.1|CTX2_CHIFL	cnidarian-protein-db-20110505.fasta	51669	1	5	5	5	0.0459	0.197	FIAMVVQR	R	I	0.95	58.4	38.3	3.54	0	1	0	0	2	979.539	196	203	FALSE	gi|160380600|sp|A7L035.1|CTX1_CHIFL,gi|152211366|gb|ABS30940.1|,gi|20137750|sp|P58762.1|CTXA_CHIQU,gi|18146993|dbj|BAB82520.1|
mascot-results	GD1	Chironex GD1	gd21 (F004538)	toxin-2 [Chironex fleckeri]	gi|152211368|gb|ABS30941.1|,gi|160380601|sp|A7L036.1|CTX2_CHIFL	cnidarian-protein-db-20110505.fasta	51669	1	5	5	5	0.0459	0.197	NEESDLRPTEVSALAANIPVYQGVR	R	F	0.95	43.6	34.1	4	0	0	1	0	2	2728.39	171	195	TRUE
mascot-results	GD1	Chironex GD1	gd21 (F004538)	toxin-2 [Chironex fleckeri]	gi|152211368|gb|ABS30941.1|,gi|160380601|sp|A7L036.1|CTX2_CHIFL	cnidarian-protein-db-20110505.fasta	51669	1	5	5	5	0.0459	0.197	VFEDLLK	R	T	0.95	40.8	39	-1.97	0	1	0	0	2	863.487	270	276	FALSE	gi|160380600|sp|A7L035.1|CTX1_CHIFL,gi|152211366|gb|ABS30940.1|,gi|20137750|sp|P58762.1|CTXA_CHIQU,gi|18146993|dbj|BAB82520.1|
mascot-results	GD1	Chironex GD1	gd21 (F004538)	toxin-2 [Chironex fleckeri]	gi|152211368|gb|ABS30941.1|,gi|160380601|sp|A7L036.1|CTX2_CHIFL	cnidarian-protein-db-20110505.fasta	51669	1	5	5	5	0.0459	0.197	VMGAIGSLGTAIGK	K	F	0.95	57.6	38.3	-1.2	0	1	0	0	2	1290.71	66	79	TRUE
mascot-results	GD1	Chironex GD1	gd21 (F004538)	RecName: Full=Actin, non-muscle 6.2	gi|113296|sp|P17126.1|ACT_HYDVU,gi|159254|gb|AAA29205.1|,gi|221122242|ref|XP_002154462.1|,gi|221125076|ref|XP_002154696.1|,gi|312861909|gb|ADR10434.1|	cnidarian-protein-db-20110505.fasta	41779.7	1	6	6	6	0.055	0.213	DLTDYLMK	R	I	0.95	37.8	35.8	-2.26	0	1	0	0	2	1014.48	185	192	TRUE	gi|26522784|dbj|BAC44866.1|
mascot-results	GD1	Chironex GD1	gd21 (F004538)	RecName: Full=Actin, non-muscle 6.2	gi|113296|sp|P17126.1|ACT_HYDVU,gi|159254|gb|AAA29205.1|,gi|221122242|ref|XP_002154462.1|,gi|221125076|ref|XP_002154696.1|,gi|312861909|gb|ADR10434.1|	cnidarian-protein-db-20110505.fasta	41779.7	1	6	6	6	0.055	0.213	DLYANTVLSGGTTMFPGIADR	K	M	0.95	64.7	33.3	0	0	1	0	0	2	2215.07	293	313	TRUE
mascot-results	GD1	Chironex GD1	gd21 (F004538)	RecName: Full=Actin, non-muscle 6.2	gi|113296|sp|P17126.1|ACT_HYDVU,gi|159254|gb|AAA29205.1|,gi|221122242|ref|XP_002154462.1|,gi|221125076|ref|XP_002154696.1|,gi|312861909|gb|ADR10434.1|	cnidarian-protein-db-20110505.fasta	41779.7	1	6	6	6	0.055	0.213	GYSFTTTAER	R	E	0.95	49.2	36.7	2.37	0	1	0	0	2	1132.53	198	207	TRUE	gi|26522784|dbj|BAC44866.1|
mascot-results	GD1	Chironex GD1	gd21 (F004538)	RecName: Full=Actin, non-muscle 6.2	gi|113296|sp|P17126.1|ACT_HYDVU,gi|159254|gb|AAA29205.1|,gi|221122242|ref|XP_002154462.1|,gi|221125076|ref|XP_002154696.1|,gi|312861909|gb|ADR10434.1|	cnidarian-protein-db-20110505.fasta	41779.7	1	6	6	6	0.055	0.213	IIAPPER	K	K	0.95	43.1	37.5	0.585	0	1	0	0	2	795.472	330	336	TRUE	gi|26522784|dbj|BAC44866.1|
mascot-results	GD1	Chironex GD1	gd21 (F004538)	RecName: Full=Actin, non-muscle 6.2	gi|113296|sp|P17126.1|ACT_HYDVU,gi|159254|gb|AAA29205.1|,gi|221122242|ref|XP_002154462.1|,gi|221125076|ref|XP_002154696.1|,gi|312861909|gb|ADR10434.1|	cnidarian-protein-db-20110505.fasta	41779.7	1	6	6	6	0.055	0.213	SYELPDGQVITIGNER	K	F	0.95	77.1	36.2	7.43	0	1	0	0	2	1790.89	240	255	TRUE	gi|26522784|dbj|BAC44866.1|
mascot-results	GD1	Chironex GD1	gd21 (F004538)	RecName: Full=Actin, non-muscle 6.2	gi|113296|sp|P17126.1|ACT_HYDVU,gi|159254|gb|AAA29205.1|,gi|221122242|ref|XP_002154462.1|,gi|221125076|ref|XP_002154696.1|,gi|312861909|gb|ADR10434.1|	cnidarian-protein-db-20110505.fasta	41779.7	1	6	6	6	0.055	0.213	VAPEEHPVLLTEAPLNPK	R	A	0.95	44.1	36.3	0	0	0	1	0	2	1954.06	97	114	TRUE	gi|26522784|dbj|BAC44866.1|
mascot-results	GD1	Chironex GD1	gd21 (F004538)	PREDICTED: hypothetical protein [Hydra magnipapillata]	gi|221123368|ref|XP_002166226.1|	cnidarian-protein-db-20110505.fasta	193264	0.998	2	2	2	0.0183	0.0164	DVGLAVVGGSISK	E	G	0.95	0	0	5.82	0	1	0	0	1	1201.68	1319	1331	TRUE
mascot-results	GD1	Chironex GD1	gd21 (F004538)	PREDICTED: hypothetical protein [Hydra magnipapillata]	gi|221123368|ref|XP_002166226.1|	cnidarian-protein-db-20110505.fasta	193264	0.998	2	2	2	0.0183	0.0164	LTNIVLWELSANDMR	K	R	0.95	25	36.6	12.2	0	0	1	0	2	1790.91	1395	1409	TRUE
mascot-results	GD1	Chironex GD1	gd21 (F004538)	toxin-1 [Chironex fleckeri]	gi|152211366|gb|ABS30940.1|,gi|160380600|sp|A7L035.1|CTX1_CHIFL	cnidarian-protein-db-20110505.fasta	51374.9	1	3	3	3	0.0275	0.0526	FIAMVVQR	R	I	0.95	58.4	38.3	3.54	0	1	0	0	2	979.539	199	206	TRUE	gi|152211368|gb|ABS30941.1|,gi|20137750|sp|P58762.1|CTXA_CHIQU,gi|18146993|dbj|BAB82520.1|,gi|160380601|sp|A7L036.1|CTX2_CHIFL
mascot-results	GD1	Chironex GD1	gd21 (F004538)	toxin-1 [Chironex fleckeri]	gi|152211366|gb|ABS30940.1|,gi|160380600|sp|A7L035.1|CTX1_CHIFL	cnidarian-protein-db-20110505.fasta	51374.9	1	3	3	3	0.0275	0.0526	IFNFFDLMK	K	V	0.95	26.1	37.5	1.85	0	1	0	0	2	1190.59	304	312	TRUE
mascot-results	GD1	Chironex GD1	gd21 (F004538)	toxin-1 [Chironex fleckeri]	gi|152211366|gb|ABS30940.1|,gi|160380600|sp|A7L035.1|CTX1_CHIFL	cnidarian-protein-db-20110505.fasta	51374.9	1	3	3	3	0.0275	0.0526	VFEDLLK	K	N	0.95	40.8	39	-1.97	0	1	0	0	2	863.487	273	279	TRUE	gi|152211368|gb|ABS30941.1|,gi|20137750|sp|P58762.1|CTXA_CHIQU,gi|18146993|dbj|BAB82520.1|,gi|160380601|sp|A7L036.1|CTX2_CHIFL
mascot-results	GD1	Chironex GD1	gd21 (F004538)	predicted protein [Nematostella vectensis]	gi|156223974|gb|EDO44804.1|,gi|156394507|ref|XP_001636867.1|	cnidarian-protein-db-20110505.fasta	50184.5	1	3	3	3	0.0275	0.0929	DVNAAIATIK	K	T	0.95	43	38.6	2.01	0	1	0	0	2	1015.58	327	336	TRUE
mascot-results	GD1	Chironex GD1	gd21 (F004538)	predicted protein [Nematostella vectensis]	gi|156223974|gb|EDO44804.1|,gi|156394507|ref|XP_001636867.1|	cnidarian-protein-db-20110505.fasta	50184.5	1	3	3	3	0.0275	0.0929	LIGQIVSSITASLR	R	F	0.95	67.1	35.7	-2.3	0	1	0	0	2	1457.87	230	243	TRUE
mascot-results	GD1	Chironex GD1	gd21 (F004538)	predicted protein [Nematostella vectensis]	gi|156223974|gb|EDO44804.1|,gi|156394507|ref|XP_001636867.1|	cnidarian-protein-db-20110505.fasta	50184.5	1	3	3	3	0.0275	0.0929	VGINYQPPTVVPGGDLAK	K	V	0.95	38.3	36.9	0	0	1	0	0	2	1824.99	353	370	TRUE
mascot-results	GD1	Chironex GD1	gd22 (F004539)	RecName: Full=Actin, non-muscle 6.2	gi|113296|sp|P17126.1|ACT_HYDVU,gi|159254|gb|AAA29205.1|,gi|221122242|ref|XP_002154462.1|,gi|221125076|ref|XP_002154696.1|,gi|312861909|gb|ADR10434.1|	cnidarian-protein-db-20110505.fasta	41779.7	1	5	5	6	0.0625	0.194	DLTDYLMK	R	I	0.95	27.6	35.8	1.89	0	1	0	0	2	1014.48	185	192	TRUE	gi|26522784|dbj|BAC44866.1|
mascot-results	GD1	Chironex GD1	gd22 (F004539)	RecName: Full=Actin, non-muscle 6.2	gi|113296|sp|P17126.1|ACT_HYDVU,gi|159254|gb|AAA29205.1|,gi|221122242|ref|XP_002154462.1|,gi|221125076|ref|XP_002154696.1|,gi|312861909|gb|ADR10434.1|	cnidarian-protein-db-20110505.fasta	41779.7	1	5	5	6	0.0625	0.194	DLYANTVLSGGTTMFPGIADR	K	M	0.95	49.4	34.6	0	0	0	1	0	2	2215.07	293	313	TRUE
mascot-results	GD1	Chironex GD1	gd22 (F004539)	RecName: Full=Actin, non-muscle 6.2	gi|113296|sp|P17126.1|ACT_HYDVU,gi|159254|gb|AAA29205.1|,gi|221122242|ref|XP_002154462.1|,gi|221125076|ref|XP_002154696.1|,gi|312861909|gb|ADR10434.1|	cnidarian-protein-db-20110505.fasta	41779.7	1	5	5	6	0.0625	0.194	GYSFTTTAER	R	E	0.95	55.9	36.5	2.37	0	1	0	0	2	1132.53	198	207	TRUE	gi|26522784|dbj|BAC44866.1|
mascot-results	GD1	Chironex GD1	gd22 (F004539)	RecName: Full=Actin, non-muscle 6.2	gi|113296|sp|P17126.1|ACT_HYDVU,gi|159254|gb|AAA29205.1|,gi|221122242|ref|XP_002154462.1|,gi|221125076|ref|XP_002154696.1|,gi|312861909|gb|ADR10434.1|	cnidarian-protein-db-20110505.fasta	41779.7	1	5	5	6	0.0625	0.194	SYELPDGQVITIGNER	K	F	0.95	110	35.8	-2.51	0	2	0	0	2	1790.89	240	255	TRUE	gi|26522784|dbj|BAC44866.1|
mascot-results	GD1	Chironex GD1	gd22 (F004539)	RecName: Full=Actin, non-muscle 6.2	gi|113296|sp|P17126.1|ACT_HYDVU,gi|159254|gb|AAA29205.1|,gi|221122242|ref|XP_002154462.1|,gi|221125076|ref|XP_002154696.1|,gi|312861909|gb|ADR10434.1|	cnidarian-protein-db-20110505.fasta	41779.7	1	5	5	6	0.0625	0.194	VAPEEHPVLLTEAPLNPK	R	A	0.95	31.9	36.3	0	0	0	1	0	2	1954.06	97	114	TRUE	gi|26522784|dbj|BAC44866.1|
mascot-results	GD1	Chironex GD1	gd22 (F004539)	toxin-1 [Chironex fleckeri]	gi|152211366|gb|ABS30940.1|,gi|160380600|sp|A7L035.1|CTX1_CHIFL	cnidarian-protein-db-20110505.fasta	51374.9	1	6	6	6	0.0625	0.158	AVQEQSDQELQEALYGVK	K	R	0.95	99	35.6	8.96	0	1	0	0	2	2035	142	159	TRUE
mascot-results	GD1	Chironex GD1	gd22 (F004539)	toxin-1 [Chironex fleckeri]	gi|152211366|gb|ABS30940.1|,gi|160380600|sp|A7L035.1|CTX1_CHIFL	cnidarian-protein-db-20110505.fasta	51374.9	1	6	6	6	0.0625	0.158	FIAMVVQR	R	I	0.95	45	38.3	1.34	0	1	0	0	2	979.539	199	206	TRUE	gi|152211368|gb|ABS30941.1|,gi|20137750|sp|P58762.1|CTXA_CHIQU,gi|18146993|dbj|BAB82520.1|,gi|160380601|sp|A7L036.1|CTX2_CHIFL
mascot-results	GD1	Chironex GD1	gd22 (F004539)	toxin-1 [Chironex fleckeri]	gi|152211366|gb|ABS30940.1|,gi|160380600|sp|A7L035.1|CTX1_CHIFL	cnidarian-protein-db-20110505.fasta	51374.9	1	6	6	6	0.0625	0.158	IFNFFDLMK	K	V	0.95	41.2	37.6	9.7	0	1	0	0	2	1190.59	304	312	TRUE
mascot-results	GD1	Chironex GD1	gd22 (F004539)	toxin-1 [Chironex fleckeri]	gi|152211366|gb|ABS30940.1|,gi|160380600|sp|A7L035.1|CTX1_CHIFL	cnidarian-protein-db-20110505.fasta	51374.9	1	6	6	6	0.0625	0.158	NDDKETYLFLSYLYPR	K	E	0.95	42.5	35.8	4.66	0	0	1	0	2	2037	280	295	TRUE
mascot-results	GD1	Chironex GD1	gd22 (F004539)	toxin-1 [Chironex fleckeri]	gi|152211366|gb|ABS30940.1|,gi|160380600|sp|A7L035.1|CTX1_CHIFL	cnidarian-protein-db-20110505.fasta	51374.9	1	6	6	6	0.0625	0.158	VFEDLLK	K	N	0.95	31.9	39.1	1.7	0	1	0	0	2	863.487	273	279	TRUE	gi|152211368|gb|ABS30941.1|,gi|20137750|sp|P58762.1|CTXA_CHIQU,gi|18146993|dbj|BAB82520.1|,gi|160380601|sp|A7L036.1|CTX2_CHIFL
mascot-results	GD1	Chironex GD1	gd22 (F004539)	toxin-1 [Chironex fleckeri]	gi|152211366|gb|ABS30940.1|,gi|160380600|sp|A7L035.1|CTX1_CHIFL	cnidarian-protein-db-20110505.fasta	51374.9	1	6	6	6	0.0625	0.158	VMGAIGSLSTAVGK	K	F	0.95	86.2	38.1	4.57	0	1	0	0	2	1306.7	69	82	TRUE	gi|20137750|sp|P58762.1|CTXA_CHIQU,gi|18146993|dbj|BAB82520.1|
mascot-results	GD1	Chironex GD1	gd22 (F004539)	toxin-2 [Chironex fleckeri]	gi|152211368|gb|ABS30941.1|,gi|160380601|sp|A7L036.1|CTX2_CHIFL	cnidarian-protein-db-20110505.fasta	51669	0.999	2	2	2	0.0208	0.104	FFDLIEVK	K	Y	0.95	42.6	37.5	4	0	1	0	0	2	1010.56	304	311	TRUE
mascot-results	GD1	Chironex GD1	gd22 (F004539)	toxin-2 [Chironex fleckeri]	gi|152211368|gb|ABS30941.1|,gi|160380601|sp|A7L036.1|CTX2_CHIFL	cnidarian-protein-db-20110505.fasta	51669	0.999	2	2	2	0.0208	0.104	FIAMVVQR	R	I	0.95	45	38.3	1.34	0	1	0	0	2	979.539	196	203	FALSE	gi|160380600|sp|A7L035.1|CTX1_CHIFL,gi|152211366|gb|ABS30940.1|,gi|20137750|sp|P58762.1|CTXA_CHIQU,gi|18146993|dbj|BAB82520.1|
mascot-results	GD1	Chironex GD1	gd22 (F004539)	toxin-2 [Chironex fleckeri]	gi|152211368|gb|ABS30941.1|,gi|160380601|sp|A7L036.1|CTX2_CHIFL	cnidarian-protein-db-20110505.fasta	51669	0.999	2	2	2	0.0208	0.104	NEESDLRPTEVSALAANIPVYQGVR	R	F	0.95	47.4	34.1	3.1	0	0	1	0	2	2728.39	171	195	TRUE
mascot-results	GD1	Chironex GD1	gd22 (F004539)	toxin-2 [Chironex fleckeri]	gi|152211368|gb|ABS30941.1|,gi|160380601|sp|A7L036.1|CTX2_CHIFL	cnidarian-protein-db-20110505.fasta	51669	0.999	2	2	2	0.0208	0.104	VFEDLLK	R	T	0.95	31.9	39.1	1.7	0	1	0	0	2	863.487	270	276	FALSE	gi|160380600|sp|A7L035.1|CTX1_CHIFL,gi|152211366|gb|ABS30940.1|,gi|20137750|sp|P58762.1|CTXA_CHIQU,gi|18146993|dbj|BAB82520.1|
mascot-results	GD1	Chironex GD1	gd22 (F004539)	PREDICTED: similar to beta-tubulin [Hydra magnipapillata]	gi|221129327|ref|XP_002161860.1|	cnidarian-protein-db-20110505.fasta	50031	1	4	4	4	0.0417	0.114	FPGQLNADLR	R	K	0.95	44.2	38.4	2.37	0	1	0	0	2	1130.6	242	251	TRUE
mascot-results	GD1	Chironex GD1	gd22 (F004539)	PREDICTED: similar to beta-tubulin [Hydra magnipapillata]	gi|221129327|ref|XP_002161860.1|	cnidarian-protein-db-20110505.fasta	50031	1	4	4	4	0.0417	0.114	ISEQFTAMFR	R	R	0.95	63.3	36.4	3.06	0	1	0	0	2	1245.59	381	390	TRUE
mascot-results	GD1	Chironex GD1	gd22 (F004539)	PREDICTED: similar to beta-tubulin [Hydra magnipapillata]	gi|221129327|ref|XP_002161860.1|	cnidarian-protein-db-20110505.fasta	50031	1	4	4	4	0.0417	0.114	LHFFMPGFAPLTSR	R	G	0.95	46.5	37.8	-2.59	0	0	1	0	2	1636.83	263	276	TRUE
mascot-results	GD1	Chironex GD1	gd22 (F004539)	PREDICTED: similar to beta-tubulin [Hydra magnipapillata]	gi|221129327|ref|XP_002161860.1|	cnidarian-protein-db-20110505.fasta	50031	1	4	4	4	0.0417	0.114	MSATFIGNSTAIQELFK	K	R	0.95	64.2	36.4	10.9	0	1	0	0	2	1873.94	363	379	TRUE
mascot-results	GD1	Chironex GD1	gd22 (F004539)	predicted protein [Nematostella vectensis]	gi|156223974|gb|EDO44804.1|,gi|156394507|ref|XP_001636867.1|	cnidarian-protein-db-20110505.fasta	50184.5	1	4	4	4	0.0417	0.122	DVNAAIATIK	K	T	0.95	48.4	38.6	0	0	1	0	0	2	1015.58	327	336	TRUE
mascot-results	GD1	Chironex GD1	gd22 (F004539)	predicted protein [Nematostella vectensis]	gi|156223974|gb|EDO44804.1|,gi|156394507|ref|XP_001636867.1|	cnidarian-protein-db-20110505.fasta	50184.5	1	4	4	4	0.0417	0.122	NLDIERPTYTNLNR	R	L	0.95	29.5	37.3	0	0	0	1	0	2	1718.88	216	229	TRUE
mascot-results	GD1	Chironex GD1	gd22 (F004539)	predicted protein [Nematostella vectensis]	gi|156223974|gb|EDO44804.1|,gi|156394507|ref|XP_001636867.1|	cnidarian-protein-db-20110505.fasta	50184.5	1	4	4	4	0.0417	0.122	TIQFVDWCPTGFK	R	V	0.95	54.9	35.5	0	0	1	0	0	2	1598.77	340	352	TRUE
mascot-results	GD1	Chironex GD1	gd22 (F004539)	predicted protein [Nematostella vectensis]	gi|156223974|gb|EDO44804.1|,gi|156394507|ref|XP_001636867.1|	cnidarian-protein-db-20110505.fasta	50184.5	1	4	4	4	0.0417	0.122	VGINYQPPTVVPGGDLAK	K	V	0.95	44.8	36.9	0	0	1	0	0	2	1824.99	353	370	TRUE
mascot-results	GD1	Chironex GD1	gd23 (F004540)	PREDICTED: similar to beta-tubulin [Hydra magnipapillata]	gi|221129327|ref|XP_002161860.1|	cnidarian-protein-db-20110505.fasta	50031	1	5	5	5	0.0588	0.123	FPGQLNADLR	R	K	0.95	55.4	38.5	4.54	0	1	0	0	2	1130.6	242	251	TRUE
mascot-results	GD1	Chironex GD1	gd23 (F004540)	PREDICTED: similar to beta-tubulin [Hydra magnipapillata]	gi|221129327|ref|XP_002161860.1|	cnidarian-protein-db-20110505.fasta	50031	1	5	5	5	0.0588	0.123	ISEQFTAMFR	R	R	0.95	53.5	36.9	3.11	0	1	0	0	2	1245.59	381	390	TRUE
mascot-results	GD1	Chironex GD1	gd23 (F004540)	PREDICTED: similar to beta-tubulin [Hydra magnipapillata]	gi|221129327|ref|XP_002161860.1|	cnidarian-protein-db-20110505.fasta	50031	1	5	5	5	0.0588	0.123	MSATFIGNSTAIQELFK	K	R	0.95	72.6	36.5	10.8	0	1	0	0	2	1873.94	363	379	TRUE
mascot-results	GD1	Chironex GD1	gd23 (F004540)	PREDICTED: similar to beta-tubulin [Hydra magnipapillata]	gi|221129327|ref|XP_002161860.1|	cnidarian-protein-db-20110505.fasta	50031	1	5	5	5	0.0588	0.123	TAVCDIPPR	K	G	0.946	44.8	37.3	-2.08	0	1	0	0	2	1028.52	351	359	TRUE
mascot-results	GD1	Chironex GD1	gd23 (F004540)	PREDICTED: similar to beta-tubulin [Hydra magnipapillata]	gi|221129327|ref|XP_002161860.1|	cnidarian-protein-db-20110505.fasta	50031	1	5	5	5	0.0588	0.123	YLTVAAMFR	R	G	0.95	43.4	38.3	2.82	0	1	0	0	2	1087.56	310	318	TRUE
mascot-results	GD1	Chironex GD1	gd23 (F004540)	RecName: Full=Actin, non-muscle 6.2	gi|113296|sp|P17126.1|ACT_HYDVU,gi|159254|gb|AAA29205.1|,gi|221122242|ref|XP_002154462.1|,gi|221125076|ref|XP_002154696.1|,gi|312861909|gb|ADR10434.1|	cnidarian-protein-db-20110505.fasta	41779.7	1	6	6	6	0.0706	0.274	DLTDYLMK	R	I	0.95	30	36.3	1.36	0	1	0	0	2	1014.48	185	192	TRUE	gi|26522784|dbj|BAC44866.1|
mascot-results	GD1	Chironex GD1	gd23 (F004540)	RecName: Full=Actin, non-muscle 6.2	gi|113296|sp|P17126.1|ACT_HYDVU,gi|159254|gb|AAA29205.1|,gi|221122242|ref|XP_002154462.1|,gi|221125076|ref|XP_002154696.1|,gi|312861909|gb|ADR10434.1|	cnidarian-protein-db-20110505.fasta	41779.7	1	6	6	6	0.0706	0.274	DLYANTVLSGGTTMFPGIADR	K	M	0.95	33.3	34.8	13.4	0	0	1	0	2	2215.07	293	313	TRUE
mascot-results	GD1	Chironex GD1	gd23 (F004540)	RecName: Full=Actin, non-muscle 6.2	gi|113296|sp|P17126.1|ACT_HYDVU,gi|159254|gb|AAA29205.1|,gi|221122242|ref|XP_002154462.1|,gi|221125076|ref|XP_002154696.1|,gi|312861909|gb|ADR10434.1|	cnidarian-protein-db-20110505.fasta	41779.7	1	6	6	6	0.0706	0.274	GYSFTTTAER	R	E	0.95	52.2	36.7	3.06	0	1	0	0	2	1132.53	198	207	TRUE	gi|26522784|dbj|BAC44866.1|
mascot-results	GD1	Chironex GD1	gd23 (F004540)	RecName: Full=Actin, non-muscle 6.2	gi|113296|sp|P17126.1|ACT_HYDVU,gi|159254|gb|AAA29205.1|,gi|221122242|ref|XP_002154462.1|,gi|221125076|ref|XP_002154696.1|,gi|312861909|gb|ADR10434.1|	cnidarian-protein-db-20110505.fasta	41779.7	1	6	6	6	0.0706	0.274	SYELPDGQVITIGNER	K	F	0.95	65	36.5	-2.52	0	1	0	0	2	1790.89	240	255	TRUE	gi|26522784|dbj|BAC44866.1|
mascot-results	GD1	Chironex GD1	gd23 (F004540)	RecName: Full=Actin, non-muscle 6.2	gi|113296|sp|P17126.1|ACT_HYDVU,gi|159254|gb|AAA29205.1|,gi|221122242|ref|XP_002154462.1|,gi|221125076|ref|XP_002154696.1|,gi|312861909|gb|ADR10434.1|	cnidarian-protein-db-20110505.fasta	41779.7	1	6	6	6	0.0706	0.274	TTGIVLDSGDGVSHTVPIYEGYALPHAIIR	R	L	0.95	35.4	33.8	5.72	0	0	0	1	2	3151.64	149	178	TRUE	gi|26522784|dbj|BAC44866.1|
mascot-results	GD1	Chironex GD1	gd23 (F004540)	RecName: Full=Actin, non-muscle 6.2	gi|113296|sp|P17126.1|ACT_HYDVU,gi|159254|gb|AAA29205.1|,gi|221122242|ref|XP_002154462.1|,gi|221125076|ref|XP_002154696.1|,gi|312861909|gb|ADR10434.1|	cnidarian-protein-db-20110505.fasta	41779.7	1	6	6	6	0.0706	0.274	VAPEEHPVLLTEAPLNPK	R	A	0.95	35	36.4	1.96	0	0	1	0	2	1954.06	97	114	TRUE	gi|26522784|dbj|BAC44866.1|
mascot-results	GD1	Chironex GD1	gd23 (F004540)	toxin-2 [Chironex fleckeri]	gi|152211368|gb|ABS30941.1|,gi|160380601|sp|A7L036.1|CTX2_CHIFL	cnidarian-protein-db-20110505.fasta	51669	1	3	3	3	0.0353	0.167	EDLLK	F	T	0.95	0	0	10.5	1	0	0	0	1	617.351	272	276	FALSE	gi|160380600|sp|A7L035.1|CTX1_CHIFL,gi|152211366|gb|ABS30940.1|,gi|20137750|sp|P58762.1|CTXA_CHIQU,gi|18146993|dbj|BAB82520.1|
mascot-results	GD1	Chironex GD1	gd23 (F004540)	toxin-2 [Chironex fleckeri]	gi|152211368|gb|ABS30941.1|,gi|160380601|sp|A7L036.1|CTX2_CHIFL	cnidarian-protein-db-20110505.fasta	51669	1	3	3	3	0.0353	0.167	FFDLIEVK	K	Y	0.95	47.1	37.5	0	0	1	0	0	2	1010.56	304	311	TRUE
mascot-results	GD1	Chironex GD1	gd23 (F004540)	toxin-2 [Chironex fleckeri]	gi|152211368|gb|ABS30941.1|,gi|160380601|sp|A7L036.1|CTX2_CHIFL	cnidarian-protein-db-20110505.fasta	51669	1	3	3	3	0.0353	0.167	FIAMVVQR	R	I	0.95	58	38.3	3.57	0	1	0	0	2	979.539	196	203	FALSE	gi|160380600|sp|A7L035.1|CTX1_CHIFL,gi|152211366|gb|ABS30940.1|,gi|20137750|sp|P58762.1|CTXA_CHIQU,gi|18146993|dbj|BAB82520.1|
mascot-results	GD1	Chironex GD1	gd23 (F004540)	toxin-2 [Chironex fleckeri]	gi|152211368|gb|ABS30941.1|,gi|160380601|sp|A7L036.1|CTX2_CHIFL	cnidarian-protein-db-20110505.fasta	51669	1	3	3	3	0.0353	0.167	MLTMLELFTDLCSIR	R	D	0.95	80.7	35.4	4.08	0	1	0	0	2	1874.91	218	232	FALSE	gi|160380600|sp|A7L035.1|CTX1_CHIFL,gi|152211366|gb|ABS30940.1|
mascot-results	GD1	Chironex GD1	gd23 (F004540)	toxin-2 [Chironex fleckeri]	gi|152211368|gb|ABS30941.1|,gi|160380601|sp|A7L036.1|CTX2_CHIFL	cnidarian-protein-db-20110505.fasta	51669	1	3	3	3	0.0353	0.167	NEESDLRPTEVSALAANIPVYQGVR	R	F	0.95	37.9	34.4	3.74	0	0	1	0	2	2728.39	171	195	TRUE
mascot-results	GD1	Chironex GD1	gd23 (F004540)	toxin-2 [Chironex fleckeri]	gi|152211368|gb|ABS30941.1|,gi|160380601|sp|A7L036.1|CTX2_CHIFL	cnidarian-protein-db-20110505.fasta	51669	1	3	3	3	0.0353	0.167	VFEDLLK	R	T	0.95	24.8	39	12.2	0	1	0	0	2	863.487	270	276	FALSE	gi|160380600|sp|A7L035.1|CTX1_CHIFL,gi|152211366|gb|ABS30940.1|,gi|20137750|sp|P58762.1|CTXA_CHIQU,gi|18146993|dbj|BAB82520.1|
mascot-results	GD1	Chironex GD1	gd23 (F004540)	toxin-2 [Chironex fleckeri]	gi|152211368|gb|ABS30941.1|,gi|160380601|sp|A7L036.1|CTX2_CHIFL	cnidarian-protein-db-20110505.fasta	51669	1	3	3	3	0.0353	0.167	VMGAIGSLGTAIGK	K	F	0.95	43.5	38.4	3.8	0	1	0	0	2	1290.71	66	79	TRUE
mascot-results	GD1	Chironex GD1	gd23 (F004540)	toxin-1 [Chironex fleckeri]	gi|152211366|gb|ABS30940.1|,gi|160380600|sp|A7L035.1|CTX1_CHIFL	cnidarian-protein-db-20110505.fasta	51374.9	1	8	8	8	0.0941	0.193	AEESVGSVVK	K	K	0.95	54.7	38.6	2.15	0	1	0	0	2	1004.53	131	140	TRUE	gi|20137750|sp|P58762.1|CTXA_CHIQU,gi|18146993|dbj|BAB82520.1|
mascot-results	GD1	Chironex GD1	gd23 (F004540)	toxin-1 [Chironex fleckeri]	gi|152211366|gb|ABS30940.1|,gi|160380600|sp|A7L035.1|CTX1_CHIFL	cnidarian-protein-db-20110505.fasta	51374.9	1	8	8	8	0.0941	0.193	AVQEQSDQELQEALYGVK	K	R	0.95	72.4	35.8	19.7	0	1	0	0	2	2035	142	159	TRUE
mascot-results	GD1	Chironex GD1	gd23 (F004540)	toxin-1 [Chironex fleckeri]	gi|152211366|gb|ABS30940.1|,gi|160380600|sp|A7L035.1|CTX1_CHIFL	cnidarian-protein-db-20110505.fasta	51374.9	1	8	8	8	0.0941	0.193	EDLLK	F	N	0.95	0	0	10.5	1	0	0	0	1	617.351	275	279	TRUE	gi|152211368|gb|ABS30941.1|,gi|20137750|sp|P58762.1|CTXA_CHIQU,gi|18146993|dbj|BAB82520.1|,gi|160380601|sp|A7L036.1|CTX2_CHIFL
mascot-results	GD1	Chironex GD1	gd23 (F004540)	toxin-1 [Chironex fleckeri]	gi|152211366|gb|ABS30940.1|,gi|160380600|sp|A7L035.1|CTX1_CHIFL	cnidarian-protein-db-20110505.fasta	51374.9	1	8	8	8	0.0941	0.193	FIAMVVQR	R	I	0.95	58	38.3	3.57	0	1	0	0	2	979.539	199	206	TRUE	gi|152211368|gb|ABS30941.1|,gi|20137750|sp|P58762.1|CTXA_CHIQU,gi|18146993|dbj|BAB82520.1|,gi|160380601|sp|A7L036.1|CTX2_CHIFL
mascot-results	GD1	Chironex GD1	gd23 (F004540)	toxin-1 [Chironex fleckeri]	gi|152211366|gb|ABS30940.1|,gi|160380600|sp|A7L035.1|CTX1_CHIFL	cnidarian-protein-db-20110505.fasta	51374.9	1	8	8	8	0.0941	0.193	MLTMLELFTDLCSLR	R	D	0.95	80.7	35.4	4.08	0	1	0	0	2	1874.91	221	235	TRUE	gi|152211368|gb|ABS30941.1|,gi|160380601|sp|A7L036.1|CTX2_CHIFL
mascot-results	GD1	Chironex GD1	gd23 (F004540)	toxin-1 [Chironex fleckeri]	gi|152211366|gb|ABS30940.1|,gi|160380600|sp|A7L035.1|CTX1_CHIFL	cnidarian-protein-db-20110505.fasta	51374.9	1	8	8	8	0.0941	0.193	NDDKETYLFLSYLYPR	K	E	0.95	42.2	35.9	4.09	0	0	1	0	2	2037	280	295	TRUE
mascot-results	GD1	Chironex GD1	gd23 (F004540)	toxin-1 [Chironex fleckeri]	gi|152211366|gb|ABS30940.1|,gi|160380600|sp|A7L035.1|CTX1_CHIFL	cnidarian-protein-db-20110505.fasta	51374.9	1	8	8	8	0.0941	0.193	VFEDLLK	K	N	0.95	24.8	39	12.2	0	1	0	0	2	863.487	273	279	TRUE	gi|152211368|gb|ABS30941.1|,gi|20137750|sp|P58762.1|CTXA_CHIQU,gi|18146993|dbj|BAB82520.1|,gi|160380601|sp|A7L036.1|CTX2_CHIFL
mascot-results	GD1	Chironex GD1	gd23 (F004540)	toxin-1 [Chironex fleckeri]	gi|152211366|gb|ABS30940.1|,gi|160380600|sp|A7L035.1|CTX1_CHIFL	cnidarian-protein-db-20110505.fasta	51374.9	1	8	8	8	0.0941	0.193	VMGAIGSLSTAVGK	K	F	0.95	80.9	38	8	0	1	0	0	2	1306.7	69	82	TRUE	gi|20137750|sp|P58762.1|CTXA_CHIQU,gi|18146993|dbj|BAB82520.1|
mascot-results	GD1	Chironex GD1	gd23 (F004540)	cytochrome c oxidase subunit II [Briareum asbestinum]	gi|100913623|gb|ABF69710.1|,gi|107736223|ref|YP_626519.1|	cnidarian-protein-db-20110505.fasta	28425.2	0.998	2	2	2	0.0235	0.107	LLEVDNR	R	M	0.95	36.9	39	4.15	0	1	0	0	2	858.468	158	164	TRUE
mascot-results	GD1	Chironex GD1	gd23 (F004540)	cytochrome c oxidase subunit II [Briareum asbestinum]	gi|100913623|gb|ABF69710.1|,gi|107736223|ref|YP_626519.1|	cnidarian-protein-db-20110505.fasta	28425.2	0.998	2	2	2	0.0235	0.107	VLVTGADVLHSFAVPSLGIK	R	M	0.95	46	34.7	7.39	0	0	1	0	2	2023.16	175	194	TRUE
mascot-results	GD1	Chironex GD1	gd23 (F004540)	predicted protein [Nematostella vectensis]	gi|156223974|gb|EDO44804.1|,gi|156394507|ref|XP_001636867.1|	cnidarian-protein-db-20110505.fasta	50184.5	1	2	2	2	0.0235	0.0619	LIGQIVSSITASLR	R	F	0.95	42	35.5	2.68	0	1	0	0	2	1457.87	230	243	TRUE
mascot-results	GD1	Chironex GD1	gd23 (F004540)	predicted protein [Nematostella vectensis]	gi|156223974|gb|EDO44804.1|,gi|156394507|ref|XP_001636867.1|	cnidarian-protein-db-20110505.fasta	50184.5	1	2	2	2	0.0235	0.0619	NLDIERPTYTNLNR	R	L	0.95	31.7	37.4	-2.41	0	0	1	0	2	1718.88	216	229	TRUE
mascot-results	GD1	Chironex GD1	gd24 (F004541)	PREDICTED: similar to beta-tubulin [Hydra magnipapillata]	gi|221129327|ref|XP_002161860.1|	cnidarian-protein-db-20110505.fasta	50031	1	7	7	7	0.0737	0.188	FPGQLNADLR	R	K	0.95	55.8	38.4	2.4	0	1	0	0	2	1130.6	242	251	TRUE
mascot-results	GD1	Chironex GD1	gd24 (F004541)	PREDICTED: similar to beta-tubulin [Hydra magnipapillata]	gi|221129327|ref|XP_002161860.1|	cnidarian-protein-db-20110505.fasta	50031	1	7	7	7	0.0737	0.188	ISEQFTAMFR	R	R	0.95	51.1	36.4	3.51	0	1	0	0	2	1245.59	381	390	TRUE
mascot-results	GD1	Chironex GD1	gd24 (F004541)	PREDICTED: similar to beta-tubulin [Hydra magnipapillata]	gi|221129327|ref|XP_002161860.1|	cnidarian-protein-db-20110505.fasta	50031	1	7	7	7	0.0737	0.188	LAVNMVPFPR	K	L	0.95	62	38.5	-2.64	0	1	0	0	2	1159.63	253	262	TRUE
mascot-results	GD1	Chironex GD1	gd24 (F004541)	PREDICTED: similar to beta-tubulin [Hydra magnipapillata]	gi|221129327|ref|XP_002161860.1|	cnidarian-protein-db-20110505.fasta	50031	1	7	7	7	0.0737	0.188	LHFFMPGFAPLTSR	R	G	0.95	60	37.7	-2.6	0	0	1	0	2	1636.83	263	276	TRUE
mascot-results	GD1	Chironex GD1	gd24 (F004541)	PREDICTED: similar to beta-tubulin [Hydra magnipapillata]	gi|221129327|ref|XP_002161860.1|	cnidarian-protein-db-20110505.fasta	50031	1	7	7	7	0.0737	0.188	MSATFIGNSTAIQELFK	K	R	0.95	79.6	36.5	9.15	0	1	0	0	2	1873.94	363	379	TRUE
mascot-results	GD1	Chironex GD1	gd24 (F004541)	PREDICTED: similar to beta-tubulin [Hydra magnipapillata]	gi|221129327|ref|XP_002161860.1|	cnidarian-protein-db-20110505.fasta	50031	1	7	7	7	0.0737	0.188	NSSYFVEWIPNNVK	K	T	0.95	36.3	36.5	3.85	0	1	0	0	2	1696.83	337	350	TRUE
mascot-results	GD1	Chironex GD1	gd24 (F004541)	PREDICTED: similar to beta-tubulin [Hydra magnipapillata]	gi|221129327|ref|XP_002161860.1|	cnidarian-protein-db-20110505.fasta	50031	1	7	7	7	0.0737	0.188	TAVCDIPPR	K	G	0.95	44.2	37.6	-2.11	0	1	0	0	2	1028.52	351	359	TRUE
mascot-results	GD1	Chironex GD1	gd24 (F004541)	toxin-2 [Chironex fleckeri]	gi|152211368|gb|ABS30941.1|,gi|160380601|sp|A7L036.1|CTX2_CHIFL	cnidarian-protein-db-20110505.fasta	51669	1	4	4	4	0.0421	0.143	AEESVSSVVTK	K	A	0.95	56.6	38.5	7.52	0	1	0	0	2	1135.58	128	138	TRUE
mascot-results	GD1	Chironex GD1	gd24 (F004541)	toxin-2 [Chironex fleckeri]	gi|152211368|gb|ABS30941.1|,gi|160380601|sp|A7L036.1|CTX2_CHIFL	cnidarian-protein-db-20110505.fasta	51669	1	4	4	4	0.0421	0.143	FFDLIEVK	K	Y	0.95	43.9	37.5	2.89	0	1	0	0	2	1010.56	304	311	TRUE
mascot-results	GD1	Chironex GD1	gd24 (F004541)	toxin-2 [Chironex fleckeri]	gi|152211368|gb|ABS30941.1|,gi|160380601|sp|A7L036.1|CTX2_CHIFL	cnidarian-protein-db-20110505.fasta	51669	1	4	4	4	0.0421	0.143	FIAMVVQR	R	I	0.95	61.7	38.3	3.52	0	1	0	0	2	979.539	196	203	FALSE	gi|160380600|sp|A7L035.1|CTX1_CHIFL,gi|152211366|gb|ABS30940.1|,gi|20137750|sp|P58762.1|CTXA_CHIQU,gi|18146993|dbj|BAB82520.1|
mascot-results	GD1	Chironex GD1	gd24 (F004541)	toxin-2 [Chironex fleckeri]	gi|152211368|gb|ABS30941.1|,gi|160380601|sp|A7L036.1|CTX2_CHIFL	cnidarian-protein-db-20110505.fasta	51669	1	4	4	4	0.0421	0.143	NEESDLRPTEVSALAANIPVYQGVR	R	F	0.95	65.4	34.8	5.35	0	0	1	0	2	2728.39	171	195	TRUE
mascot-results	GD1	Chironex GD1	gd24 (F004541)	toxin-2 [Chironex fleckeri]	gi|152211368|gb|ABS30941.1|,gi|160380601|sp|A7L036.1|CTX2_CHIFL	cnidarian-protein-db-20110505.fasta	51669	1	4	4	4	0.0421	0.143	VMGAIGSLGTAIGK	K	F	0.95	64.4	38.5	7.57	0	1	0	0	2	1290.71	66	79	TRUE
mascot-results	GD1	Chironex GD1	gd24 (F004541)	toxin-1 [Chironex fleckeri]	gi|152211366|gb|ABS30940.1|,gi|160380600|sp|A7L035.1|CTX1_CHIFL	cnidarian-protein-db-20110505.fasta	51374.9	1	4	4	4	0.0421	0.0899	AEESVGSVVK	K	K	0.95	24	38.5	3.02	0	1	0	0	2	1004.53	131	140	TRUE	gi|20137750|sp|P58762.1|CTXA_CHIQU,gi|18146993|dbj|BAB82520.1|
mascot-results	GD1	Chironex GD1	gd24 (F004541)	toxin-1 [Chironex fleckeri]	gi|152211366|gb|ABS30940.1|,gi|160380600|sp|A7L035.1|CTX1_CHIFL	cnidarian-protein-db-20110505.fasta	51374.9	1	4	4	4	0.0421	0.0899	FIAMVVQR	R	I	0.95	61.7	38.3	3.52	0	1	0	0	2	979.539	199	206	TRUE	gi|152211368|gb|ABS30941.1|,gi|20137750|sp|P58762.1|CTXA_CHIQU,gi|18146993|dbj|BAB82520.1|,gi|160380601|sp|A7L036.1|CTX2_CHIFL
mascot-results	GD1	Chironex GD1	gd24 (F004541)	toxin-1 [Chironex fleckeri]	gi|152211366|gb|ABS30940.1|,gi|160380600|sp|A7L035.1|CTX1_CHIFL	cnidarian-protein-db-20110505.fasta	51374.9	1	4	4	4	0.0421	0.0899	IFNFFDLMK	K	V	0.95	32.3	37.6	4.02	0	1	0	0	2	1190.59	304	312	TRUE
mascot-results	GD1	Chironex GD1	gd24 (F004541)	toxin-1 [Chironex fleckeri]	gi|152211366|gb|ABS30940.1|,gi|160380600|sp|A7L035.1|CTX1_CHIFL	cnidarian-protein-db-20110505.fasta	51374.9	1	4	4	4	0.0421	0.0899	VMGAIGSLSTAVGK	K	F	0.95	91.2	38.1	4.6	0	1	0	0	2	1306.7	69	82	TRUE	gi|20137750|sp|P58762.1|CTXA_CHIQU,gi|18146993|dbj|BAB82520.1|
mascot-results	GD1	Chironex GD1	gd25 (F004542)	PREDICTED: similar to beta-tubulin [Hydra magnipapillata]	gi|221129327|ref|XP_002161860.1|	cnidarian-protein-db-20110505.fasta	50031	1	5	5	5	0.0617	0.114	FPGQLNADLR	R	K	0.95	57.1	38.5	2.47	0	1	0	0	2	1130.6	242	251	TRUE
mascot-results	GD1	Chironex GD1	gd25 (F004542)	PREDICTED: similar to beta-tubulin [Hydra magnipapillata]	gi|221129327|ref|XP_002161860.1|	cnidarian-protein-db-20110505.fasta	50031	1	5	5	5	0.0617	0.114	IMNTFSVVPSPK	R	V	0.95	31.5	38.4	3.57	0	1	0	0	2	1335.7	163	174	TRUE
mascot-results	GD1	Chironex GD1	gd25 (F004542)	PREDICTED: similar to beta-tubulin [Hydra magnipapillata]	gi|221129327|ref|XP_002161860.1|	cnidarian-protein-db-20110505.fasta	50031	1	5	5	5	0.0617	0.114	ISEQFTAMFR	R	R	0.95	62.2	36.9	2.39	0	1	0	0	2	1245.59	381	390	TRUE
mascot-results	GD1	Chironex GD1	gd25 (F004542)	PREDICTED: similar to beta-tubulin [Hydra magnipapillata]	gi|221129327|ref|XP_002161860.1|	cnidarian-protein-db-20110505.fasta	50031	1	5	5	5	0.0617	0.114	LAVNMVPFPR	K	L	0.95	49.3	38.5	4.32	0	1	0	0	2	1159.63	253	262	TRUE
mascot-results	GD1	Chironex GD1	gd25 (F004542)	PREDICTED: similar to beta-tubulin [Hydra magnipapillata]	gi|221129327|ref|XP_002161860.1|	cnidarian-protein-db-20110505.fasta	50031	1	5	5	5	0.0617	0.114	TAVCDIPPR	K	G	0.95	46.4	37.7	0	0	1	0	0	2	1028.52	351	359	TRUE
mascot-results	GD1	Chironex GD1	gd25 (F004542)	toxin-2 [Chironex fleckeri]	gi|152211368|gb|ABS30941.1|,gi|160380601|sp|A7L036.1|CTX2_CHIFL	cnidarian-protein-db-20110505.fasta	51669	1	6	6	6	0.0741	0.232	AEESVSSVVTK	K	A	0.95	82.2	38.6	4.3	0	1	0	0	2	1135.58	128	138	TRUE
mascot-results	GD1	Chironex GD1	gd25 (F004542)	toxin-2 [Chironex fleckeri]	gi|152211368|gb|ABS30941.1|,gi|160380601|sp|A7L036.1|CTX2_CHIFL	cnidarian-protein-db-20110505.fasta	51669	1	6	6	6	0.0741	0.232	AFLDGVR	K	N	0.95	44.4	39.3	0.0458	0	1	0	0	2	777.425	164	170	FALSE	gi|160380600|sp|A7L035.1|CTX1_CHIFL,gi|152211366|gb|ABS30940.1|,gi|20137750|sp|P58762.1|CTXA_CHIQU,gi|18146993|dbj|BAB82520.1|
mascot-results	GD1	Chironex GD1	gd25 (F004542)	toxin-2 [Chironex fleckeri]	gi|152211368|gb|ABS30941.1|,gi|160380601|sp|A7L036.1|CTX2_CHIFL	cnidarian-protein-db-20110505.fasta	51669	1	6	6	6	0.0741	0.232	AIQEQSDQELQEALYGVK	K	R	0.95	63.4	36.4	5.66	0	1	0	0	2	2049.01	139	156	TRUE
mascot-results	GD1	Chironex GD1	gd25 (F004542)	toxin-2 [Chironex fleckeri]	gi|152211368|gb|ABS30941.1|,gi|160380601|sp|A7L036.1|CTX2_CHIFL	cnidarian-protein-db-20110505.fasta	51669	1	6	6	6	0.0741	0.232	FFDLIEVK	K	Y	0.95	42.9	37.4	1.66	0	1	0	0	2	1010.56	304	311	TRUE
mascot-results	GD1	Chironex GD1	gd25 (F004542)	toxin-2 [Chironex fleckeri]	gi|152211368|gb|ABS30941.1|,gi|160380601|sp|A7L036.1|CTX2_CHIFL	cnidarian-protein-db-20110505.fasta	51669	1	6	6	6	0.0741	0.232	FIAMVVQR	R	I	0.95	47.8	38.2	2.92	0	1	0	0	2	979.539	196	203	FALSE	gi|160380600|sp|A7L035.1|CTX1_CHIFL,gi|152211366|gb|ABS30940.1|,gi|20137750|sp|P58762.1|CTXA_CHIQU,gi|18146993|dbj|BAB82520.1|
mascot-results	GD1	Chironex GD1	gd25 (F004542)	toxin-2 [Chironex fleckeri]	gi|152211368|gb|ABS30941.1|,gi|160380601|sp|A7L036.1|CTX2_CHIFL	cnidarian-protein-db-20110505.fasta	51669	1	6	6	6	0.0741	0.232	FSFVPVQVK	K	G	0.95	27.2	38	2.17	0	1	0	0	2	1050.6	396	404	TRUE
mascot-results	GD1	Chironex GD1	gd25 (F004542)	toxin-2 [Chironex fleckeri]	gi|152211368|gb|ABS30941.1|,gi|160380601|sp|A7L036.1|CTX2_CHIFL	cnidarian-protein-db-20110505.fasta	51669	1	6	6	6	0.0741	0.232	NEESDLRPTEVSALAANIPVYQGVR	R	F	0.95	90.7	34.9	10.8	0	0	1	0	2	2728.39	171	195	TRUE
mascot-results	GD1	Chironex GD1	gd25 (F004542)	toxin-2 [Chironex fleckeri]	gi|152211368|gb|ABS30941.1|,gi|160380601|sp|A7L036.1|CTX2_CHIFL	cnidarian-protein-db-20110505.fasta	51669	1	6	6	6	0.0741	0.232	VFEDLLK	R	T	0.95	42.2	39	-1.66	0	1	0	0	2	863.487	270	276	FALSE	gi|160380600|sp|A7L035.1|CTX1_CHIFL,gi|152211366|gb|ABS30940.1|,gi|20137750|sp|P58762.1|CTXA_CHIQU,gi|18146993|dbj|BAB82520.1|
mascot-results	GD1	Chironex GD1	gd25 (F004542)	toxin-2 [Chironex fleckeri]	gi|152211368|gb|ABS30941.1|,gi|160380601|sp|A7L036.1|CTX2_CHIFL	cnidarian-protein-db-20110505.fasta	51669	1	6	6	6	0.0741	0.232	VMGAIGSLGTAIGK	K	F	0.95	66	38.3	4.24	0	1	0	0	2	1290.71	66	79	TRUE
mascot-results	GD1	Chironex GD1	gd25 (F004542)	toxin-1 [Chironex fleckeri]	gi|152211366|gb|ABS30940.1|,gi|160380600|sp|A7L035.1|CTX1_CHIFL	cnidarian-protein-db-20110505.fasta	51374.9	1	6	6	6	0.0741	0.107	AFLDGVR	K	N	0.95	44.4	39.3	0.0458	0	1	0	0	2	777.425	167	173	TRUE	gi|152211368|gb|ABS30941.1|,gi|20137750|sp|P58762.1|CTXA_CHIQU,gi|18146993|dbj|BAB82520.1|,gi|160380601|sp|A7L036.1|CTX2_CHIFL
mascot-results	GD1	Chironex GD1	gd25 (F004542)	toxin-1 [Chironex fleckeri]	gi|152211366|gb|ABS30940.1|,gi|160380600|sp|A7L035.1|CTX1_CHIFL	cnidarian-protein-db-20110505.fasta	51374.9	1	6	6	6	0.0741	0.107	FIAMVVQR	R	I	0.95	47.8	38.2	2.92	0	1	0	0	2	979.539	199	206	TRUE	gi|152211368|gb|ABS30941.1|,gi|20137750|sp|P58762.1|CTXA_CHIQU,gi|18146993|dbj|BAB82520.1|,gi|160380601|sp|A7L036.1|CTX2_CHIFL
mascot-results	GD1	Chironex GD1	gd25 (F004542)	toxin-1 [Chironex fleckeri]	gi|152211366|gb|ABS30940.1|,gi|160380600|sp|A7L035.1|CTX1_CHIFL	cnidarian-protein-db-20110505.fasta	51374.9	1	6	6	6	0.0741	0.107	KVFEDLLK	K	N	0.95	42	38	0.62	0	1	0	0	2	991.582	272	279	TRUE	gi|20137750|sp|P58762.1|CTXA_CHIQU,gi|18146993|dbj|BAB82520.1|
mascot-results	GD1	Chironex GD1	gd25 (F004542)	toxin-1 [Chironex fleckeri]	gi|152211366|gb|ABS30940.1|,gi|160380600|sp|A7L035.1|CTX1_CHIFL	cnidarian-protein-db-20110505.fasta	51374.9	1	6	6	6	0.0741	0.107	LDKLNDGYYSIK	K	T	0.95	18.4	37.8	3.57	0	0	1	0	2	1428.74	359	370	TRUE
mascot-results	GD1	Chironex GD1	gd25 (F004542)	toxin-1 [Chironex fleckeri]	gi|152211366|gb|ABS30940.1|,gi|160380600|sp|A7L035.1|CTX1_CHIFL	cnidarian-protein-db-20110505.fasta	51374.9	1	6	6	6	0.0741	0.107	VFEDLLK	K	N	0.95	42.2	39	-1.66	0	1	0	0	2	863.487	273	279	TRUE	gi|152211368|gb|ABS30941.1|,gi|20137750|sp|P58762.1|CTXA_CHIQU,gi|18146993|dbj|BAB82520.1|,gi|160380601|sp|A7L036.1|CTX2_CHIFL
mascot-results	GD1	Chironex GD1	gd25 (F004542)	toxin-1 [Chironex fleckeri]	gi|152211366|gb|ABS30940.1|,gi|160380600|sp|A7L035.1|CTX1_CHIFL	cnidarian-protein-db-20110505.fasta	51374.9	1	6	6	6	0.0741	0.107	VMGAIGSLSTAVGK	K	F	0.95	68.6	38	5.43	0	1	0	0	2	1306.7	69	82	TRUE	gi|20137750|sp|P58762.1|CTXA_CHIQU,gi|18146993|dbj|BAB82520.1|
mascot-results	GD1	Chironex GD1	gd26 (F004543)	PREDICTED: similar to beta-tubulin [Hydra magnipapillata]	gi|221129327|ref|XP_002161860.1|	cnidarian-protein-db-20110505.fasta	50031	1	3	3	3	0.0309	0.0805	LAVNMVPFPR	K	L	0.95	48.8	38.5	-2.64	0	1	0	0	2	1159.63	253	262	TRUE
mascot-results	GD1	Chironex GD1	gd26 (F004543)	PREDICTED: similar to beta-tubulin [Hydra magnipapillata]	gi|221129327|ref|XP_002161860.1|	cnidarian-protein-db-20110505.fasta	50031	1	3	3	3	0.0309	0.0805	MSATFIGNSTAIQELFK	K	R	0.95	49.7	36.9	7.35	0	1	0	0	2	1873.94	363	379	TRUE
mascot-results	GD1	Chironex GD1	gd26 (F004543)	PREDICTED: similar to beta-tubulin [Hydra magnipapillata]	gi|221129327|ref|XP_002161860.1|	cnidarian-protein-db-20110505.fasta	50031	1	3	3	3	0.0309	0.0805	TAVCDIPPR	K	G	0.95	45.9	37.7	-2.08	0	1	0	0	2	1028.52	351	359	TRUE
mascot-results	GD1	Chironex GD1	gd26 (F004543)	toxin-2 [Chironex fleckeri]	gi|152211368|gb|ABS30941.1|,gi|160380601|sp|A7L036.1|CTX2_CHIFL	cnidarian-protein-db-20110505.fasta	51669	1	8	8	8	0.0825	0.303	AEESVSSVVTK	K	A	0.95	74.5	38.6	3.34	0	1	0	0	2	1135.58	128	138	TRUE
mascot-results	GD1	Chironex GD1	gd26 (F004543)	toxin-2 [Chironex fleckeri]	gi|152211368|gb|ABS30941.1|,gi|160380601|sp|A7L036.1|CTX2_CHIFL	cnidarian-protein-db-20110505.fasta	51669	1	8	8	8	0.0825	0.303	AIQEQSDQELQEALYGVK	K	R	0.95	57.3	36	14.8	0	1	0	0	2	2049.01	139	156	TRUE
mascot-results	GD1	Chironex GD1	gd26 (F004543)	toxin-2 [Chironex fleckeri]	gi|152211368|gb|ABS30941.1|,gi|160380601|sp|A7L036.1|CTX2_CHIFL	cnidarian-protein-db-20110505.fasta	51669	1	8	8	8	0.0825	0.303	FFDLIEVK	K	Y	0.95	43.6	37.4	2.6	0	1	0	0	2	1010.56	304	311	TRUE
mascot-results	GD1	Chironex GD1	gd26 (F004543)	toxin-2 [Chironex fleckeri]	gi|152211368|gb|ABS30941.1|,gi|160380601|sp|A7L036.1|CTX2_CHIFL	cnidarian-protein-db-20110505.fasta	51669	1	8	8	8	0.0825	0.303	FIAMVVQR	R	I	0.95	52	38.2	2.92	0	1	0	0	2	979.539	196	203	FALSE	gi|160380600|sp|A7L035.1|CTX1_CHIFL,gi|152211366|gb|ABS30940.1|,gi|20137750|sp|P58762.1|CTXA_CHIQU,gi|18146993|dbj|BAB82520.1|
mascot-results	GD1	Chironex GD1	gd26 (F004543)	toxin-2 [Chironex fleckeri]	gi|152211368|gb|ABS30941.1|,gi|160380601|sp|A7L036.1|CTX2_CHIFL	cnidarian-protein-db-20110505.fasta	51669	1	8	8	8	0.0825	0.303	FSFVPVQVK	K	G	0.95	29.3	38	1.62	0	1	0	0	2	1050.6	396	404	TRUE
mascot-results	GD1	Chironex GD1	gd26 (F004543)	toxin-2 [Chironex fleckeri]	gi|152211368|gb|ABS30941.1|,gi|160380601|sp|A7L036.1|CTX2_CHIFL	cnidarian-protein-db-20110505.fasta	51669	1	8	8	8	0.0825	0.303	LSDGFYTIK	K	T	0.95	22.6	38.2	2.28	0	1	0	0	2	1043.54	359	367	TRUE
mascot-results	GD1	Chironex GD1	gd26 (F004543)	toxin-2 [Chironex fleckeri]	gi|152211368|gb|ABS30941.1|,gi|160380601|sp|A7L036.1|CTX2_CHIFL	cnidarian-protein-db-20110505.fasta	51669	1	8	8	8	0.0825	0.303	MLTMLELFTDLCSIR	R	D	0.95	56	36.2	3.03	0	1	0	0	2	1874.91	218	232	FALSE	gi|160380600|sp|A7L035.1|CTX1_CHIFL,gi|152211366|gb|ABS30940.1|
mascot-results	GD1	Chironex GD1	gd26 (F004543)	toxin-2 [Chironex fleckeri]	gi|152211368|gb|ABS30941.1|,gi|160380601|sp|A7L036.1|CTX2_CHIFL	cnidarian-protein-db-20110505.fasta	51669	1	8	8	8	0.0825	0.303	NEESDLRPTEVSALAANIPVYQGVR	R	F	0.95	78.3	34.9	11.4	0	0	1	0	2	2728.39	171	195	TRUE
mascot-results	GD1	Chironex GD1	gd26 (F004543)	toxin-2 [Chironex fleckeri]	gi|152211368|gb|ABS30941.1|,gi|160380601|sp|A7L036.1|CTX2_CHIFL	cnidarian-protein-db-20110505.fasta	51669	1	8	8	8	0.0825	0.303	TDDEETFLFLSYLYPK	K	E	0.95	84.6	35.6	-1.78	0	1	0	0	2	1980.95	277	292	TRUE
mascot-results	GD1	Chironex GD1	gd26 (F004543)	toxin-2 [Chironex fleckeri]	gi|152211368|gb|ABS30941.1|,gi|160380601|sp|A7L036.1|CTX2_CHIFL	cnidarian-protein-db-20110505.fasta	51669	1	8	8	8	0.0825	0.303	VFEDLLK	R	T	0.949	41.2	39	-1.85	0	1	0	0	2	863.487	270	276	FALSE	gi|160380600|sp|A7L035.1|CTX1_CHIFL,gi|152211366|gb|ABS30940.1|,gi|20137750|sp|P58762.1|CTXA_CHIQU,gi|18146993|dbj|BAB82520.1|
mascot-results	GD1	Chironex GD1	gd26 (F004543)	toxin-2 [Chironex fleckeri]	gi|152211368|gb|ABS30941.1|,gi|160380601|sp|A7L036.1|CTX2_CHIFL	cnidarian-protein-db-20110505.fasta	51669	1	8	8	8	0.0825	0.303	VMGAIGSLGTAIGK	K	F	0.95	54.4	38.4	1.77	0	1	0	0	2	1290.71	66	79	TRUE
mascot-results	GD1	Chironex GD1	gd26 (F004543)	RecName: Full=Actin, non-muscle 6.2	gi|113296|sp|P17126.1|ACT_HYDVU,gi|159254|gb|AAA29205.1|,gi|221122242|ref|XP_002154462.1|,gi|221125076|ref|XP_002154696.1|,gi|312861909|gb|ADR10434.1|	cnidarian-protein-db-20110505.fasta	41779.7	1	4	4	4	0.0412	0.191	DLTDYLMK	R	I	0.95	26.2	36.3	1.89	0	1	0	0	2	1014.48	185	192	TRUE	gi|26522784|dbj|BAC44866.1|
mascot-results	GD1	Chironex GD1	gd26 (F004543)	RecName: Full=Actin, non-muscle 6.2	gi|113296|sp|P17126.1|ACT_HYDVU,gi|159254|gb|AAA29205.1|,gi|221122242|ref|XP_002154462.1|,gi|221125076|ref|XP_002154696.1|,gi|312861909|gb|ADR10434.1|	cnidarian-protein-db-20110505.fasta	41779.7	1	4	4	4	0.0412	0.191	SYELPDGQVITIGNER	K	F	0.95	66	36.3	6.39	0	1	0	0	2	1790.89	240	255	TRUE	gi|26522784|dbj|BAC44866.1|
mascot-results	GD1	Chironex GD1	gd26 (F004543)	RecName: Full=Actin, non-muscle 6.2	gi|113296|sp|P17126.1|ACT_HYDVU,gi|159254|gb|AAA29205.1|,gi|221122242|ref|XP_002154462.1|,gi|221125076|ref|XP_002154696.1|,gi|312861909|gb|ADR10434.1|	cnidarian-protein-db-20110505.fasta	41779.7	1	4	4	4	0.0412	0.191	TTGIVLDSGDGVSHTVPIYEGYALPHAIIR	R	L	0.95	10.2	33.6	3.62	0	0	0	1	2	3151.64	149	178	TRUE	gi|26522784|dbj|BAC44866.1|
mascot-results	GD1	Chironex GD1	gd26 (F004543)	RecName: Full=Actin, non-muscle 6.2	gi|113296|sp|P17126.1|ACT_HYDVU,gi|159254|gb|AAA29205.1|,gi|221122242|ref|XP_002154462.1|,gi|221125076|ref|XP_002154696.1|,gi|312861909|gb|ADR10434.1|	cnidarian-protein-db-20110505.fasta	41779.7	1	4	4	4	0.0412	0.191	VAPEEHPVLLTEAPLNPK	R	A	0.95	41.3	36.3	0	0	0	1	0	2	1954.06	97	114	TRUE	gi|26522784|dbj|BAC44866.1|
mascot-results	GD1	Chironex GD1	gd26 (F004543)	toxin-1 [Chironex fleckeri]	gi|152211366|gb|ABS30940.1|,gi|160380600|sp|A7L035.1|CTX1_CHIFL	cnidarian-protein-db-20110505.fasta	51374.9	1	7	7	7	0.0722	0.164	FAYVPQNADGALFFVDGIPSK	K	V	0.95	31.3	35.8	6.34	0	0	1	0	2	2256.13	423	443	TRUE
mascot-results	GD1	Chironex GD1	gd26 (F004543)	toxin-1 [Chironex fleckeri]	gi|152211366|gb|ABS30940.1|,gi|160380600|sp|A7L035.1|CTX1_CHIFL	cnidarian-protein-db-20110505.fasta	51374.9	1	7	7	7	0.0722	0.164	FIAMVVQR	R	I	0.95	52	38.2	2.92	0	1	0	0	2	979.539	199	206	TRUE	gi|152211368|gb|ABS30941.1|,gi|20137750|sp|P58762.1|CTXA_CHIQU,gi|18146993|dbj|BAB82520.1|,gi|160380601|sp|A7L036.1|CTX2_CHIFL
mascot-results	GD1	Chironex GD1	gd26 (F004543)	toxin-1 [Chironex fleckeri]	gi|152211366|gb|ABS30940.1|,gi|160380600|sp|A7L035.1|CTX1_CHIFL	cnidarian-protein-db-20110505.fasta	51374.9	1	7	7	7	0.0722	0.164	IFNFFDLMK	K	V	0.95	40.6	37.8	1.6	0	1	0	0	2	1190.59	304	312	TRUE
mascot-results	GD1	Chironex GD1	gd26 (F004543)	toxin-1 [Chironex fleckeri]	gi|152211366|gb|ABS30940.1|,gi|160380600|sp|A7L035.1|CTX1_CHIFL	cnidarian-protein-db-20110505.fasta	51374.9	1	7	7	7	0.0722	0.164	KIFNFFDLMK	R	V	0.95	23.8	38.1	2.43	0	1	0	0	2	1318.69	303	312	TRUE
mascot-results	GD1	Chironex GD1	gd26 (F004543)	toxin-1 [Chironex fleckeri]	gi|152211366|gb|ABS30940.1|,gi|160380600|sp|A7L035.1|CTX1_CHIFL	cnidarian-protein-db-20110505.fasta	51374.9	1	7	7	7	0.0722	0.164	MLTMLELFTDLCSLR	R	D	0.95	56	36.2	3.03	0	1	0	0	2	1874.91	221	235	TRUE	gi|152211368|gb|ABS30941.1|,gi|160380601|sp|A7L036.1|CTX2_CHIFL
mascot-results	GD1	Chironex GD1	gd26 (F004543)	toxin-1 [Chironex fleckeri]	gi|152211366|gb|ABS30940.1|,gi|160380600|sp|A7L035.1|CTX1_CHIFL	cnidarian-protein-db-20110505.fasta	51374.9	1	7	7	7	0.0722	0.164	VFEDLLK	K	N	0.949	41.2	39	-1.85	0	1	0	0	2	863.487	273	279	TRUE	gi|152211368|gb|ABS30941.1|,gi|20137750|sp|P58762.1|CTXA_CHIQU,gi|18146993|dbj|BAB82520.1|,gi|160380601|sp|A7L036.1|CTX2_CHIFL
mascot-results	GD1	Chironex GD1	gd26 (F004543)	toxin-1 [Chironex fleckeri]	gi|152211366|gb|ABS30940.1|,gi|160380600|sp|A7L035.1|CTX1_CHIFL	cnidarian-protein-db-20110505.fasta	51374.9	1	7	7	7	0.0722	0.164	VMGAIGSLSTAVGK	K	F	0.95	65	38	5.59	0	1	0	0	2	1306.7	69	82	TRUE	gi|20137750|sp|P58762.1|CTXA_CHIQU,gi|18146993|dbj|BAB82520.1|
mascot-results	GD1	Chironex GD1	gd27 (F004544)	toxin-2 [Chironex fleckeri]	gi|152211368|gb|ABS30941.1|,gi|160380601|sp|A7L036.1|CTX2_CHIFL	cnidarian-protein-db-20110505.fasta	51669	1	6	6	6	0.05	0.229	AEESVSSVVTK	K	A	0.95	72.2	38.6	2.92	0	1	0	0	2	1135.58	128	138	TRUE
mascot-results	GD1	Chironex GD1	gd27 (F004544)	toxin-2 [Chironex fleckeri]	gi|152211368|gb|ABS30941.1|,gi|160380601|sp|A7L036.1|CTX2_CHIFL	cnidarian-protein-db-20110505.fasta	51669	1	6	6	6	0.05	0.229	FFDLIEVK	K	Y	0.95	45.7	37.5	2.13	0	1	0	0	2	1010.56	304	311	TRUE
mascot-results	GD1	Chironex GD1	gd27 (F004544)	toxin-2 [Chironex fleckeri]	gi|152211368|gb|ABS30941.1|,gi|160380601|sp|A7L036.1|CTX2_CHIFL	cnidarian-protein-db-20110505.fasta	51669	1	6	6	6	0.05	0.229	FIAMVVQR	R	I	0.95	57.8	38.2	2.52	0	1	0	0	2	979.539	196	203	FALSE	gi|160380600|sp|A7L035.1|CTX1_CHIFL,gi|152211366|gb|ABS30940.1|,gi|20137750|sp|P58762.1|CTXA_CHIQU,gi|18146993|dbj|BAB82520.1|
mascot-results	GD1	Chironex GD1	gd27 (F004544)	toxin-2 [Chironex fleckeri]	gi|152211368|gb|ABS30941.1|,gi|160380601|sp|A7L036.1|CTX2_CHIFL	cnidarian-protein-db-20110505.fasta	51669	1	6	6	6	0.05	0.229	FSFVPVQVK	K	G	0.95	37.5	38.2	2.6	0	1	0	0	2	1050.6	396	404	TRUE
mascot-results	GD1	Chironex GD1	gd27 (F004544)	toxin-2 [Chironex fleckeri]	gi|152211368|gb|ABS30941.1|,gi|160380601|sp|A7L036.1|CTX2_CHIFL	cnidarian-protein-db-20110505.fasta	51669	1	6	6	6	0.05	0.229	MLTMLELFTDLCSIR	R	D	0.95	61.8	35.9	4.85	0	1	0	0	2	1874.91	218	232	FALSE	gi|160380600|sp|A7L035.1|CTX1_CHIFL,gi|152211366|gb|ABS30940.1|
mascot-results	GD1	Chironex GD1	gd27 (F004544)	toxin-2 [Chironex fleckeri]	gi|152211368|gb|ABS30941.1|,gi|160380601|sp|A7L036.1|CTX2_CHIFL	cnidarian-protein-db-20110505.fasta	51669	1	6	6	6	0.05	0.229	NEESDLRPTEVSALAANIPVYQGVR	R	F	0.95	64.1	34.7	10.7	0	0	1	0	2	2728.39	171	195	TRUE
mascot-results	GD1	Chironex GD1	gd27 (F004544)	toxin-2 [Chironex fleckeri]	gi|152211368|gb|ABS30941.1|,gi|160380601|sp|A7L036.1|CTX2_CHIFL	cnidarian-protein-db-20110505.fasta	51669	1	6	6	6	0.05	0.229	TDDEETFLFLSYLYPK	K	E	0.95	48.2	35.5	1.17	0	1	0	0	2	1980.95	277	292	TRUE
mascot-results	GD1	Chironex GD1	gd27 (F004544)	toxin-2 [Chironex fleckeri]	gi|152211368|gb|ABS30941.1|,gi|160380601|sp|A7L036.1|CTX2_CHIFL	cnidarian-protein-db-20110505.fasta	51669	1	6	6	6	0.05	0.229	VMGAIGSLGTAIGK	K	F	0.95	72.2	38.4	3.37	0	1	0	0	2	1290.71	66	79	TRUE
mascot-results	GD1	Chironex GD1	gd27 (F004544)	predicted protein [Nematostella vectensis]	gi|156223974|gb|EDO44804.1|,gi|156394507|ref|XP_001636867.1|	cnidarian-protein-db-20110505.fasta	50184.5	1	3	3	3	0.025	0.0796	NLDIERPTYTNLNR	R	L	0.95	46.1	37.3	0	0	1	0	0	2	1718.88	216	229	TRUE
mascot-results	GD1	Chironex GD1	gd27 (F004544)	predicted protein [Nematostella vectensis]	gi|156223974|gb|EDO44804.1|,gi|156394507|ref|XP_001636867.1|	cnidarian-protein-db-20110505.fasta	50184.5	1	3	3	3	0.025	0.0796	TIQFVDWCPTGFK	R	V	0.95	44.3	35.7	0	0	1	0	0	2	1598.77	340	352	TRUE
mascot-results	GD1	Chironex GD1	gd27 (F004544)	predicted protein [Nematostella vectensis]	gi|156223974|gb|EDO44804.1|,gi|156394507|ref|XP_001636867.1|	cnidarian-protein-db-20110505.fasta	50184.5	1	3	3	3	0.025	0.0796	YMACCLLYR	K	G	0.95	36.1	35.8	2.55	0	1	0	0	2	1265.55	312	320	TRUE
mascot-results	GD1	Chironex GD1	gd27 (F004544)	PREDICTED: similar to beta-tubulin [Hydra magnipapillata]	gi|221129327|ref|XP_002161860.1|	cnidarian-protein-db-20110505.fasta	50031	1	6	6	6	0.05	0.163	AVLVDLEPGTMDSVR	R	S	0.95	16.3	37	6.15	0	1	0	0	2	1617.82	63	77	TRUE
mascot-results	GD1	Chironex GD1	gd27 (F004544)	PREDICTED: similar to beta-tubulin [Hydra magnipapillata]	gi|221129327|ref|XP_002161860.1|	cnidarian-protein-db-20110505.fasta	50031	1	6	6	6	0.05	0.163	FPGQLNADLR	R	K	0.95	84.8	38.5	4.09	0	1	0	0	2	1130.6	242	251	TRUE
mascot-results	GD1	Chironex GD1	gd27 (F004544)	PREDICTED: similar to beta-tubulin [Hydra magnipapillata]	gi|221129327|ref|XP_002161860.1|	cnidarian-protein-db-20110505.fasta	50031	1	6	6	6	0.05	0.163	IMNTFSVVPSPK	R	V	0.95	57.9	38.4	-2.62	0	1	0	0	2	1335.7	163	174	TRUE
mascot-results	GD1	Chironex GD1	gd27 (F004544)	PREDICTED: similar to beta-tubulin [Hydra magnipapillata]	gi|221129327|ref|XP_002161860.1|	cnidarian-protein-db-20110505.fasta	50031	1	6	6	6	0.05	0.163	LAVNMVPFPR	K	L	0.95	40.9	38.5	4.19	0	1	0	0	2	1159.63	253	262	TRUE
mascot-results	GD1	Chironex GD1	gd27 (F004544)	PREDICTED: similar to beta-tubulin [Hydra magnipapillata]	gi|221129327|ref|XP_002161860.1|	cnidarian-protein-db-20110505.fasta	50031	1	6	6	6	0.05	0.163	MSATFIGNSTAIQELFK	K	R	0.95	49.2	36.8	6.64	0	1	0	0	2	1873.94	363	379	TRUE
mascot-results	GD1	Chironex GD1	gd27 (F004544)	PREDICTED: similar to beta-tubulin [Hydra magnipapillata]	gi|221129327|ref|XP_002161860.1|	cnidarian-protein-db-20110505.fasta	50031	1	6	6	6	0.05	0.163	YLTVAAMFR	R	G	0.95	33.8	38.3	7.36	0	1	0	0	2	1087.56	310	318	TRUE
mascot-results	GD1	Chironex GD1	gd27 (F004544)	toxin-1 [Chironex fleckeri]	gi|152211366|gb|ABS30940.1|,gi|160380600|sp|A7L035.1|CTX1_CHIFL	cnidarian-protein-db-20110505.fasta	51374.9	1	8	8	8	0.0667	0.217	AEESVGSVVK	K	K	0.95	34.3	38.6	2.96	0	1	0	0	2	1004.53	131	140	TRUE	gi|20137750|sp|P58762.1|CTXA_CHIQU,gi|18146993|dbj|BAB82520.1|
mascot-results	GD1	Chironex GD1	gd27 (F004544)	toxin-1 [Chironex fleckeri]	gi|152211366|gb|ABS30940.1|,gi|160380600|sp|A7L035.1|CTX1_CHIFL	cnidarian-protein-db-20110505.fasta	51374.9	1	8	8	8	0.0667	0.217	AVQEQSDQELQEALYGVK	K	R	0.95	126	35.3	10.8	0	1	0	0	2	2035	142	159	TRUE
mascot-results	GD1	Chironex GD1	gd27 (F004544)	toxin-1 [Chironex fleckeri]	gi|152211366|gb|ABS30940.1|,gi|160380600|sp|A7L035.1|CTX1_CHIFL	cnidarian-protein-db-20110505.fasta	51374.9	1	8	8	8	0.0667	0.217	FIAMVVQR	R	I	0.95	57.8	38.2	2.52	0	1	0	0	2	979.539	199	206	TRUE	gi|152211368|gb|ABS30941.1|,gi|20137750|sp|P58762.1|CTXA_CHIQU,gi|18146993|dbj|BAB82520.1|,gi|160380601|sp|A7L036.1|CTX2_CHIFL
mascot-results	GD1	Chironex GD1	gd27 (F004544)	toxin-1 [Chironex fleckeri]	gi|152211366|gb|ABS30940.1|,gi|160380600|sp|A7L035.1|CTX1_CHIFL	cnidarian-protein-db-20110505.fasta	51374.9	1	8	8	8	0.0667	0.217	IFNFFDLMK	K	V	0.95	42.8	37.7	2.16	0	1	0	0	2	1190.59	304	312	TRUE
mascot-results	GD1	Chironex GD1	gd27 (F004544)	toxin-1 [Chironex fleckeri]	gi|152211366|gb|ABS30940.1|,gi|160380600|sp|A7L035.1|CTX1_CHIFL	cnidarian-protein-db-20110505.fasta	51374.9	1	8	8	8	0.0667	0.217	LNDGYYSIK	K	T	0.95	57	37.7	2.24	0	1	0	0	2	1072.53	362	370	TRUE
mascot-results	GD1	Chironex GD1	gd27 (F004544)	toxin-1 [Chironex fleckeri]	gi|152211366|gb|ABS30940.1|,gi|160380600|sp|A7L035.1|CTX1_CHIFL	cnidarian-protein-db-20110505.fasta	51374.9	1	8	8	8	0.0667	0.217	MLTMLELFTDLCSLR	R	D	0.95	61.8	35.9	4.85	0	1	0	0	2	1874.91	221	235	TRUE	gi|152211368|gb|ABS30941.1|,gi|160380601|sp|A7L036.1|CTX2_CHIFL
mascot-results	GD1	Chironex GD1	gd27 (F004544)	toxin-1 [Chironex fleckeri]	gi|152211366|gb|ABS30940.1|,gi|160380600|sp|A7L035.1|CTX1_CHIFL	cnidarian-protein-db-20110505.fasta	51374.9	1	8	8	8	0.0667	0.217	NDDKETYLFLSYLYPR	K	E	0.95	28.3	36.5	2.96	0	1	0	0	2	2037	280	295	TRUE
mascot-results	GD1	Chironex GD1	gd27 (F004544)	toxin-1 [Chironex fleckeri]	gi|152211366|gb|ABS30940.1|,gi|160380600|sp|A7L035.1|CTX1_CHIFL	cnidarian-protein-db-20110505.fasta	51374.9	1	8	8	8	0.0667	0.217	VMGAIGSLSTAVGK	K	F	0.95	92.6	38.1	7.03	0	1	0	0	2	1306.7	69	82	TRUE	gi|20137750|sp|P58762.1|CTXA_CHIQU,gi|18146993|dbj|BAB82520.1|
mascot-results	GD1	Chironex GD1	gd27 (F004544)	RecName: Full=Actin, non-muscle 6.2	gi|113296|sp|P17126.1|ACT_HYDVU,gi|159254|gb|AAA29205.1|,gi|221122242|ref|XP_002154462.1|,gi|221125076|ref|XP_002154696.1|,gi|312861909|gb|ADR10434.1|	cnidarian-protein-db-20110505.fasta	41779.7	1	3	3	3	0.025	0.149	GYSFTTTAER	R	E	0.95	46.1	36.6	2.42	0	1	0	0	2	1132.53	198	207	TRUE	gi|26522784|dbj|BAC44866.1|
mascot-results	GD1	Chironex GD1	gd27 (F004544)	RecName: Full=Actin, non-muscle 6.2	gi|113296|sp|P17126.1|ACT_HYDVU,gi|159254|gb|AAA29205.1|,gi|221122242|ref|XP_002154462.1|,gi|221125076|ref|XP_002154696.1|,gi|312861909|gb|ADR10434.1|	cnidarian-protein-db-20110505.fasta	41779.7	1	3	3	3	0.025	0.149	SYELPDGQVITIGNER	K	F	0.95	66.8	36.5	0	0	1	0	0	2	1790.89	240	255	TRUE	gi|26522784|dbj|BAC44866.1|
mascot-results	GD1	Chironex GD1	gd27 (F004544)	RecName: Full=Actin, non-muscle 6.2	gi|113296|sp|P17126.1|ACT_HYDVU,gi|159254|gb|AAA29205.1|,gi|221122242|ref|XP_002154462.1|,gi|221125076|ref|XP_002154696.1|,gi|312861909|gb|ADR10434.1|	cnidarian-protein-db-20110505.fasta	41779.7	1	3	3	3	0.025	0.149	TTGIVLDSGDGVSHTVPIYEGYALPHAIIR	R	L	0.95	25.1	33.8	1.33	0	0	0	1	2	3151.64	149	178	TRUE	gi|26522784|dbj|BAC44866.1|
mascot-results	GD1	Chironex GD1	gd28 (F004545)	toxin-2 [Chironex fleckeri]	gi|152211368|gb|ABS30941.1|,gi|160380601|sp|A7L036.1|CTX2_CHIFL	cnidarian-protein-db-20110505.fasta	51669	1	6	6	6	0.0492	0.227	AEESVSSVVTK	K	A	0.95	51.4	38.5	3.74	0	1	0	0	2	1135.58	128	138	TRUE
mascot-results	GD1	Chironex GD1	gd28 (F004545)	toxin-2 [Chironex fleckeri]	gi|152211368|gb|ABS30941.1|,gi|160380601|sp|A7L036.1|CTX2_CHIFL	cnidarian-protein-db-20110505.fasta	51669	1	6	6	6	0.0492	0.227	AFLDGVR	K	N	0.95	23	39.4	1.18	1	0	0	0	2	777.425	164	170	FALSE	gi|160380600|sp|A7L035.1|CTX1_CHIFL,gi|152211366|gb|ABS30940.1|,gi|20137750|sp|P58762.1|CTXA_CHIQU,gi|18146993|dbj|BAB82520.1|
mascot-results	GD1	Chironex GD1	gd28 (F004545)	toxin-2 [Chironex fleckeri]	gi|152211368|gb|ABS30941.1|,gi|160380601|sp|A7L036.1|CTX2_CHIFL	cnidarian-protein-db-20110505.fasta	51669	1	6	6	6	0.0492	0.227	FFDLIEVK	K	Y	0.95	43.7	37.5	1.1	0	1	0	0	2	1010.56	304	311	TRUE
mascot-results	GD1	Chironex GD1	gd28 (F004545)	toxin-2 [Chironex fleckeri]	gi|152211368|gb|ABS30941.1|,gi|160380601|sp|A7L036.1|CTX2_CHIFL	cnidarian-protein-db-20110505.fasta	51669	1	6	6	6	0.0492	0.227	FSFVPVQVK	K	G	0.95	34	38.3	2.18	0	1	0	0	2	1050.6	396	404	TRUE
mascot-results	GD1	Chironex GD1	gd28 (F004545)	toxin-2 [Chironex fleckeri]	gi|152211368|gb|ABS30941.1|,gi|160380601|sp|A7L036.1|CTX2_CHIFL	cnidarian-protein-db-20110505.fasta	51669	1	6	6	6	0.0492	0.227	MLTMLELFTDLCSIR	R	D	0.95	107	34.9	7.54	0	1	0	0	2	1874.91	218	232	FALSE	gi|160380600|sp|A7L035.1|CTX1_CHIFL,gi|152211366|gb|ABS30940.1|
mascot-results	GD1	Chironex GD1	gd28 (F004545)	toxin-2 [Chironex fleckeri]	gi|152211368|gb|ABS30941.1|,gi|160380601|sp|A7L036.1|CTX2_CHIFL	cnidarian-protein-db-20110505.fasta	51669	1	6	6	6	0.0492	0.227	NEESDLRPTEVSALAANIPVYQGVR	R	F	0.95	52.8	34.3	7.47	0	0	1	0	2	2728.39	171	195	TRUE
mascot-results	GD1	Chironex GD1	gd28 (F004545)	toxin-2 [Chironex fleckeri]	gi|152211368|gb|ABS30941.1|,gi|160380601|sp|A7L036.1|CTX2_CHIFL	cnidarian-protein-db-20110505.fasta	51669	1	6	6	6	0.0492	0.227	TDDEETFLFLSYLYPK	K	E	0.95	112	34	10.3	0	1	0	0	2	1980.95	277	292	TRUE
mascot-results	GD1	Chironex GD1	gd28 (F004545)	toxin-2 [Chironex fleckeri]	gi|152211368|gb|ABS30941.1|,gi|160380601|sp|A7L036.1|CTX2_CHIFL	cnidarian-protein-db-20110505.fasta	51669	1	6	6	6	0.0492	0.227	VMGAIGSLGTAIGK	K	F	0.95	77.5	38.4	4.66	0	1	0	0	2	1290.71	66	79	TRUE
mascot-results	GD1	Chironex GD1	gd28 (F004545)	PREDICTED: similar to beta-tubulin [Hydra magnipapillata]	gi|221129327|ref|XP_002161860.1|	cnidarian-protein-db-20110505.fasta	50031	1	3	3	3	0.0246	0.0917	ISEQFTAMFR	R	R	0.95	75.1	36.9	5.05	0	1	0	0	2	1245.59	381	390	TRUE
mascot-results	GD1	Chironex GD1	gd28 (F004545)	PREDICTED: similar to beta-tubulin [Hydra magnipapillata]	gi|221129327|ref|XP_002161860.1|	cnidarian-protein-db-20110505.fasta	50031	1	3	3	3	0.0246	0.0917	LHFFMPGFAPLTSR	R	G	0.95	49.2	37.8	-2.61	0	0	1	0	2	1636.83	263	276	TRUE
mascot-results	GD1	Chironex GD1	gd28 (F004545)	PREDICTED: similar to beta-tubulin [Hydra magnipapillata]	gi|221129327|ref|XP_002161860.1|	cnidarian-protein-db-20110505.fasta	50031	1	3	3	3	0.0246	0.0917	MSATFIGNSTAIQELFK	K	R	0.95	74.3	35.7	0	0	1	0	0	2	1873.94	363	379	TRUE
mascot-results	GD1	Chironex GD1	gd28 (F004545)	toxin-1 [Chironex fleckeri]	gi|152211366|gb|ABS30940.1|,gi|160380600|sp|A7L035.1|CTX1_CHIFL	cnidarian-protein-db-20110505.fasta	51374.9	1	11	11	11	0.0902	0.322	AFLDGVR	K	N	0.95	23	39.4	1.18	1	0	0	0	2	777.425	167	173	TRUE	gi|152211368|gb|ABS30941.1|,gi|20137750|sp|P58762.1|CTXA_CHIQU,gi|18146993|dbj|BAB82520.1|,gi|160380601|sp|A7L036.1|CTX2_CHIFL
mascot-results	GD1	Chironex GD1	gd28 (F004545)	toxin-1 [Chironex fleckeri]	gi|152211366|gb|ABS30940.1|,gi|160380600|sp|A7L035.1|CTX1_CHIFL	cnidarian-protein-db-20110505.fasta	51374.9	1	11	11	11	0.0902	0.322	AVQEQSDQELQEALYGVK	K	R	0.95	117	35	9.21	0	1	0	0	2	2035	142	159	TRUE
mascot-results	GD1	Chironex GD1	gd28 (F004545)	toxin-1 [Chironex fleckeri]	gi|152211366|gb|ABS30940.1|,gi|160380600|sp|A7L035.1|CTX1_CHIFL	cnidarian-protein-db-20110505.fasta	51374.9	1	11	11	11	0.0902	0.322	DLILLDLYQLVATPGHSPNIASGIK	R	E	0.95	70.6	34.2	18	0	0	1	0	2	2648.47	236	260	TRUE	gi|20137750|sp|P58762.1|CTXA_CHIQU,gi|18146993|dbj|BAB82520.1|
mascot-results	GD1	Chironex GD1	gd28 (F004545)	toxin-1 [Chironex fleckeri]	gi|152211366|gb|ABS30940.1|,gi|160380600|sp|A7L035.1|CTX1_CHIFL	cnidarian-protein-db-20110505.fasta	51374.9	1	11	11	11	0.0902	0.322	FAYVPQNADGALFFVDGIPSK	K	V	0.95	75.4	35.3	11.7	0	0	1	0	2	2256.13	423	443	TRUE
mascot-results	GD1	Chironex GD1	gd28 (F004545)	toxin-1 [Chironex fleckeri]	gi|152211366|gb|ABS30940.1|,gi|160380600|sp|A7L035.1|CTX1_CHIFL	cnidarian-protein-db-20110505.fasta	51374.9	1	11	11	11	0.0902	0.322	IFNFFDLMK	K	V	0.95	51	37.6	0.0706	0	1	0	0	2	1190.59	304	312	TRUE
mascot-results	GD1	Chironex GD1	gd28 (F004545)	toxin-1 [Chironex fleckeri]	gi|152211366|gb|ABS30940.1|,gi|160380600|sp|A7L035.1|CTX1_CHIFL	cnidarian-protein-db-20110505.fasta	51374.9	1	11	11	11	0.0902	0.322	LDKLNDGYYSIK	K	T	0.95	37	37.5	-1.11	0	0	1	0	2	1428.74	359	370	TRUE
mascot-results	GD1	Chironex GD1	gd28 (F004545)	toxin-1 [Chironex fleckeri]	gi|152211366|gb|ABS30940.1|,gi|160380600|sp|A7L035.1|CTX1_CHIFL	cnidarian-protein-db-20110505.fasta	51374.9	1	11	11	11	0.0902	0.322	LNDGYYSIK	K	T	0.95	55.2	37.1	3.57	0	1	0	0	2	1072.53	362	370	TRUE
mascot-results	GD1	Chironex GD1	gd28 (F004545)	toxin-1 [Chironex fleckeri]	gi|152211366|gb|ABS30940.1|,gi|160380600|sp|A7L035.1|CTX1_CHIFL	cnidarian-protein-db-20110505.fasta	51374.9	1	11	11	11	0.0902	0.322	MLTMLELFTDLCSLR	R	D	0.95	107	34.9	7.54	0	1	0	0	2	1874.91	221	235	TRUE	gi|152211368|gb|ABS30941.1|,gi|160380601|sp|A7L036.1|CTX2_CHIFL
mascot-results	GD1	Chironex GD1	gd28 (F004545)	toxin-1 [Chironex fleckeri]	gi|152211366|gb|ABS30940.1|,gi|160380600|sp|A7L035.1|CTX1_CHIFL	cnidarian-protein-db-20110505.fasta	51374.9	1	11	11	11	0.0902	0.322	NDDKETYLFLSYLYPR	K	E	0.95	50.6	36	3.7	0	1	0	0	2	2037	280	295	TRUE
mascot-results	GD1	Chironex GD1	gd28 (F004545)	toxin-1 [Chironex fleckeri]	gi|152211366|gb|ABS30940.1|,gi|160380600|sp|A7L035.1|CTX1_CHIFL	cnidarian-protein-db-20110505.fasta	51374.9	1	11	11	11	0.0902	0.322	VMGAIGSLSTAVGK	K	F	0.95	77.2	38.1	5.2	0	1	0	0	2	1306.7	69	82	TRUE	gi|20137750|sp|P58762.1|CTXA_CHIQU,gi|18146993|dbj|BAB82520.1|
mascot-results	GD1	Chironex GD1	gd28 (F004545)	toxin-1 [Chironex fleckeri]	gi|152211366|gb|ABS30940.1|,gi|160380600|sp|A7L035.1|CTX1_CHIFL	cnidarian-protein-db-20110505.fasta	51374.9	1	11	11	11	0.0902	0.322	YGNYILFTHK	R	R	0.95	26.1	37.2	4.16	0	0	1	0	2	1255.65	382	391	TRUE
mascot-results	GD1	Chironex GD1	gd29 (F004552)	toxin-2 [Chironex fleckeri]	gi|152211368|gb|ABS30941.1|,gi|160380601|sp|A7L036.1|CTX2_CHIFL	cnidarian-protein-db-20110505.fasta	51669	1	9	9	11	0.0728	0.34	AEESVSSVVTK	K	A	0.95	82.3	38.4	2.7	0	1	0	0	2	1135.58	128	138	TRUE
mascot-results	GD1	Chironex GD1	gd29 (F004552)	toxin-2 [Chironex fleckeri]	gi|152211368|gb|ABS30941.1|,gi|160380601|sp|A7L036.1|CTX2_CHIFL	cnidarian-protein-db-20110505.fasta	51669	1	9	9	11	0.0728	0.34	AIQEQSDQELQEALYGVK	K	R	0.95	112	36	15	0	2	0	0	2	2049.01	139	156	TRUE
mascot-results	GD1	Chironex GD1	gd29 (F004552)	toxin-2 [Chironex fleckeri]	gi|152211368|gb|ABS30941.1|,gi|160380601|sp|A7L036.1|CTX2_CHIFL	cnidarian-protein-db-20110505.fasta	51669	1	9	9	11	0.0728	0.34	AYLLSTK	K	K	0.95	44.1	37.8	-1.3	0	1	0	0	2	795.461	408	414	TRUE
mascot-results	GD1	Chironex GD1	gd29 (F004552)	toxin-2 [Chironex fleckeri]	gi|152211368|gb|ABS30941.1|,gi|160380601|sp|A7L036.1|CTX2_CHIFL	cnidarian-protein-db-20110505.fasta	51669	1	9	9	11	0.0728	0.34	DLILLDLHQLIATPGHSPNIASGIK	R	E	0.95	79.5	32	19.8	0	0	1	0	2	2636.48	233	257	TRUE
mascot-results	GD1	Chironex GD1	gd29 (F004552)	toxin-2 [Chironex fleckeri]	gi|152211368|gb|ABS30941.1|,gi|160380601|sp|A7L036.1|CTX2_CHIFL	cnidarian-protein-db-20110505.fasta	51669	1	9	9	11	0.0728	0.34	FFDLIEVK	K	Y	0.95	53.8	37.4	1.28	0	2	0	0	2	1010.56	304	311	TRUE
mascot-results	GD1	Chironex GD1	gd29 (F004552)	toxin-2 [Chironex fleckeri]	gi|152211368|gb|ABS30941.1|,gi|160380601|sp|A7L036.1|CTX2_CHIFL	cnidarian-protein-db-20110505.fasta	51669	1	9	9	11	0.0728	0.34	FIAMVVQR	R	I	0.95	60.4	38.3	2.54	0	1	0	0	2	979.539	196	203	FALSE	gi|160380600|sp|A7L035.1|CTX1_CHIFL,gi|152211366|gb|ABS30940.1|,gi|20137750|sp|P58762.1|CTXA_CHIQU,gi|18146993|dbj|BAB82520.1|
mascot-results	GD1	Chironex GD1	gd29 (F004552)	toxin-2 [Chironex fleckeri]	gi|152211368|gb|ABS30941.1|,gi|160380601|sp|A7L036.1|CTX2_CHIFL	cnidarian-protein-db-20110505.fasta	51669	1	9	9	11	0.0728	0.34	MLTMLELFTDLCSIR	R	D	0.95	65.9	35.7	9.15	0	2	0	0	2	1874.91	218	232	FALSE	gi|160380600|sp|A7L035.1|CTX1_CHIFL,gi|152211366|gb|ABS30940.1|
mascot-results	GD1	Chironex GD1	gd29 (F004552)	toxin-2 [Chironex fleckeri]	gi|152211368|gb|ABS30941.1|,gi|160380601|sp|A7L036.1|CTX2_CHIFL	cnidarian-protein-db-20110505.fasta	51669	1	9	9	11	0.0728	0.34	NEESDLRPTEVSALAANIPVYQGVR	R	F	0.95	85.8	34.9	8.35	0	0	1	0	2	2728.39	171	195	TRUE
mascot-results	GD1	Chironex GD1	gd29 (F004552)	toxin-2 [Chironex fleckeri]	gi|152211368|gb|ABS30941.1|,gi|160380601|sp|A7L036.1|CTX2_CHIFL	cnidarian-protein-db-20110505.fasta	51669	1	9	9	11	0.0728	0.34	TANGLLSILK	K	D	0.95	59	37.3	2.01	0	1	0	0	2	1029.63	426	435	TRUE
mascot-results	GD1	Chironex GD1	gd29 (F004552)	toxin-2 [Chironex fleckeri]	gi|152211368|gb|ABS30941.1|,gi|160380601|sp|A7L036.1|CTX2_CHIFL	cnidarian-protein-db-20110505.fasta	51669	1	9	9	11	0.0728	0.34	TDDEETFLFLSYLYPK	K	E	0.95	92.7	35	13.3	0	1	0	0	2	1980.95	277	292	TRUE
mascot-results	GD1	Chironex GD1	gd29 (F004552)	toxin-2 [Chironex fleckeri]	gi|152211368|gb|ABS30941.1|,gi|160380601|sp|A7L036.1|CTX2_CHIFL	cnidarian-protein-db-20110505.fasta	51669	1	9	9	11	0.0728	0.34	VMGAIGSLGTAIGK	K	F	0.95	69.3	38.4	3.59	0	1	0	0	2	1290.71	66	79	TRUE
mascot-results	GD1	Chironex GD1	gd29 (F004552)	predicted protein [Nematostella vectensis]	gi|156223974|gb|EDO44804.1|,gi|156394507|ref|XP_001636867.1|	cnidarian-protein-db-20110505.fasta	50184.5	0.998	2	2	2	0.0132	0.0619	AVFVDLEPTVVDEVR	R	T	0.95	43.8	37.2	3.66	0	1	0	0	2	1687.89	65	79	TRUE
mascot-results	GD1	Chironex GD1	gd29 (F004552)	predicted protein [Nematostella vectensis]	gi|156223974|gb|EDO44804.1|,gi|156394507|ref|XP_001636867.1|	cnidarian-protein-db-20110505.fasta	50184.5	0.998	2	2	2	0.0132	0.0619	TIQFVDWCPTGFK	R	V	0.95	43.9	36.2	0	0	1	0	0	2	1598.77	340	352	TRUE
mascot-results	GD1	Chironex GD1	gd29 (F004552)	toxin-1 [Chironex fleckeri]	gi|152211366|gb|ABS30940.1|,gi|160380600|sp|A7L035.1|CTX1_CHIFL	cnidarian-protein-db-20110505.fasta	51374.9	1	16	16	20	0.132	0.412	AVQEQSDQELQEALYGVK	K	R	0.95	111	35.5	6.59	0	2	0	0	2	2035	142	159	TRUE
mascot-results	GD1	Chironex GD1	gd29 (F004552)	toxin-1 [Chironex fleckeri]	gi|152211366|gb|ABS30940.1|,gi|160380600|sp|A7L035.1|CTX1_CHIFL	cnidarian-protein-db-20110505.fasta	51374.9	1	16	16	20	0.132	0.412	DLILLDLYQLVATPGHSPNIASGIK	R	E	0.95	86.7	34.4	13.8	0	0	3	0	2	2648.47	236	260	TRUE	gi|20137750|sp|P58762.1|CTXA_CHIQU,gi|18146993|dbj|BAB82520.1|
mascot-results	GD1	Chironex GD1	gd29 (F004552)	toxin-1 [Chironex fleckeri]	gi|152211366|gb|ABS30940.1|,gi|160380600|sp|A7L035.1|CTX1_CHIFL	cnidarian-protein-db-20110505.fasta	51374.9	1	16	16	20	0.132	0.412	ESTISSGLNSLK	A	T	0.95	0	0	9.47	1	0	0	0	1	1235.65	21	32	TRUE
mascot-results	GD1	Chironex GD1	gd29 (F004552)	toxin-1 [Chironex fleckeri]	gi|152211366|gb|ABS30940.1|,gi|160380600|sp|A7L035.1|CTX1_CHIFL	cnidarian-protein-db-20110505.fasta	51374.9	1	16	16	20	0.132	0.412	ETYLFLSYLYPR	K	E	0.95	44.4	37.4	6.8	0	1	0	0	2	1564.8	284	295	TRUE	gi|20137750|sp|P58762.1|CTXA_CHIQU,gi|18146993|dbj|BAB82520.1|
mascot-results	GD1	Chironex GD1	gd29 (F004552)	toxin-1 [Chironex fleckeri]	gi|152211366|gb|ABS30940.1|,gi|160380600|sp|A7L035.1|CTX1_CHIFL	cnidarian-protein-db-20110505.fasta	51374.9	1	16	16	20	0.132	0.412	FAYVPQNADGALFFVDGIPSK	K	V	0.95	67.4	35.8	3.55	0	1	0	0	2	2256.13	423	443	TRUE
mascot-results	GD1	Chironex GD1	gd29 (F004552)	toxin-1 [Chironex fleckeri]	gi|152211366|gb|ABS30940.1|,gi|160380600|sp|A7L035.1|CTX1_CHIFL	cnidarian-protein-db-20110505.fasta	51374.9	1	16	16	20	0.132	0.412	FIAMVVQR	R	I	0.95	60.4	38.3	2.54	0	1	0	0	2	979.539	199	206	TRUE	gi|152211368|gb|ABS30941.1|,gi|20137750|sp|P58762.1|CTXA_CHIQU,gi|18146993|dbj|BAB82520.1|,gi|160380601|sp|A7L036.1|CTX2_CHIFL
mascot-results	GD1	Chironex GD1	gd29 (F004552)	toxin-1 [Chironex fleckeri]	gi|152211366|gb|ABS30940.1|,gi|160380600|sp|A7L035.1|CTX1_CHIFL	cnidarian-protein-db-20110505.fasta	51374.9	1	16	16	20	0.132	0.412	IASGCLDILVGISSVLK	K	D	0.95	122	36.3	8.1	0	1	0	0	2	1744.99	91	107	TRUE	gi|152211368|gb|ABS30941.1|,gi|20137750|sp|P58762.1|CTXA_CHIQU,gi|18146993|dbj|BAB82520.1|,gi|160380601|sp|A7L036.1|CTX2_CHIFL
mascot-results	GD1	Chironex GD1	gd29 (F004552)	toxin-1 [Chironex fleckeri]	gi|152211366|gb|ABS30940.1|,gi|160380600|sp|A7L035.1|CTX1_CHIFL	cnidarian-protein-db-20110505.fasta	51374.9	1	16	16	20	0.132	0.412	IFNFFDLMK	K	V	0.95	50	38	4.24	0	1	0	0	2	1190.59	304	312	TRUE
mascot-results	GD1	Chironex GD1	gd29 (F004552)	toxin-1 [Chironex fleckeri]	gi|152211366|gb|ABS30940.1|,gi|160380600|sp|A7L035.1|CTX1_CHIFL	cnidarian-protein-db-20110505.fasta	51374.9	1	16	16	20	0.132	0.412	KAVQEQSDQELQEALYGVK	K	R	0.95	80.2	36.3	18.5	0	0	1	0	2	2163.09	141	159	TRUE
mascot-results	GD1	Chironex GD1	gd29 (F004552)	toxin-1 [Chironex fleckeri]	gi|152211366|gb|ABS30940.1|,gi|160380600|sp|A7L035.1|CTX1_CHIFL	cnidarian-protein-db-20110505.fasta	51374.9	1	16	16	20	0.132	0.412	KIFNFFDLMK	R	V	0.95	46.7	38.1	6.38	0	1	0	0	2	1318.69	303	312	TRUE
mascot-results	GD1	Chironex GD1	gd29 (F004552)	toxin-1 [Chironex fleckeri]	gi|152211366|gb|ABS30940.1|,gi|160380600|sp|A7L035.1|CTX1_CHIFL	cnidarian-protein-db-20110505.fasta	51374.9	1	16	16	20	0.132	0.412	KVFEDLLK	K	N	0.95	47.7	38.1	3	0	1	0	0	2	991.582	272	279	TRUE	gi|20137750|sp|P58762.1|CTXA_CHIQU,gi|18146993|dbj|BAB82520.1|
mascot-results	GD1	Chironex GD1	gd29 (F004552)	toxin-1 [Chironex fleckeri]	gi|152211366|gb|ABS30940.1|,gi|160380600|sp|A7L035.1|CTX1_CHIFL	cnidarian-protein-db-20110505.fasta	51374.9	1	16	16	20	0.132	0.412	MLTMLELFTDLCSLR	R	D	0.95	65.9	35.7	9.15	0	2	0	0	2	1874.91	221	235	TRUE	gi|152211368|gb|ABS30941.1|,gi|160380601|sp|A7L036.1|CTX2_CHIFL
mascot-results	GD1	Chironex GD1	gd29 (F004552)	toxin-1 [Chironex fleckeri]	gi|152211366|gb|ABS30940.1|,gi|160380600|sp|A7L035.1|CTX1_CHIFL	cnidarian-protein-db-20110505.fasta	51374.9	1	16	16	20	0.132	0.412	NDDKETYLFLSYLYPR	K	E	0.95	75.6	35.7	7.27	0	1	0	0	2	2037	280	295	TRUE
mascot-results	GD1	Chironex GD1	gd29 (F004552)	toxin-1 [Chironex fleckeri]	gi|152211366|gb|ABS30940.1|,gi|160380600|sp|A7L035.1|CTX1_CHIFL	cnidarian-protein-db-20110505.fasta	51374.9	1	16	16	20	0.132	0.412	VGYGNQGYFTLVE	K	-	0.95	43.3	35.7	3.89	1	0	0	0	2	1446.69	444	456	TRUE
mascot-results	GD1	Chironex GD1	gd29 (F004552)	toxin-1 [Chironex fleckeri]	gi|152211366|gb|ABS30940.1|,gi|160380600|sp|A7L035.1|CTX1_CHIFL	cnidarian-protein-db-20110505.fasta	51374.9	1	16	16	20	0.132	0.412	VMGAIGSLSTAVGK	K	F	0.95	91	38.1	4.1	0	1	0	0	2	1306.7	69	82	TRUE	gi|20137750|sp|P58762.1|CTXA_CHIQU,gi|18146993|dbj|BAB82520.1|
mascot-results	GD1	Chironex GD1	gd29 (F004552)	toxin-1 [Chironex fleckeri]	gi|152211366|gb|ABS30940.1|,gi|160380600|sp|A7L035.1|CTX1_CHIFL	cnidarian-protein-db-20110505.fasta	51374.9	1	16	16	20	0.132	0.412	YGNYILFTHK	R	R	0.95	58.3	37.4	3.77	0	0	1	0	2	1255.65	382	391	TRUE
mascot-results	GD1	Chironex GD1	gd30 (F004546)	PREDICTED: similar to beta-tubulin [Hydra magnipapillata]	gi|221129327|ref|XP_002161860.1|	cnidarian-protein-db-20110505.fasta	50031	1	3	3	3	0.0246	0.0671	FPGQLNADLR	R	K	0.95	41.4	38.6	3.46	0	1	0	0	2	1130.6	242	251	TRUE
mascot-results	GD1	Chironex GD1	gd30 (F004546)	PREDICTED: similar to beta-tubulin [Hydra magnipapillata]	gi|221129327|ref|XP_002161860.1|	cnidarian-protein-db-20110505.fasta	50031	1	3	3	3	0.0246	0.0671	ISEQFTAMFR	R	R	0.95	62.1	37.5	0	0	1	0	0	2	1245.59	381	390	TRUE
mascot-results	GD1	Chironex GD1	gd30 (F004546)	PREDICTED: similar to beta-tubulin [Hydra magnipapillata]	gi|221129327|ref|XP_002161860.1|	cnidarian-protein-db-20110505.fasta	50031	1	3	3	3	0.0246	0.0671	LAVNMVPFPR	K	L	0.95	84.1	38.5	0	0	1	0	0	2	1159.63	253	262	TRUE
mascot-results	GD1	Chironex GD1	gd30 (F004546)	toxin-2 [Chironex fleckeri]	gi|152211368|gb|ABS30941.1|,gi|160380601|sp|A7L036.1|CTX2_CHIFL	cnidarian-protein-db-20110505.fasta	51669	1	13	13	13	0.107	0.418	AEESVSSVVTK	K	A	0.95	52.1	38.5	4.8	0	1	0	0	2	1135.58	128	138	TRUE
mascot-results	GD1	Chironex GD1	gd30 (F004546)	toxin-2 [Chironex fleckeri]	gi|152211368|gb|ABS30941.1|,gi|160380601|sp|A7L036.1|CTX2_CHIFL	cnidarian-protein-db-20110505.fasta	51669	1	13	13	13	0.107	0.418	AFLDGVR	K	N	0.95	30.3	39.4	1.82	1	0	0	0	2	777.425	164	170	FALSE	gi|160380600|sp|A7L035.1|CTX1_CHIFL,gi|152211366|gb|ABS30940.1|,gi|20137750|sp|P58762.1|CTXA_CHIQU,gi|18146993|dbj|BAB82520.1|
mascot-results	GD1	Chironex GD1	gd30 (F004546)	toxin-2 [Chironex fleckeri]	gi|152211368|gb|ABS30941.1|,gi|160380601|sp|A7L036.1|CTX2_CHIFL	cnidarian-protein-db-20110505.fasta	51669	1	13	13	13	0.107	0.418	AIQEQSDQELQEALYGVK	K	R	0.95	132	36.3	10.7	0	1	0	0	2	2049.01	139	156	TRUE
mascot-results	GD1	Chironex GD1	gd30 (F004546)	toxin-2 [Chironex fleckeri]	gi|152211368|gb|ABS30941.1|,gi|160380601|sp|A7L036.1|CTX2_CHIFL	cnidarian-protein-db-20110505.fasta	51669	1	13	13	13	0.107	0.418	AYLLSTK	K	K	0.95	41.1	37.7	13.7	1	0	0	0	2	795.461	408	414	TRUE
mascot-results	GD1	Chironex GD1	gd30 (F004546)	toxin-2 [Chironex fleckeri]	gi|152211368|gb|ABS30941.1|,gi|160380601|sp|A7L036.1|CTX2_CHIFL	cnidarian-protein-db-20110505.fasta	51669	1	13	13	13	0.107	0.418	FFDLIEVK	K	Y	0.95	43.6	37.4	2.06	0	1	0	0	2	1010.56	304	311	TRUE
mascot-results	GD1	Chironex GD1	gd30 (F004546)	toxin-2 [Chironex fleckeri]	gi|152211368|gb|ABS30941.1|,gi|160380601|sp|A7L036.1|CTX2_CHIFL	cnidarian-protein-db-20110505.fasta	51669	1	13	13	13	0.107	0.418	FIAMVVQR	R	I	0.95	55.4	38.3	1.96	0	2	0	0	2	979.539	196	203	FALSE	gi|160380600|sp|A7L035.1|CTX1_CHIFL,gi|152211366|gb|ABS30940.1|,gi|20137750|sp|P58762.1|CTXA_CHIQU,gi|18146993|dbj|BAB82520.1|
mascot-results	GD1	Chironex GD1	gd30 (F004546)	toxin-2 [Chironex fleckeri]	gi|152211368|gb|ABS30941.1|,gi|160380601|sp|A7L036.1|CTX2_CHIFL	cnidarian-protein-db-20110505.fasta	51669	1	13	13	13	0.107	0.418	FQSGDPASIASGCLDILVGISSVLK	K	D	0.95	27.9	34.8	7.1	0	0	1	0	2	2534.32	80	104	TRUE
mascot-results	GD1	Chironex GD1	gd30 (F004546)	toxin-2 [Chironex fleckeri]	gi|152211368|gb|ABS30941.1|,gi|160380601|sp|A7L036.1|CTX2_CHIFL	cnidarian-protein-db-20110505.fasta	51669	1	13	13	13	0.107	0.418	FSFVPVQVK	K	G	0.95	44.1	38.1	3.12	0	1	0	0	2	1050.6	396	404	TRUE
mascot-results	GD1	Chironex GD1	gd30 (F004546)	toxin-2 [Chironex fleckeri]	gi|152211368|gb|ABS30941.1|,gi|160380601|sp|A7L036.1|CTX2_CHIFL	cnidarian-protein-db-20110505.fasta	51669	1	13	13	13	0.107	0.418	KWPHNFAYSQK	K	T	0.95	26.6	37.9	2.77	0	0	1	0	2	1405.7	415	425	TRUE
mascot-results	GD1	Chironex GD1	gd30 (F004546)	toxin-2 [Chironex fleckeri]	gi|152211368|gb|ABS30941.1|,gi|160380601|sp|A7L036.1|CTX2_CHIFL	cnidarian-protein-db-20110505.fasta	51669	1	13	13	13	0.107	0.418	LSDGFYTIK	K	T	0.95	50.4	38.2	1.32	0	1	0	0	2	1043.54	359	367	TRUE
mascot-results	GD1	Chironex GD1	gd30 (F004546)	toxin-2 [Chironex fleckeri]	gi|152211368|gb|ABS30941.1|,gi|160380601|sp|A7L036.1|CTX2_CHIFL	cnidarian-protein-db-20110505.fasta	51669	1	13	13	13	0.107	0.418	MLTMLELFTDLCSIR	R	D	0.95	37.7	36.8	14.2	0	0	1	0	2	1874.91	218	232	FALSE	gi|160380600|sp|A7L035.1|CTX1_CHIFL,gi|152211366|gb|ABS30940.1|
mascot-results	GD1	Chironex GD1	gd30 (F004546)	toxin-2 [Chironex fleckeri]	gi|152211368|gb|ABS30941.1|,gi|160380601|sp|A7L036.1|CTX2_CHIFL	cnidarian-protein-db-20110505.fasta	51669	1	13	13	13	0.107	0.418	NEESDLRPTEVSALAANIPVYQGVR	R	F	0.95	91.4	34.9	8.39	0	0	1	0	2	2728.39	171	195	TRUE
mascot-results	GD1	Chironex GD1	gd30 (F004546)	toxin-2 [Chironex fleckeri]	gi|152211368|gb|ABS30941.1|,gi|160380601|sp|A7L036.1|CTX2_CHIFL	cnidarian-protein-db-20110505.fasta	51669	1	13	13	13	0.107	0.418	TANGLLSILK	K	D	0.95	42.5	37.3	1.6	0	1	0	0	2	1029.63	426	435	TRUE
mascot-results	GD1	Chironex GD1	gd30 (F004546)	toxin-2 [Chironex fleckeri]	gi|152211368|gb|ABS30941.1|,gi|160380601|sp|A7L036.1|CTX2_CHIFL	cnidarian-protein-db-20110505.fasta	51669	1	13	13	13	0.107	0.418	TDDEETFLFLSYLYPK	K	E	0.95	106	35.6	16.2	0	1	0	0	2	1980.95	277	292	TRUE
mascot-results	GD1	Chironex GD1	gd30 (F004546)	toxin-2 [Chironex fleckeri]	gi|152211368|gb|ABS30941.1|,gi|160380601|sp|A7L036.1|CTX2_CHIFL	cnidarian-protein-db-20110505.fasta	51669	1	13	13	13	0.107	0.418	VMGAIGSLGTAIGK	K	F	0.95	79.6	38.5	4.54	0	1	0	0	2	1290.71	66	79	TRUE
mascot-results	GD1	Chironex GD1	gd30 (F004546)	toxin-2 [Chironex fleckeri]	gi|152211368|gb|ABS30941.1|,gi|160380601|sp|A7L036.1|CTX2_CHIFL	cnidarian-protein-db-20110505.fasta	51669	1	13	13	13	0.107	0.418	WPHNFAYSQK	K	T	0.95	35.9	37.6	2.74	0	0	1	0	2	1277.61	416	425	TRUE
mascot-results	GD1	Chironex GD1	gd30 (F004546)	toxin-1 [Chironex fleckeri]	gi|152211366|gb|ABS30940.1|,gi|160380600|sp|A7L035.1|CTX1_CHIFL	cnidarian-protein-db-20110505.fasta	51374.9	1	17	18	19	0.156	0.388	AFLDGVR	K	N	0.95	30.3	39.4	1.82	1	0	0	0	2	777.425	167	173	TRUE	gi|152211368|gb|ABS30941.1|,gi|20137750|sp|P58762.1|CTXA_CHIQU,gi|18146993|dbj|BAB82520.1|,gi|160380601|sp|A7L036.1|CTX2_CHIFL
mascot-results	GD1	Chironex GD1	gd30 (F004546)	toxin-1 [Chironex fleckeri]	gi|152211366|gb|ABS30940.1|,gi|160380600|sp|A7L035.1|CTX1_CHIFL	cnidarian-protein-db-20110505.fasta	51374.9	1	17	18	19	0.156	0.388	AVQEQSDQELQEALYGVK	K	R	0.95	119	35.8	9.89	0	1	0	0	2	2035	142	159	TRUE
mascot-results	GD1	Chironex GD1	gd30 (F004546)	toxin-1 [Chironex fleckeri]	gi|152211366|gb|ABS30940.1|,gi|160380600|sp|A7L035.1|CTX1_CHIFL	cnidarian-protein-db-20110505.fasta	51374.9	1	17	18	19	0.156	0.388	DLILLDLYQLVATPGHSPNIASGIK	R	E	0.95	91	32.1	11.1	0	0	1	0	2	2648.47	236	260	TRUE	gi|20137750|sp|P58762.1|CTXA_CHIQU,gi|18146993|dbj|BAB82520.1|
mascot-results	GD1	Chironex GD1	gd30 (F004546)	toxin-1 [Chironex fleckeri]	gi|152211366|gb|ABS30940.1|,gi|160380600|sp|A7L035.1|CTX1_CHIFL	cnidarian-protein-db-20110505.fasta	51374.9	1	17	18	19	0.156	0.388	EIYLLSSK	R	E	0.95	49.2	37.8	1.8	1	0	0	0	2	952.535	410	417	TRUE
mascot-results	GD1	Chironex GD1	gd30 (F004546)	toxin-1 [Chironex fleckeri]	gi|152211366|gb|ABS30940.1|,gi|160380600|sp|A7L035.1|CTX1_CHIFL	cnidarian-protein-db-20110505.fasta	51374.9	1	17	18	19	0.156	0.388	ETYLFLSYLYPR	K	E	0.95	58.4	37.5	-0.114	0	1	0	0	2	1564.8	284	295	TRUE	gi|20137750|sp|P58762.1|CTXA_CHIQU,gi|18146993|dbj|BAB82520.1|
mascot-results	GD1	Chironex GD1	gd30 (F004546)	toxin-1 [Chironex fleckeri]	gi|152211366|gb|ABS30940.1|,gi|160380600|sp|A7L035.1|CTX1_CHIFL	cnidarian-protein-db-20110505.fasta	51374.9	1	17	18	19	0.156	0.388	FAYVPQNADGALFFVDGIPSK	K	V	0.95	56.5	35.9	8.21	0	1	1	0	2	2256.13	423	443	TRUE
mascot-results	GD1	Chironex GD1	gd30 (F004546)	toxin-1 [Chironex fleckeri]	gi|152211366|gb|ABS30940.1|,gi|160380600|sp|A7L035.1|CTX1_CHIFL	cnidarian-protein-db-20110505.fasta	51374.9	1	17	18	19	0.156	0.388	FIAMVVQR	R	I	0.95	55.4	38.3	1.96	0	2	0	0	2	979.539	199	206	TRUE	gi|152211368|gb|ABS30941.1|,gi|20137750|sp|P58762.1|CTXA_CHIQU,gi|18146993|dbj|BAB82520.1|,gi|160380601|sp|A7L036.1|CTX2_CHIFL
mascot-results	GD1	Chironex GD1	gd30 (F004546)	toxin-1 [Chironex fleckeri]	gi|152211366|gb|ABS30940.1|,gi|160380600|sp|A7L035.1|CTX1_CHIFL	cnidarian-protein-db-20110505.fasta	51374.9	1	17	18	19	0.156	0.388	FNFVPVKLEK	K	R	0.95	28.2	37.4	2.62	0	1	0	0	2	1220.7	399	408	TRUE
mascot-results	GD1	Chironex GD1	gd30 (F004546)	toxin-1 [Chironex fleckeri]	gi|152211366|gb|ABS30940.1|,gi|160380600|sp|A7L035.1|CTX1_CHIFL	cnidarian-protein-db-20110505.fasta	51374.9	1	17	18	19	0.156	0.388	IFNFFDLMK	K	V	0.95	52.2	38.1	-0.0792	0	1	0	0	2	1190.59	304	312	TRUE
mascot-results	GD1	Chironex GD1	gd30 (F004546)	toxin-1 [Chironex fleckeri]	gi|152211366|gb|ABS30940.1|,gi|160380600|sp|A7L035.1|CTX1_CHIFL	cnidarian-protein-db-20110505.fasta	51374.9	1	17	18	19	0.156	0.388	KAVQEQSDQELQEALYGVK	K	R	0.95	112	36.3	10.7	0	1	0	0	2	2163.09	141	159	TRUE
mascot-results	GD1	Chironex GD1	gd30 (F004546)	toxin-1 [Chironex fleckeri]	gi|152211366|gb|ABS30940.1|,gi|160380600|sp|A7L035.1|CTX1_CHIFL	cnidarian-protein-db-20110505.fasta	51374.9	1	17	18	19	0.156	0.388	KIFNFFDLMK	R	V	0.95	58.6	38.1	3.14	0	1	0	0	2	1318.69	303	312	TRUE
mascot-results	GD1	Chironex GD1	gd30 (F004546)	toxin-1 [Chironex fleckeri]	gi|152211366|gb|ABS30940.1|,gi|160380600|sp|A7L035.1|CTX1_CHIFL	cnidarian-protein-db-20110505.fasta	51374.9	1	17	18	19	0.156	0.388	MLTMLELFTDLCSLR	R	D	0.95	37.7	36.8	14.2	0	0	1	0	2	1874.91	221	235	TRUE	gi|152211368|gb|ABS30941.1|,gi|160380601|sp|A7L036.1|CTX2_CHIFL
mascot-results	GD1	Chironex GD1	gd30 (F004546)	toxin-1 [Chironex fleckeri]	gi|152211366|gb|ABS30940.1|,gi|160380600|sp|A7L035.1|CTX1_CHIFL	cnidarian-protein-db-20110505.fasta	51374.9	1	17	18	19	0.156	0.388	NDDKETYLFLSYLYPR	K	E	0.95	111	36.3	9.68	0	1	0	0	2	2037	280	295	TRUE
mascot-results	GD1	Chironex GD1	gd30 (F004546)	toxin-1 [Chironex fleckeri]	gi|152211366|gb|ABS30940.1|,gi|160380600|sp|A7L035.1|CTX1_CHIFL	cnidarian-protein-db-20110505.fasta	51374.9	1	17	18	19	0.156	0.388	REIYLLSSK	K	E	0.95	50.1	37.5	3.4	0	1	0	0	2	1108.64	409	417	TRUE
mascot-results	GD1	Chironex GD1	gd30 (F004546)	toxin-1 [Chironex fleckeri]	gi|152211366|gb|ABS30940.1|,gi|160380600|sp|A7L035.1|CTX1_CHIFL	cnidarian-protein-db-20110505.fasta	51374.9	1	17	18	19	0.156	0.388	VGYGNQGYFTLVE	K	-	0.95	64	36.8	4.39	0	1	0	0	2	1446.69	444	456	TRUE
mascot-results	GD1	Chironex GD1	gd30 (F004546)	toxin-1 [Chironex fleckeri]	gi|152211366|gb|ABS30940.1|,gi|160380600|sp|A7L035.1|CTX1_CHIFL	cnidarian-protein-db-20110505.fasta	51374.9	1	17	18	19	0.156	0.388	VMGAIGSLSTAVGK	K	F	0.95	95.8	38.1	4.92	0	1	0	0	2	1306.7	69	82	TRUE	gi|20137750|sp|P58762.1|CTXA_CHIQU,gi|18146993|dbj|BAB82520.1|
mascot-results	GD1	Chironex GD1	gd30 (F004546)	toxin-1 [Chironex fleckeri]	gi|152211366|gb|ABS30940.1|,gi|160380600|sp|A7L035.1|CTX1_CHIFL	cnidarian-protein-db-20110505.fasta	51374.9	1	17	18	19	0.156	0.388	YGNYILFTHK	R	R	0.95	74.3	37.3	0.538	0	1	0	0	2	1255.65	382	391	TRUE
mascot-results	GD1	Chironex GD1	gd31 (F004553)	PREDICTED: similar to beta-tubulin [Hydra magnipapillata]	gi|221129327|ref|XP_002161860.1|	cnidarian-protein-db-20110505.fasta	50031	1	8	8	8	0.0941	0.221	AVLVDLEPGTMDSVR	R	S	0.95	30.1	37.2	4.44	0	1	0	0	2	1617.82	63	77	TRUE
mascot-results	GD1	Chironex GD1	gd31 (F004553)	PREDICTED: similar to beta-tubulin [Hydra magnipapillata]	gi|221129327|ref|XP_002161860.1|	cnidarian-protein-db-20110505.fasta	50031	1	8	8	8	0.0941	0.221	EVDEQMLNVQNK	K	N	0.95	43.3	36.5	0	0	1	0	0	2	1462.68	325	336	TRUE
mascot-results	GD1	Chironex GD1	gd31 (F004553)	PREDICTED: similar to beta-tubulin [Hydra magnipapillata]	gi|221129327|ref|XP_002161860.1|	cnidarian-protein-db-20110505.fasta	50031	1	8	8	8	0.0941	0.221	IMNTFSVVPSPK	R	V	0.95	45.2	38.4	-2.62	0	1	0	0	2	1335.7	163	174	TRUE
mascot-results	GD1	Chironex GD1	gd31 (F004553)	PREDICTED: similar to beta-tubulin [Hydra magnipapillata]	gi|221129327|ref|XP_002161860.1|	cnidarian-protein-db-20110505.fasta	50031	1	8	8	8	0.0941	0.221	ISEQFTAMFR	R	R	0.95	49	36.7	-1.76	0	1	0	0	2	1245.59	381	390	TRUE
mascot-results	GD1	Chironex GD1	gd31 (F004553)	PREDICTED: similar to beta-tubulin [Hydra magnipapillata]	gi|221129327|ref|XP_002161860.1|	cnidarian-protein-db-20110505.fasta	50031	1	8	8	8	0.0941	0.221	LAVNMVPFPR	K	L	0.95	60.8	38.5	-2.64	0	1	0	0	2	1159.63	253	262	TRUE
mascot-results	GD1	Chironex GD1	gd31 (F004553)	PREDICTED: similar to beta-tubulin [Hydra magnipapillata]	gi|221129327|ref|XP_002161860.1|	cnidarian-protein-db-20110505.fasta	50031	1	8	8	8	0.0941	0.221	MSATFIGNSTAIQELFK	K	R	0.95	89.9	36.9	7.09	0	1	0	0	2	1873.94	363	379	TRUE
mascot-results	GD1	Chironex GD1	gd31 (F004553)	PREDICTED: similar to beta-tubulin [Hydra magnipapillata]	gi|221129327|ref|XP_002161860.1|	cnidarian-protein-db-20110505.fasta	50031	1	8	8	8	0.0941	0.221	NSSYFVEWIPNNVK	K	T	0.95	55.8	36.6	6.92	0	1	0	0	2	1696.83	337	350	TRUE
mascot-results	GD1	Chironex GD1	gd31 (F004553)	PREDICTED: similar to beta-tubulin [Hydra magnipapillata]	gi|221129327|ref|XP_002161860.1|	cnidarian-protein-db-20110505.fasta	50031	1	8	8	8	0.0941	0.221	YLTVAAMFR	R	G	0.95	23.9	38.5	2.54	0	1	0	0	2	1087.56	310	318	TRUE
mascot-results	GD1	Chironex GD1	gd31 (F004553)	toxin-2 [Chironex fleckeri]	gi|152211368|gb|ABS30941.1|,gi|160380601|sp|A7L036.1|CTX2_CHIFL	cnidarian-protein-db-20110505.fasta	51669	1	5	5	5	0.0588	0.227	AIQEQSDQELQEALYGVK	K	R	0.95	56.5	36.4	27.4	0	1	0	0	2	2049.01	139	156	TRUE
mascot-results	GD1	Chironex GD1	gd31 (F004553)	toxin-2 [Chironex fleckeri]	gi|152211368|gb|ABS30941.1|,gi|160380601|sp|A7L036.1|CTX2_CHIFL	cnidarian-protein-db-20110505.fasta	51669	1	5	5	5	0.0588	0.227	FIAMVVQR	R	I	0.95	54.3	38.3	2.92	0	1	0	0	2	979.539	196	203	FALSE	gi|160380600|sp|A7L035.1|CTX1_CHIFL,gi|152211366|gb|ABS30940.1|,gi|20137750|sp|P58762.1|CTXA_CHIQU,gi|18146993|dbj|BAB82520.1|
mascot-results	GD1	Chironex GD1	gd31 (F004553)	toxin-2 [Chironex fleckeri]	gi|152211368|gb|ABS30941.1|,gi|160380601|sp|A7L036.1|CTX2_CHIFL	cnidarian-protein-db-20110505.fasta	51669	1	5	5	5	0.0588	0.227	FSFVPVQVK	K	G	0.95	31.3	38	2.05	0	1	0	0	2	1050.6	396	404	TRUE
mascot-results	GD1	Chironex GD1	gd31 (F004553)	toxin-2 [Chironex fleckeri]	gi|152211368|gb|ABS30941.1|,gi|160380601|sp|A7L036.1|CTX2_CHIFL	cnidarian-protein-db-20110505.fasta	51669	1	5	5	5	0.0588	0.227	MLTMLELFTDLCSIR	R	D	0.95	31.3	36.5	3.72	0	1	0	0	2	1874.91	218	232	FALSE	gi|160380600|sp|A7L035.1|CTX1_CHIFL,gi|152211366|gb|ABS30940.1|
mascot-results	GD1	Chironex GD1	gd31 (F004553)	toxin-2 [Chironex fleckeri]	gi|152211368|gb|ABS30941.1|,gi|160380601|sp|A7L036.1|CTX2_CHIFL	cnidarian-protein-db-20110505.fasta	51669	1	5	5	5	0.0588	0.227	NEESDLRPTEVSALAANIPVYQGVR	R	F	0.95	55.1	34.9	9.92	0	0	1	0	2	2728.39	171	195	TRUE
mascot-results	GD1	Chironex GD1	gd31 (F004553)	toxin-2 [Chironex fleckeri]	gi|152211368|gb|ABS30941.1|,gi|160380601|sp|A7L036.1|CTX2_CHIFL	cnidarian-protein-db-20110505.fasta	51669	1	5	5	5	0.0588	0.227	TDDEETFLFLSYLYPK	K	E	0.95	68.7	35.6	8.19	0	1	0	0	2	1980.95	277	292	TRUE
mascot-results	GD1	Chironex GD1	gd31 (F004553)	toxin-2 [Chironex fleckeri]	gi|152211368|gb|ABS30941.1|,gi|160380601|sp|A7L036.1|CTX2_CHIFL	cnidarian-protein-db-20110505.fasta	51669	1	5	5	5	0.0588	0.227	VMGAIGSLGTAIGK	K	F	0.95	34.4	38.2	5.74	0	1	0	0	2	1290.71	66	79	TRUE
mascot-results	GD1	Chironex GD1	gd31 (F004553)	254 1 885 CAGN10802.fwd CAGN Nematostella vectensis Nemve mixed stages unfert eggs to primary polyps Nematostella vectensis cDNA clone CAGN10802 5', mRNA sequence; translated	gi|162065234|gb|FC257079.1|FC257079,gi|162080963|gb|FC272028.1|FC272028,gi|162099127|gb|FC289113.1|FC289113,gi|162104439|gb|FC296178.1|FC296178,gi|162106843|gb|FC297967.1|FC297967	cnidarian-protein-db-20110505.fasta	30823.2	0.998	2	2	2	0.0235	0.0976	TAIAIDTIINQK	K	R	0.95	38.7	37.7	3.62	0	1	0	0	2	1300.75	125	136	TRUE
mascot-results	GD1	Chironex GD1	gd31 (F004553)	254 1 885 CAGN10802.fwd CAGN Nematostella vectensis Nemve mixed stages unfert eggs to primary polyps Nematostella vectensis cDNA clone CAGN10802 5', mRNA sequence; translated	gi|162065234|gb|FC257079.1|FC257079,gi|162080963|gb|FC272028.1|FC272028,gi|162099127|gb|FC289113.1|FC289113,gi|162104439|gb|FC296178.1|FC296178,gi|162106843|gb|FC297967.1|FC297967	cnidarian-protein-db-20110505.fasta	30823.2	0.998	2	2	2	0.0235	0.0976	TGAIVDVPVGEELLGR	R	V	0.95	34.6	37.2	4.42	0	1	0	0	2	1624.89	41	56	TRUE
mascot-results	GD1	Chironex GD1	gd31 (F004553)	toxin-1 [Chironex fleckeri]	gi|152211366|gb|ABS30940.1|,gi|160380600|sp|A7L035.1|CTX1_CHIFL	cnidarian-protein-db-20110505.fasta	51374.9	1	8	8	8	0.0941	0.279	AVQEQSDQELQEALYGVK	K	R	0.95	122	36.2	9.21	0	1	0	0	2	2035	142	159	TRUE
mascot-results	GD1	Chironex GD1	gd31 (F004553)	toxin-1 [Chironex fleckeri]	gi|152211366|gb|ABS30940.1|,gi|160380600|sp|A7L035.1|CTX1_CHIFL	cnidarian-protein-db-20110505.fasta	51374.9	1	8	8	8	0.0941	0.279	DLILLDLYQLVATPGHSPNIASGIK	R	E	0.95	72.6	33.6	9.15	0	0	1	0	2	2648.47	236	260	TRUE	gi|20137750|sp|P58762.1|CTXA_CHIQU,gi|18146993|dbj|BAB82520.1|
mascot-results	GD1	Chironex GD1	gd31 (F004553)	toxin-1 [Chironex fleckeri]	gi|152211366|gb|ABS30940.1|,gi|160380600|sp|A7L035.1|CTX1_CHIFL	cnidarian-protein-db-20110505.fasta	51374.9	1	8	8	8	0.0941	0.279	FAYVPQNADGALFFVDGIPSK	K	V	0.95	33.7	35.9	1.59	0	1	0	0	2	2256.13	423	443	TRUE
mascot-results	GD1	Chironex GD1	gd31 (F004553)	toxin-1 [Chironex fleckeri]	gi|152211366|gb|ABS30940.1|,gi|160380600|sp|A7L035.1|CTX1_CHIFL	cnidarian-protein-db-20110505.fasta	51374.9	1	8	8	8	0.0941	0.279	FIAMVVQR	R	I	0.95	54.3	38.3	2.92	0	1	0	0	2	979.539	199	206	TRUE	gi|152211368|gb|ABS30941.1|,gi|20137750|sp|P58762.1|CTXA_CHIQU,gi|18146993|dbj|BAB82520.1|,gi|160380601|sp|A7L036.1|CTX2_CHIFL
mascot-results	GD1	Chironex GD1	gd31 (F004553)	toxin-1 [Chironex fleckeri]	gi|152211366|gb|ABS30940.1|,gi|160380600|sp|A7L035.1|CTX1_CHIFL	cnidarian-protein-db-20110505.fasta	51374.9	1	8	8	8	0.0941	0.279	IASGCLDILVGISSVLK	K	D	0.95	72.1	36.1	4.33	0	1	0	0	2	1744.99	91	107	TRUE	gi|152211368|gb|ABS30941.1|,gi|20137750|sp|P58762.1|CTXA_CHIQU,gi|18146993|dbj|BAB82520.1|,gi|160380601|sp|A7L036.1|CTX2_CHIFL
mascot-results	GD1	Chironex GD1	gd31 (F004553)	toxin-1 [Chironex fleckeri]	gi|152211366|gb|ABS30940.1|,gi|160380600|sp|A7L035.1|CTX1_CHIFL	cnidarian-protein-db-20110505.fasta	51374.9	1	8	8	8	0.0941	0.279	LNDGYYSIK	K	T	0.95	46	38	1.39	0	1	0	0	2	1072.53	362	370	TRUE
mascot-results	GD1	Chironex GD1	gd31 (F004553)	toxin-1 [Chironex fleckeri]	gi|152211366|gb|ABS30940.1|,gi|160380600|sp|A7L035.1|CTX1_CHIFL	cnidarian-protein-db-20110505.fasta	51374.9	1	8	8	8	0.0941	0.279	MLTMLELFTDLCSLR	R	D	0.95	31.3	36.5	3.72	0	1	0	0	2	1874.91	221	235	TRUE	gi|152211368|gb|ABS30941.1|,gi|160380601|sp|A7L036.1|CTX2_CHIFL
mascot-results	GD1	Chironex GD1	gd31 (F004553)	toxin-1 [Chironex fleckeri]	gi|152211366|gb|ABS30940.1|,gi|160380600|sp|A7L035.1|CTX1_CHIFL	cnidarian-protein-db-20110505.fasta	51374.9	1	8	8	8	0.0941	0.279	VMGAIGSLSTAVGK	K	F	0.95	75.8	38.1	4.57	0	1	0	0	2	1306.7	69	82	TRUE	gi|20137750|sp|P58762.1|CTXA_CHIQU,gi|18146993|dbj|BAB82520.1|
mascot-results	GD1	Chironex GD1	gd31 (F004553)	predicted protein [Nematostella vectensis]	gi|156213313|gb|EDO34337.1|,gi|156364605|ref|XP_001626437.1|,gi|162059747|gb|FC252992.1|FC252992,gi|162084258|gb|FC275415.1|FC275415	cnidarian-protein-db-20110505.fasta	31437.8	0.998	2	2	2	0.0235	0.0925	FTQAGSEVSALLGR	R	I	0.95	46.2	37.9	1.8	0	1	0	0	2	1435.75	169	182	TRUE
mascot-results	GD1	Chironex GD1	gd31 (F004553)	predicted protein [Nematostella vectensis]	gi|156213313|gb|EDO34337.1|,gi|156364605|ref|XP_001626437.1|,gi|162059747|gb|FC252992.1|FC252992,gi|162084258|gb|FC275415.1|FC275415	cnidarian-protein-db-20110505.fasta	31437.8	0.998	2	2	2	0.0235	0.0925	VALTGLTVAEYFR	R	D	0.95	61.5	36.9	2.11	0	1	0	0	2	1439.79	140	152	TRUE
mascot-results	GD1	Chironex GD1	gd31 (F004553)	predicted protein [Nematostella vectensis]	gi|156223974|gb|EDO44804.1|,gi|156394507|ref|XP_001636867.1|	cnidarian-protein-db-20110505.fasta	50184.5	1	3	3	3	0.0353	0.0885	AVCMLSNTTAIAEAWAR	R	L	0.95	68.3	35.3	0	0	1	0	0	2	1880.9	374	390	TRUE
mascot-results	GD1	Chironex GD1	gd31 (F004553)	predicted protein [Nematostella vectensis]	gi|156223974|gb|EDO44804.1|,gi|156394507|ref|XP_001636867.1|	cnidarian-protein-db-20110505.fasta	50184.5	1	3	3	3	0.0353	0.0885	DVNAAIATIK	K	T	0.95	53.6	38.6	0	0	1	0	0	2	1015.58	327	336	TRUE
mascot-results	GD1	Chironex GD1	gd31 (F004553)	predicted protein [Nematostella vectensis]	gi|156223974|gb|EDO44804.1|,gi|156394507|ref|XP_001636867.1|	cnidarian-protein-db-20110505.fasta	50184.5	1	3	3	3	0.0353	0.0885	TIQFVDWCPTGFK	R	V	0.95	48.6	36.2	0	0	1	0	0	2	1598.77	340	352	TRUE
mascot-results	GD1	Chironex GD1	gd32 (F004547)	toxin-1 [Chironex fleckeri]	gi|152211366|gb|ABS30940.1|,gi|160380600|sp|A7L035.1|CTX1_CHIFL	cnidarian-protein-db-20110505.fasta	51374.9	1	3	3	3	0.115	0.0877	AVQEQSDQELQEALYGVK	K	R	0.95	22	35.9	2.3	0	1	0	0	2	2035	142	159	TRUE
mascot-results	GD1	Chironex GD1	gd32 (F004547)	toxin-1 [Chironex fleckeri]	gi|152211366|gb|ABS30940.1|,gi|160380600|sp|A7L035.1|CTX1_CHIFL	cnidarian-protein-db-20110505.fasta	51374.9	1	3	3	3	0.115	0.0877	FIAMVVQR	R	I	0.95	39.3	38.3	1.85	0	1	0	0	2	979.539	199	206	TRUE	gi|152211368|gb|ABS30941.1|,gi|20137750|sp|P58762.1|CTXA_CHIQU,gi|18146993|dbj|BAB82520.1|,gi|160380601|sp|A7L036.1|CTX2_CHIFL
mascot-results	GD1	Chironex GD1	gd32 (F004547)	toxin-1 [Chironex fleckeri]	gi|152211366|gb|ABS30940.1|,gi|160380600|sp|A7L035.1|CTX1_CHIFL	cnidarian-protein-db-20110505.fasta	51374.9	1	3	3	3	0.115	0.0877	VMGAIGSLSTAVGK	K	F	0.95	34.3	37.9	3.34	0	1	0	0	2	1306.7	69	82	TRUE	gi|20137750|sp|P58762.1|CTXA_CHIQU,gi|18146993|dbj|BAB82520.1|
mascot-results	GD1	Chironex GD1	gd33 (F004548)	toxin-1 [Chironex fleckeri]	gi|152211366|gb|ABS30940.1|,gi|160380600|sp|A7L035.1|CTX1_CHIFL	cnidarian-protein-db-20110505.fasta	51374.9	0.998	2	2	2	0.0253	0.0526	IASGCLDILVGISSVLK	K	D	0.95	28.6	35.5	0.796	0	1	0	0	2	1744.99	91	107	TRUE	gi|152211368|gb|ABS30941.1|,gi|20137750|sp|P58762.1|CTXA_CHIQU,gi|18146993|dbj|BAB82520.1|,gi|160380601|sp|A7L036.1|CTX2_CHIFL
mascot-results	GD1	Chironex GD1	gd33 (F004548)	toxin-1 [Chironex fleckeri]	gi|152211366|gb|ABS30940.1|,gi|160380600|sp|A7L035.1|CTX1_CHIFL	cnidarian-protein-db-20110505.fasta	51374.9	0.998	2	2	2	0.0253	0.0526	VFEDLLK	K	N	0.95	24.2	39	0.921	0	1	0	0	2	863.487	273	279	TRUE	gi|152211368|gb|ABS30941.1|,gi|20137750|sp|P58762.1|CTXA_CHIQU,gi|18146993|dbj|BAB82520.1|,gi|160380601|sp|A7L036.1|CTX2_CHIFL
mascot-results	GD1	Chironex GD1	gd34 (F004549)	PREDICTED: similar to beta-tubulin [Hydra magnipapillata]	gi|221129327|ref|XP_002161860.1|	cnidarian-protein-db-20110505.fasta	50031	0.998	2	2	2	0.0263	0.0447	ISEQFTAMFR	R	R	0.95	24.2	38.1	2.19	0	1	0	0	2	1245.59	381	390	TRUE
mascot-results	GD1	Chironex GD1	gd34 (F004549)	PREDICTED: similar to beta-tubulin [Hydra magnipapillata]	gi|221129327|ref|XP_002161860.1|	cnidarian-protein-db-20110505.fasta	50031	0.998	2	2	2	0.0263	0.0447	LAVNMVPFPR	K	L	0.95	55.1	38.5	3.92	0	1	0	0	2	1159.63	253	262	TRUE
mascot-results	GD1	Chironex GD1	gd34 (F004549)	toxin-2 [Chironex fleckeri]	gi|152211368|gb|ABS30941.1|,gi|160380601|sp|A7L036.1|CTX2_CHIFL	cnidarian-protein-db-20110505.fasta	51669	0.998	2	2	2	0.0263	0.0844	NEESDLRPTEVSALAANIPVYQGVR	R	F	0.95	22.6	34.8	6.55	0	0	1	0	2	2728.39	171	195	TRUE
mascot-results	GD1	Chironex GD1	gd34 (F004549)	toxin-2 [Chironex fleckeri]	gi|152211368|gb|ABS30941.1|,gi|160380601|sp|A7L036.1|CTX2_CHIFL	cnidarian-protein-db-20110505.fasta	51669	0.998	2	2	2	0.0263	0.0844	VMGAIGSLGTAIGK	K	F	0.95	34.4	38.4	2.55	0	1	0	0	2	1290.71	66	79	TRUE
mascot-results	GD1	Chironex GD1	gd34 (F004549)	PREDICTED: similar to predicted protein [Hydra magnipapillata]	gi|221132017|ref|XP_002156272.1|	cnidarian-protein-db-20110505.fasta	73978.5	1	3	3	3	0.0395	0.042	IINEPTAAAIAYGLDK	R	K	0.95	45.7	37.3	-2.38	0	1	0	0	2	1659.9	206	221	TRUE
mascot-results	GD1	Chironex GD1	gd34 (F004549)	PREDICTED: similar to predicted protein [Hydra magnipapillata]	gi|221132017|ref|XP_002156272.1|	cnidarian-protein-db-20110505.fasta	73978.5	1	3	3	3	0.0395	0.042	IINEPTAAAIAYGLDKK	R	E	0.95	15.3	36.5	6.11	0	0	1	0	2	1787.99	206	222	TRUE
mascot-results	GD1	Chironex GD1	gd34 (F004549)	PREDICTED: similar to predicted protein [Hydra magnipapillata]	gi|221132017|ref|XP_002156272.1|	cnidarian-protein-db-20110505.fasta	73978.5	1	3	3	3	0.0395	0.042	VEIIPNDQGNR	R	I	0.95	45.3	37.4	4.96	0	1	0	0	2	1254.64	58	68	TRUE
mascot-results	GD1	Chironex GD1	gd35 (F004555)	toxin-2 [Chironex fleckeri]	gi|152211368|gb|ABS30941.1|,gi|160380601|sp|A7L036.1|CTX2_CHIFL	cnidarian-protein-db-20110505.fasta	51669	0.998	2	2	2	0.0364	0.0541	AEESVSSVVTK	K	A	0.95	27	38.6	1.57	0	1	0	0	2	1135.58	128	138	TRUE
mascot-results	GD1	Chironex GD1	gd35 (F004555)	toxin-2 [Chironex fleckeri]	gi|152211368|gb|ABS30941.1|,gi|160380601|sp|A7L036.1|CTX2_CHIFL	cnidarian-protein-db-20110505.fasta	51669	0.998	2	2	2	0.0364	0.0541	VMGAIGSLGTAIGK	K	F	0.95	31	38.2	3.52	0	1	0	0	2	1290.71	66	79	TRUE
mascot-results	GD1	Chironex GD1	gd35 (F004555)	PREDICTED: similar to predicted protein [Hydra magnipapillata]	gi|221116853|ref|XP_002155074.1|	cnidarian-protein-db-20110505.fasta	91558.1	1	3	3	3	0.0545	0.0406	IDQSGLSLQR	K	E	0.95	76.2	38.6	4.85	0	1	0	0	2	1116.6	193	202	TRUE
mascot-results	GD1	Chironex GD1	gd35 (F004555)	PREDICTED: similar to predicted protein [Hydra magnipapillata]	gi|221116853|ref|XP_002155074.1|	cnidarian-protein-db-20110505.fasta	91558.1	1	3	3	3	0.0545	0.0406	LTLGENIADNGGTK	R	I	0.95	54.5	37.7	2.03	0	1	0	0	2	1402.72	603	616	TRUE
mascot-results	GD1	Chironex GD1	gd35 (F004555)	PREDICTED: similar to predicted protein [Hydra magnipapillata]	gi|221116853|ref|XP_002155074.1|	cnidarian-protein-db-20110505.fasta	91558.1	1	3	3	3	0.0545	0.0406	YIVWQMLR	R	D	0.95	39.8	37.9	0.921	0	1	0	0	2	1124.59	331	338	TRUE
mascot-results	GD1	Chironex GD1	gd38 (F004556)	nematogalectin-related [Aurelia aurita]	gi|308210736|dbj|BAJ22673.1|	cnidarian-protein-db-20110505.fasta	27565.7	1	2	2	2	0.0211	0.0758	CEEDTAWLR	K	C	0.95	28.7	35.4	2.13	0	1	0	0	2	1179.51	152	160	TRUE
mascot-results	GD1	Chironex GD1	gd38 (F004556)	nematogalectin-related [Aurelia aurita]	gi|308210736|dbj|BAJ22673.1|	cnidarian-protein-db-20110505.fasta	27565.7	1	2	2	2	0.0211	0.0758	HISIISAFWGR	K	R	0.95	56.8	37.9	3.55	0	1	0	0	2	1286.7	166	176	TRUE
mascot-results	GD1	Chironex GD1	gd38 (F004556)	PREDICTED: similar to beta-tubulin [Hydra magnipapillata]	gi|221129327|ref|XP_002161860.1|	cnidarian-protein-db-20110505.fasta	50031	1	3	3	3	0.0316	0.0962	INVYYNEATGGK	R	Y	0.95	31.2	37.3	2.01	0	1	0	0	2	1328.65	47	58	TRUE
mascot-results	GD1	Chironex GD1	gd38 (F004556)	PREDICTED: similar to beta-tubulin [Hydra magnipapillata]	gi|221129327|ref|XP_002161860.1|	cnidarian-protein-db-20110505.fasta	50031	1	3	3	3	0.0316	0.0962	LHFFMPGFAPLTSR	R	G	0.95	38.3	37.7	4.12	0	1	0	0	2	1636.83	263	276	TRUE
mascot-results	GD1	Chironex GD1	gd38 (F004556)	PREDICTED: similar to beta-tubulin [Hydra magnipapillata]	gi|221129327|ref|XP_002161860.1|	cnidarian-protein-db-20110505.fasta	50031	1	3	3	3	0.0316	0.0962	MSATFIGNSTAIQELFK	K	R	0.95	62.9	36.2	0	0	1	0	0	2	1873.94	363	379	TRUE
mascot-results	GD1	Chironex GD1	gd39 (F004554)	PREDICTED: similar to beta-tubulin [Hydra magnipapillata]	gi|221129327|ref|XP_002161860.1|	cnidarian-protein-db-20110505.fasta	50031	1	5	5	5	0.0633	0.143	AVLVDLEPGTMDSVR	R	S	0.95	21	37	3.15	0	1	0	0	2	1617.82	63	77	TRUE
mascot-results	GD1	Chironex GD1	gd39 (F004554)	PREDICTED: similar to beta-tubulin [Hydra magnipapillata]	gi|221129327|ref|XP_002161860.1|	cnidarian-protein-db-20110505.fasta	50031	1	5	5	5	0.0633	0.143	IMNTFSVVPSPK	R	V	0.95	48.9	38.4	0	0	1	0	0	2	1335.7	163	174	TRUE
mascot-results	GD1	Chironex GD1	gd39 (F004554)	PREDICTED: similar to beta-tubulin [Hydra magnipapillata]	gi|221129327|ref|XP_002161860.1|	cnidarian-protein-db-20110505.fasta	50031	1	5	5	5	0.0633	0.143	ISEQFTAMFR	R	R	0.95	47.3	36.7	0	0	1	0	0	2	1245.59	381	390	TRUE
mascot-results	GD1	Chironex GD1	gd39 (F004554)	PREDICTED: similar to beta-tubulin [Hydra magnipapillata]	gi|221129327|ref|XP_002161860.1|	cnidarian-protein-db-20110505.fasta	50031	1	5	5	5	0.0633	0.143	LAVNMVPFPR	K	L	0.95	57	38.5	0	0	1	0	0	2	1159.63	253	262	TRUE
mascot-results	GD1	Chironex GD1	gd39 (F004554)	PREDICTED: similar to beta-tubulin [Hydra magnipapillata]	gi|221129327|ref|XP_002161860.1|	cnidarian-protein-db-20110505.fasta	50031	1	5	5	5	0.0633	0.143	MSATFIGNSTAIQELFK	K	R	0.95	70.3	36.8	0	0	1	0	0	2	1873.94	363	379	TRUE
mascot-results	GD1	Chironex GD1	gd39 (F004554)	predicted protein [Nematostella vectensis]	gi|156223974|gb|EDO44804.1|,gi|156394507|ref|XP_001636867.1|	cnidarian-protein-db-20110505.fasta	50184.5	0.999	2	2	2	0.0253	0.0597	LIGQIVSSITASLR	R	F	0.95	46.8	35.7	2.19	0	1	0	0	2	1457.87	230	243	TRUE
mascot-results	GD1	Chironex GD1	gd39 (F004554)	predicted protein [Nematostella vectensis]	gi|156223974|gb|EDO44804.1|,gi|156394507|ref|XP_001636867.1|	cnidarian-protein-db-20110505.fasta	50184.5	0.999	2	2	2	0.0253	0.0597	TIQFVDWCPTGFK	R	V	0.95	41.5	36	0	0	1	0	0	2	1598.77	340	352	TRUE
mascot-results	GD1	Chironex GD1	gd4 (F004521)	PREDICTED: similar to beta-tubulin [Hydra magnipapillata]	gi|221129327|ref|XP_002161860.1|	cnidarian-protein-db-20110505.fasta	50031	0.998	2	2	2	0.0606	0.0447	ISEQFTAMFR	R	R	0.95	39.9	37.7	0	0	1	0	0	2	1245.59	381	390	TRUE
mascot-results	GD1	Chironex GD1	gd4 (F004521)	PREDICTED: similar to beta-tubulin [Hydra magnipapillata]	gi|221129327|ref|XP_002161860.1|	cnidarian-protein-db-20110505.fasta	50031	0.998	2	2	2	0.0606	0.0447	LAVNMVPFPR	K	L	0.95	53.9	38.4	5	0	1	0	0	2	1159.63	253	262	TRUE
mascot-results	GD1	Chironex GD1	gd40 (F004517)	PREDICTED: similar to beta-tubulin [Hydra magnipapillata]	gi|221129327|ref|XP_002161860.1|	cnidarian-protein-db-20110505.fasta	50031	1	5	5	5	0.0521	0.152	AVLVDLEPGTMDSVR	R	S	0.95	25.7	37	3.64	0	1	0	0	2	1617.82	63	77	TRUE
mascot-results	GD1	Chironex GD1	gd40 (F004517)	PREDICTED: similar to beta-tubulin [Hydra magnipapillata]	gi|221129327|ref|XP_002161860.1|	cnidarian-protein-db-20110505.fasta	50031	1	5	5	5	0.0521	0.152	IMNTFSVVPSPK	R	V	0.95	48.1	38.4	-2.62	0	1	0	0	2	1335.7	163	174	TRUE
mascot-results	GD1	Chironex GD1	gd40 (F004517)	PREDICTED: similar to beta-tubulin [Hydra magnipapillata]	gi|221129327|ref|XP_002161860.1|	cnidarian-protein-db-20110505.fasta	50031	1	5	5	5	0.0521	0.152	ISEQFTAMFR	R	R	0.95	62.4	36.9	3.85	0	1	0	0	2	1245.59	381	390	TRUE
mascot-results	GD1	Chironex GD1	gd40 (F004517)	PREDICTED: similar to beta-tubulin [Hydra magnipapillata]	gi|221129327|ref|XP_002161860.1|	cnidarian-protein-db-20110505.fasta	50031	1	5	5	5	0.0521	0.152	LHFFMPGFAPLTSR	R	G	0.95	48.7	37.7	0	0	1	0	0	2	1636.83	263	276	TRUE
mascot-results	GD1	Chironex GD1	gd40 (F004517)	PREDICTED: similar to beta-tubulin [Hydra magnipapillata]	gi|221129327|ref|XP_002161860.1|	cnidarian-protein-db-20110505.fasta	50031	1	5	5	5	0.0521	0.152	MSATFIGNSTAIQELFK	K	R	0.95	71.1	36.8	8.21	0	1	0	0	2	1873.94	363	379	TRUE
mascot-results	GD1	Chironex GD1	gd40 (F004517)	predicted protein [Nematostella vectensis]	gi|156198376|gb|EDO26201.1|,gi|156322163|ref|XP_001618301.1|	cnidarian-protein-db-20110505.fasta	20178.1	1	3	3	3	0.0312	0.167	ISGLIYEETR	R	G	0.95	53.3	37.8	3.8	0	1	0	0	2	1180.62	124	133	TRUE
mascot-results	GD1	Chironex GD1	gd40 (F004517)	predicted protein [Nematostella vectensis]	gi|156198376|gb|EDO26201.1|,gi|156322163|ref|XP_001618301.1|	cnidarian-protein-db-20110505.fasta	20178.1	1	3	3	3	0.0312	0.167	TVTAMDVVYALK	K	R	0.95	55	37.4	-1.3	0	1	0	0	2	1326.7	158	169	TRUE
mascot-results	GD1	Chironex GD1	gd40 (F004517)	predicted protein [Nematostella vectensis]	gi|156198376|gb|EDO26201.1|,gi|156322163|ref|XP_001618301.1|	cnidarian-protein-db-20110505.fasta	20178.1	1	3	3	3	0.0312	0.167	VFLENVIR	K	D	0.948	41.4	38.7	-2.34	0	1	0	0	2	989.578	138	145	TRUE
mascot-results	GD1	Chironex GD1	gd40 (F004517)	predicted protein [Nematostella vectensis]	gi|156223974|gb|EDO44804.1|,gi|156394507|ref|XP_001636867.1|	cnidarian-protein-db-20110505.fasta	50184.5	1	3	3	3	0.0312	0.113	TIGGGDDSFNTFFSETGAGK	K	H	0.95	59.1	34.7	-2.15	0	1	0	0	2	2007.89	41	60	TRUE
mascot-results	GD1	Chironex GD1	gd40 (F004517)	predicted protein [Nematostella vectensis]	gi|156223974|gb|EDO44804.1|,gi|156394507|ref|XP_001636867.1|	cnidarian-protein-db-20110505.fasta	50184.5	1	3	3	3	0.0312	0.113	TIQFVDWCPTGFK	R	V	0.95	44.6	36	-2.43	0	1	0	0	2	1598.77	340	352	TRUE
mascot-results	GD1	Chironex GD1	gd40 (F004517)	predicted protein [Nematostella vectensis]	gi|156223974|gb|EDO44804.1|,gi|156394507|ref|XP_001636867.1|	cnidarian-protein-db-20110505.fasta	50184.5	1	3	3	3	0.0312	0.113	VGINYQPPTVVPGGDLAK	K	V	0.95	22	36.9	3.48	0	1	0	0	2	1824.99	353	370	TRUE
mascot-results	GD1	Chironex GD1	gd5 (F004522)	RecName: Full=Actin, non-muscle 6.2	gi|113296|sp|P17126.1|ACT_HYDVU,gi|159254|gb|AAA29205.1|,gi|221122242|ref|XP_002154462.1|,gi|221125076|ref|XP_002154696.1|,gi|312861909|gb|ADR10434.1|	cnidarian-protein-db-20110505.fasta	41779.7	0.998	2	2	2	0.1	0.0479	DLTDYLMK	R	I	0.95	29	36	1.85	0	1	0	0	2	1014.48	185	192	TRUE	gi|26522784|dbj|BAC44866.1|
mascot-results	GD1	Chironex GD1	gd5 (F004522)	RecName: Full=Actin, non-muscle 6.2	gi|113296|sp|P17126.1|ACT_HYDVU,gi|159254|gb|AAA29205.1|,gi|221122242|ref|XP_002154462.1|,gi|221125076|ref|XP_002154696.1|,gi|312861909|gb|ADR10434.1|	cnidarian-protein-db-20110505.fasta	41779.7	0.998	2	2	2	0.1	0.0479	GYSFTTTAER	R	E	0.95	58.7	37	2.8	0	1	0	0	2	1132.53	198	207	TRUE	gi|26522784|dbj|BAC44866.1|
mascot-results	GD1	Chironex GD1	gd6 (F004523)	PREDICTED: similar to beta-tubulin [Hydra magnipapillata]	gi|221129327|ref|XP_002161860.1|	cnidarian-protein-db-20110505.fasta	50031	1	4	4	4	0.0851	0.0984	FPGQLNADLR	R	K	0.95	41.4	38.5	2.19	0	1	0	0	2	1130.6	242	251	TRUE
mascot-results	GD1	Chironex GD1	gd6 (F004523)	PREDICTED: similar to beta-tubulin [Hydra magnipapillata]	gi|221129327|ref|XP_002161860.1|	cnidarian-protein-db-20110505.fasta	50031	1	4	4	4	0.0851	0.0984	ISEQFTAMFR	R	R	0.95	46.8	36.9	2.32	0	1	0	0	2	1245.59	381	390	TRUE
mascot-results	GD1	Chironex GD1	gd6 (F004523)	PREDICTED: similar to beta-tubulin [Hydra magnipapillata]	gi|221129327|ref|XP_002161860.1|	cnidarian-protein-db-20110505.fasta	50031	1	4	4	4	0.0851	0.0984	LAVNMVPFPR	K	L	0.95	56.7	38.5	1.8	0	1	0	0	2	1159.63	253	262	TRUE
mascot-results	GD1	Chironex GD1	gd6 (F004523)	PREDICTED: similar to beta-tubulin [Hydra magnipapillata]	gi|221129327|ref|XP_002161860.1|	cnidarian-protein-db-20110505.fasta	50031	1	4	4	4	0.0851	0.0984	NSSYFVEWIPNNVK	K	T	0.95	40.5	37	1.02	0	1	0	0	2	1696.83	337	350	TRUE
mascot-results	GD1	Chironex GD1	gd6 (F004523)	RecName: Full=Actin, non-muscle 6.2	gi|113296|sp|P17126.1|ACT_HYDVU,gi|159254|gb|AAA29205.1|,gi|221122242|ref|XP_002154462.1|,gi|221125076|ref|XP_002154696.1|,gi|312861909|gb|ADR10434.1|	cnidarian-protein-db-20110505.fasta	41779.7	0.998	2	2	2	0.0426	0.0479	DLTDYLMK	R	I	0.95	32.3	36.3	1.85	0	1	0	0	2	1014.48	185	192	TRUE	gi|26522784|dbj|BAC44866.1|
mascot-results	GD1	Chironex GD1	gd6 (F004523)	RecName: Full=Actin, non-muscle 6.2	gi|113296|sp|P17126.1|ACT_HYDVU,gi|159254|gb|AAA29205.1|,gi|221122242|ref|XP_002154462.1|,gi|221125076|ref|XP_002154696.1|,gi|312861909|gb|ADR10434.1|	cnidarian-protein-db-20110505.fasta	41779.7	0.998	2	2	2	0.0426	0.0479	GYSFTTTAER	R	E	0.95	47.5	37	2.82	0	1	0	0	2	1132.53	198	207	TRUE	gi|26522784|dbj|BAC44866.1|
mascot-results	GD1	Chironex GD1	gd6 (F004523)	toxin-1 [Chironex fleckeri]	gi|152211366|gb|ABS30940.1|,gi|160380600|sp|A7L035.1|CTX1_CHIFL	cnidarian-protein-db-20110505.fasta	51374.9	1	3	3	3	0.0638	0.0614	EIYLLSSK	R	E	0.95	47.4	37.6	2.11	0	1	0	0	2	952.535	410	417	TRUE
mascot-results	GD1	Chironex GD1	gd6 (F004523)	toxin-1 [Chironex fleckeri]	gi|152211366|gb|ABS30940.1|,gi|160380600|sp|A7L035.1|CTX1_CHIFL	cnidarian-protein-db-20110505.fasta	51374.9	1	3	3	3	0.0638	0.0614	FNFVPVK	K	L	0.95	26.5	38.7	0.886	0	1	0	0	2	850.482	399	405	TRUE	gi|20137750|sp|P58762.1|CTXA_CHIQU,gi|18146993|dbj|BAB82520.1|
mascot-results	GD1	Chironex GD1	gd6 (F004523)	toxin-1 [Chironex fleckeri]	gi|152211366|gb|ABS30940.1|,gi|160380600|sp|A7L035.1|CTX1_CHIFL	cnidarian-protein-db-20110505.fasta	51374.9	1	3	3	3	0.0638	0.0614	VGYGNQGYFTLVE	K	-	0.95	28.6	37	2.37	0	1	0	0	2	1446.69	444	456	TRUE
mascot-results	GD1	Chironex GD1	gd7 (F004524)	RecName: Full=Actin, non-muscle 6.2	gi|113296|sp|P17126.1|ACT_HYDVU,gi|159254|gb|AAA29205.1|,gi|221122242|ref|XP_002154462.1|,gi|221125076|ref|XP_002154696.1|,gi|312861909|gb|ADR10434.1|	cnidarian-protein-db-20110505.fasta	41779.7	0.998	2	2	2	0.0392	0.0479	DLTDYLMK	R	I	0.95	20.7	36.5	1.09	0	1	0	0	2	1014.48	185	192	TRUE	gi|26522784|dbj|BAC44866.1|
mascot-results	GD1	Chironex GD1	gd7 (F004524)	RecName: Full=Actin, non-muscle 6.2	gi|113296|sp|P17126.1|ACT_HYDVU,gi|159254|gb|AAA29205.1|,gi|221122242|ref|XP_002154462.1|,gi|221125076|ref|XP_002154696.1|,gi|312861909|gb|ADR10434.1|	cnidarian-protein-db-20110505.fasta	41779.7	0.998	2	2	2	0.0392	0.0479	GYSFTTTAER	R	E	0.95	39.2	36.1	0.959	0	1	0	0	2	1132.53	198	207	TRUE	gi|26522784|dbj|BAC44866.1|
mascot-results	GD1	Chironex GD1	gd9 (F004526)	RecName: Full=Actin, non-muscle 6.2	gi|113296|sp|P17126.1|ACT_HYDVU,gi|159254|gb|AAA29205.1|,gi|221122242|ref|XP_002154462.1|,gi|221125076|ref|XP_002154696.1|,gi|312861909|gb|ADR10434.1|	cnidarian-protein-db-20110505.fasta	41779.7	0.998	2	2	2	0.143	0.0479	DLTDYLMK	R	I	0.95	40.1	36.5	1.51	0	1	0	0	2	1014.48	185	192	TRUE	gi|26522784|dbj|BAC44866.1|
mascot-results	GD1	Chironex GD1	gd9 (F004526)	RecName: Full=Actin, non-muscle 6.2	gi|113296|sp|P17126.1|ACT_HYDVU,gi|159254|gb|AAA29205.1|,gi|221122242|ref|XP_002154462.1|,gi|221125076|ref|XP_002154696.1|,gi|312861909|gb|ADR10434.1|	cnidarian-protein-db-20110505.fasta	41779.7	0.998	2	2	2	0.143	0.0479	GYSFTTTAER	R	E	0.95	48	36.6	1.4	0	1	0	0	2	1132.53	198	207	TRUE	gi|26522784|dbj|BAC44866.1|
mascot-results	GD2	Chironex GD2	gd10 (F004486)	toxin-1 [Chironex fleckeri]	gi|152211366|gb|ABS30940.1|,gi|160380600|sp|A7L035.1|CTX1_CHIFL	cnidarian-protein-db-20110505.fasta	51374.9	1	2	2	2	0.0426	0.0504	LNDGYYSIK	K	T	0.95	27.6	38	1.66	0	1	0	0	2	1072.53	362	370	TRUE
mascot-results	GD2	Chironex GD2	gd10 (F004486)	toxin-1 [Chironex fleckeri]	gi|152211366|gb|ABS30940.1|,gi|160380600|sp|A7L035.1|CTX1_CHIFL	cnidarian-protein-db-20110505.fasta	51374.9	1	2	2	2	0.0426	0.0504	VMGAIGSLSTAVGK	K	F	0.95	52.2	38	4.03	0	1	0	0	2	1306.7	69	82	TRUE	gi|20137750|sp|P58762.1|CTXA_CHIQU,gi|18146993|dbj|BAB82520.1|
mascot-results	GD2	Chironex GD2	gd10 (F004486)	toxin-2 [Chironex fleckeri]	gi|152211368|gb|ABS30941.1|,gi|160380601|sp|A7L036.1|CTX2_CHIFL	cnidarian-protein-db-20110505.fasta	51669	1	2	2	2	0.0426	0.0433	AEESVSSVVTK	K	A	0.95	55.5	38.5	2.37	0	1	0	0	2	1135.58	128	138	TRUE
mascot-results	GD2	Chironex GD2	gd10 (F004486)	toxin-2 [Chironex fleckeri]	gi|152211368|gb|ABS30941.1|,gi|160380601|sp|A7L036.1|CTX2_CHIFL	cnidarian-protein-db-20110505.fasta	51669	1	2	2	2	0.0426	0.0433	FSFVPVQVK	K	G	0.95	30.6	37.9	2.59	0	1	0	0	2	1050.6	396	404	TRUE
mascot-results	GD2	Chironex GD2	gd13 (F004489)	PREDICTED: dickkopf-3 related protein [Hydra magnipapillata]	gi|221111230|ref|XP_002159707.1|,gi|37498690|gb|AAQ91437.1|	cnidarian-protein-db-20110505.fasta	21202.3	1	2	2	2	0.0556	0.125	AGVSEGQPGTFCDR	K	H	0.95	62	25.6	0	0	1	0	0	2	1480.65	95	108	TRUE
mascot-results	GD2	Chironex GD2	gd13 (F004489)	PREDICTED: dickkopf-3 related protein [Hydra magnipapillata]	gi|221111230|ref|XP_002159707.1|,gi|37498690|gb|AAQ91437.1|	cnidarian-protein-db-20110505.fasta	21202.3	1	2	2	2	0.0556	0.125	NVYVGAQVQK	R	A	0.95	47.4	38	3.57	0	1	0	0	2	1105.6	152	161	TRUE
mascot-results	GD2	Chironex GD2	gd14 (F004490)	PREDICTED: dickkopf-3 related protein [Hydra magnipapillata]	gi|221111230|ref|XP_002159707.1|,gi|37498690|gb|AAQ91437.1|	cnidarian-protein-db-20110505.fasta	21202.3	1	3	3	5	0.417	0.188	AGVSEGQPGTFCDR	K	H	0.95	38.4	27.9	1.49	0	2	0	0	2	1480.65	95	108	TRUE
mascot-results	GD2	Chironex GD2	gd14 (F004490)	PREDICTED: dickkopf-3 related protein [Hydra magnipapillata]	gi|221111230|ref|XP_002159707.1|,gi|37498690|gb|AAQ91437.1|	cnidarian-protein-db-20110505.fasta	21202.3	1	3	3	5	0.417	0.188	NVYVGAQVQK	R	A	0.95	42.2	38.2	1.42	0	2	0	0	2	1105.6	152	161	TRUE
mascot-results	GD2	Chironex GD2	gd14 (F004490)	PREDICTED: dickkopf-3 related protein [Hydra magnipapillata]	gi|221111230|ref|XP_002159707.1|,gi|37498690|gb|AAQ91437.1|	cnidarian-protein-db-20110505.fasta	21202.3	1	3	3	5	0.417	0.188	YCHLFLCVHCLK	K	E	0.95	28	32.2	1.15	0	1	0	0	2	1649.78	61	72	TRUE
mascot-results	GD2	Chironex GD2	gd17 (F004493)	toxin-2 [Chironex fleckeri]	gi|152211368|gb|ABS30941.1|,gi|160380601|sp|A7L036.1|CTX2_CHIFL	cnidarian-protein-db-20110505.fasta	51669	0.999	2	2	2	0.0909	0.0519	AYLLSTK	K	K	0.95	23.6	38	0.77	0	1	0	0	2	795.461	408	414	TRUE
mascot-results	GD2	Chironex GD2	gd17 (F004493)	toxin-2 [Chironex fleckeri]	gi|152211368|gb|ABS30941.1|,gi|160380601|sp|A7L036.1|CTX2_CHIFL	cnidarian-protein-db-20110505.fasta	51669	0.999	2	2	2	0.0909	0.0519	FIAMVVQR	R	I	0.95	20	38.3	0.796	0	1	0	0	2	979.539	196	203	FALSE	gi|160380600|sp|A7L035.1|CTX1_CHIFL,gi|152211366|gb|ABS30940.1|,gi|20137750|sp|P58762.1|CTXA_CHIQU,gi|18146993|dbj|BAB82520.1|
mascot-results	GD2	Chironex GD2	gd17 (F004493)	toxin-2 [Chironex fleckeri]	gi|152211368|gb|ABS30941.1|,gi|160380601|sp|A7L036.1|CTX2_CHIFL	cnidarian-protein-db-20110505.fasta	51669	0.999	2	2	2	0.0909	0.0519	LSDGFYTIK	K	T	0.95	24.9	36.2	0.721	0	1	0	0	2	1043.54	359	367	TRUE
mascot-results	GD2	Chironex GD2	gd18 (F004494)	toxin-1 [Chironex fleckeri]	gi|152211366|gb|ABS30940.1|,gi|160380600|sp|A7L035.1|CTX1_CHIFL	cnidarian-protein-db-20110505.fasta	51374.9	1	2	2	2	0.0645	0.0373	EIYLLSSK	R	E	0.95	29	37.8	0.387	0	1	0	0	2	952.535	410	417	TRUE
mascot-results	GD2	Chironex GD2	gd18 (F004494)	toxin-1 [Chironex fleckeri]	gi|152211366|gb|ABS30940.1|,gi|160380600|sp|A7L035.1|CTX1_CHIFL	cnidarian-protein-db-20110505.fasta	51374.9	1	2	2	2	0.0645	0.0373	LNDGYYSIK	K	T	0.95	23.6	35.5	1.46	0	1	0	0	2	1072.53	362	370	TRUE
mascot-results	GD2	Chironex GD2	gd18 (F004494)	toxin-2 [Chironex fleckeri]	gi|152211368|gb|ABS30941.1|,gi|160380601|sp|A7L036.1|CTX2_CHIFL	cnidarian-protein-db-20110505.fasta	51669	0.999	2	2	2	0.0645	0.039	FSFVPVQVK	K	G	0.95	47.5	38.5	1.04	0	1	0	0	2	1050.6	396	404	TRUE
mascot-results	GD2	Chironex GD2	gd18 (F004494)	toxin-2 [Chironex fleckeri]	gi|152211368|gb|ABS30941.1|,gi|160380601|sp|A7L036.1|CTX2_CHIFL	cnidarian-protein-db-20110505.fasta	51669	0.999	2	2	2	0.0645	0.039	LSDGFYTIK	K	T	0.95	28.4	36.4	0.699	0	1	0	0	2	1043.54	359	367	TRUE
mascot-results	GD2	Chironex GD2	gd20 (F004496)	toxin-2 [Chironex fleckeri]	gi|152211368|gb|ABS30941.1|,gi|160380601|sp|A7L036.1|CTX2_CHIFL	cnidarian-protein-db-20110505.fasta	51669	1	3	3	3	0.0366	0.0952	AEESVSSVVTK	K	A	0.95	40.2	37.4	2.32	0	1	0	0	2	1135.58	128	138	TRUE
mascot-results	GD2	Chironex GD2	gd20 (F004496)	toxin-2 [Chironex fleckeri]	gi|152211368|gb|ABS30941.1|,gi|160380601|sp|A7L036.1|CTX2_CHIFL	cnidarian-protein-db-20110505.fasta	51669	1	3	3	3	0.0366	0.0952	FIAMVVQR	R	I	0.95	58	38.2	3.54	0	1	0	0	2	979.539	196	203	FALSE	gi|160380600|sp|A7L035.1|CTX1_CHIFL,gi|152211366|gb|ABS30940.1|,gi|20137750|sp|P58762.1|CTXA_CHIQU,gi|18146993|dbj|BAB82520.1|
mascot-results	GD2	Chironex GD2	gd20 (F004496)	toxin-2 [Chironex fleckeri]	gi|152211368|gb|ABS30941.1|,gi|160380601|sp|A7L036.1|CTX2_CHIFL	cnidarian-protein-db-20110505.fasta	51669	1	3	3	3	0.0366	0.0952	FSFVPVQVK	K	G	0.95	24.9	38.5	2.16	0	1	0	0	2	1050.6	396	404	TRUE
mascot-results	GD2	Chironex GD2	gd20 (F004496)	toxin-2 [Chironex fleckeri]	gi|152211368|gb|ABS30941.1|,gi|160380601|sp|A7L036.1|CTX2_CHIFL	cnidarian-protein-db-20110505.fasta	51669	1	3	3	3	0.0366	0.0952	LSDGFYTIK	K	T	0.95	35.8	36.8	1.34	0	1	0	0	2	1043.54	359	367	TRUE
mascot-results	GD2	Chironex GD2	gd20 (F004496)	toxin-2 [Chironex fleckeri]	gi|152211368|gb|ABS30941.1|,gi|160380601|sp|A7L036.1|CTX2_CHIFL	cnidarian-protein-db-20110505.fasta	51669	1	3	3	3	0.0366	0.0952	VFEDLLK	R	T	0.95	38.1	39.1	0.921	0	1	0	0	2	863.487	270	276	FALSE	gi|160380600|sp|A7L035.1|CTX1_CHIFL,gi|152211366|gb|ABS30940.1|,gi|20137750|sp|P58762.1|CTXA_CHIQU,gi|18146993|dbj|BAB82520.1|
mascot-results	GD2	Chironex GD2	gd20 (F004496)	RecName: Full=Actin, non-muscle 6.2	gi|113296|sp|P17126.1|ACT_HYDVU,gi|159254|gb|AAA29205.1|,gi|221122242|ref|XP_002154462.1|,gi|221125076|ref|XP_002154696.1|,gi|312861909|gb|ADR10434.1|	cnidarian-protein-db-20110505.fasta	41779.7	0.998	2	2	2	0.0244	0.0479	DLTDYLMK	R	I	0.95	24.8	34.3	0.886	0	1	0	0	2	1014.48	185	192	TRUE	gi|26522784|dbj|BAC44866.1|
mascot-results	GD2	Chironex GD2	gd20 (F004496)	RecName: Full=Actin, non-muscle 6.2	gi|113296|sp|P17126.1|ACT_HYDVU,gi|159254|gb|AAA29205.1|,gi|221122242|ref|XP_002154462.1|,gi|221125076|ref|XP_002154696.1|,gi|312861909|gb|ADR10434.1|	cnidarian-protein-db-20110505.fasta	41779.7	0.998	2	2	2	0.0244	0.0479	GYSFTTTAER	R	E	0.95	49.7	33.2	1.82	0	1	0	0	2	1132.53	198	207	TRUE	gi|26522784|dbj|BAC44866.1|
mascot-results	GD2	Chironex GD2	gd20 (F004496)	toxin-1 [Chironex fleckeri]	gi|152211366|gb|ABS30940.1|,gi|160380600|sp|A7L035.1|CTX1_CHIFL	cnidarian-protein-db-20110505.fasta	51374.9	1	5	5	5	0.061	0.107	AVQEQSDQELQEALYGVK	K	R	0.95	26.5	34.2	1.74	0	1	0	0	2	2035	142	159	TRUE
mascot-results	GD2	Chironex GD2	gd20 (F004496)	toxin-1 [Chironex fleckeri]	gi|152211366|gb|ABS30940.1|,gi|160380600|sp|A7L035.1|CTX1_CHIFL	cnidarian-protein-db-20110505.fasta	51374.9	1	5	5	5	0.061	0.107	FIAMVVQR	R	I	0.95	58	38.2	3.54	0	1	0	0	2	979.539	199	206	TRUE	gi|152211368|gb|ABS30941.1|,gi|20137750|sp|P58762.1|CTXA_CHIQU,gi|18146993|dbj|BAB82520.1|,gi|160380601|sp|A7L036.1|CTX2_CHIFL
mascot-results	GD2	Chironex GD2	gd20 (F004496)	toxin-1 [Chironex fleckeri]	gi|152211366|gb|ABS30940.1|,gi|160380600|sp|A7L035.1|CTX1_CHIFL	cnidarian-protein-db-20110505.fasta	51374.9	1	5	5	5	0.061	0.107	FNFVPVK	K	L	0.95	22.7	38.9	1.34	0	1	0	0	2	850.482	399	405	TRUE	gi|20137750|sp|P58762.1|CTXA_CHIQU,gi|18146993|dbj|BAB82520.1|
mascot-results	GD2	Chironex GD2	gd20 (F004496)	toxin-1 [Chironex fleckeri]	gi|152211366|gb|ABS30940.1|,gi|160380600|sp|A7L035.1|CTX1_CHIFL	cnidarian-protein-db-20110505.fasta	51374.9	1	5	5	5	0.061	0.107	LNDGYYSIK	K	T	0.95	31.4	35.2	1.17	0	1	0	0	2	1072.53	362	370	TRUE
mascot-results	GD2	Chironex GD2	gd20 (F004496)	toxin-1 [Chironex fleckeri]	gi|152211366|gb|ABS30940.1|,gi|160380600|sp|A7L035.1|CTX1_CHIFL	cnidarian-protein-db-20110505.fasta	51374.9	1	5	5	5	0.061	0.107	VFEDLLK	K	N	0.95	38.1	39.1	0.921	0	1	0	0	2	863.487	273	279	TRUE	gi|152211368|gb|ABS30941.1|,gi|20137750|sp|P58762.1|CTXA_CHIQU,gi|18146993|dbj|BAB82520.1|,gi|160380601|sp|A7L036.1|CTX2_CHIFL
mascot-results	GD2	Chironex GD2	gd21 (F004497)	toxin-2 [Chironex fleckeri]	gi|152211368|gb|ABS30941.1|,gi|160380601|sp|A7L036.1|CTX2_CHIFL	cnidarian-protein-db-20110505.fasta	51669	1	4	4	4	0.0548	0.11	AEESVSSVVTK	K	A	0.95	40.6	37.7	1.19	0	1	0	0	2	1135.58	128	138	TRUE
mascot-results	GD2	Chironex GD2	gd21 (F004497)	toxin-2 [Chironex fleckeri]	gi|152211368|gb|ABS30941.1|,gi|160380601|sp|A7L036.1|CTX2_CHIFL	cnidarian-protein-db-20110505.fasta	51669	1	4	4	4	0.0548	0.11	FIAMVVQR	R	I	0.95	47.4	38.2	2.92	0	1	0	0	2	979.539	196	203	FALSE	gi|160380600|sp|A7L035.1|CTX1_CHIFL,gi|152211366|gb|ABS30940.1|,gi|20137750|sp|P58762.1|CTXA_CHIQU,gi|18146993|dbj|BAB82520.1|
mascot-results	GD2	Chironex GD2	gd21 (F004497)	toxin-2 [Chironex fleckeri]	gi|152211368|gb|ABS30941.1|,gi|160380601|sp|A7L036.1|CTX2_CHIFL	cnidarian-protein-db-20110505.fasta	51669	1	4	4	4	0.0548	0.11	FSFVPVQVK	K	G	0.95	31.8	38.5	2.19	0	1	0	0	2	1050.6	396	404	TRUE
mascot-results	GD2	Chironex GD2	gd21 (F004497)	toxin-2 [Chironex fleckeri]	gi|152211368|gb|ABS30941.1|,gi|160380601|sp|A7L036.1|CTX2_CHIFL	cnidarian-protein-db-20110505.fasta	51669	1	4	4	4	0.0548	0.11	LSDGFYTIK	K	T	0.949	34.4	36.9	0.745	0	1	0	0	2	1043.54	359	367	TRUE
mascot-results	GD2	Chironex GD2	gd21 (F004497)	toxin-2 [Chironex fleckeri]	gi|152211368|gb|ABS30941.1|,gi|160380601|sp|A7L036.1|CTX2_CHIFL	cnidarian-protein-db-20110505.fasta	51669	1	4	4	4	0.0548	0.11	VMGAIGSLGTAIGK	K	F	0.95	69.9	38.3	6	0	1	0	0	2	1290.71	66	79	TRUE
mascot-results	GD2	Chironex GD2	gd21 (F004497)	toxin-1 [Chironex fleckeri]	gi|152211366|gb|ABS30940.1|,gi|160380600|sp|A7L035.1|CTX1_CHIFL	cnidarian-protein-db-20110505.fasta	51374.9	1	2	2	2	0.0274	0.0482	FIAMVVQR	R	I	0.95	47.4	38.2	2.92	0	1	0	0	2	979.539	199	206	TRUE	gi|152211368|gb|ABS30941.1|,gi|20137750|sp|P58762.1|CTXA_CHIQU,gi|18146993|dbj|BAB82520.1|,gi|160380601|sp|A7L036.1|CTX2_CHIFL
mascot-results	GD2	Chironex GD2	gd21 (F004497)	toxin-1 [Chironex fleckeri]	gi|152211366|gb|ABS30940.1|,gi|160380600|sp|A7L035.1|CTX1_CHIFL	cnidarian-protein-db-20110505.fasta	51374.9	1	2	2	2	0.0274	0.0482	VMGAIGSLSTAVGK	K	F	0.95	66.3	37.8	0	0	1	0	0	2	1306.7	69	82	TRUE	gi|20137750|sp|P58762.1|CTXA_CHIQU,gi|18146993|dbj|BAB82520.1|
mascot-results	GD2	Chironex GD2	gd22 (F004498)	toxin-1 [Chironex fleckeri]	gi|152211366|gb|ABS30940.1|,gi|160380600|sp|A7L035.1|CTX1_CHIFL	cnidarian-protein-db-20110505.fasta	51374.9	1	4	4	4	0.0714	0.11	AVQEQSDQELQEALYGVK	K	R	0.95	44.6	33.6	0	0	1	0	0	2	2035	142	159	TRUE
mascot-results	GD2	Chironex GD2	gd22 (F004498)	toxin-1 [Chironex fleckeri]	gi|152211366|gb|ABS30940.1|,gi|160380600|sp|A7L035.1|CTX1_CHIFL	cnidarian-protein-db-20110505.fasta	51374.9	1	4	4	4	0.0714	0.11	FIAMVVQR	R	I	0.95	45.3	38.2	2.92	0	1	0	0	2	979.539	199	206	TRUE	gi|152211368|gb|ABS30941.1|,gi|20137750|sp|P58762.1|CTXA_CHIQU,gi|18146993|dbj|BAB82520.1|,gi|160380601|sp|A7L036.1|CTX2_CHIFL
mascot-results	GD2	Chironex GD2	gd22 (F004498)	toxin-1 [Chironex fleckeri]	gi|152211366|gb|ABS30940.1|,gi|160380600|sp|A7L035.1|CTX1_CHIFL	cnidarian-protein-db-20110505.fasta	51374.9	1	4	4	4	0.0714	0.11	VMGAIGSLSTAVGK	K	F	0.95	47.2	37.6	5.15	0	1	0	0	2	1306.7	69	82	TRUE	gi|20137750|sp|P58762.1|CTXA_CHIQU,gi|18146993|dbj|BAB82520.1|
mascot-results	GD2	Chironex GD2	gd22 (F004498)	toxin-1 [Chironex fleckeri]	gi|152211366|gb|ABS30940.1|,gi|160380600|sp|A7L035.1|CTX1_CHIFL	cnidarian-protein-db-20110505.fasta	51374.9	1	4	4	4	0.0714	0.11	YGNYILFTHK	R	R	0.95	37.9	36.5	0.959	0	1	0	0	2	1255.65	382	391	TRUE
mascot-results	GD2	Chironex GD2	gd22 (F004498)	toxin-2 [Chironex fleckeri]	gi|152211368|gb|ABS30941.1|,gi|160380601|sp|A7L036.1|CTX2_CHIFL	cnidarian-protein-db-20110505.fasta	51669	1	2	2	2	0.0357	0.0714	AEESVSSVVTK	K	A	0.95	38.9	37.7	0.921	0	1	0	0	2	1135.58	128	138	TRUE
mascot-results	GD2	Chironex GD2	gd22 (F004498)	toxin-2 [Chironex fleckeri]	gi|152211368|gb|ABS30941.1|,gi|160380601|sp|A7L036.1|CTX2_CHIFL	cnidarian-protein-db-20110505.fasta	51669	1	2	2	2	0.0357	0.0714	FIAMVVQR	R	I	0.95	45.3	38.2	2.92	0	1	0	0	2	979.539	196	203	FALSE	gi|160380600|sp|A7L035.1|CTX1_CHIFL,gi|152211366|gb|ABS30940.1|,gi|20137750|sp|P58762.1|CTXA_CHIQU,gi|18146993|dbj|BAB82520.1|
mascot-results	GD2	Chironex GD2	gd22 (F004498)	toxin-2 [Chironex fleckeri]	gi|152211368|gb|ABS30941.1|,gi|160380601|sp|A7L036.1|CTX2_CHIFL	cnidarian-protein-db-20110505.fasta	51669	1	2	2	2	0.0357	0.0714	VMGAIGSLGTAIGK	K	F	0.95	75.4	38.2	4.96	0	1	0	0	2	1290.71	66	79	TRUE
mascot-results	GD2	Chironex GD2	gd23 (F004499)	toxin-2 [Chironex fleckeri]	gi|152211368|gb|ABS30941.1|,gi|160380601|sp|A7L036.1|CTX2_CHIFL	cnidarian-protein-db-20110505.fasta	51669	1	5	5	5	0.0746	0.16	AEESVSSVVTK	K	A	0.95	65.3	38.6	5.47	0	1	0	0	2	1135.58	128	138	TRUE
mascot-results	GD2	Chironex GD2	gd23 (F004499)	toxin-2 [Chironex fleckeri]	gi|152211368|gb|ABS30941.1|,gi|160380601|sp|A7L036.1|CTX2_CHIFL	cnidarian-protein-db-20110505.fasta	51669	1	5	5	5	0.0746	0.16	FFDLIEVK	K	Y	0.95	42	37.5	0.886	0	1	0	0	2	1010.56	304	311	TRUE
mascot-results	GD2	Chironex GD2	gd23 (F004499)	toxin-2 [Chironex fleckeri]	gi|152211368|gb|ABS30941.1|,gi|160380601|sp|A7L036.1|CTX2_CHIFL	cnidarian-protein-db-20110505.fasta	51669	1	5	5	5	0.0746	0.16	FSFVPVQVK	K	G	0.95	28.4	38.2	2.62	0	1	0	0	2	1050.6	396	404	TRUE
mascot-results	GD2	Chironex GD2	gd23 (F004499)	toxin-2 [Chironex fleckeri]	gi|152211368|gb|ABS30941.1|,gi|160380601|sp|A7L036.1|CTX2_CHIFL	cnidarian-protein-db-20110505.fasta	51669	1	5	5	5	0.0746	0.16	NEESDLRPTEVSALAANIPVYQGVR	R	F	0.95	45.4	34.9	-0.778	0	0	1	0	2	2728.39	171	195	TRUE
mascot-results	GD2	Chironex GD2	gd23 (F004499)	toxin-2 [Chironex fleckeri]	gi|152211368|gb|ABS30941.1|,gi|160380601|sp|A7L036.1|CTX2_CHIFL	cnidarian-protein-db-20110505.fasta	51669	1	5	5	5	0.0746	0.16	VFEDLLK	R	T	0.95	31.3	39.1	1.27	0	1	0	0	2	863.487	270	276	FALSE	gi|160380600|sp|A7L035.1|CTX1_CHIFL,gi|152211366|gb|ABS30940.1|,gi|20137750|sp|P58762.1|CTXA_CHIQU,gi|18146993|dbj|BAB82520.1|
mascot-results	GD2	Chironex GD2	gd23 (F004499)	toxin-2 [Chironex fleckeri]	gi|152211368|gb|ABS30941.1|,gi|160380601|sp|A7L036.1|CTX2_CHIFL	cnidarian-protein-db-20110505.fasta	51669	1	5	5	5	0.0746	0.16	VMGAIGSLGTAIGK	K	F	0.95	67.1	38.4	4.59	0	1	0	0	2	1290.71	66	79	TRUE
mascot-results	GD2	Chironex GD2	gd23 (F004499)	RecName: Full=Actin, non-muscle 6.2	gi|113296|sp|P17126.1|ACT_HYDVU,gi|159254|gb|AAA29205.1|,gi|221122242|ref|XP_002154462.1|,gi|221125076|ref|XP_002154696.1|,gi|312861909|gb|ADR10434.1|	cnidarian-protein-db-20110505.fasta	41779.7	0.998	2	2	2	0.0299	0.0691	GYSFTTTAER	R	E	0.95	42.2	36.6	1.77	0	1	0	0	2	1132.53	198	207	TRUE	gi|26522784|dbj|BAC44866.1|
mascot-results	GD2	Chironex GD2	gd23 (F004499)	RecName: Full=Actin, non-muscle 6.2	gi|113296|sp|P17126.1|ACT_HYDVU,gi|159254|gb|AAA29205.1|,gi|221122242|ref|XP_002154462.1|,gi|221125076|ref|XP_002154696.1|,gi|312861909|gb|ADR10434.1|	cnidarian-protein-db-20110505.fasta	41779.7	0.998	2	2	2	0.0299	0.0691	SYELPDGQVITIGNER	K	F	0.95	41.8	36.7	4.85	0	1	0	0	2	1790.89	240	255	TRUE	gi|26522784|dbj|BAC44866.1|
mascot-results	GD2	Chironex GD2	gd23 (F004499)	toxin-1 [Chironex fleckeri]	gi|152211366|gb|ABS30940.1|,gi|160380600|sp|A7L035.1|CTX1_CHIFL	cnidarian-protein-db-20110505.fasta	51374.9	1	5	5	6	0.0896	0.143	AVQEQSDQELQEALYGVK	K	R	0.95	56.1	36	5.05	0	0	1	0	2	2035	142	159	TRUE
mascot-results	GD2	Chironex GD2	gd23 (F004499)	toxin-1 [Chironex fleckeri]	gi|152211366|gb|ABS30940.1|,gi|160380600|sp|A7L035.1|CTX1_CHIFL	cnidarian-protein-db-20110505.fasta	51374.9	1	5	5	6	0.0896	0.143	DLILLDLYQLVATPGHSPNIASGIK	R	E	0.95	42.6	34.4	5.49	0	0	1	0	2	2648.47	236	260	TRUE	gi|20137750|sp|P58762.1|CTXA_CHIQU,gi|18146993|dbj|BAB82520.1|
mascot-results	GD2	Chironex GD2	gd23 (F004499)	toxin-1 [Chironex fleckeri]	gi|152211366|gb|ABS30940.1|,gi|160380600|sp|A7L035.1|CTX1_CHIFL	cnidarian-protein-db-20110505.fasta	51374.9	1	5	5	6	0.0896	0.143	KAVQEQSDQELQEALYGVK	K	R	0.95	30.1	36.3	5.14	0	0	1	0	2	2163.09	141	159	TRUE
mascot-results	GD2	Chironex GD2	gd23 (F004499)	toxin-1 [Chironex fleckeri]	gi|152211366|gb|ABS30940.1|,gi|160380600|sp|A7L035.1|CTX1_CHIFL	cnidarian-protein-db-20110505.fasta	51374.9	1	5	5	6	0.0896	0.143	VFEDLLK	K	N	0.95	31.3	39.1	1.27	0	1	0	0	2	863.487	273	279	TRUE	gi|152211368|gb|ABS30941.1|,gi|20137750|sp|P58762.1|CTXA_CHIQU,gi|18146993|dbj|BAB82520.1|,gi|160380601|sp|A7L036.1|CTX2_CHIFL
mascot-results	GD2	Chironex GD2	gd23 (F004499)	toxin-1 [Chironex fleckeri]	gi|152211366|gb|ABS30940.1|,gi|160380600|sp|A7L035.1|CTX1_CHIFL	cnidarian-protein-db-20110505.fasta	51374.9	1	5	5	6	0.0896	0.143	VMGAIGSLSTAVGK	K	F	0.95	79.9	38.1	5.16	0	2	0	0	2	1306.7	69	82	TRUE	gi|20137750|sp|P58762.1|CTXA_CHIQU,gi|18146993|dbj|BAB82520.1|
mascot-results	GD2	Chironex GD2	gd24 (F004500)	toxin-1 [Chironex fleckeri]	gi|152211366|gb|ABS30940.1|,gi|160380600|sp|A7L035.1|CTX1_CHIFL	cnidarian-protein-db-20110505.fasta	51374.9	1	6	6	6	0.0923	0.16	AVQEQSDQELQEALYGVK	K	R	0.95	50.6	35.8	4.66	0	0	1	0	2	2035	142	159	TRUE
mascot-results	GD2	Chironex GD2	gd24 (F004500)	toxin-1 [Chironex fleckeri]	gi|152211366|gb|ABS30940.1|,gi|160380600|sp|A7L035.1|CTX1_CHIFL	cnidarian-protein-db-20110505.fasta	51374.9	1	6	6	6	0.0923	0.16	DLILLDLYQLVATPGHSPNIASGIK	R	E	0.95	54	34.4	7.31	0	0	1	0	2	2648.47	236	260	TRUE	gi|20137750|sp|P58762.1|CTXA_CHIQU,gi|18146993|dbj|BAB82520.1|
mascot-results	GD2	Chironex GD2	gd24 (F004500)	toxin-1 [Chironex fleckeri]	gi|152211366|gb|ABS30940.1|,gi|160380600|sp|A7L035.1|CTX1_CHIFL	cnidarian-protein-db-20110505.fasta	51374.9	1	6	6	6	0.0923	0.16	FIAMVVQR	R	I	0.95	51.5	38.3	2.92	0	1	0	0	2	979.539	199	206	TRUE	gi|152211368|gb|ABS30941.1|,gi|20137750|sp|P58762.1|CTXA_CHIQU,gi|18146993|dbj|BAB82520.1|,gi|160380601|sp|A7L036.1|CTX2_CHIFL
mascot-results	GD2	Chironex GD2	gd24 (F004500)	toxin-1 [Chironex fleckeri]	gi|152211366|gb|ABS30940.1|,gi|160380600|sp|A7L035.1|CTX1_CHIFL	cnidarian-protein-db-20110505.fasta	51374.9	1	6	6	6	0.0923	0.16	KAVQEQSDQELQEALYGVK	K	R	0.95	33	36.2	6.28	0	0	1	0	2	2163.09	141	159	TRUE
mascot-results	GD2	Chironex GD2	gd24 (F004500)	toxin-1 [Chironex fleckeri]	gi|152211366|gb|ABS30940.1|,gi|160380600|sp|A7L035.1|CTX1_CHIFL	cnidarian-protein-db-20110505.fasta	51374.9	1	6	6	6	0.0923	0.16	VFEDLLK	K	N	0.95	32.8	39	1.52	0	1	0	0	2	863.487	273	279	TRUE	gi|152211368|gb|ABS30941.1|,gi|20137750|sp|P58762.1|CTXA_CHIQU,gi|18146993|dbj|BAB82520.1|,gi|160380601|sp|A7L036.1|CTX2_CHIFL
mascot-results	GD2	Chironex GD2	gd24 (F004500)	toxin-1 [Chironex fleckeri]	gi|152211366|gb|ABS30940.1|,gi|160380600|sp|A7L035.1|CTX1_CHIFL	cnidarian-protein-db-20110505.fasta	51374.9	1	6	6	6	0.0923	0.16	VMGAIGSLSTAVGK	K	F	0.95	75.8	38.1	4	0	1	0	0	2	1306.7	69	82	TRUE	gi|20137750|sp|P58762.1|CTXA_CHIQU,gi|18146993|dbj|BAB82520.1|
mascot-results	GD2	Chironex GD2	gd24 (F004500)	toxin-2 [Chironex fleckeri]	gi|152211368|gb|ABS30941.1|,gi|160380601|sp|A7L036.1|CTX2_CHIFL	cnidarian-protein-db-20110505.fasta	51669	1	7	7	8	0.123	0.238	AEESVSSVVTK	K	A	0.95	73	38.5	4.82	0	1	0	0	2	1135.58	128	138	TRUE
mascot-results	GD2	Chironex GD2	gd24 (F004500)	toxin-2 [Chironex fleckeri]	gi|152211368|gb|ABS30941.1|,gi|160380601|sp|A7L036.1|CTX2_CHIFL	cnidarian-protein-db-20110505.fasta	51669	1	7	7	8	0.123	0.238	AIQEQSDQELQEALYGVK	K	R	0.95	70.9	36.1	5.21	0	1	0	0	2	2049.01	139	156	TRUE
mascot-results	GD2	Chironex GD2	gd24 (F004500)	toxin-2 [Chironex fleckeri]	gi|152211368|gb|ABS30941.1|,gi|160380601|sp|A7L036.1|CTX2_CHIFL	cnidarian-protein-db-20110505.fasta	51669	1	7	7	8	0.123	0.238	FFDLIEVK	K	Y	0.95	54.2	37.5	2.68	0	1	0	0	2	1010.56	304	311	TRUE
mascot-results	GD2	Chironex GD2	gd24 (F004500)	toxin-2 [Chironex fleckeri]	gi|152211368|gb|ABS30941.1|,gi|160380601|sp|A7L036.1|CTX2_CHIFL	cnidarian-protein-db-20110505.fasta	51669	1	7	7	8	0.123	0.238	FIAMVVQR	R	I	0.95	51.5	38.3	2.92	0	1	0	0	2	979.539	196	203	FALSE	gi|160380600|sp|A7L035.1|CTX1_CHIFL,gi|152211366|gb|ABS30940.1|,gi|20137750|sp|P58762.1|CTXA_CHIQU,gi|18146993|dbj|BAB82520.1|
mascot-results	GD2	Chironex GD2	gd24 (F004500)	toxin-2 [Chironex fleckeri]	gi|152211368|gb|ABS30941.1|,gi|160380601|sp|A7L036.1|CTX2_CHIFL	cnidarian-protein-db-20110505.fasta	51669	1	7	7	8	0.123	0.238	FSFVPVQVK	K	G	0.95	31.4	38.2	3.11	0	1	0	0	2	1050.6	396	404	TRUE
mascot-results	GD2	Chironex GD2	gd24 (F004500)	toxin-2 [Chironex fleckeri]	gi|152211368|gb|ABS30941.1|,gi|160380601|sp|A7L036.1|CTX2_CHIFL	cnidarian-protein-db-20110505.fasta	51669	1	7	7	8	0.123	0.238	NEESDLRPTEVSALAANIPVYQGVR	R	F	0.95	53.4	34.8	8.41	0	0	1	0	2	2728.39	171	195	TRUE
mascot-results	GD2	Chironex GD2	gd24 (F004500)	toxin-2 [Chironex fleckeri]	gi|152211368|gb|ABS30941.1|,gi|160380601|sp|A7L036.1|CTX2_CHIFL	cnidarian-protein-db-20110505.fasta	51669	1	7	7	8	0.123	0.238	TCYWTDDYVK	R	I	0.95	44	32	2.38	0	1	0	0	2	1350.57	375	384	TRUE
mascot-results	GD2	Chironex GD2	gd24 (F004500)	toxin-2 [Chironex fleckeri]	gi|152211368|gb|ABS30941.1|,gi|160380601|sp|A7L036.1|CTX2_CHIFL	cnidarian-protein-db-20110505.fasta	51669	1	7	7	8	0.123	0.238	VFEDLLK	R	T	0.95	32.8	39	1.52	0	1	0	0	2	863.487	270	276	FALSE	gi|160380600|sp|A7L035.1|CTX1_CHIFL,gi|152211366|gb|ABS30940.1|,gi|20137750|sp|P58762.1|CTXA_CHIQU,gi|18146993|dbj|BAB82520.1|
mascot-results	GD2	Chironex GD2	gd24 (F004500)	toxin-2 [Chironex fleckeri]	gi|152211368|gb|ABS30941.1|,gi|160380601|sp|A7L036.1|CTX2_CHIFL	cnidarian-protein-db-20110505.fasta	51669	1	7	7	8	0.123	0.238	VMGAIGSLGTAIGK	K	F	0.95	69.2	38.5	6.55	0	2	0	0	2	1290.71	66	79	TRUE
mascot-results	GD2	Chironex GD2	gd25 (F004501)	toxin-1 [Chironex fleckeri]	gi|152211366|gb|ABS30940.1|,gi|160380600|sp|A7L035.1|CTX1_CHIFL	cnidarian-protein-db-20110505.fasta	51374.9	1	11	11	12	0.15	0.274	AFLDGVR	K	N	0.95	44.4	39.4	0.276	0	1	0	0	2	777.425	167	173	TRUE	gi|152211368|gb|ABS30941.1|,gi|20137750|sp|P58762.1|CTXA_CHIQU,gi|18146993|dbj|BAB82520.1|,gi|160380601|sp|A7L036.1|CTX2_CHIFL
mascot-results	GD2	Chironex GD2	gd25 (F004501)	toxin-1 [Chironex fleckeri]	gi|152211366|gb|ABS30940.1|,gi|160380600|sp|A7L035.1|CTX1_CHIFL	cnidarian-protein-db-20110505.fasta	51374.9	1	11	11	12	0.15	0.274	AVQEQSDQELQEALYGVK	K	R	0.95	95.3	35.9	11.3	0	1	0	0	2	2035	142	159	TRUE
mascot-results	GD2	Chironex GD2	gd25 (F004501)	toxin-1 [Chironex fleckeri]	gi|152211366|gb|ABS30940.1|,gi|160380600|sp|A7L035.1|CTX1_CHIFL	cnidarian-protein-db-20110505.fasta	51374.9	1	11	11	12	0.15	0.274	DLILLDLYQLVATPGHSPNIASGIK	R	E	0.95	87.3	34.1	13.6	0	0	1	0	2	2648.47	236	260	TRUE	gi|20137750|sp|P58762.1|CTXA_CHIQU,gi|18146993|dbj|BAB82520.1|
mascot-results	GD2	Chironex GD2	gd25 (F004501)	toxin-1 [Chironex fleckeri]	gi|152211366|gb|ABS30940.1|,gi|160380600|sp|A7L035.1|CTX1_CHIFL	cnidarian-protein-db-20110505.fasta	51374.9	1	11	11	12	0.15	0.274	FIAMVVQR	R	I	0.95	56.1	38.3	3.03	0	2	0	0	2	979.539	199	206	TRUE	gi|152211368|gb|ABS30941.1|,gi|20137750|sp|P58762.1|CTXA_CHIQU,gi|18146993|dbj|BAB82520.1|,gi|160380601|sp|A7L036.1|CTX2_CHIFL
mascot-results	GD2	Chironex GD2	gd25 (F004501)	toxin-1 [Chironex fleckeri]	gi|152211366|gb|ABS30940.1|,gi|160380600|sp|A7L035.1|CTX1_CHIFL	cnidarian-protein-db-20110505.fasta	51374.9	1	11	11	12	0.15	0.274	IFNFFDLMK	K	V	0.95	46.5	37.5	2.68	0	1	0	0	2	1190.59	304	312	TRUE
mascot-results	GD2	Chironex GD2	gd25 (F004501)	toxin-1 [Chironex fleckeri]	gi|152211366|gb|ABS30940.1|,gi|160380600|sp|A7L035.1|CTX1_CHIFL	cnidarian-protein-db-20110505.fasta	51374.9	1	11	11	12	0.15	0.274	LDKLNDGYYSIK	K	T	0.95	31.5	37.6	2.42	0	0	1	0	2	1428.74	359	370	TRUE
mascot-results	GD2	Chironex GD2	gd25 (F004501)	toxin-1 [Chironex fleckeri]	gi|152211366|gb|ABS30940.1|,gi|160380600|sp|A7L035.1|CTX1_CHIFL	cnidarian-protein-db-20110505.fasta	51374.9	1	11	11	12	0.15	0.274	LNDGYYSIK	K	T	0.95	41.8	37.5	1.42	0	1	0	0	2	1072.53	362	370	TRUE
mascot-results	GD2	Chironex GD2	gd25 (F004501)	toxin-1 [Chironex fleckeri]	gi|152211366|gb|ABS30940.1|,gi|160380600|sp|A7L035.1|CTX1_CHIFL	cnidarian-protein-db-20110505.fasta	51374.9	1	11	11	12	0.15	0.274	MLTMLELFTDLCSLR	R	D	0.95	67.7	35.5	7.47	0	1	0	0	2	1874.91	221	235	TRUE	gi|152211368|gb|ABS30941.1|,gi|160380601|sp|A7L036.1|CTX2_CHIFL
mascot-results	GD2	Chironex GD2	gd25 (F004501)	toxin-1 [Chironex fleckeri]	gi|152211366|gb|ABS30940.1|,gi|160380600|sp|A7L035.1|CTX1_CHIFL	cnidarian-protein-db-20110505.fasta	51374.9	1	11	11	12	0.15	0.274	VFEDLLK	K	N	0.95	31	39	1.7	0	1	0	0	2	863.487	273	279	TRUE	gi|152211368|gb|ABS30941.1|,gi|20137750|sp|P58762.1|CTXA_CHIQU,gi|18146993|dbj|BAB82520.1|,gi|160380601|sp|A7L036.1|CTX2_CHIFL
mascot-results	GD2	Chironex GD2	gd25 (F004501)	toxin-1 [Chironex fleckeri]	gi|152211366|gb|ABS30940.1|,gi|160380600|sp|A7L035.1|CTX1_CHIFL	cnidarian-protein-db-20110505.fasta	51374.9	1	11	11	12	0.15	0.274	VMGAIGSLSTAVGK	K	F	0.95	70.8	38.1	5.8	0	1	0	0	2	1306.7	69	82	TRUE	gi|20137750|sp|P58762.1|CTXA_CHIQU,gi|18146993|dbj|BAB82520.1|
mascot-results	GD2	Chironex GD2	gd25 (F004501)	toxin-1 [Chironex fleckeri]	gi|152211366|gb|ABS30940.1|,gi|160380600|sp|A7L035.1|CTX1_CHIFL	cnidarian-protein-db-20110505.fasta	51374.9	1	11	11	12	0.15	0.274	YGNYILFTHK	R	R	0.95	29.2	37.3	1.89	0	0	1	0	2	1255.65	382	391	TRUE
mascot-results	GD2	Chironex GD2	gd25 (F004501)	toxin-2 [Chironex fleckeri]	gi|152211368|gb|ABS30941.1|,gi|160380601|sp|A7L036.1|CTX2_CHIFL	cnidarian-protein-db-20110505.fasta	51669	1	12	12	12	0.15	0.431	AEESVSSVVTK	K	A	0.95	59	38.5	4.85	0	1	0	0	2	1135.58	128	138	TRUE
mascot-results	GD2	Chironex GD2	gd25 (F004501)	toxin-2 [Chironex fleckeri]	gi|152211368|gb|ABS30941.1|,gi|160380601|sp|A7L036.1|CTX2_CHIFL	cnidarian-protein-db-20110505.fasta	51669	1	12	12	12	0.15	0.431	AFLDGVR	K	N	0.95	44.4	39.4	0.276	0	1	0	0	2	777.425	164	170	FALSE	gi|160380600|sp|A7L035.1|CTX1_CHIFL,gi|152211366|gb|ABS30940.1|,gi|20137750|sp|P58762.1|CTXA_CHIQU,gi|18146993|dbj|BAB82520.1|
mascot-results	GD2	Chironex GD2	gd25 (F004501)	toxin-2 [Chironex fleckeri]	gi|152211368|gb|ABS30941.1|,gi|160380601|sp|A7L036.1|CTX2_CHIFL	cnidarian-protein-db-20110505.fasta	51669	1	12	12	12	0.15	0.431	AIQEQSDQELQEALYGVK	K	R	0.95	68.9	35.9	8.15	0	1	0	0	2	2049.01	139	156	TRUE
mascot-results	GD2	Chironex GD2	gd25 (F004501)	toxin-2 [Chironex fleckeri]	gi|152211368|gb|ABS30941.1|,gi|160380601|sp|A7L036.1|CTX2_CHIFL	cnidarian-protein-db-20110505.fasta	51669	1	12	12	12	0.15	0.431	AYLLSTK	K	K	0.95	32.5	37.7	1.55	0	1	0	0	2	795.461	408	414	TRUE
mascot-results	GD2	Chironex GD2	gd25 (F004501)	toxin-2 [Chironex fleckeri]	gi|152211368|gb|ABS30941.1|,gi|160380601|sp|A7L036.1|CTX2_CHIFL	cnidarian-protein-db-20110505.fasta	51669	1	12	12	12	0.15	0.431	DLILLDLHQLIATPGHSPNIASGIK	R	E	0.95	54.2	33	8.96	0	0	1	0	2	2636.48	233	257	TRUE
mascot-results	GD2	Chironex GD2	gd25 (F004501)	toxin-2 [Chironex fleckeri]	gi|152211368|gb|ABS30941.1|,gi|160380601|sp|A7L036.1|CTX2_CHIFL	cnidarian-protein-db-20110505.fasta	51669	1	12	12	12	0.15	0.431	FFDLIEVK	K	Y	0.95	45.5	37.5	2.21	0	1	0	0	2	1010.56	304	311	TRUE
mascot-results	GD2	Chironex GD2	gd25 (F004501)	toxin-2 [Chironex fleckeri]	gi|152211368|gb|ABS30941.1|,gi|160380601|sp|A7L036.1|CTX2_CHIFL	cnidarian-protein-db-20110505.fasta	51669	1	12	12	12	0.15	0.431	FIAMVVQR	R	I	0.95	56.1	38.3	3.03	0	2	0	0	2	979.539	196	203	FALSE	gi|160380600|sp|A7L035.1|CTX1_CHIFL,gi|152211366|gb|ABS30940.1|,gi|20137750|sp|P58762.1|CTXA_CHIQU,gi|18146993|dbj|BAB82520.1|
mascot-results	GD2	Chironex GD2	gd25 (F004501)	toxin-2 [Chironex fleckeri]	gi|152211368|gb|ABS30941.1|,gi|160380601|sp|A7L036.1|CTX2_CHIFL	cnidarian-protein-db-20110505.fasta	51669	1	12	12	12	0.15	0.431	FSFVPVQVK	K	G	0.95	34.8	38.2	2.6	0	1	0	0	2	1050.6	396	404	TRUE
mascot-results	GD2	Chironex GD2	gd25 (F004501)	toxin-2 [Chironex fleckeri]	gi|152211368|gb|ABS30941.1|,gi|160380601|sp|A7L036.1|CTX2_CHIFL	cnidarian-protein-db-20110505.fasta	51669	1	12	12	12	0.15	0.431	LSDGFYTIK	K	T	0.95	42	37.8	1.52	0	1	0	0	2	1043.54	359	367	TRUE
mascot-results	GD2	Chironex GD2	gd25 (F004501)	toxin-2 [Chironex fleckeri]	gi|152211368|gb|ABS30941.1|,gi|160380601|sp|A7L036.1|CTX2_CHIFL	cnidarian-protein-db-20110505.fasta	51669	1	12	12	12	0.15	0.431	MLTMLELFTDLCSIR	R	D	0.95	67.7	35.5	7.47	0	1	0	0	2	1874.91	218	232	FALSE	gi|160380600|sp|A7L035.1|CTX1_CHIFL,gi|152211366|gb|ABS30940.1|
mascot-results	GD2	Chironex GD2	gd25 (F004501)	toxin-2 [Chironex fleckeri]	gi|152211368|gb|ABS30941.1|,gi|160380601|sp|A7L036.1|CTX2_CHIFL	cnidarian-protein-db-20110505.fasta	51669	1	12	12	12	0.15	0.431	NEESDLRPTEVSALAANIPVYQGVR	R	F	0.95	73	34.8	9.04	0	0	1	0	2	2728.39	171	195	TRUE
mascot-results	GD2	Chironex GD2	gd25 (F004501)	toxin-2 [Chironex fleckeri]	gi|152211368|gb|ABS30941.1|,gi|160380601|sp|A7L036.1|CTX2_CHIFL	cnidarian-protein-db-20110505.fasta	51669	1	12	12	12	0.15	0.431	TANGLLSILK	K	D	0.95	38.9	37.7	1.43	0	1	0	0	2	1029.63	426	435	TRUE
mascot-results	GD2	Chironex GD2	gd25 (F004501)	toxin-2 [Chironex fleckeri]	gi|152211368|gb|ABS30941.1|,gi|160380601|sp|A7L036.1|CTX2_CHIFL	cnidarian-protein-db-20110505.fasta	51669	1	12	12	12	0.15	0.431	TCYWTDDYVK	R	I	0.95	21.9	31.7	2.25	0	1	0	0	2	1350.57	375	384	TRUE
mascot-results	GD2	Chironex GD2	gd25 (F004501)	toxin-2 [Chironex fleckeri]	gi|152211368|gb|ABS30941.1|,gi|160380601|sp|A7L036.1|CTX2_CHIFL	cnidarian-protein-db-20110505.fasta	51669	1	12	12	12	0.15	0.431	TDDEETFLFLSYLYPK	K	E	0.95	60.4	34.8	8.21	0	1	0	0	2	1980.95	277	292	TRUE
mascot-results	GD2	Chironex GD2	gd25 (F004501)	toxin-2 [Chironex fleckeri]	gi|152211368|gb|ABS30941.1|,gi|160380601|sp|A7L036.1|CTX2_CHIFL	cnidarian-protein-db-20110505.fasta	51669	1	12	12	12	0.15	0.431	VFEDLLK	R	T	0.95	31	39	1.7	0	1	0	0	2	863.487	270	276	FALSE	gi|160380600|sp|A7L035.1|CTX1_CHIFL,gi|152211366|gb|ABS30940.1|,gi|20137750|sp|P58762.1|CTXA_CHIQU,gi|18146993|dbj|BAB82520.1|
mascot-results	GD2	Chironex GD2	gd25 (F004501)	toxin-2 [Chironex fleckeri]	gi|152211368|gb|ABS30941.1|,gi|160380601|sp|A7L036.1|CTX2_CHIFL	cnidarian-protein-db-20110505.fasta	51669	1	12	12	12	0.15	0.431	VMGAIGSLGTAIGK	K	F	0.95	98.7	38.5	5.51	0	1	0	0	2	1290.71	66	79	TRUE
mascot-results	GD2	Chironex GD2	gd26 (F004502)	toxin-2 [Chironex fleckeri]	gi|152211368|gb|ABS30941.1|,gi|160380601|sp|A7L036.1|CTX2_CHIFL	cnidarian-protein-db-20110505.fasta	51669	1	4	4	4	0.0417	0.145	AEESVSSVVTK	K	A	0.95	82.5	38.5	4.29	0	1	0	0	2	1135.58	128	138	TRUE
mascot-results	GD2	Chironex GD2	gd26 (F004502)	toxin-2 [Chironex fleckeri]	gi|152211368|gb|ABS30941.1|,gi|160380601|sp|A7L036.1|CTX2_CHIFL	cnidarian-protein-db-20110505.fasta	51669	1	4	4	4	0.0417	0.145	AIQEQSDQELQEALYGVK	K	R	0.95	38.1	34.5	7.46	0	1	0	0	2	2049.01	139	156	TRUE
mascot-results	GD2	Chironex GD2	gd26 (F004502)	toxin-2 [Chironex fleckeri]	gi|152211368|gb|ABS30941.1|,gi|160380601|sp|A7L036.1|CTX2_CHIFL	cnidarian-protein-db-20110505.fasta	51669	1	4	4	4	0.0417	0.145	FIAMVVQR	R	I	0.95	34.5	38.7	12.2	0	2	0	0	2	963.544	196	203	FALSE	gi|160380600|sp|A7L035.1|CTX1_CHIFL,gi|152211366|gb|ABS30940.1|,gi|20137750|sp|P58762.1|CTXA_CHIQU,gi|18146993|dbj|BAB82520.1|
mascot-results	GD2	Chironex GD2	gd26 (F004502)	toxin-2 [Chironex fleckeri]	gi|152211368|gb|ABS30941.1|,gi|160380601|sp|A7L036.1|CTX2_CHIFL	cnidarian-protein-db-20110505.fasta	51669	1	4	4	4	0.0417	0.145	FSFVPVQVK	K	G	0.95	28.2	38.3	2.77	0	1	0	0	2	1050.6	396	404	TRUE
mascot-results	GD2	Chironex GD2	gd26 (F004502)	toxin-2 [Chironex fleckeri]	gi|152211368|gb|ABS30941.1|,gi|160380601|sp|A7L036.1|CTX2_CHIFL	cnidarian-protein-db-20110505.fasta	51669	1	4	4	4	0.0417	0.145	VFEDLLK	R	T	0.95	32.6	39.1	1.7	0	1	0	0	2	863.487	270	276	FALSE	gi|160380600|sp|A7L035.1|CTX1_CHIFL,gi|152211366|gb|ABS30940.1|,gi|20137750|sp|P58762.1|CTXA_CHIQU,gi|18146993|dbj|BAB82520.1|
mascot-results	GD2	Chironex GD2	gd26 (F004502)	toxin-2 [Chironex fleckeri]	gi|152211368|gb|ABS30941.1|,gi|160380601|sp|A7L036.1|CTX2_CHIFL	cnidarian-protein-db-20110505.fasta	51669	1	4	4	4	0.0417	0.145	VMGAIGSLGTAIGK	K	F	0.95	77.1	38.2	6.05	0	1	0	0	2	1290.71	66	79	TRUE
mascot-results	GD2	Chironex GD2	gd26 (F004502)	RecName: Full=Actin, non-muscle 6.2	gi|113296|sp|P17126.1|ACT_HYDVU,gi|159254|gb|AAA29205.1|,gi|221122242|ref|XP_002154462.1|,gi|221125076|ref|XP_002154696.1|,gi|312861909|gb|ADR10434.1|	cnidarian-protein-db-20110505.fasta	41749.7	1	4	4	4	0.0417	0.125	DLTDYLMK	R	I	0.95	24.5	36.5	1.44	0	1	0	0	2	998.486	185	192	TRUE	gi|26522784|dbj|BAC44866.1|
mascot-results	GD2	Chironex GD2	gd26 (F004502)	RecName: Full=Actin, non-muscle 6.2	gi|113296|sp|P17126.1|ACT_HYDVU,gi|159254|gb|AAA29205.1|,gi|221122242|ref|XP_002154462.1|,gi|221125076|ref|XP_002154696.1|,gi|312861909|gb|ADR10434.1|	cnidarian-protein-db-20110505.fasta	41749.7	1	4	4	4	0.0417	0.125	GYSFTTTAER	R	E	0.95	39.2	36.1	2.36	0	1	0	0	2	1132.53	198	207	TRUE	gi|26522784|dbj|BAC44866.1|
mascot-results	GD2	Chironex GD2	gd26 (F004502)	RecName: Full=Actin, non-muscle 6.2	gi|113296|sp|P17126.1|ACT_HYDVU,gi|159254|gb|AAA29205.1|,gi|221122242|ref|XP_002154462.1|,gi|221125076|ref|XP_002154696.1|,gi|312861909|gb|ADR10434.1|	cnidarian-protein-db-20110505.fasta	41749.7	1	4	4	4	0.0417	0.125	QEYDESGPSIVHR	K	K	0.95	49.8	34.9	0	0	0	1	0	2	1516.7	361	373	TRUE
mascot-results	GD2	Chironex GD2	gd26 (F004502)	RecName: Full=Actin, non-muscle 6.2	gi|113296|sp|P17126.1|ACT_HYDVU,gi|159254|gb|AAA29205.1|,gi|221122242|ref|XP_002154462.1|,gi|221125076|ref|XP_002154696.1|,gi|312861909|gb|ADR10434.1|	cnidarian-protein-db-20110505.fasta	41749.7	1	4	4	4	0.0417	0.125	SYELPDGQVITIGNER	K	F	0.95	57.4	35	3.8	0	1	0	0	2	1790.89	240	255	TRUE	gi|26522784|dbj|BAC44866.1|
mascot-results	GD2	Chironex GD2	gd26 (F004502)	toxin-1 [Chironex fleckeri]	gi|152211366|gb|ABS30940.1|,gi|160380600|sp|A7L035.1|CTX1_CHIFL	cnidarian-protein-db-20110505.fasta	51374.9	1	7	7	8	0.0833	0.171	AVQEQSDQELQEALYGVK	K	R	0.95	109	34.3	11.3	0	1	0	0	2	2035	142	159	TRUE
mascot-results	GD2	Chironex GD2	gd26 (F004502)	toxin-1 [Chironex fleckeri]	gi|152211366|gb|ABS30940.1|,gi|160380600|sp|A7L035.1|CTX1_CHIFL	cnidarian-protein-db-20110505.fasta	51374.9	1	7	7	8	0.0833	0.171	FIAMVVQR	R	I	0.95	34.5	38.7	12.2	0	2	0	0	2	963.544	199	206	TRUE	gi|152211368|gb|ABS30941.1|,gi|20137750|sp|P58762.1|CTXA_CHIQU,gi|18146993|dbj|BAB82520.1|,gi|160380601|sp|A7L036.1|CTX2_CHIFL
mascot-results	GD2	Chironex GD2	gd26 (F004502)	toxin-1 [Chironex fleckeri]	gi|152211366|gb|ABS30940.1|,gi|160380600|sp|A7L035.1|CTX1_CHIFL	cnidarian-protein-db-20110505.fasta	51374.9	1	7	7	8	0.0833	0.171	IFNFFDLMK	K	V	0.95	44.6	37.1	3.7	0	1	0	0	2	1190.59	304	312	TRUE
mascot-results	GD2	Chironex GD2	gd26 (F004502)	toxin-1 [Chironex fleckeri]	gi|152211366|gb|ABS30940.1|,gi|160380600|sp|A7L035.1|CTX1_CHIFL	cnidarian-protein-db-20110505.fasta	51374.9	1	7	7	8	0.0833	0.171	LDKLNDGYYSIK	K	T	0.95	33.8	37.5	3.02	0	0	1	0	2	1428.74	359	370	TRUE
mascot-results	GD2	Chironex GD2	gd26 (F004502)	toxin-1 [Chironex fleckeri]	gi|152211366|gb|ABS30940.1|,gi|160380600|sp|A7L035.1|CTX1_CHIFL	cnidarian-protein-db-20110505.fasta	51374.9	1	7	7	8	0.0833	0.171	VFEDLLK	K	N	0.95	32.6	39.1	1.7	0	1	0	0	2	863.487	273	279	TRUE	gi|152211368|gb|ABS30941.1|,gi|20137750|sp|P58762.1|CTXA_CHIQU,gi|18146993|dbj|BAB82520.1|,gi|160380601|sp|A7L036.1|CTX2_CHIFL
mascot-results	GD2	Chironex GD2	gd26 (F004502)	toxin-1 [Chironex fleckeri]	gi|152211366|gb|ABS30940.1|,gi|160380600|sp|A7L035.1|CTX1_CHIFL	cnidarian-protein-db-20110505.fasta	51374.9	1	7	7	8	0.0833	0.171	VMGAIGSLSTAVGK	K	F	0.95	67.2	38.1	2.39	0	1	0	0	2	1306.7	69	82	TRUE	gi|20137750|sp|P58762.1|CTXA_CHIQU,gi|18146993|dbj|BAB82520.1|
mascot-results	GD2	Chironex GD2	gd26 (F004502)	toxin-1 [Chironex fleckeri]	gi|152211366|gb|ABS30940.1|,gi|160380600|sp|A7L035.1|CTX1_CHIFL	cnidarian-protein-db-20110505.fasta	51374.9	1	7	7	8	0.0833	0.171	YGNYILFTHK	R	R	0.95	20	37.3	2.39	0	0	1	0	2	1255.65	382	391	TRUE
mascot-results	GD2	Chironex GD2	gd27 (F004503)	toxin-1 [Chironex fleckeri]	gi|152211366|gb|ABS30940.1|,gi|160380600|sp|A7L035.1|CTX1_CHIFL	cnidarian-protein-db-20110505.fasta	51374.9	1	8	8	8	0.136	0.239	AVQEQSDQELQEALYGVK	K	R	0.95	137	35.5	11.3	0	1	0	0	2	2035	142	159	TRUE
mascot-results	GD2	Chironex GD2	gd27 (F004503)	toxin-1 [Chironex fleckeri]	gi|152211366|gb|ABS30940.1|,gi|160380600|sp|A7L035.1|CTX1_CHIFL	cnidarian-protein-db-20110505.fasta	51374.9	1	8	8	8	0.136	0.239	DLILLDLYQLVATPGHSPNIASGIK	R	E	0.95	77.6	34.7	11.8	0	0	1	0	2	2648.47	236	260	TRUE	gi|20137750|sp|P58762.1|CTXA_CHIQU,gi|18146993|dbj|BAB82520.1|
mascot-results	GD2	Chironex GD2	gd27 (F004503)	toxin-1 [Chironex fleckeri]	gi|152211366|gb|ABS30940.1|,gi|160380600|sp|A7L035.1|CTX1_CHIFL	cnidarian-protein-db-20110505.fasta	51374.9	1	8	8	8	0.136	0.239	FIAMVVQR	R	I	0.95	45.5	38.3	2.42	0	1	0	0	2	979.539	199	206	TRUE	gi|152211368|gb|ABS30941.1|,gi|20137750|sp|P58762.1|CTXA_CHIQU,gi|18146993|dbj|BAB82520.1|,gi|160380601|sp|A7L036.1|CTX2_CHIFL
mascot-results	GD2	Chironex GD2	gd27 (F004503)	toxin-1 [Chironex fleckeri]	gi|152211366|gb|ABS30940.1|,gi|160380600|sp|A7L035.1|CTX1_CHIFL	cnidarian-protein-db-20110505.fasta	51374.9	1	8	8	8	0.136	0.239	KAVQEQSDQELQEALYGVK	K	R	0.95	35.2	36.3	4.59	0	0	1	0	2	2163.09	141	159	TRUE
mascot-results	GD2	Chironex GD2	gd27 (F004503)	toxin-1 [Chironex fleckeri]	gi|152211366|gb|ABS30940.1|,gi|160380600|sp|A7L035.1|CTX1_CHIFL	cnidarian-protein-db-20110505.fasta	51374.9	1	8	8	8	0.136	0.239	LDKLNDGYYSIK	K	T	0.95	42.2	37.6	3.12	0	0	1	0	2	1428.74	359	370	TRUE
mascot-results	GD2	Chironex GD2	gd27 (F004503)	toxin-1 [Chironex fleckeri]	gi|152211366|gb|ABS30940.1|,gi|160380600|sp|A7L035.1|CTX1_CHIFL	cnidarian-protein-db-20110505.fasta	51374.9	1	8	8	8	0.136	0.239	MLTMLELFTDLCSLR	R	D	0.95	109	34.2	5.66	0	1	0	0	2	1874.91	221	235	TRUE	gi|152211368|gb|ABS30941.1|,gi|160380601|sp|A7L036.1|CTX2_CHIFL
mascot-results	GD2	Chironex GD2	gd27 (F004503)	toxin-1 [Chironex fleckeri]	gi|152211366|gb|ABS30940.1|,gi|160380600|sp|A7L035.1|CTX1_CHIFL	cnidarian-protein-db-20110505.fasta	51374.9	1	8	8	8	0.136	0.239	NDDKETYLFLSYLYPR	K	E	0.95	88.3	35.7	6.96	0	1	0	0	2	2037	280	295	TRUE
mascot-results	GD2	Chironex GD2	gd27 (F004503)	toxin-1 [Chironex fleckeri]	gi|152211366|gb|ABS30940.1|,gi|160380600|sp|A7L035.1|CTX1_CHIFL	cnidarian-protein-db-20110505.fasta	51374.9	1	8	8	8	0.136	0.239	VMGAIGSLSTAVGK	K	F	0.95	82.2	38.1	5.21	0	1	0	0	2	1306.7	69	82	TRUE	gi|20137750|sp|P58762.1|CTXA_CHIQU,gi|18146993|dbj|BAB82520.1|
mascot-results	GD2	Chironex GD2	gd27 (F004503)	toxin-2 [Chironex fleckeri]	gi|152211368|gb|ABS30941.1|,gi|160380601|sp|A7L036.1|CTX2_CHIFL	cnidarian-protein-db-20110505.fasta	51669	1	9	9	10	0.169	0.357	AEESVSSVVTK	K	A	0.95	74.4	38.5	6.08	0	1	0	0	2	1135.58	128	138	TRUE
mascot-results	GD2	Chironex GD2	gd27 (F004503)	toxin-2 [Chironex fleckeri]	gi|152211368|gb|ABS30941.1|,gi|160380601|sp|A7L036.1|CTX2_CHIFL	cnidarian-protein-db-20110505.fasta	51669	1	9	9	10	0.169	0.357	AIQEQSDQELQEALYGVK	K	R	0.95	85.9	35.7	8.36	0	1	0	0	2	2049.01	139	156	TRUE
mascot-results	GD2	Chironex GD2	gd27 (F004503)	toxin-2 [Chironex fleckeri]	gi|152211368|gb|ABS30941.1|,gi|160380601|sp|A7L036.1|CTX2_CHIFL	cnidarian-protein-db-20110505.fasta	51669	1	9	9	10	0.169	0.357	DLILLDLHQLIATPGHSPNIASGIK	R	E	0.95	53.9	34	7.19	0	0	1	0	2	2636.48	233	257	TRUE
mascot-results	GD2	Chironex GD2	gd27 (F004503)	toxin-2 [Chironex fleckeri]	gi|152211368|gb|ABS30941.1|,gi|160380601|sp|A7L036.1|CTX2_CHIFL	cnidarian-protein-db-20110505.fasta	51669	1	9	9	10	0.169	0.357	FFDLIEVK	K	Y	0.95	42.1	37.5	2.15	0	1	0	0	2	1010.56	304	311	TRUE
mascot-results	GD2	Chironex GD2	gd27 (F004503)	toxin-2 [Chironex fleckeri]	gi|152211368|gb|ABS30941.1|,gi|160380601|sp|A7L036.1|CTX2_CHIFL	cnidarian-protein-db-20110505.fasta	51669	1	9	9	10	0.169	0.357	FIAMVVQR	R	I	0.95	45.5	38.3	2.42	0	1	0	0	2	979.539	196	203	FALSE	gi|160380600|sp|A7L035.1|CTX1_CHIFL,gi|152211366|gb|ABS30940.1|,gi|20137750|sp|P58762.1|CTXA_CHIQU,gi|18146993|dbj|BAB82520.1|
mascot-results	GD2	Chironex GD2	gd27 (F004503)	toxin-2 [Chironex fleckeri]	gi|152211368|gb|ABS30941.1|,gi|160380601|sp|A7L036.1|CTX2_CHIFL	cnidarian-protein-db-20110505.fasta	51669	1	9	9	10	0.169	0.357	FSFVPVQVK	K	G	0.95	32.2	38.2	2.62	0	1	0	0	2	1050.6	396	404	TRUE
mascot-results	GD2	Chironex GD2	gd27 (F004503)	toxin-2 [Chironex fleckeri]	gi|152211368|gb|ABS30941.1|,gi|160380601|sp|A7L036.1|CTX2_CHIFL	cnidarian-protein-db-20110505.fasta	51669	1	9	9	10	0.169	0.357	MLTMLELFTDLCSIR	R	D	0.95	109	34.2	5.66	0	1	0	0	2	1874.91	218	232	FALSE	gi|160380600|sp|A7L035.1|CTX1_CHIFL,gi|152211366|gb|ABS30940.1|
mascot-results	GD2	Chironex GD2	gd27 (F004503)	toxin-2 [Chironex fleckeri]	gi|152211368|gb|ABS30941.1|,gi|160380601|sp|A7L036.1|CTX2_CHIFL	cnidarian-protein-db-20110505.fasta	51669	1	9	9	10	0.169	0.357	NEESDLRPTEVSALAANIPVYQGVR	R	F	0.95	37.6	34.8	3.96	0	1	0	0	2	2728.39	171	195	TRUE
mascot-results	GD2	Chironex GD2	gd27 (F004503)	toxin-2 [Chironex fleckeri]	gi|152211368|gb|ABS30941.1|,gi|160380601|sp|A7L036.1|CTX2_CHIFL	cnidarian-protein-db-20110505.fasta	51669	1	9	9	10	0.169	0.357	SMEQALENKFSDDDER	K	A	0.95	61.6	29.5	3.28	0	0	1	0	2	1929.81	48	63	TRUE
mascot-results	GD2	Chironex GD2	gd27 (F004503)	toxin-2 [Chironex fleckeri]	gi|152211368|gb|ABS30941.1|,gi|160380601|sp|A7L036.1|CTX2_CHIFL	cnidarian-protein-db-20110505.fasta	51669	1	9	9	10	0.169	0.357	TDDEETFLFLSYLYPK	K	E	0.95	43.4	33.1	5.42	0	1	0	0	2	1980.95	277	292	TRUE
mascot-results	GD2	Chironex GD2	gd27 (F004503)	toxin-2 [Chironex fleckeri]	gi|152211368|gb|ABS30941.1|,gi|160380601|sp|A7L036.1|CTX2_CHIFL	cnidarian-protein-db-20110505.fasta	51669	1	9	9	10	0.169	0.357	VMGAIGSLGTAIGK	K	F	0.95	78.5	38.3	4.06	0	2	0	0	2	1290.71	66	79	TRUE
mascot-results	GD2	Chironex GD2	gd28 (F004504)	toxin-1 [Chironex fleckeri]	gi|152211366|gb|ABS30940.1|,gi|160380600|sp|A7L035.1|CTX1_CHIFL	cnidarian-protein-db-20110505.fasta	51374.9	1	8	8	8	0.123	0.283	AVQEQSDQELQEALYGVK	K	R	0.95	123	35.5	11.1	0	1	0	0	2	2035	142	159	TRUE
mascot-results	GD2	Chironex GD2	gd28 (F004504)	toxin-1 [Chironex fleckeri]	gi|152211366|gb|ABS30940.1|,gi|160380600|sp|A7L035.1|CTX1_CHIFL	cnidarian-protein-db-20110505.fasta	51374.9	1	8	8	8	0.123	0.283	DLILLDLYQLVATPGHSPNIASGIK	R	E	0.95	88.5	34.2	12.5	0	0	1	0	2	2648.47	236	260	TRUE	gi|20137750|sp|P58762.1|CTXA_CHIQU,gi|18146993|dbj|BAB82520.1|
mascot-results	GD2	Chironex GD2	gd28 (F004504)	toxin-1 [Chironex fleckeri]	gi|152211366|gb|ABS30940.1|,gi|160380600|sp|A7L035.1|CTX1_CHIFL	cnidarian-protein-db-20110505.fasta	51374.9	1	8	8	8	0.123	0.283	EIYLLSSK	R	E	0.95	40.4	37.7	2.08	0	1	0	0	2	952.535	410	417	TRUE
mascot-results	GD2	Chironex GD2	gd28 (F004504)	toxin-1 [Chironex fleckeri]	gi|152211366|gb|ABS30940.1|,gi|160380600|sp|A7L035.1|CTX1_CHIFL	cnidarian-protein-db-20110505.fasta	51374.9	1	8	8	8	0.123	0.283	FNFVPVK	K	L	0.95	45.8	38.9	0.959	0	1	0	0	2	850.482	399	405	TRUE	gi|20137750|sp|P58762.1|CTXA_CHIQU,gi|18146993|dbj|BAB82520.1|
mascot-results	GD2	Chironex GD2	gd28 (F004504)	toxin-1 [Chironex fleckeri]	gi|152211366|gb|ABS30940.1|,gi|160380600|sp|A7L035.1|CTX1_CHIFL	cnidarian-protein-db-20110505.fasta	51374.9	1	8	8	8	0.123	0.283	IFSNVHWPNYFMCSSNDYLALICTKPYGSLK	K	L	0.95	5.69	30.5	2.39	0	0	0	1	2	3741.75	328	358	TRUE
mascot-results	GD2	Chironex GD2	gd28 (F004504)	toxin-1 [Chironex fleckeri]	gi|152211366|gb|ABS30940.1|,gi|160380600|sp|A7L035.1|CTX1_CHIFL	cnidarian-protein-db-20110505.fasta	51374.9	1	8	8	8	0.123	0.283	NDDKETYLFLSYLYPR	K	E	0.95	97.9	35	8.22	0	1	0	0	2	2037	280	295	TRUE
mascot-results	GD2	Chironex GD2	gd28 (F004504)	toxin-1 [Chironex fleckeri]	gi|152211366|gb|ABS30940.1|,gi|160380600|sp|A7L035.1|CTX1_CHIFL	cnidarian-protein-db-20110505.fasta	51374.9	1	8	8	8	0.123	0.283	VMGAIGSLSTAVGK	K	F	0.95	62.7	37.8	4.57	0	1	0	0	2	1306.7	69	82	TRUE	gi|20137750|sp|P58762.1|CTXA_CHIQU,gi|18146993|dbj|BAB82520.1|
mascot-results	GD2	Chironex GD2	gd28 (F004504)	toxin-1 [Chironex fleckeri]	gi|152211366|gb|ABS30940.1|,gi|160380600|sp|A7L035.1|CTX1_CHIFL	cnidarian-protein-db-20110505.fasta	51374.9	1	8	8	8	0.123	0.283	YGNYILFTHK	R	R	0.947	22	37.3	1.55	0	0	1	0	2	1255.65	382	391	TRUE
mascot-results	GD2	Chironex GD2	gd28 (F004504)	toxin-2 [Chironex fleckeri]	gi|152211368|gb|ABS30941.1|,gi|160380601|sp|A7L036.1|CTX2_CHIFL	cnidarian-protein-db-20110505.fasta	51669	1	6	6	6	0.0923	0.206	AEESVSSVVTK	K	A	0.95	69	38.5	4.82	0	1	0	0	2	1135.58	128	138	TRUE
mascot-results	GD2	Chironex GD2	gd28 (F004504)	toxin-2 [Chironex fleckeri]	gi|152211368|gb|ABS30941.1|,gi|160380601|sp|A7L036.1|CTX2_CHIFL	cnidarian-protein-db-20110505.fasta	51669	1	6	6	6	0.0923	0.206	DLILLDLHQLIATPGHSPNIASGIK	R	E	0.95	68.6	34.2	10.8	0	0	1	0	2	2636.48	233	257	TRUE
mascot-results	GD2	Chironex GD2	gd28 (F004504)	toxin-2 [Chironex fleckeri]	gi|152211368|gb|ABS30941.1|,gi|160380601|sp|A7L036.1|CTX2_CHIFL	cnidarian-protein-db-20110505.fasta	51669	1	6	6	6	0.0923	0.206	FSFVPVQVK	K	G	0.95	36	38.2	2.18	0	1	0	0	2	1050.6	396	404	TRUE
mascot-results	GD2	Chironex GD2	gd28 (F004504)	toxin-2 [Chironex fleckeri]	gi|152211368|gb|ABS30941.1|,gi|160380601|sp|A7L036.1|CTX2_CHIFL	cnidarian-protein-db-20110505.fasta	51669	1	6	6	6	0.0923	0.206	KWPHNFAYSQK	K	T	0.95	31.9	37.3	2.37	0	0	1	0	2	1405.7	415	425	TRUE
mascot-results	GD2	Chironex GD2	gd28 (F004504)	toxin-2 [Chironex fleckeri]	gi|152211368|gb|ABS30941.1|,gi|160380601|sp|A7L036.1|CTX2_CHIFL	cnidarian-protein-db-20110505.fasta	51669	1	6	6	6	0.0923	0.206	NEESDLRPTEVSALAANIPVYQGVR	R	F	0.95	80.2	34.9	11	0	0	1	0	2	2728.39	171	195	TRUE
mascot-results	GD2	Chironex GD2	gd28 (F004504)	toxin-2 [Chironex fleckeri]	gi|152211368|gb|ABS30941.1|,gi|160380601|sp|A7L036.1|CTX2_CHIFL	cnidarian-protein-db-20110505.fasta	51669	1	6	6	6	0.0923	0.206	VMGAIGSLGTAIGK	K	F	0.95	66.3	38.2	4.48	0	1	0	0	2	1290.71	66	79	TRUE
mascot-results	GD2	Chironex GD2	gd29 (F004505)	toxin-1 [Chironex fleckeri]	gi|152211366|gb|ABS30940.1|,gi|160380600|sp|A7L035.1|CTX1_CHIFL	cnidarian-protein-db-20110505.fasta	51374.9	1	17	17	22	0.272	0.346	AEESVGSVVK	K	K	0.95	61.3	38.5	1.89	0	1	0	0	2	1004.53	131	140	TRUE	gi|20137750|sp|P58762.1|CTXA_CHIQU,gi|18146993|dbj|BAB82520.1|
mascot-results	GD2	Chironex GD2	gd29 (F004505)	toxin-1 [Chironex fleckeri]	gi|152211366|gb|ABS30940.1|,gi|160380600|sp|A7L035.1|CTX1_CHIFL	cnidarian-protein-db-20110505.fasta	51374.9	1	17	17	22	0.272	0.346	AVQEQSDQELQEALYGVK	K	R	0.95	97.9	33.6	0	0	2	0	0	2	2035	142	159	TRUE
mascot-results	GD2	Chironex GD2	gd29 (F004505)	toxin-1 [Chironex fleckeri]	gi|152211366|gb|ABS30940.1|,gi|160380600|sp|A7L035.1|CTX1_CHIFL	cnidarian-protein-db-20110505.fasta	51374.9	1	17	17	22	0.272	0.346	ETYLFLSYLYPR	K	E	0.95	49.3	37.1	3.13	0	1	0	0	2	1564.8	284	295	TRUE	gi|20137750|sp|P58762.1|CTXA_CHIQU,gi|18146993|dbj|BAB82520.1|
mascot-results	GD2	Chironex GD2	gd29 (F004505)	toxin-1 [Chironex fleckeri]	gi|152211366|gb|ABS30940.1|,gi|160380600|sp|A7L035.1|CTX1_CHIFL	cnidarian-protein-db-20110505.fasta	51374.9	1	17	17	22	0.272	0.346	FIAMVVQR	R	I	0.95	49.5	38.2	2.04	0	2	0	0	2	979.539	199	206	TRUE	gi|152211368|gb|ABS30941.1|,gi|20137750|sp|P58762.1|CTXA_CHIQU,gi|18146993|dbj|BAB82520.1|,gi|160380601|sp|A7L036.1|CTX2_CHIFL
mascot-results	GD2	Chironex GD2	gd29 (F004505)	toxin-1 [Chironex fleckeri]	gi|152211366|gb|ABS30940.1|,gi|160380600|sp|A7L035.1|CTX1_CHIFL	cnidarian-protein-db-20110505.fasta	51374.9	1	17	17	22	0.272	0.346	FNFVPVKLEK	K	R	0.95	58	37.6	3.08	0	1	0	0	2	1220.7	399	408	TRUE
mascot-results	GD2	Chironex GD2	gd29 (F004505)	toxin-1 [Chironex fleckeri]	gi|152211366|gb|ABS30940.1|,gi|160380600|sp|A7L035.1|CTX1_CHIFL	cnidarian-protein-db-20110505.fasta	51374.9	1	17	17	22	0.272	0.346	IASGCLDILVGISSVLK	K	D	0.95	116	37	7.54	0	1	0	0	2	1744.99	91	107	TRUE	gi|152211368|gb|ABS30941.1|,gi|20137750|sp|P58762.1|CTXA_CHIQU,gi|18146993|dbj|BAB82520.1|,gi|160380601|sp|A7L036.1|CTX2_CHIFL
mascot-results	GD2	Chironex GD2	gd29 (F004505)	toxin-1 [Chironex fleckeri]	gi|152211366|gb|ABS30940.1|,gi|160380600|sp|A7L035.1|CTX1_CHIFL	cnidarian-protein-db-20110505.fasta	51374.9	1	17	17	22	0.272	0.346	IFNFFDLMK	K	V	0.95	47	37.5	2.85	0	1	0	0	2	1190.59	304	312	TRUE
mascot-results	GD2	Chironex GD2	gd29 (F004505)	toxin-1 [Chironex fleckeri]	gi|152211366|gb|ABS30940.1|,gi|160380600|sp|A7L035.1|CTX1_CHIFL	cnidarian-protein-db-20110505.fasta	51374.9	1	17	17	22	0.272	0.346	KAVQEQSDQELQEALYGVK	K	R	0.95	62.9	36.3	8.77	0	0	1	0	2	2163.09	141	159	TRUE
mascot-results	GD2	Chironex GD2	gd29 (F004505)	toxin-1 [Chironex fleckeri]	gi|152211366|gb|ABS30940.1|,gi|160380600|sp|A7L035.1|CTX1_CHIFL	cnidarian-protein-db-20110505.fasta	51374.9	1	17	17	22	0.272	0.346	KIFNFFDLMK	R	V	0.95	62.8	38.1	2.49	0	1	0	0	2	1318.69	303	312	TRUE
mascot-results	GD2	Chironex GD2	gd29 (F004505)	toxin-1 [Chironex fleckeri]	gi|152211366|gb|ABS30940.1|,gi|160380600|sp|A7L035.1|CTX1_CHIFL	cnidarian-protein-db-20110505.fasta	51374.9	1	17	17	22	0.272	0.346	KVFEDLLK	K	N	0.95	42.9	38.3	1.12	0	1	0	0	2	991.582	272	279	TRUE	gi|20137750|sp|P58762.1|CTXA_CHIQU,gi|18146993|dbj|BAB82520.1|
mascot-results	GD2	Chironex GD2	gd29 (F004505)	toxin-1 [Chironex fleckeri]	gi|152211366|gb|ABS30940.1|,gi|160380600|sp|A7L035.1|CTX1_CHIFL	cnidarian-protein-db-20110505.fasta	51374.9	1	17	17	22	0.272	0.346	LDKLNDGYYSIK	K	T	0.95	37.8	37.3	3.28	0	0	1	0	2	1428.74	359	370	TRUE
mascot-results	GD2	Chironex GD2	gd29 (F004505)	toxin-1 [Chironex fleckeri]	gi|152211366|gb|ABS30940.1|,gi|160380600|sp|A7L035.1|CTX1_CHIFL	cnidarian-protein-db-20110505.fasta	51374.9	1	17	17	22	0.272	0.346	MLTMLELFTDLCSLR	R	D	0.95	76.8	35.9	4.33	0	3	0	0	2	1842.92	221	235	TRUE	gi|152211368|gb|ABS30941.1|,gi|160380601|sp|A7L036.1|CTX2_CHIFL
mascot-results	GD2	Chironex GD2	gd29 (F004505)	toxin-1 [Chironex fleckeri]	gi|152211366|gb|ABS30940.1|,gi|160380600|sp|A7L035.1|CTX1_CHIFL	cnidarian-protein-db-20110505.fasta	51374.9	1	17	17	22	0.272	0.346	NDDKETYLFLSYLYPR	K	E	0.95	71.3	35.2	7	0	1	0	0	2	2037	280	295	TRUE
mascot-results	GD2	Chironex GD2	gd29 (F004505)	toxin-1 [Chironex fleckeri]	gi|152211366|gb|ABS30940.1|,gi|160380600|sp|A7L035.1|CTX1_CHIFL	cnidarian-protein-db-20110505.fasta	51374.9	1	17	17	22	0.272	0.346	REIYLLSSK	K	E	0.95	69.6	38	3.05	0	1	0	0	2	1108.64	409	417	TRUE
mascot-results	GD2	Chironex GD2	gd29 (F004505)	toxin-1 [Chironex fleckeri]	gi|152211366|gb|ABS30940.1|,gi|160380600|sp|A7L035.1|CTX1_CHIFL	cnidarian-protein-db-20110505.fasta	51374.9	1	17	17	22	0.272	0.346	VFEDLLK	K	N	0.95	32.8	39.1	1.28	0	1	0	0	2	863.487	273	279	TRUE	gi|152211368|gb|ABS30941.1|,gi|20137750|sp|P58762.1|CTXA_CHIQU,gi|18146993|dbj|BAB82520.1|,gi|160380601|sp|A7L036.1|CTX2_CHIFL
mascot-results	GD2	Chironex GD2	gd29 (F004505)	toxin-1 [Chironex fleckeri]	gi|152211366|gb|ABS30940.1|,gi|160380600|sp|A7L035.1|CTX1_CHIFL	cnidarian-protein-db-20110505.fasta	51374.9	1	17	17	22	0.272	0.346	VMGAIGSLSTAVGK	K	F	0.95	83.1	38.1	3.62	0	2	0	0	2	1306.7	69	82	TRUE	gi|20137750|sp|P58762.1|CTXA_CHIQU,gi|18146993|dbj|BAB82520.1|
mascot-results	GD2	Chironex GD2	gd29 (F004505)	toxin-1 [Chironex fleckeri]	gi|152211366|gb|ABS30940.1|,gi|160380600|sp|A7L035.1|CTX1_CHIFL	cnidarian-protein-db-20110505.fasta	51374.9	1	17	17	22	0.272	0.346	YGNYILFTHK	R	R	0.95	35.8	37.3	2.85	0	0	1	0	2	1255.65	382	391	TRUE
mascot-results	GD2	Chironex GD2	gd29 (F004505)	toxin-2 [Chironex fleckeri]	gi|152211368|gb|ABS30941.1|,gi|160380601|sp|A7L036.1|CTX2_CHIFL	cnidarian-protein-db-20110505.fasta	51669	1	12	12	14	0.173	0.418	AEESVSSVVTK	K	A	0.95	64.3	38.4	5.49	0	1	0	0	2	1135.58	128	138	TRUE
mascot-results	GD2	Chironex GD2	gd29 (F004505)	toxin-2 [Chironex fleckeri]	gi|152211368|gb|ABS30941.1|,gi|160380601|sp|A7L036.1|CTX2_CHIFL	cnidarian-protein-db-20110505.fasta	51669	1	12	12	14	0.173	0.418	AIQEQSDQELQEALYGVK	K	R	0.95	90.7	34.4	6.72	0	1	0	0	2	2049.01	139	156	TRUE
mascot-results	GD2	Chironex GD2	gd29 (F004505)	toxin-2 [Chironex fleckeri]	gi|152211368|gb|ABS30941.1|,gi|160380601|sp|A7L036.1|CTX2_CHIFL	cnidarian-protein-db-20110505.fasta	51669	1	12	12	14	0.173	0.418	AYLLSTK	K	K	0.95	39	37.8	1.2	0	1	0	0	2	795.461	408	414	TRUE
mascot-results	GD2	Chironex GD2	gd29 (F004505)	toxin-2 [Chironex fleckeri]	gi|152211368|gb|ABS30941.1|,gi|160380601|sp|A7L036.1|CTX2_CHIFL	cnidarian-protein-db-20110505.fasta	51669	1	12	12	14	0.173	0.418	DLILLDLHQLIATPGHSPNIASGIK	R	E	0.95	71.6	34	9.39	0	0	1	0	2	2636.48	233	257	TRUE
mascot-results	GD2	Chironex GD2	gd29 (F004505)	toxin-2 [Chironex fleckeri]	gi|152211368|gb|ABS30941.1|,gi|160380601|sp|A7L036.1|CTX2_CHIFL	cnidarian-protein-db-20110505.fasta	51669	1	12	12	14	0.173	0.418	FIAMVVQR	R	I	0.95	49.5	38.2	2.04	0	2	0	0	2	979.539	196	203	FALSE	gi|160380600|sp|A7L035.1|CTX1_CHIFL,gi|152211366|gb|ABS30940.1|,gi|20137750|sp|P58762.1|CTXA_CHIQU,gi|18146993|dbj|BAB82520.1|
mascot-results	GD2	Chironex GD2	gd29 (F004505)	toxin-2 [Chironex fleckeri]	gi|152211368|gb|ABS30941.1|,gi|160380601|sp|A7L036.1|CTX2_CHIFL	cnidarian-protein-db-20110505.fasta	51669	1	12	12	14	0.173	0.418	KWPHNFAYSQK	K	T	0.95	49.3	37	4.82	0	0	1	0	2	1405.7	415	425	TRUE
mascot-results	GD2	Chironex GD2	gd29 (F004505)	toxin-2 [Chironex fleckeri]	gi|152211368|gb|ABS30941.1|,gi|160380601|sp|A7L036.1|CTX2_CHIFL	cnidarian-protein-db-20110505.fasta	51669	1	12	12	14	0.173	0.418	MLTMLELFTDLCSIR	R	D	0.95	76.8	35.9	4.33	0	3	0	0	2	1842.92	218	232	FALSE	gi|160380600|sp|A7L035.1|CTX1_CHIFL,gi|152211366|gb|ABS30940.1|
mascot-results	GD2	Chironex GD2	gd29 (F004505)	toxin-2 [Chironex fleckeri]	gi|152211368|gb|ABS30941.1|,gi|160380601|sp|A7L036.1|CTX2_CHIFL	cnidarian-protein-db-20110505.fasta	51669	1	12	12	14	0.173	0.418	NEESDLRPTEVSALAANIPVYQGVR	R	F	0.95	55.4	34.2	7.46	0	0	1	0	2	2728.39	171	195	TRUE
mascot-results	GD2	Chironex GD2	gd29 (F004505)	toxin-2 [Chironex fleckeri]	gi|152211368|gb|ABS30941.1|,gi|160380601|sp|A7L036.1|CTX2_CHIFL	cnidarian-protein-db-20110505.fasta	51669	1	12	12	14	0.173	0.418	SMEQALENK	K	F	0.95	36	37.1	1.8	0	1	0	0	2	1049.49	48	56	TRUE
mascot-results	GD2	Chironex GD2	gd29 (F004505)	toxin-2 [Chironex fleckeri]	gi|152211368|gb|ABS30941.1|,gi|160380601|sp|A7L036.1|CTX2_CHIFL	cnidarian-protein-db-20110505.fasta	51669	1	12	12	14	0.173	0.418	SMEQALENKFSDDDER	K	A	0.95	84.9	27.1	4.52	0	2	0	0	2	1929.81	48	63	TRUE
mascot-results	GD2	Chironex GD2	gd29 (F004505)	toxin-2 [Chironex fleckeri]	gi|152211368|gb|ABS30941.1|,gi|160380601|sp|A7L036.1|CTX2_CHIFL	cnidarian-protein-db-20110505.fasta	51669	1	12	12	14	0.173	0.418	TANGLLSILK	K	D	0.95	60.4	37.5	3.07	0	1	0	0	2	1029.63	426	435	TRUE
mascot-results	GD2	Chironex GD2	gd29 (F004505)	toxin-2 [Chironex fleckeri]	gi|152211368|gb|ABS30941.1|,gi|160380601|sp|A7L036.1|CTX2_CHIFL	cnidarian-protein-db-20110505.fasta	51669	1	12	12	14	0.173	0.418	TCYWTDDYVK	R	I	0.95	42.3	34.1	2.04	0	1	0	0	2	1350.57	375	384	TRUE
mascot-results	GD2	Chironex GD2	gd29 (F004505)	toxin-2 [Chironex fleckeri]	gi|152211368|gb|ABS30941.1|,gi|160380601|sp|A7L036.1|CTX2_CHIFL	cnidarian-protein-db-20110505.fasta	51669	1	12	12	14	0.173	0.418	TDDEETFLFLSYLYPK	K	E	0.95	71.5	32	6.28	0	1	0	0	2	1980.95	277	292	TRUE
mascot-results	GD2	Chironex GD2	gd29 (F004505)	toxin-2 [Chironex fleckeri]	gi|152211368|gb|ABS30941.1|,gi|160380601|sp|A7L036.1|CTX2_CHIFL	cnidarian-protein-db-20110505.fasta	51669	1	12	12	14	0.173	0.418	VFEDLLK	R	T	0.95	32.8	39.1	1.28	0	1	0	0	2	863.487	270	276	FALSE	gi|160380600|sp|A7L035.1|CTX1_CHIFL,gi|152211366|gb|ABS30940.1|,gi|20137750|sp|P58762.1|CTXA_CHIQU,gi|18146993|dbj|BAB82520.1|
mascot-results	GD2	Chironex GD2	gd29 (F004505)	toxin-2 [Chironex fleckeri]	gi|152211368|gb|ABS30941.1|,gi|160380601|sp|A7L036.1|CTX2_CHIFL	cnidarian-protein-db-20110505.fasta	51669	1	12	12	14	0.173	0.418	VMGAIGSLGTAIGK	K	F	0.95	85.5	37.7	3.77	0	2	0	0	2	1274.71	66	79	TRUE
mascot-results	GD2	Chironex GD2	gd30 (F004506)	toxin-1 [Chironex fleckeri]	gi|152211366|gb|ABS30940.1|,gi|160380600|sp|A7L035.1|CTX1_CHIFL	cnidarian-protein-db-20110505.fasta	51374.9	1	18	18	21	0.253	0.368	AFLDGVR	K	N	0.95	44.3	39.3	0.0757	0	1	0	0	2	777.425	167	173	TRUE	gi|152211368|gb|ABS30941.1|,gi|20137750|sp|P58762.1|CTXA_CHIQU,gi|18146993|dbj|BAB82520.1|,gi|160380601|sp|A7L036.1|CTX2_CHIFL
mascot-results	GD2	Chironex GD2	gd30 (F004506)	toxin-1 [Chironex fleckeri]	gi|152211366|gb|ABS30940.1|,gi|160380600|sp|A7L035.1|CTX1_CHIFL	cnidarian-protein-db-20110505.fasta	51374.9	1	18	18	21	0.253	0.368	DLILLDLYQLVATPGHSPNIASGIK	R	E	0.95	23.8	34.2	1.44	0	0	1	0	2	2648.47	236	260	TRUE	gi|20137750|sp|P58762.1|CTXA_CHIQU,gi|18146993|dbj|BAB82520.1|
mascot-results	GD2	Chironex GD2	gd30 (F004506)	toxin-1 [Chironex fleckeri]	gi|152211366|gb|ABS30940.1|,gi|160380600|sp|A7L035.1|CTX1_CHIFL	cnidarian-protein-db-20110505.fasta	51374.9	1	18	18	21	0.253	0.368	EIYLLSSK	R	E	0.95	48.1	37.8	1.7	0	1	0	0	2	952.535	410	417	TRUE
mascot-results	GD2	Chironex GD2	gd30 (F004506)	toxin-1 [Chironex fleckeri]	gi|152211366|gb|ABS30940.1|,gi|160380600|sp|A7L035.1|CTX1_CHIFL	cnidarian-protein-db-20110505.fasta	51374.9	1	18	18	21	0.253	0.368	ETYLFLSYLYPR	K	E	0.95	40.8	37.2	2.59	0	1	0	0	2	1564.8	284	295	TRUE	gi|20137750|sp|P58762.1|CTXA_CHIQU,gi|18146993|dbj|BAB82520.1|
mascot-results	GD2	Chironex GD2	gd30 (F004506)	toxin-1 [Chironex fleckeri]	gi|152211366|gb|ABS30940.1|,gi|160380600|sp|A7L035.1|CTX1_CHIFL	cnidarian-protein-db-20110505.fasta	51374.9	1	18	18	21	0.253	0.368	FIAMVVQR	R	I	0.95	49.7	38.3	2	0	2	0	0	2	979.539	199	206	TRUE	gi|152211368|gb|ABS30941.1|,gi|20137750|sp|P58762.1|CTXA_CHIQU,gi|18146993|dbj|BAB82520.1|,gi|160380601|sp|A7L036.1|CTX2_CHIFL
mascot-results	GD2	Chironex GD2	gd30 (F004506)	toxin-1 [Chironex fleckeri]	gi|152211366|gb|ABS30940.1|,gi|160380600|sp|A7L035.1|CTX1_CHIFL	cnidarian-protein-db-20110505.fasta	51374.9	1	18	18	21	0.253	0.368	FNFVPVKLEK	K	R	0.946	23.2	37.8	1.36	0	0	1	0	2	1220.7	399	408	TRUE
mascot-results	GD2	Chironex GD2	gd30 (F004506)	toxin-1 [Chironex fleckeri]	gi|152211366|gb|ABS30940.1|,gi|160380600|sp|A7L035.1|CTX1_CHIFL	cnidarian-protein-db-20110505.fasta	51374.9	1	18	18	21	0.253	0.368	IFNFFDLMK	K	V	0.95	53.5	36.6	2.8	0	1	0	0	2	1190.59	304	312	TRUE
mascot-results	GD2	Chironex GD2	gd30 (F004506)	toxin-1 [Chironex fleckeri]	gi|152211366|gb|ABS30940.1|,gi|160380600|sp|A7L035.1|CTX1_CHIFL	cnidarian-protein-db-20110505.fasta	51374.9	1	18	18	21	0.253	0.368	KAVQEQSDQELQEALYGVK	K	R	0.95	70	36.2	11.7	0	0	1	0	2	2163.09	141	159	TRUE
mascot-results	GD2	Chironex GD2	gd30 (F004506)	toxin-1 [Chironex fleckeri]	gi|152211366|gb|ABS30940.1|,gi|160380600|sp|A7L035.1|CTX1_CHIFL	cnidarian-protein-db-20110505.fasta	51374.9	1	18	18	21	0.253	0.368	KIFNFFDLMK	R	V	0.95	50.4	38	3.77	0	1	0	0	2	1318.69	303	312	TRUE
mascot-results	GD2	Chironex GD2	gd30 (F004506)	toxin-1 [Chironex fleckeri]	gi|152211366|gb|ABS30940.1|,gi|160380600|sp|A7L035.1|CTX1_CHIFL	cnidarian-protein-db-20110505.fasta	51374.9	1	18	18	21	0.253	0.368	LDKLNDGYYSIK	K	T	0.95	27.8	37.6	3.72	0	0	1	0	2	1428.74	359	370	TRUE
mascot-results	GD2	Chironex GD2	gd30 (F004506)	toxin-1 [Chironex fleckeri]	gi|152211366|gb|ABS30940.1|,gi|160380600|sp|A7L035.1|CTX1_CHIFL	cnidarian-protein-db-20110505.fasta	51374.9	1	18	18	21	0.253	0.368	LNDGYYSIK	K	T	0.95	59.1	37.5	1.66	0	1	0	0	2	1072.53	362	370	TRUE
mascot-results	GD2	Chironex GD2	gd30 (F004506)	toxin-1 [Chironex fleckeri]	gi|152211366|gb|ABS30940.1|,gi|160380600|sp|A7L035.1|CTX1_CHIFL	cnidarian-protein-db-20110505.fasta	51374.9	1	18	18	21	0.253	0.368	MLTMLELFTDLCSLR	R	D	0.95	70.3	33.2	4.74	0	2	0	0	2	1874.91	221	235	TRUE	gi|152211368|gb|ABS30941.1|,gi|160380601|sp|A7L036.1|CTX2_CHIFL
mascot-results	GD2	Chironex GD2	gd30 (F004506)	toxin-1 [Chironex fleckeri]	gi|152211366|gb|ABS30940.1|,gi|160380600|sp|A7L035.1|CTX1_CHIFL	cnidarian-protein-db-20110505.fasta	51374.9	1	18	18	21	0.253	0.368	NDDKETYLFLSYLYPR	K	E	0.95	87.7	35	8.92	0	2	0	0	2	2037	280	295	TRUE
mascot-results	GD2	Chironex GD2	gd30 (F004506)	toxin-1 [Chironex fleckeri]	gi|152211366|gb|ABS30940.1|,gi|160380600|sp|A7L035.1|CTX1_CHIFL	cnidarian-protein-db-20110505.fasta	51374.9	1	18	18	21	0.253	0.368	NDDLEKFNFVPVK	R	L	0.95	49.7	37.1	5.03	0	1	0	0	2	1564.8	393	405	TRUE	gi|20137750|sp|P58762.1|CTXA_CHIQU,gi|18146993|dbj|BAB82520.1|
mascot-results	GD2	Chironex GD2	gd30 (F004506)	toxin-1 [Chironex fleckeri]	gi|152211366|gb|ABS30940.1|,gi|160380600|sp|A7L035.1|CTX1_CHIFL	cnidarian-protein-db-20110505.fasta	51374.9	1	18	18	21	0.253	0.368	REIYLLSSK	K	E	0.95	62.5	37.9	3.42	0	1	0	0	2	1108.64	409	417	TRUE
mascot-results	GD2	Chironex GD2	gd30 (F004506)	toxin-1 [Chironex fleckeri]	gi|152211366|gb|ABS30940.1|,gi|160380600|sp|A7L035.1|CTX1_CHIFL	cnidarian-protein-db-20110505.fasta	51374.9	1	18	18	21	0.253	0.368	VFEDLLK	K	N	0.95	29.7	39.1	2.17	0	1	0	0	2	863.487	273	279	TRUE	gi|152211368|gb|ABS30941.1|,gi|20137750|sp|P58762.1|CTXA_CHIQU,gi|18146993|dbj|BAB82520.1|,gi|160380601|sp|A7L036.1|CTX2_CHIFL
mascot-results	GD2	Chironex GD2	gd30 (F004506)	toxin-1 [Chironex fleckeri]	gi|152211366|gb|ABS30940.1|,gi|160380600|sp|A7L035.1|CTX1_CHIFL	cnidarian-protein-db-20110505.fasta	51374.9	1	18	18	21	0.253	0.368	VMGAIGSLSTAVGK	K	F	0.95	89.8	38.3	4.17	0	1	0	0	2	1290.71	69	82	TRUE	gi|20137750|sp|P58762.1|CTXA_CHIQU,gi|18146993|dbj|BAB82520.1|
mascot-results	GD2	Chironex GD2	gd30 (F004506)	toxin-1 [Chironex fleckeri]	gi|152211366|gb|ABS30940.1|,gi|160380600|sp|A7L035.1|CTX1_CHIFL	cnidarian-protein-db-20110505.fasta	51374.9	1	18	18	21	0.253	0.368	YGNYILFTHK	R	R	0.95	34.8	37.3	2.42	0	0	1	0	2	1255.65	382	391	TRUE
mascot-results	GD2	Chironex GD2	gd30 (F004506)	toxin-2 [Chironex fleckeri]	gi|152211368|gb|ABS30941.1|,gi|160380601|sp|A7L036.1|CTX2_CHIFL	cnidarian-protein-db-20110505.fasta	51669	1	12	12	12	0.145	0.413	AEESVSSVVTK	K	A	0.95	66.3	38.4	4.27	0	1	0	0	2	1135.58	128	138	TRUE
mascot-results	GD2	Chironex GD2	gd30 (F004506)	toxin-2 [Chironex fleckeri]	gi|152211368|gb|ABS30941.1|,gi|160380601|sp|A7L036.1|CTX2_CHIFL	cnidarian-protein-db-20110505.fasta	51669	1	12	12	12	0.145	0.413	AFLDGVR	K	N	0.95	44.3	39.3	0.0757	0	1	0	0	2	777.425	164	170	FALSE	gi|160380600|sp|A7L035.1|CTX1_CHIFL,gi|152211366|gb|ABS30940.1|,gi|20137750|sp|P58762.1|CTXA_CHIQU,gi|18146993|dbj|BAB82520.1|
mascot-results	GD2	Chironex GD2	gd30 (F004506)	toxin-2 [Chironex fleckeri]	gi|152211368|gb|ABS30941.1|,gi|160380601|sp|A7L036.1|CTX2_CHIFL	cnidarian-protein-db-20110505.fasta	51669	1	12	12	12	0.145	0.413	AIQEQSDQELQEALYGVK	K	R	0.95	121	34.1	8.35	0	1	0	0	2	2049.01	139	156	TRUE
mascot-results	GD2	Chironex GD2	gd30 (F004506)	toxin-2 [Chironex fleckeri]	gi|152211368|gb|ABS30941.1|,gi|160380601|sp|A7L036.1|CTX2_CHIFL	cnidarian-protein-db-20110505.fasta	51669	1	12	12	12	0.145	0.413	AYLLSTK	K	K	0.95	43	37.7	1.55	0	1	0	0	2	795.461	408	414	TRUE
mascot-results	GD2	Chironex GD2	gd30 (F004506)	toxin-2 [Chironex fleckeri]	gi|152211368|gb|ABS30941.1|,gi|160380601|sp|A7L036.1|CTX2_CHIFL	cnidarian-protein-db-20110505.fasta	51669	1	12	12	12	0.145	0.413	DLILLDLHQLIATPGHSPNIASGIK	R	E	0.95	74	33.7	10.9	0	0	1	0	2	2636.48	233	257	TRUE
mascot-results	GD2	Chironex GD2	gd30 (F004506)	toxin-2 [Chironex fleckeri]	gi|152211368|gb|ABS30941.1|,gi|160380601|sp|A7L036.1|CTX2_CHIFL	cnidarian-protein-db-20110505.fasta	51669	1	12	12	12	0.145	0.413	FFDLIEVK	K	Y	0.95	42	37.5	2.11	0	1	0	0	2	1010.56	304	311	TRUE
mascot-results	GD2	Chironex GD2	gd30 (F004506)	toxin-2 [Chironex fleckeri]	gi|152211368|gb|ABS30941.1|,gi|160380601|sp|A7L036.1|CTX2_CHIFL	cnidarian-protein-db-20110505.fasta	51669	1	12	12	12	0.145	0.413	FIAMVVQR	R	I	0.95	49.7	38.3	2	0	2	0	0	2	979.539	196	203	FALSE	gi|160380600|sp|A7L035.1|CTX1_CHIFL,gi|152211366|gb|ABS30940.1|,gi|20137750|sp|P58762.1|CTXA_CHIQU,gi|18146993|dbj|BAB82520.1|
mascot-results	GD2	Chironex GD2	gd30 (F004506)	toxin-2 [Chironex fleckeri]	gi|152211368|gb|ABS30941.1|,gi|160380601|sp|A7L036.1|CTX2_CHIFL	cnidarian-protein-db-20110505.fasta	51669	1	12	12	12	0.145	0.413	FSFVPVQVK	K	G	0.95	38.7	38.3	2.6	0	1	0	0	2	1050.6	396	404	TRUE
mascot-results	GD2	Chironex GD2	gd30 (F004506)	toxin-2 [Chironex fleckeri]	gi|152211368|gb|ABS30941.1|,gi|160380601|sp|A7L036.1|CTX2_CHIFL	cnidarian-protein-db-20110505.fasta	51669	1	12	12	12	0.145	0.413	KWPHNFAYSQK	K	T	0.95	37.8	37.4	4.41	0	0	1	0	2	1405.7	415	425	TRUE
mascot-results	GD2	Chironex GD2	gd30 (F004506)	toxin-2 [Chironex fleckeri]	gi|152211368|gb|ABS30941.1|,gi|160380601|sp|A7L036.1|CTX2_CHIFL	cnidarian-protein-db-20110505.fasta	51669	1	12	12	12	0.145	0.413	MLTMLELFTDLCSIR	R	D	0.95	70.3	33.2	4.74	0	2	0	0	2	1874.91	218	232	FALSE	gi|160380600|sp|A7L035.1|CTX1_CHIFL,gi|152211366|gb|ABS30940.1|
mascot-results	GD2	Chironex GD2	gd30 (F004506)	toxin-2 [Chironex fleckeri]	gi|152211368|gb|ABS30941.1|,gi|160380601|sp|A7L036.1|CTX2_CHIFL	cnidarian-protein-db-20110505.fasta	51669	1	12	12	12	0.145	0.413	NEESDLRPTEVSALAANIPVYQGVR	R	F	0.95	47.6	34.3	7.17	0	0	1	0	2	2728.39	171	195	TRUE
mascot-results	GD2	Chironex GD2	gd30 (F004506)	toxin-2 [Chironex fleckeri]	gi|152211368|gb|ABS30941.1|,gi|160380601|sp|A7L036.1|CTX2_CHIFL	cnidarian-protein-db-20110505.fasta	51669	1	12	12	12	0.145	0.413	TANGLLSILK	K	D	0.95	59.4	37.6	2.68	0	1	0	0	2	1029.63	426	435	TRUE
mascot-results	GD2	Chironex GD2	gd30 (F004506)	toxin-2 [Chironex fleckeri]	gi|152211368|gb|ABS30941.1|,gi|160380601|sp|A7L036.1|CTX2_CHIFL	cnidarian-protein-db-20110505.fasta	51669	1	12	12	12	0.145	0.413	TDDEETFLFLSYLYPK	K	E	0.95	93.7	32.3	8.92	0	1	0	0	2	1980.95	277	292	TRUE
mascot-results	GD2	Chironex GD2	gd30 (F004506)	toxin-2 [Chironex fleckeri]	gi|152211368|gb|ABS30941.1|,gi|160380601|sp|A7L036.1|CTX2_CHIFL	cnidarian-protein-db-20110505.fasta	51669	1	12	12	12	0.145	0.413	VFEDLLK	R	T	0.95	29.7	39.1	2.17	0	1	0	0	2	863.487	270	276	FALSE	gi|160380600|sp|A7L035.1|CTX1_CHIFL,gi|152211366|gb|ABS30940.1|,gi|20137750|sp|P58762.1|CTXA_CHIQU,gi|18146993|dbj|BAB82520.1|
mascot-results	GD2	Chironex GD2	gd30 (F004506)	toxin-2 [Chironex fleckeri]	gi|152211368|gb|ABS30941.1|,gi|160380601|sp|A7L036.1|CTX2_CHIFL	cnidarian-protein-db-20110505.fasta	51669	1	12	12	12	0.145	0.413	VMGAIGSLGTAIGK	K	F	0.95	79.1	38.3	5	0	1	0	0	2	1290.71	66	79	TRUE
mascot-results	GD2	Chironex GD2	gd30 (F004506)	toxin-2 [Chironex fleckeri]	gi|152211368|gb|ABS30941.1|,gi|160380601|sp|A7L036.1|CTX2_CHIFL	cnidarian-protein-db-20110505.fasta	51669	1	12	12	12	0.145	0.413	WPHNFAYSQK	K	T	0.95	26	37.4	1.37	0	1	0	0	2	1277.61	416	425	TRUE
mascot-results	GD2	Chironex GD2	gd30 (F004506)	CqTX-A [Chiropsalmus quadrigatus]	gi|18146993|dbj|BAB82520.1|,gi|20137750|sp|P58762.1|CTXA_CHIQU	cnidarian-protein-db-20110505.fasta	51785.9	0.998	2	2	2	0.0241	0.227	AFLDGVR	K	N	0.95	44.3	39.3	0.0757	0	1	0	0	2	777.425	167	173	FALSE	gi|152211368|gb|ABS30941.1|,gi|160380600|sp|A7L035.1|CTX1_CHIFL,gi|152211366|gb|ABS30940.1|,gi|160380601|sp|A7L036.1|CTX2_CHIFL
mascot-results	GD2	Chironex GD2	gd30 (F004506)	CqTX-A [Chiropsalmus quadrigatus]	gi|18146993|dbj|BAB82520.1|,gi|20137750|sp|P58762.1|CTXA_CHIQU	cnidarian-protein-db-20110505.fasta	51785.9	0.998	2	2	2	0.0241	0.227	DLILLDLYQLVATPGHSPNIASGIK	R	E	0.95	23.8	34.2	1.44	0	0	1	0	2	2648.47	236	260	FALSE	gi|160380600|sp|A7L035.1|CTX1_CHIFL,gi|152211366|gb|ABS30940.1|
mascot-results	GD2	Chironex GD2	gd30 (F004506)	CqTX-A [Chiropsalmus quadrigatus]	gi|18146993|dbj|BAB82520.1|,gi|20137750|sp|P58762.1|CTXA_CHIQU	cnidarian-protein-db-20110505.fasta	51785.9	0.998	2	2	2	0.0241	0.227	ETYLFLSYLYPR	K	E	0.95	40.8	37.2	2.59	0	1	0	0	2	1564.8	284	295	FALSE	gi|160380600|sp|A7L035.1|CTX1_CHIFL,gi|152211366|gb|ABS30940.1|
mascot-results	GD2	Chironex GD2	gd30 (F004506)	CqTX-A [Chiropsalmus quadrigatus]	gi|18146993|dbj|BAB82520.1|,gi|20137750|sp|P58762.1|CTXA_CHIQU	cnidarian-protein-db-20110505.fasta	51785.9	0.998	2	2	2	0.0241	0.227	FIAMVVQR	R	I	0.95	49.7	38.3	2	0	2	0	0	2	979.539	199	206	FALSE	gi|152211368|gb|ABS30941.1|,gi|160380600|sp|A7L035.1|CTX1_CHIFL,gi|152211366|gb|ABS30940.1|,gi|160380601|sp|A7L036.1|CTX2_CHIFL
mascot-results	GD2	Chironex GD2	gd30 (F004506)	CqTX-A [Chiropsalmus quadrigatus]	gi|18146993|dbj|BAB82520.1|,gi|20137750|sp|P58762.1|CTXA_CHIQU	cnidarian-protein-db-20110505.fasta	51785.9	0.998	2	2	2	0.0241	0.227	KVVQEQSDQELQEALYGVK	K	R	0.95	55.5	35.9	5.39	0	0	1	0	2	2191.12	141	159	TRUE
mascot-results	GD2	Chironex GD2	gd30 (F004506)	CqTX-A [Chiropsalmus quadrigatus]	gi|18146993|dbj|BAB82520.1|,gi|20137750|sp|P58762.1|CTXA_CHIQU	cnidarian-protein-db-20110505.fasta	51785.9	0.998	2	2	2	0.0241	0.227	NDDLEKFNFVPVK	R	L	0.95	49.7	37.1	5.03	0	1	0	0	2	1564.8	393	405	FALSE	gi|160380600|sp|A7L035.1|CTX1_CHIFL,gi|152211366|gb|ABS30940.1|
mascot-results	GD2	Chironex GD2	gd30 (F004506)	CqTX-A [Chiropsalmus quadrigatus]	gi|18146993|dbj|BAB82520.1|,gi|20137750|sp|P58762.1|CTXA_CHIQU	cnidarian-protein-db-20110505.fasta	51785.9	0.998	2	2	2	0.0241	0.227	VFEDLLK	K	T	0.95	29.7	39.1	2.17	0	1	0	0	2	863.487	273	279	FALSE	gi|152211368|gb|ABS30941.1|,gi|160380600|sp|A7L035.1|CTX1_CHIFL,gi|152211366|gb|ABS30940.1|,gi|160380601|sp|A7L036.1|CTX2_CHIFL
mascot-results	GD2	Chironex GD2	gd30 (F004506)	CqTX-A [Chiropsalmus quadrigatus]	gi|18146993|dbj|BAB82520.1|,gi|20137750|sp|P58762.1|CTXA_CHIQU	cnidarian-protein-db-20110505.fasta	51785.9	0.998	2	2	2	0.0241	0.227	VMGAIGSLSTAVGK	K	F	0.95	89.8	38.3	4.17	0	1	0	0	2	1290.71	69	82	FALSE	gi|160380600|sp|A7L035.1|CTX1_CHIFL,gi|152211366|gb|ABS30940.1|
mascot-results	GD2	Chironex GD2	gd30 (F004506)	CqTX-A [Chiropsalmus quadrigatus]	gi|18146993|dbj|BAB82520.1|,gi|20137750|sp|P58762.1|CTXA_CHIQU	cnidarian-protein-db-20110505.fasta	51785.9	0.998	2	2	2	0.0241	0.227	VVQEQSDQELQEALYGVK	K	R	0.95	32.2	36.4	1.96	0	1	0	0	2	2063.03	142	159	TRUE
mascot-results	GD2	Chironex GD2	gd31 (F004507)	toxin-1 [Chironex fleckeri]	gi|152211366|gb|ABS30940.1|,gi|160380600|sp|A7L035.1|CTX1_CHIFL	cnidarian-protein-db-20110505.fasta	51374.9	1	7	7	7	0.206	0.237	AVQEQSDQELQEALYGVK	K	R	0.95	97.5	35.3	8.66	0	1	0	0	2	2035	142	159	TRUE
mascot-results	GD2	Chironex GD2	gd31 (F004507)	toxin-1 [Chironex fleckeri]	gi|152211366|gb|ABS30940.1|,gi|160380600|sp|A7L035.1|CTX1_CHIFL	cnidarian-protein-db-20110505.fasta	51374.9	1	7	7	7	0.206	0.237	DLILLDLYQLVATPGHSPNIASGIK	R	E	0.95	76.3	34.6	12.4	0	0	1	0	2	2648.47	236	260	TRUE	gi|20137750|sp|P58762.1|CTXA_CHIQU,gi|18146993|dbj|BAB82520.1|
mascot-results	GD2	Chironex GD2	gd31 (F004507)	toxin-1 [Chironex fleckeri]	gi|152211366|gb|ABS30940.1|,gi|160380600|sp|A7L035.1|CTX1_CHIFL	cnidarian-protein-db-20110505.fasta	51374.9	1	7	7	7	0.206	0.237	FIAMVVQR	R	I	0.95	50.2	38.3	2.92	0	1	0	0	2	979.539	199	206	TRUE	gi|152211368|gb|ABS30941.1|,gi|20137750|sp|P58762.1|CTXA_CHIQU,gi|18146993|dbj|BAB82520.1|,gi|160380601|sp|A7L036.1|CTX2_CHIFL
mascot-results	GD2	Chironex GD2	gd31 (F004507)	toxin-1 [Chironex fleckeri]	gi|152211366|gb|ABS30940.1|,gi|160380600|sp|A7L035.1|CTX1_CHIFL	cnidarian-protein-db-20110505.fasta	51374.9	1	7	7	7	0.206	0.237	IASGCLDILVGISSVLK	K	D	0.95	85.4	37	8.38	0	1	0	0	2	1744.99	91	107	TRUE	gi|152211368|gb|ABS30941.1|,gi|20137750|sp|P58762.1|CTXA_CHIQU,gi|18146993|dbj|BAB82520.1|,gi|160380601|sp|A7L036.1|CTX2_CHIFL
mascot-results	GD2	Chironex GD2	gd31 (F004507)	toxin-1 [Chironex fleckeri]	gi|152211366|gb|ABS30940.1|,gi|160380600|sp|A7L035.1|CTX1_CHIFL	cnidarian-protein-db-20110505.fasta	51374.9	1	7	7	7	0.206	0.237	IFNFFDLMK	K	V	0.95	42.9	36.8	2.68	0	1	0	0	2	1190.59	304	312	TRUE
mascot-results	GD2	Chironex GD2	gd31 (F004507)	toxin-1 [Chironex fleckeri]	gi|152211366|gb|ABS30940.1|,gi|160380600|sp|A7L035.1|CTX1_CHIFL	cnidarian-protein-db-20110505.fasta	51374.9	1	7	7	7	0.206	0.237	MLTMLELFTDLCSLR	R	D	0.95	87.4	34.3	4.96	0	1	0	0	2	1874.91	221	235	TRUE	gi|152211368|gb|ABS30941.1|,gi|160380601|sp|A7L036.1|CTX2_CHIFL
mascot-results	GD2	Chironex GD2	gd31 (F004507)	toxin-1 [Chironex fleckeri]	gi|152211366|gb|ABS30940.1|,gi|160380600|sp|A7L035.1|CTX1_CHIFL	cnidarian-protein-db-20110505.fasta	51374.9	1	7	7	7	0.206	0.237	NDDKETYLFLSYLYPR	K	E	0.95	62.9	34.3	4.16	0	1	0	0	2	2037	280	295	TRUE
mascot-results	GD2	Chironex GD2	gd31 (F004507)	toxin-2 [Chironex fleckeri]	gi|152211368|gb|ABS30941.1|,gi|160380601|sp|A7L036.1|CTX2_CHIFL	cnidarian-protein-db-20110505.fasta	51669	1	2	2	2	0.0588	0.16	AIQEQSDQELQEALYGVK	K	R	0.95	79.5	36	6.2	0	1	0	0	2	2049.01	139	156	TRUE
mascot-results	GD2	Chironex GD2	gd31 (F004507)	toxin-2 [Chironex fleckeri]	gi|152211368|gb|ABS30941.1|,gi|160380601|sp|A7L036.1|CTX2_CHIFL	cnidarian-protein-db-20110505.fasta	51669	1	2	2	2	0.0588	0.16	FIAMVVQR	R	I	0.95	50.2	38.3	2.92	0	1	0	0	2	979.539	196	203	FALSE	gi|160380600|sp|A7L035.1|CTX1_CHIFL,gi|152211366|gb|ABS30940.1|,gi|20137750|sp|P58762.1|CTXA_CHIQU,gi|18146993|dbj|BAB82520.1|
mascot-results	GD2	Chironex GD2	gd31 (F004507)	toxin-2 [Chironex fleckeri]	gi|152211368|gb|ABS30941.1|,gi|160380601|sp|A7L036.1|CTX2_CHIFL	cnidarian-protein-db-20110505.fasta	51669	1	2	2	2	0.0588	0.16	IASGCLDILVGISSVLK	S	D	0.95	85.4	37	8.38	0	1	0	0	1	1744.99	88	104	FALSE	gi|160380600|sp|A7L035.1|CTX1_CHIFL,gi|152211366|gb|ABS30940.1|,gi|20137750|sp|P58762.1|CTXA_CHIQU,gi|18146993|dbj|BAB82520.1|
mascot-results	GD2	Chironex GD2	gd31 (F004507)	toxin-2 [Chironex fleckeri]	gi|152211368|gb|ABS30941.1|,gi|160380601|sp|A7L036.1|CTX2_CHIFL	cnidarian-protein-db-20110505.fasta	51669	1	2	2	2	0.0588	0.16	MLTMLELFTDLCSIR	R	D	0.95	87.4	34.3	4.96	0	1	0	0	2	1874.91	218	232	FALSE	gi|160380600|sp|A7L035.1|CTX1_CHIFL,gi|152211366|gb|ABS30940.1|
mascot-results	GD2	Chironex GD2	gd31 (F004507)	toxin-2 [Chironex fleckeri]	gi|152211368|gb|ABS30941.1|,gi|160380601|sp|A7L036.1|CTX2_CHIFL	cnidarian-protein-db-20110505.fasta	51669	1	2	2	2	0.0588	0.16	TDDEETFLFLSYLYPK	K	E	0.95	56.7	33.4	6.1	0	1	0	0	2	1980.95	277	292	TRUE
mascot-results	GD2	Chironex GD2	gd32 (F004508)	toxin-1 [Chironex fleckeri]	gi|152211366|gb|ABS30940.1|,gi|160380600|sp|A7L035.1|CTX1_CHIFL	cnidarian-protein-db-20110505.fasta	51374.9	1	4	4	4	0.211	0.164	AVQEQSDQELQEALYGVK	K	R	0.95	78	36	4.3	0	1	0	0	2	2035	142	159	TRUE
mascot-results	GD2	Chironex GD2	gd32 (F004508)	toxin-1 [Chironex fleckeri]	gi|152211366|gb|ABS30940.1|,gi|160380600|sp|A7L035.1|CTX1_CHIFL	cnidarian-protein-db-20110505.fasta	51374.9	1	4	4	4	0.211	0.164	DLILLDLYQLVATPGHSPNIASGIK	R	E	0.95	59.3	34.1	11.6	0	0	1	0	2	2648.47	236	260	TRUE	gi|20137750|sp|P58762.1|CTXA_CHIQU,gi|18146993|dbj|BAB82520.1|
mascot-results	GD2	Chironex GD2	gd32 (F004508)	toxin-1 [Chironex fleckeri]	gi|152211366|gb|ABS30940.1|,gi|160380600|sp|A7L035.1|CTX1_CHIFL	cnidarian-protein-db-20110505.fasta	51374.9	1	4	4	4	0.211	0.164	IASGCLDILVGISSVLK	K	D	0.95	112	36.5	8.33	0	1	0	0	2	1744.99	91	107	TRUE	gi|152211368|gb|ABS30941.1|,gi|20137750|sp|P58762.1|CTXA_CHIQU,gi|18146993|dbj|BAB82520.1|,gi|160380601|sp|A7L036.1|CTX2_CHIFL
mascot-results	GD2	Chironex GD2	gd32 (F004508)	toxin-1 [Chironex fleckeri]	gi|152211366|gb|ABS30940.1|,gi|160380600|sp|A7L035.1|CTX1_CHIFL	cnidarian-protein-db-20110505.fasta	51374.9	1	4	4	4	0.211	0.164	MLTMLELFTDLCSLR	R	D	0.95	20.1	35.4	3.07	0	1	0	0	2	1874.91	221	235	TRUE	gi|152211368|gb|ABS30941.1|,gi|160380601|sp|A7L036.1|CTX2_CHIFL
mascot-results	GD2	Chironex GD2	gd33 (F004509)	toxin-1 [Chironex fleckeri]	gi|152211366|gb|ABS30940.1|,gi|160380600|sp|A7L035.1|CTX1_CHIFL	cnidarian-protein-db-20110505.fasta	51374.9	1	4	4	4	0.0755	0.125	AVQEQSDQELQEALYGVK	K	R	0.95	60.8	36.3	4.92	0	1	0	0	2	2035	142	159	TRUE
mascot-results	GD2	Chironex GD2	gd33 (F004509)	toxin-1 [Chironex fleckeri]	gi|152211366|gb|ABS30940.1|,gi|160380600|sp|A7L035.1|CTX1_CHIFL	cnidarian-protein-db-20110505.fasta	51374.9	1	4	4	4	0.0755	0.125	FIAMVVQR	R	I	0.95	40.1	38.3	1.85	0	1	0	0	2	979.539	199	206	TRUE	gi|152211368|gb|ABS30941.1|,gi|20137750|sp|P58762.1|CTXA_CHIQU,gi|18146993|dbj|BAB82520.1|,gi|160380601|sp|A7L036.1|CTX2_CHIFL
mascot-results	GD2	Chironex GD2	gd33 (F004509)	toxin-1 [Chironex fleckeri]	gi|152211366|gb|ABS30940.1|,gi|160380600|sp|A7L035.1|CTX1_CHIFL	cnidarian-protein-db-20110505.fasta	51374.9	1	4	4	4	0.0755	0.125	IASGCLDILVGISSVLK	K	D	0.95	31.2	36.2	3.77	0	1	0	0	2	1744.99	91	107	TRUE	gi|152211368|gb|ABS30941.1|,gi|20137750|sp|P58762.1|CTXA_CHIQU,gi|18146993|dbj|BAB82520.1|,gi|160380601|sp|A7L036.1|CTX2_CHIFL
mascot-results	GD2	Chironex GD2	gd33 (F004509)	toxin-1 [Chironex fleckeri]	gi|152211366|gb|ABS30940.1|,gi|160380600|sp|A7L035.1|CTX1_CHIFL	cnidarian-protein-db-20110505.fasta	51374.9	1	4	4	4	0.0755	0.125	VMGAIGSLSTAVGK	K	F	0.95	42.3	38	2.82	0	1	0	0	2	1306.7	69	82	TRUE	gi|20137750|sp|P58762.1|CTXA_CHIQU,gi|18146993|dbj|BAB82520.1|
mascot-results	GD2	Chironex GD2	gd33 (F004509)	toxin-2 [Chironex fleckeri]	gi|152211368|gb|ABS30941.1|,gi|160380601|sp|A7L036.1|CTX2_CHIFL	cnidarian-protein-db-20110505.fasta	51669	1	3	3	3	0.0566	0.177	AIQEQSDQELQEALYGVK	K	R	0.95	51.5	36.2	8.07	0	1	0	0	2	2049.01	139	156	TRUE
mascot-results	GD2	Chironex GD2	gd33 (F004509)	toxin-2 [Chironex fleckeri]	gi|152211368|gb|ABS30941.1|,gi|160380601|sp|A7L036.1|CTX2_CHIFL	cnidarian-protein-db-20110505.fasta	51669	1	3	3	3	0.0566	0.177	FIAMVVQR	R	I	0.95	40.1	38.3	1.85	0	1	0	0	2	979.539	196	203	FALSE	gi|160380600|sp|A7L035.1|CTX1_CHIFL,gi|152211366|gb|ABS30940.1|,gi|20137750|sp|P58762.1|CTXA_CHIQU,gi|18146993|dbj|BAB82520.1|
mascot-results	GD2	Chironex GD2	gd33 (F004509)	toxin-2 [Chironex fleckeri]	gi|152211368|gb|ABS30941.1|,gi|160380601|sp|A7L036.1|CTX2_CHIFL	cnidarian-protein-db-20110505.fasta	51669	1	3	3	3	0.0566	0.177	IASGCLDILVGISSVLK	S	D	0.95	31.2	36.2	3.77	0	1	0	0	1	1744.99	88	104	FALSE	gi|160380600|sp|A7L035.1|CTX1_CHIFL,gi|152211366|gb|ABS30940.1|,gi|20137750|sp|P58762.1|CTXA_CHIQU,gi|18146993|dbj|BAB82520.1|
mascot-results	GD2	Chironex GD2	gd33 (F004509)	toxin-2 [Chironex fleckeri]	gi|152211368|gb|ABS30941.1|,gi|160380601|sp|A7L036.1|CTX2_CHIFL	cnidarian-protein-db-20110505.fasta	51669	1	3	3	3	0.0566	0.177	NEESDLRPTEVSALAANIPVYQGVR	R	F	0.95	37.3	34.9	7.77	0	0	1	0	2	2728.39	171	195	TRUE
mascot-results	GD2	Chironex GD2	gd33 (F004509)	toxin-2 [Chironex fleckeri]	gi|152211368|gb|ABS30941.1|,gi|160380601|sp|A7L036.1|CTX2_CHIFL	cnidarian-protein-db-20110505.fasta	51669	1	3	3	3	0.0566	0.177	VMGAIGSLGTAIGK	K	F	0.95	65.5	38.3	2.77	0	1	0	0	2	1290.71	66	79	TRUE
mascot-results	GD2	Chironex GD2	gd34 (F004510)	toxin-1 [Chironex fleckeri]	gi|152211366|gb|ABS30940.1|,gi|160380600|sp|A7L035.1|CTX1_CHIFL	cnidarian-protein-db-20110505.fasta	51374.9	1	3	3	3	0.0612	0.107	AVQEQSDQELQEALYGVK	K	R	0.95	38.5	36.1	2.59	0	1	0	0	2	2035	142	159	TRUE
mascot-results	GD2	Chironex GD2	gd34 (F004510)	toxin-1 [Chironex fleckeri]	gi|152211366|gb|ABS30940.1|,gi|160380600|sp|A7L035.1|CTX1_CHIFL	cnidarian-protein-db-20110505.fasta	51374.9	1	3	3	3	0.0612	0.107	IASGCLDILVGISSVLK	K	D	0.95	51.4	35.5	3.55	0	1	0	0	2	1744.99	91	107	TRUE	gi|152211368|gb|ABS30941.1|,gi|20137750|sp|P58762.1|CTXA_CHIQU,gi|18146993|dbj|BAB82520.1|,gi|160380601|sp|A7L036.1|CTX2_CHIFL
mascot-results	GD2	Chironex GD2	gd34 (F004510)	toxin-1 [Chironex fleckeri]	gi|152211366|gb|ABS30940.1|,gi|160380600|sp|A7L035.1|CTX1_CHIFL	cnidarian-protein-db-20110505.fasta	51374.9	1	3	3	3	0.0612	0.107	VMGAIGSLSTAVGK	K	F	0.95	37.5	37.5	1.6	0	1	0	0	2	1306.7	69	82	TRUE	gi|20137750|sp|P58762.1|CTXA_CHIQU,gi|18146993|dbj|BAB82520.1|
mascot-results	GD2	Chironex GD2	gd34 (F004510)	toxin-2 [Chironex fleckeri]	gi|152211368|gb|ABS30941.1|,gi|160380601|sp|A7L036.1|CTX2_CHIFL	cnidarian-protein-db-20110505.fasta	51669	0.998	2	2	2	0.0408	0.13	AIQEQSDQELQEALYGVK	K	R	0.95	29.1	36.6	2.72	0	1	0	0	2	2049.01	139	156	TRUE
mascot-results	GD2	Chironex GD2	gd34 (F004510)	toxin-2 [Chironex fleckeri]	gi|152211368|gb|ABS30941.1|,gi|160380601|sp|A7L036.1|CTX2_CHIFL	cnidarian-protein-db-20110505.fasta	51669	0.998	2	2	2	0.0408	0.13	IASGCLDILVGISSVLK	S	D	0.95	51.4	35.5	3.55	0	1	0	0	1	1744.99	88	104	FALSE	gi|160380600|sp|A7L035.1|CTX1_CHIFL,gi|152211366|gb|ABS30940.1|,gi|20137750|sp|P58762.1|CTXA_CHIQU,gi|18146993|dbj|BAB82520.1|
mascot-results	GD2	Chironex GD2	gd34 (F004510)	toxin-2 [Chironex fleckeri]	gi|152211368|gb|ABS30941.1|,gi|160380601|sp|A7L036.1|CTX2_CHIFL	cnidarian-protein-db-20110505.fasta	51669	0.998	2	2	2	0.0408	0.13	NEESDLRPTEVSALAANIPVYQGVR	R	F	0.95	21.5	34.9	5.44	0	0	1	0	2	2728.39	171	195	TRUE
mascot-results	GD2	Chironex GD2	gd35 (F004511)	toxin-1 [Chironex fleckeri]	gi|152211366|gb|ABS30940.1|,gi|160380600|sp|A7L035.1|CTX1_CHIFL	cnidarian-protein-db-20110505.fasta	51374.9	1	4	4	4	0.0635	0.105	AVQEQSDQELQEALYGVK	K	R	0.95	56.9	35.1	7.55	0	1	0	0	2	2035	142	159	TRUE
mascot-results	GD2	Chironex GD2	gd35 (F004511)	toxin-1 [Chironex fleckeri]	gi|152211366|gb|ABS30940.1|,gi|160380600|sp|A7L035.1|CTX1_CHIFL	cnidarian-protein-db-20110505.fasta	51374.9	1	4	4	4	0.0635	0.105	LNDGYYSIK	K	T	0.95	56.3	37.5	1.51	0	1	0	0	2	1072.53	362	370	TRUE
mascot-results	GD2	Chironex GD2	gd35 (F004511)	toxin-1 [Chironex fleckeri]	gi|152211366|gb|ABS30940.1|,gi|160380600|sp|A7L035.1|CTX1_CHIFL	cnidarian-protein-db-20110505.fasta	51374.9	1	4	4	4	0.0635	0.105	VFEDLLK	K	N	0.95	31.4	39.1	1.7	0	1	0	0	2	863.487	273	279	TRUE	gi|152211368|gb|ABS30941.1|,gi|20137750|sp|P58762.1|CTXA_CHIQU,gi|18146993|dbj|BAB82520.1|,gi|160380601|sp|A7L036.1|CTX2_CHIFL
mascot-results	GD2	Chironex GD2	gd35 (F004511)	toxin-1 [Chironex fleckeri]	gi|152211366|gb|ABS30940.1|,gi|160380600|sp|A7L035.1|CTX1_CHIFL	cnidarian-protein-db-20110505.fasta	51374.9	1	4	4	4	0.0635	0.105	VMGAIGSLSTAVGK	K	F	0.95	66.2	38.1	3.92	0	1	0	0	2	1306.7	69	82	TRUE	gi|20137750|sp|P58762.1|CTXA_CHIQU,gi|18146993|dbj|BAB82520.1|
mascot-results	GD2	Chironex GD2	gd35 (F004511)	nematogalectin-related [Aurelia aurita]	gi|308210736|dbj|BAJ22673.1|	cnidarian-protein-db-20110505.fasta	27565.7	1	5	5	5	0.0794	0.17	CEEDTAWLR	K	C	0.95	59.2	33.1	4.28	0	1	0	0	2	1179.51	152	160	TRUE
mascot-results	GD2	Chironex GD2	gd35 (F004511)	nematogalectin-related [Aurelia aurita]	gi|308210736|dbj|BAJ22673.1|	cnidarian-protein-db-20110505.fasta	27565.7	1	5	5	5	0.0794	0.17	DACEGTTMCEVR	K	C	0.95	40.8	24.9	3.35	0	1	0	0	2	1428.56	207	218	TRUE
mascot-results	GD2	Chironex GD2	gd35 (F004511)	nematogalectin-related [Aurelia aurita]	gi|308210736|dbj|BAJ22673.1|	cnidarian-protein-db-20110505.fasta	27565.7	1	5	5	5	0.0794	0.17	HISIISAFWGR	K	R	0.95	35.4	37.9	2	0	1	0	0	2	1286.7	166	176	TRUE
mascot-results	GD2	Chironex GD2	gd35 (F004511)	nematogalectin-related [Aurelia aurita]	gi|308210736|dbj|BAJ22673.1|	cnidarian-protein-db-20110505.fasta	27565.7	1	5	5	5	0.0794	0.17	VKDACEGTTMCEVR	K	C	0.95	21	30.8	1.02	0	0	1	0	2	1655.72	205	218	TRUE
mascot-results	GD2	Chironex GD2	gd35 (F004511)	nematogalectin-related [Aurelia aurita]	gi|308210736|dbj|BAJ22673.1|	cnidarian-protein-db-20110505.fasta	27565.7	1	5	5	5	0.0794	0.17	YCPTTPLFLTK	K	V	0.95	39.7	36.9	1.82	0	1	0	0	2	1340.69	194	204	TRUE
mascot-results	GD2	Chironex GD2	gd35 (F004511)	toxin-2 [Chironex fleckeri]	gi|152211368|gb|ABS30941.1|,gi|160380601|sp|A7L036.1|CTX2_CHIFL	cnidarian-protein-db-20110505.fasta	51669	1	3	3	3	0.0476	0.119	FSFVPVQVK	K	G	0.95	36.5	38.2	2.17	0	1	0	0	2	1050.6	396	404	TRUE
mascot-results	GD2	Chironex GD2	gd35 (F004511)	toxin-2 [Chironex fleckeri]	gi|152211368|gb|ABS30941.1|,gi|160380601|sp|A7L036.1|CTX2_CHIFL	cnidarian-protein-db-20110505.fasta	51669	1	3	3	3	0.0476	0.119	NEESDLRPTEVSALAANIPVYQGVR	R	F	0.95	20.3	34.2	4	0	0	1	0	2	2728.39	171	195	TRUE
mascot-results	GD2	Chironex GD2	gd35 (F004511)	toxin-2 [Chironex fleckeri]	gi|152211368|gb|ABS30941.1|,gi|160380601|sp|A7L036.1|CTX2_CHIFL	cnidarian-protein-db-20110505.fasta	51669	1	3	3	3	0.0476	0.119	VFEDLLK	R	T	0.95	31.4	39.1	1.7	0	1	0	0	2	863.487	270	276	FALSE	gi|160380600|sp|A7L035.1|CTX1_CHIFL,gi|152211366|gb|ABS30940.1|,gi|20137750|sp|P58762.1|CTXA_CHIQU,gi|18146993|dbj|BAB82520.1|
mascot-results	GD2	Chironex GD2	gd35 (F004511)	toxin-2 [Chironex fleckeri]	gi|152211368|gb|ABS30941.1|,gi|160380601|sp|A7L036.1|CTX2_CHIFL	cnidarian-protein-db-20110505.fasta	51669	1	3	3	3	0.0476	0.119	VMGAIGSLGTAIGK	K	F	0.95	38.1	38.4	4.6	0	1	0	0	2	1290.71	66	79	TRUE
mascot-results	GD2	Chironex GD2	gd35 (F004511)	PREDICTED: similar to predicted protein [Hydra magnipapillata]	gi|221116853|ref|XP_002155074.1|	cnidarian-protein-db-20110505.fasta	91558.1	0.998	2	2	2	0.0317	0.0304	IDQSGLSLQR	K	E	0.95	68.9	38.6	3.6	0	1	0	0	2	1116.6	193	202	TRUE
mascot-results	GD2	Chironex GD2	gd35 (F004511)	PREDICTED: similar to predicted protein [Hydra magnipapillata]	gi|221116853|ref|XP_002155074.1|	cnidarian-protein-db-20110505.fasta	91558.1	0.998	2	2	2	0.0317	0.0304	LTLGENIADNGGTK	R	I	0.95	38.3	37.4	1.29	0	1	0	0	2	1402.72	603	616	TRUE
mascot-results	GD2	Chironex GD2	gd36 (F004512)	toxin-1 [Chironex fleckeri]	gi|152211366|gb|ABS30940.1|,gi|160380600|sp|A7L035.1|CTX1_CHIFL	cnidarian-protein-db-20110505.fasta	51374.9	1	3	3	3	0.0698	0.0768	AVQEQSDQELQEALYGVK	K	R	0.95	47.1	34.5	4.32	0	1	0	0	2	2035	142	159	TRUE
mascot-results	GD2	Chironex GD2	gd36 (F004512)	toxin-1 [Chironex fleckeri]	gi|152211366|gb|ABS30940.1|,gi|160380600|sp|A7L035.1|CTX1_CHIFL	cnidarian-protein-db-20110505.fasta	51374.9	1	3	3	3	0.0698	0.0768	EIYLLSSK	R	E	0.95	35.1	37.8	0.959	0	1	0	0	2	952.535	410	417	TRUE
mascot-results	GD2	Chironex GD2	gd36 (F004512)	toxin-1 [Chironex fleckeri]	gi|152211366|gb|ABS30940.1|,gi|160380600|sp|A7L035.1|CTX1_CHIFL	cnidarian-protein-db-20110505.fasta	51374.9	1	3	3	3	0.0698	0.0768	LNDGYYSIK	K	T	0.946	22.5	37.1	0.959	0	1	0	0	2	1072.53	362	370	TRUE
mascot-results	GD2	Chironex GD2	gd36 (F004512)	nematogalectin-related [Aurelia aurita]	gi|308210736|dbj|BAJ22673.1|	cnidarian-protein-db-20110505.fasta	27565.7	0.998	2	2	2	0.0465	0.0758	CEEDTAWLR	K	C	0.95	62.2	32.7	3.62	0	1	0	0	2	1179.51	152	160	TRUE
mascot-results	GD2	Chironex GD2	gd36 (F004512)	nematogalectin-related [Aurelia aurita]	gi|308210736|dbj|BAJ22673.1|	cnidarian-protein-db-20110505.fasta	27565.7	0.998	2	2	2	0.0465	0.0758	YCPTTPLFLTK	K	V	0.95	40.4	37.1	1.24	0	1	0	0	2	1340.69	194	204	TRUE
mascot-results	GD2	Chironex GD2	gd37 (F004513)	toxin-1 [Chironex fleckeri]	gi|152211366|gb|ABS30940.1|,gi|160380600|sp|A7L035.1|CTX1_CHIFL	cnidarian-protein-db-20110505.fasta	51374.9	1	2	2	2	0.0222	0.0702	AVQEQSDQELQEALYGVK	K	R	0.95	15.2	35.1	1.72	0	1	0	0	2	2035	142	159	TRUE
mascot-results	GD2	Chironex GD2	gd37 (F004513)	toxin-1 [Chironex fleckeri]	gi|152211366|gb|ABS30940.1|,gi|160380600|sp|A7L035.1|CTX1_CHIFL	cnidarian-protein-db-20110505.fasta	51374.9	1	2	2	2	0.0222	0.0702	VMGAIGSLSTAVGK	K	F	0.95	39.8	37.9	2.85	0	1	0	0	2	1306.7	69	82	TRUE	gi|20137750|sp|P58762.1|CTXA_CHIQU,gi|18146993|dbj|BAB82520.1|
mascot-results	GD2	Chironex GD2	gd9 (F004485)	RecName: Full=Actin, non-muscle 6.2	gi|113296|sp|P17126.1|ACT_HYDVU,gi|159254|gb|AAA29205.1|,gi|221122242|ref|XP_002154462.1|,gi|221125076|ref|XP_002154696.1|,gi|312861909|gb|ADR10434.1|	cnidarian-protein-db-20110505.fasta	41779.7	0.998	2	2	2	0.0741	0.0479	DLTDYLMK	R	I	0.95	23.2	36.3	0.921	0	1	0	0	2	1014.48	185	192	TRUE	gi|26522784|dbj|BAC44866.1|
mascot-results	GD2	Chironex GD2	gd9 (F004485)	RecName: Full=Actin, non-muscle 6.2	gi|113296|sp|P17126.1|ACT_HYDVU,gi|159254|gb|AAA29205.1|,gi|221122242|ref|XP_002154462.1|,gi|221125076|ref|XP_002154696.1|,gi|312861909|gb|ADR10434.1|	cnidarian-protein-db-20110505.fasta	41779.7	0.998	2	2	2	0.0741	0.0479	GYSFTTTAER	R	E	0.95	49.5	36.9	3.32	0	1	0	0	2	1132.53	198	207	TRUE	gi|26522784|dbj|BAC44866.1|
mascot-results	GD2	Chironex GD2	gd9 (F004485)	toxin-2 [Chironex fleckeri]	gi|152211368|gb|ABS30941.1|,gi|160380601|sp|A7L036.1|CTX2_CHIFL	cnidarian-protein-db-20110505.fasta	51669	0.998	2	2	2	0.0741	0.0433	AEESVSSVVTK	K	A	0.95	26.2	38.5	0.886	0	1	0	0	2	1135.58	128	138	TRUE
mascot-results	GD2	Chironex GD2	gd9 (F004485)	toxin-2 [Chironex fleckeri]	gi|152211368|gb|ABS30941.1|,gi|160380601|sp|A7L036.1|CTX2_CHIFL	cnidarian-protein-db-20110505.fasta	51669	0.998	2	2	2	0.0741	0.0433	FSFVPVQVK	K	G	0.95	31.5	38	0.523	0	1	0	0	2	1050.6	396	404	TRUE
mascot-results	GD2	Chironex GD2	gd9 (F004485)	PREDICTED: hypothetical protein [Hydra magnipapillata]	gi|221113955|ref|XP_002163983.1|	cnidarian-protein-db-20110505.fasta	20027.3	0.998	2	2	3	0.111	0.136	HYSCTIGGCGPNYCCCR	R	A	0.95	58.5	16.9	8.23	0	0	1	0	2	2121.78	158	174	TRUE
mascot-results	GD2	Chironex GD2	gd9 (F004485)	PREDICTED: hypothetical protein [Hydra magnipapillata]	gi|221113955|ref|XP_002163983.1|	cnidarian-protein-db-20110505.fasta	20027.3	0.998	2	2	3	0.111	0.136	LGLAIYR	K	H	0.95	70.6	38.6	1.51	0	2	0	0	2	805.493	151	157	TRUE
END OF FILE

## Sheet: scaffold-protein-report
mascot-results, Protein report created on 05/30/2011
Experiment: mascot-results
	Peak List Generator: unknown
		Version: unknown
		Charge States Calculated: True
		Deisotoped: True
		Textual Annotation: unknown
	Database Set: 2 Databases
		Database Name: a subset of the cnidarian-protein-db-20110505 database
			Version: unknown
			Taxonomy: All Entries
			Number of Proteins: 1588
		Database Name: the cnidarian-protein-db-20110505 database
			Version: unknown
			Taxonomy: All Entries
			Number of Proteins: 160848
		Does database contain common contaminants?: No
	Search Engine Set: 2 Search Engines
		Search Engine: Mascot
			Version: Mascot
			Samples: All Samples
			Fragment Tolerance: 0.100 Da (Monoisotopic)
			Parent Tolerance: 0.100 Da (Monoisotopic)
			Fixed Modifications: +57 on C (Carbamidomethyl)
			Variable Modifications: +16 on M (Oxidation)
			Database: the cnidarian-protein-db-20110505 database (unknown version, 160848 entries)
			Digestion Enzyme: Trypsin
			Max Missed Cleavages: 2
		Search Engine: X! Tandem
			Version: 2007.01.01.2
			Samples: All Samples
			Fragment Tolerance: 0.100 Da (Monoisotopic)
			Parent Tolerance: 0.100 Da (Monoisotopic)
			Fixed Modifications: +57 on C (Carbamidomethyl)
			Variable Modifications: +16 on M (Oxidation)
			Database: a subset of the cnidarian-protein-db-20110505 database
			Digestion Enzyme: Trypsin
			Max Missed Cleavages: 2
	Scaffold Version: Scaffold_3_00_06
		Peptide Thresholds: 95.0% minimum
		Protein Thresholds: 95.0% minimum and 1 peptides minimum
Experiment name	Biological sample category	Biological sample name	MS/MS sample name	Protein name	Protein accession numbers	Database sources	Protein molecular weight (Da)	Protein identification probability	Number of unique peptides	Number of unique spectra	Number of total spectra	Percentage of total spectra	Percentage sequence coverage
mascot-results	OGE1	Chironex OGE1	mascot_daemon_merge (F004584)	toxin-2 [Chironex fleckeri]	gi|152211368|gb|ABS30941.1|,gi|160380601|sp|A7L036.1|CTX2_CHIFL	cnidarian-protein-db-20110505.fasta	51669	1	5	5	5	0.0175	0.195
mascot-results	OGE1	Chironex OGE1	mascot_daemon_merge (F004584)	predicted protein [Nematostella vectensis]	gi|156223974|gb|EDO44804.1|,gi|156394507|ref|XP_001636867.1|	cnidarian-protein-db-20110505.fasta	50184.5	1	2	2	2	0.00702	0.0907
mascot-results	OGE1	Chironex OGE1	mascot_daemon_merge (F004584)	RecName: Full=Actin, non-muscle 6.2	gi|113296|sp|P17126.1|ACT_HYDVU,gi|159254|gb|AAA29205.1|,gi|221122242|ref|XP_002154462.1|,gi|221125076|ref|XP_002154696.1|,gi|312861909|gb|ADR10434.1|	cnidarian-protein-db-20110505.fasta	41779.7	1	3	3	5	0.0175	0.117
mascot-results	OGE1	Chironex OGE1	mascot_daemon_merge (F004584)	toxin-1 [Chironex fleckeri]	gi|152211366|gb|ABS30940.1|,gi|160380600|sp|A7L035.1|CTX1_CHIFL	cnidarian-protein-db-20110505.fasta	51374.9	1	6	6	7	0.0246	0.125
mascot-results	OGE1	Chironex OGE1	mascot_daemon_merge (F004584)	PREDICTED: similar to beta-tubulin [Hydra magnipapillata]	gi|221129327|ref|XP_002161860.1|	cnidarian-protein-db-20110505.fasta	50031	0.995	1	1	1	0.00351	0.0336
mascot-results	OGE1	Chironex OGE1	mascot_daemon_merge (F004584)	predicted protein [Nematostella vectensis]	gi|156198376|gb|EDO26201.1|,gi|156322163|ref|XP_001618301.1|	cnidarian-protein-db-20110505.fasta	20178.1	0.982	1	1	1	0.00351	0.0667
mascot-results	OGE1	Chironex OGE1	mascot_daemon_merge (F004584)	241 1 677 D040-E6 Acropora millepora Adult cDNA library Acropora millepora cDNA clone D040-E6, mRNA sequence; minus strand; translated	gi|256970999|gb|GO003363.1|GO003363,gi|282538033|gb|GW254434.1|GW254434,gi|282538034|gb|GW254435.1|GW254435	cnidarian-protein-db-20110505.fasta	21548.9	0.986	1	1	1	0.00351	0.111
mascot-results	OGE2	Chironex OGE2	mascot_daemon_merge (F004557)	100 49 504 A159 Symbiotic sea anemone cDNA library Aiptasia pulchella cDNA, mRNA sequence; translated	gi|47270935|gb|CK663042.1|CK663042	cnidarian-protein-db-20110505.fasta	17214.5	0.99	1	1	1	0.000792	0.0795
mascot-results	OGE2	Chironex OGE2	mascot_daemon_merge (F004557)	PREDICTED: similar to myosin heavy chain [Hydra magnipapillata]	gi|221119974|ref|XP_002165895.1|,gi|221129496|ref|XP_002158598.1|	cnidarian-protein-db-20110505.fasta	518158	0.999	2	2	2	0.00158	0.00571
mascot-results	OGE2	Chironex OGE2	mascot_daemon_merge (F004557)	228 1 1356 4 (Millane-2011) Hydractinia echinata embryo to adult library Hydractinia echinata cDNA similar to Tac, mRNA sequence; translated	gi|329025861|gb|JG772278.1|JG772278	cnidarian-protein-db-20110505.fasta	50057.5	0.992	1	1	1	0.000792	0.353
mascot-results	OGE2	Chironex OGE2	mascot_daemon_merge (F004557)	toxin-2 [Chironex fleckeri]	gi|152211368|gb|ABS30941.1|,gi|160380601|sp|A7L036.1|CTX2_CHIFL	cnidarian-protein-db-20110505.fasta	51669	1	11	13	32	0.0254	0.433
mascot-results	OGE2	Chironex OGE2	mascot_daemon_merge (F004557)	predicted protein [Nematostella vectensis]	gi|156221250|gb|EDO42107.1|,gi|156386943|ref|XP_001634170.1|,gi|162026157|gb|FC218539.1|FC218539,gi|162029954|gb|FC222457.1|FC222457,gi|162035225|gb|FC227106.1|FC227106,gi|162040583|gb|FC230399.1|FC230399	cnidarian-protein-db-20110505.fasta	31030.5	0.984	1	1	1	0.000792	0.0478
mascot-results	OGE2	Chironex OGE2	mascot_daemon_merge (F004557)	predicted protein [Nematostella vectensis]	gi|156198376|gb|EDO26201.1|,gi|156322163|ref|XP_001618301.1|	cnidarian-protein-db-20110505.fasta	20178.1	1	2	2	3	0.00238	0.122
mascot-results	OGE2	Chironex OGE2	mascot_daemon_merge (F004557)	elongation factor-1 alpha [Chironex fleckeri]	gi|239736186|gb|ACS12893.1|	cnidarian-protein-db-20110505.fasta	50878.5	1	8	8	12	0.00951	0.216
mascot-results	OGE2	Chironex OGE2	mascot_daemon_merge (F004557)	predicted protein [Nematostella vectensis]	gi|156212407|gb|EDO33468.1|,gi|156361995|ref|XP_001625568.1|,gi|161993617|gb|FC185798.1|FC185798,gi|163710617|gb|FC849057.1|FC849057,gi|219238138|gb|FK745754.1|FK745754,gi|282469937|gb|GW194277.1|GW194277,gi|89141600|gb|DY587145.1|DY587145	cnidarian-protein-db-20110505.fasta	23431.3	0.998	2	2	2	0.00158	0.08
mascot-results	OGE2	Chironex OGE2	mascot_daemon_merge (F004557)	261 1 514 EST004 Stylophora rejection subtraction Library Stylophora pistillata cDNA clone Contig102 similar to Heat-shock protein 90, mRNA sequence; minus strand; translated	gi|262478028|gb|GT564648.1|GT564648,gi|282480333|gb|GW203345.1|GW203345,gi|89134355|gb|DY579900.1|DY579900,gi|89138500|gb|DY584045.1|DY584045	cnidarian-protein-db-20110505.fasta	28732.9	0.998	2	2	2	0.00158	0.0882
mascot-results	OGE2	Chironex OGE2	mascot_daemon_merge (F004557)	predicted protein [Nematostella vectensis]	gi|156228230|gb|EDO49030.1|,gi|156406520|ref|XP_001641093.1|	cnidarian-protein-db-20110505.fasta	62128.9	0.994	1	1	1	0.000792	0.0204
mascot-results	OGE2	Chironex OGE2	mascot_daemon_merge (F004557)	PREDICTED: dickkopf-3 related protein [Hydra magnipapillata]	gi|221111230|ref|XP_002159707.1|,gi|37498690|gb|AAQ91437.1|	cnidarian-protein-db-20110505.fasta	21202.3	0.998	2	2	2	0.00158	0.151
mascot-results	OGE2	Chironex OGE2	mascot_daemon_merge (F004557)	PREDICTED: similar to Na,K-ATPase alpha subunit, partial [Hydra magnipapillata]	gi|221104433|ref|XP_002169635.1|	cnidarian-protein-db-20110505.fasta	66629.2	0.997	1	1	1	0.000792	0.0217
mascot-results	OGE2	Chironex OGE2	mascot_daemon_merge (F004557)	PREDICTED: similar to predicted protein [Hydra magnipapillata]	gi|221130531|ref|XP_002161604.1|	cnidarian-protein-db-20110505.fasta	192012	1	2	2	2	0.00158	0.019
mascot-results	OGE2	Chironex OGE2	mascot_daemon_merge (F004557)	predicted protein [Nematostella vectensis]	gi|156219982|gb|EDO40856.1|,gi|156383596|ref|XP_001632919.1|	cnidarian-protein-db-20110505.fasta	161447	0.988	1	1	1	0.000792	0.00549
mascot-results	OGE2	Chironex OGE2	mascot_daemon_merge (F004557)	PREDICTED: similar to predicted protein [Hydra magnipapillata]	gi|221118656|ref|XP_002163228.1|	cnidarian-protein-db-20110505.fasta	253652	0.998	2	2	2	0.00158	0.00846
mascot-results	OGE2	Chironex OGE2	mascot_daemon_merge (F004557)	clathrin heavy chain [Carukia barnesi]	gi|225547767|gb|ACN93678.1|	cnidarian-protein-db-20110505.fasta	26525.5	0.998	2	2	2	0.00158	0.0708
mascot-results	OGE2	Chironex OGE2	mascot_daemon_merge (F004557)	predicted protein [Nematostella vectensis]	gi|156213313|gb|EDO34337.1|,gi|156364605|ref|XP_001626437.1|,gi|162059747|gb|FC252992.1|FC252992,gi|162084258|gb|FC275415.1|FC275415	cnidarian-protein-db-20110505.fasta	31437.8	1	5	5	8	0.00634	0.257
mascot-results	OGE2	Chironex OGE2	mascot_daemon_merge (F004557)	RecName: Full=Actin, non-muscle 6.2	gi|113296|sp|P17126.1|ACT_HYDVU,gi|159254|gb|AAA29205.1|,gi|221122242|ref|XP_002154462.1|,gi|221125076|ref|XP_002154696.1|,gi|312861909|gb|ADR10434.1|	cnidarian-protein-db-20110505.fasta	41779.7	1	12	13	28	0.0222	0.383
mascot-results	OGE2	Chironex OGE2	mascot_daemon_merge (F004557)	PREDICTED: similar to ribosomal protein S3 [Hydra magnipapillata]	gi|221126927|ref|XP_002162713.1|,gi|37724563|gb|AAO20336.1|	cnidarian-protein-db-20110505.fasta	26488.4	0.998	2	2	3	0.00238	0.084
mascot-results	OGE2	Chironex OGE2	mascot_daemon_merge (F004557)	254 1 885 CAGN10802.fwd CAGN Nematostella vectensis Nemve mixed stages unfert eggs to primary polyps Nematostella vectensis cDNA clone CAGN10802 5', mRNA sequence; translated	gi|162065234|gb|FC257079.1|FC257079,gi|162080963|gb|FC272028.1|FC272028,gi|162099127|gb|FC289113.1|FC289113,gi|162104439|gb|FC296178.1|FC296178,gi|162106843|gb|FC297967.1|FC297967	cnidarian-protein-db-20110505.fasta	30823.2	1	2	2	2	0.00158	0.0976
mascot-results	OGE2	Chironex OGE2	mascot_daemon_merge (F004557)	toxin-1 [Chironex fleckeri]	gi|152211366|gb|ABS30940.1|,gi|160380600|sp|A7L035.1|CTX1_CHIFL	cnidarian-protein-db-20110505.fasta	51374.9	1	20	23	72	0.0571	0.425
mascot-results	OGE2	Chironex OGE2	mascot_daemon_merge (F004557)	predicted protein [Nematostella vectensis]	gi|156223696|gb|EDO44528.1|,gi|156393953|ref|XP_001636591.1|,gi|221116505|ref|XP_002158899.1|,gi|221116591|ref|XP_002167367.1|	cnidarian-protein-db-20110505.fasta	22731.5	0.998	2	2	2	0.00158	0.12
mascot-results	OGE2	Chironex OGE2	mascot_daemon_merge (F004557)	PREDICTED: similar to predicted protein [Hydra magnipapillata]	gi|221132017|ref|XP_002156272.1|	cnidarian-protein-db-20110505.fasta	73978.5	0.998	2	2	3	0.00238	0.0465
mascot-results	OGE2	Chironex OGE2	mascot_daemon_merge (F004557)	PREDICTED: similar to beta-tubulin [Hydra magnipapillata]	gi|221129327|ref|XP_002161860.1|	cnidarian-protein-db-20110505.fasta	50031	1	16	18	37	0.0293	0.394
mascot-results	OGE2	Chironex OGE2	mascot_daemon_merge (F004557)	actin [Galaxea fascicularis]	gi|26522784|dbj|BAC44866.1|	cnidarian-protein-db-20110505.fasta	41707.7	0.998	2	2	10	0.00792	0.431
mascot-results	OGE2	Chironex OGE2	mascot_daemon_merge (F004557)	predicted protein [Nematostella vectensis]	gi|156223974|gb|EDO44804.1|,gi|156394507|ref|XP_001636867.1|	cnidarian-protein-db-20110505.fasta	50184.5	1	16	17	47	0.0372	0.44
mascot-results	GD1	Chironex GD1	gd1 (F004518)	predicted protein [Nematostella vectensis]	gi|156214826|gb|EDO35802.1|,gi|156368770|ref|XP_001627865.1|	cnidarian-protein-db-20110505.fasta	6209.2	0.95	1	1	1	0.0222	0.189
mascot-results	GD1	Chironex GD1	gd1 (F004518)	315 1 861 CAGF642.rev CAGF Nematostella vectensis Nemve Early embryo <24hrs Nematostella vectensis cDNA clone CAGF642 3', mRNA sequence; minus strand; translated	gi|162028414|gb|FC221416.1|FC221416,gi|162028979|gb|FC220429.1|FC220429	cnidarian-protein-db-20110505.fasta	30451.6	0.95	1	1	1	0.0222	0.0342
mascot-results	GD1	Chironex GD1	gd1 (F004518)	predicted protein [Nematostella vectensis]	gi|156215228|gb|EDO36193.1|,gi|156369991|ref|XP_001628256.1|	cnidarian-protein-db-20110505.fasta	80898.7	0.95	1	1	1	0.0222	0.0136
mascot-results	GD1	Chironex GD1	gd1 (F004518)	predicted protein [Nematostella vectensis]	gi|156220573|gb|EDO41439.1|,gi|156385166|ref|XP_001633502.1|	cnidarian-protein-db-20110505.fasta	81943.8	0.95	1	1	1	0.0222	0.0124
mascot-results	GD1	Chironex GD1	gd1 (F004518)	predicted protein [Nematostella vectensis]	gi|156216442|gb|EDO37379.1|,gi|156373686|ref|XP_001629442.1|	cnidarian-protein-db-20110505.fasta	24926.5	0.95	1	1	1	0.0222	0.0431
mascot-results	GD1	Chironex GD1	gd1 (F004518)	predicted protein [Nematostella vectensis]	gi|156217145|gb|EDO38067.1|,gi|156217169|gb|EDO38091.1|,gi|156375524|ref|XP_001630130.1|,gi|156375572|ref|XP_001630154.1|	cnidarian-protein-db-20110505.fasta	50055.5	0.95	1	1	1	0.0222	0.02
mascot-results	GD1	Chironex GD1	gd1 (F004518)	RecName: Full=Actin, non-muscle 6.2	gi|113296|sp|P17126.1|ACT_HYDVU,gi|159254|gb|AAA29205.1|,gi|221122242|ref|XP_002154462.1|,gi|221125076|ref|XP_002154696.1|,gi|312861909|gb|ADR10434.1|	cnidarian-protein-db-20110505.fasta	41779.7	0.95	1	1	1	0.0222	0.0266
mascot-results	GD1	Chironex GD1	gd1 (F004518)	345 68 790 FP979194 Clytia hemisphaerica library Clytia hemisphaerica cDNA clone SA0AAB95YP17 5', mRNA sequence; translated	gi|294396503|gb|FP979194.1|FP979194	cnidarian-protein-db-20110505.fasta	27666	0.95	1	1	1	0.0222	0.0375
mascot-results	GD1	Chironex GD1	gd1 (F004518)	Chain A, Crystal Structure Of Red Fluorescent Protein Neptune At Ph 7.0	gi|281307105|pdb|3IP2|A	cnidarian-protein-db-20110505.fasta	27096.2	0.95	1	1	1	0.0222	0.0496
mascot-results	GD1	Chironex GD1	gd1 (F004518)	predicted protein [Nematostella vectensis]	gi|156222619|gb|EDO43461.1|,gi|156390934|ref|XP_001635524.1|	cnidarian-protein-db-20110505.fasta	56946	0.95	1	1	1	0.0222	0.018
mascot-results	GD1	Chironex GD1	gd10 (F004527)	PREDICTED: similar to beta-tubulin [Hydra magnipapillata]	gi|221129327|ref|XP_002161860.1|	cnidarian-protein-db-20110505.fasta	50031	1	6	6	6	0.0619	0.163
mascot-results	GD1	Chironex GD1	gd10 (F004527)	predicted protein [Nematostella vectensis]	gi|156198376|gb|EDO26201.1|,gi|156322163|ref|XP_001618301.1|	cnidarian-protein-db-20110505.fasta	20178.1	1	4	4	4	0.0412	0.189
mascot-results	GD1	Chironex GD1	gd10 (F004527)	toxin-2 [Chironex fleckeri]	gi|152211368|gb|ABS30941.1|,gi|160380601|sp|A7L036.1|CTX2_CHIFL	cnidarian-protein-db-20110505.fasta	51669	1	3	3	3	0.0309	0.0693
mascot-results	GD1	Chironex GD1	gd10 (F004527)	PREDICTED: hypothetical protein [Hydra magnipapillata]	gi|221113955|ref|XP_002163983.1|	cnidarian-protein-db-20110505.fasta	20027.3	0.998	2	2	2	0.0206	0.136
mascot-results	GD1	Chironex GD1	gd10 (F004527)	RecName: Full=Actin, non-muscle 6.2	gi|113296|sp|P17126.1|ACT_HYDVU,gi|159254|gb|AAA29205.1|,gi|221122242|ref|XP_002154462.1|,gi|221125076|ref|XP_002154696.1|,gi|312861909|gb|ADR10434.1|	cnidarian-protein-db-20110505.fasta	41779.7	1	3	3	3	0.0309	0.0904
mascot-results	GD1	Chironex GD1	gd10 (F004527)	toxin-1 [Chironex fleckeri]	gi|152211366|gb|ABS30940.1|,gi|160380600|sp|A7L035.1|CTX1_CHIFL	cnidarian-protein-db-20110505.fasta	51374.9	1	4	4	4	0.0412	0.101
mascot-results	GD1	Chironex GD1	gd10 (F004527)	predicted protein [Nematostella vectensis]	gi|156223974|gb|EDO44804.1|,gi|156394507|ref|XP_001636867.1|	cnidarian-protein-db-20110505.fasta	50184.5	1	2	2	2	0.0206	0.0686
mascot-results	GD1	Chironex GD1	gd11 (F004528)	PREDICTED: similar to beta-tubulin [Hydra magnipapillata]	gi|221129327|ref|XP_002161860.1|	cnidarian-protein-db-20110505.fasta	50031	1	2	2	2	0.0312	0.0425
mascot-results	GD1	Chironex GD1	gd11 (F004528)	predicted protein [Nematostella vectensis]	gi|156198376|gb|EDO26201.1|,gi|156322163|ref|XP_001618301.1|	cnidarian-protein-db-20110505.fasta	20178.1	1	3	3	3	0.0469	0.144
mascot-results	GD1	Chironex GD1	gd11 (F004528)	toxin-2 [Chironex fleckeri]	gi|152211368|gb|ABS30941.1|,gi|160380601|sp|A7L036.1|CTX2_CHIFL	cnidarian-protein-db-20110505.fasta	51669	0.998	2	2	2	0.0312	0.0498
mascot-results	GD1	Chironex GD1	gd11 (F004528)	RecName: Full=Actin, non-muscle 6.2	gi|113296|sp|P17126.1|ACT_HYDVU,gi|159254|gb|AAA29205.1|,gi|221122242|ref|XP_002154462.1|,gi|221125076|ref|XP_002154696.1|,gi|312861909|gb|ADR10434.1|	cnidarian-protein-db-20110505.fasta	41779.7	0.998	2	2	2	0.0312	0.0479
mascot-results	GD1	Chironex GD1	gd11 (F004528)	toxin-1 [Chironex fleckeri]	gi|152211366|gb|ABS30940.1|,gi|160380600|sp|A7L035.1|CTX1_CHIFL	cnidarian-protein-db-20110505.fasta	51374.9	1	2	2	2	0.0312	0.0504
mascot-results	GD1	Chironex GD1	gd12 (F004529)	PREDICTED: dickkopf-3 related protein [Hydra magnipapillata]	gi|221111230|ref|XP_002159707.1|,gi|37498690|gb|AAQ91437.1|	cnidarian-protein-db-20110505.fasta	21202.3	0.998	2	2	2	0.1	0.125
mascot-results	GD1	Chironex GD1	gd12 (F004529)	PREDICTED: similar to predicted protein [Hydra magnipapillata]	gi|221115495|ref|XP_002158204.1|	cnidarian-protein-db-20110505.fasta	21870	0.998	2	2	2	0.1	0.139
mascot-results	GD1	Chironex GD1	gd13 (F004530)	PREDICTED: similar to beta-tubulin [Hydra magnipapillata]	gi|221129327|ref|XP_002161860.1|	cnidarian-protein-db-20110505.fasta	50031	1	4	4	4	0.0597	0.105
mascot-results	GD1	Chironex GD1	gd13 (F004530)	PREDICTED: dickkopf-3 related protein [Hydra magnipapillata]	gi|221111230|ref|XP_002159707.1|,gi|37498690|gb|AAQ91437.1|	cnidarian-protein-db-20110505.fasta	21202.3	1	5	5	6	0.0896	0.266
mascot-results	GD1	Chironex GD1	gd13 (F004530)	RecName: Full=Actin, non-muscle 6.2	gi|113296|sp|P17126.1|ACT_HYDVU,gi|159254|gb|AAA29205.1|,gi|221122242|ref|XP_002154462.1|,gi|221125076|ref|XP_002154696.1|,gi|312861909|gb|ADR10434.1|	cnidarian-protein-db-20110505.fasta	41749.7	0.998	2	2	2	0.0299	0.0691
mascot-results	GD1	Chironex GD1	gd13 (F004530)	predicted protein [Nematostella vectensis]	gi|156223974|gb|EDO44804.1|,gi|156394507|ref|XP_001636867.1|	cnidarian-protein-db-20110505.fasta	50184.5	1	5	5	5	0.0746	0.159
mascot-results	GD1	Chironex GD1	gd13 (F004530)	PREDICTED: similar to predicted protein [Hydra magnipapillata]	gi|221115495|ref|XP_002158204.1|	cnidarian-protein-db-20110505.fasta	21870	1	4	4	4	0.0597	0.381
mascot-results	GD1	Chironex GD1	gd14 (F004531)	RecName: Full=Actin, non-muscle 6.2	gi|113296|sp|P17126.1|ACT_HYDVU,gi|159254|gb|AAA29205.1|,gi|221122242|ref|XP_002154462.1|,gi|221125076|ref|XP_002154696.1|,gi|312861909|gb|ADR10434.1|	cnidarian-protein-db-20110505.fasta	41779.7	0.998	2	2	2	0.0526	0.0479
mascot-results	GD1	Chironex GD1	gd14 (F004531)	PREDICTED: similar to beta-tubulin [Hydra magnipapillata]	gi|221129327|ref|XP_002161860.1|	cnidarian-protein-db-20110505.fasta	50031	1	2	2	2	0.0526	0.0447
mascot-results	GD1	Chironex GD1	gd14 (F004531)	PREDICTED: dickkopf-3 related protein [Hydra magnipapillata]	gi|221111230|ref|XP_002159707.1|,gi|37498690|gb|AAQ91437.1|	cnidarian-protein-db-20110505.fasta	21202.3	1	3	3	3	0.0789	0.203
mascot-results	GD1	Chironex GD1	gd14 (F004531)	PREDICTED: similar to predicted protein [Hydra magnipapillata]	gi|221115495|ref|XP_002158204.1|	cnidarian-protein-db-20110505.fasta	21870	0.998	2	2	2	0.0526	0.139
mascot-results	GD1	Chironex GD1	gd17 (F004534)	PREDICTED: similar to beta-tubulin [Hydra magnipapillata]	gi|221129327|ref|XP_002161860.1|	cnidarian-protein-db-20110505.fasta	50031	1	3	3	3	0.0316	0.0716
mascot-results	GD1	Chironex GD1	gd17 (F004534)	RecName: Full=Actin, non-muscle 6.2	gi|113296|sp|P17126.1|ACT_HYDVU,gi|159254|gb|AAA29205.1|,gi|221122242|ref|XP_002154462.1|,gi|221125076|ref|XP_002154696.1|,gi|312861909|gb|ADR10434.1|	cnidarian-protein-db-20110505.fasta	41779.7	1	3	3	3	0.0316	0.0904
mascot-results	GD1	Chironex GD1	gd17 (F004534)	toxin-1 [Chironex fleckeri]	gi|152211366|gb|ABS30940.1|,gi|160380600|sp|A7L035.1|CTX1_CHIFL	cnidarian-protein-db-20110505.fasta	51374.9	1	5	5	5	0.0526	0.101
mascot-results	GD1	Chironex GD1	gd17 (F004534)	predicted protein [Nematostella vectensis]	gi|156223974|gb|EDO44804.1|,gi|156394507|ref|XP_001636867.1|	cnidarian-protein-db-20110505.fasta	50184.5	1	3	3	3	0.0316	0.106
mascot-results	GD1	Chironex GD1	gd18 (F004535)	toxin-2 [Chironex fleckeri]	gi|152211368|gb|ABS30941.1|,gi|160380601|sp|A7L036.1|CTX2_CHIFL	cnidarian-protein-db-20110505.fasta	51669	0.998	2	2	2	0.0328	0.0541
mascot-results	GD1	Chironex GD1	gd18 (F004535)	RecName: Full=Actin, non-muscle 6.2	gi|113296|sp|P17126.1|ACT_HYDVU,gi|159254|gb|AAA29205.1|,gi|221122242|ref|XP_002154462.1|,gi|221125076|ref|XP_002154696.1|,gi|312861909|gb|ADR10434.1|	cnidarian-protein-db-20110505.fasta	41779.7	0.998	2	2	2	0.0328	0.0479
mascot-results	GD1	Chironex GD1	gd18 (F004535)	toxin-1 [Chironex fleckeri]	gi|152211366|gb|ABS30940.1|,gi|160380600|sp|A7L035.1|CTX1_CHIFL	cnidarian-protein-db-20110505.fasta	51374.9	1	3	3	3	0.0492	0.0526
mascot-results	GD1	Chironex GD1	gd18 (F004535)	PREDICTED: similar to predicted protein [Hydra magnipapillata]	gi|221111162|ref|XP_002165222.1|,gi|282475903|gb|GW202248.1|GW202248	cnidarian-protein-db-20110505.fasta	22907.6	0.998	2	2	2	0.0328	0.0931
mascot-results	GD1	Chironex GD1	gd18 (F004535)	predicted protein [Nematostella vectensis]	gi|156223974|gb|EDO44804.1|,gi|156394507|ref|XP_001636867.1|	cnidarian-protein-db-20110505.fasta	50184.5	0.999	2	2	2	0.0328	0.0619
mascot-results	GD1	Chironex GD1	gd19 (F004536)	PREDICTED: similar to beta-tubulin [Hydra magnipapillata]	gi|221129327|ref|XP_002161860.1|	cnidarian-protein-db-20110505.fasta	50031	0.996	1	1	1	0.0278	0.0224
mascot-results	GD1	Chironex GD1	gd2 (F004519)	0 1 864 CAGF11336.fwd CAGF Nematostella vectensis Nemve Early embryo <24hrs Nematostella vectensis cDNA clone CAGF11336 5', mRNA sequence; translated	gi|162016781|gb|FC208672.1|FC208672	cnidarian-protein-db-20110505.fasta	33560.7	0.95	1	1	1	0.1	0.0243
mascot-results	GD1	Chironex GD1	gd2 (F004519)	predicted protein [Nematostella vectensis]	gi|156211840|gb|EDO32928.1|,gi|156359955|ref|XP_001625028.1|	cnidarian-protein-db-20110505.fasta	30308.1	0.95	1	1	1	0.1	0.0303
mascot-results	GD1	Chironex GD1	gd20 (F004537)	PREDICTED: similar to beta-tubulin [Hydra magnipapillata]	gi|221129327|ref|XP_002161860.1|	cnidarian-protein-db-20110505.fasta	50031	1	3	3	3	0.0288	0.0917
mascot-results	GD1	Chironex GD1	gd20 (F004537)	toxin-2 [Chironex fleckeri]	gi|152211368|gb|ABS30941.1|,gi|160380601|sp|A7L036.1|CTX2_CHIFL	cnidarian-protein-db-20110505.fasta	51669	1	2	2	2	0.0192	0.0584
mascot-results	GD1	Chironex GD1	gd20 (F004537)	predicted protein [Nematostella vectensis]	gi|156226395|gb|EDO47205.1|,gi|156401378|ref|XP_001639268.1|,gi|162021970|gb|FC213525.1|FC213525,gi|162090826|gb|FC282231.1|FC282231,gi|163683314|gb|FC832516.1|FC832516,gi|213524975|gb|GE905857.1|GE905857,gi|213524982|gb|GE905864.1|GE905864,gi|213525933|gb|GE908158.1|GE908158,gi|219251500|gb|FK740931.1|FK740931,gi|219261984|gb|FK755115.1|FK755115,gi|256974420|gb|GO002115.1|GO002115,gi|256984539|g…	cnidarian-protein-db-20110505.fasta	18450.3	0.985	1	1	1	0.00962	0.0539
mascot-results	GD1	Chironex GD1	gd20 (F004537)	RecName: Full=Actin, non-muscle 6.2	gi|113296|sp|P17126.1|ACT_HYDVU,gi|159254|gb|AAA29205.1|,gi|221122242|ref|XP_002154462.1|,gi|221125076|ref|XP_002154696.1|,gi|312861909|gb|ADR10434.1|	cnidarian-protein-db-20110505.fasta	41779.7	1	5	5	5	0.0481	0.194
mascot-results	GD1	Chironex GD1	gd20 (F004537)	PREDICTED: similar to predicted protein, partial [Hydra magnipapillata]	gi|221116631|ref|XP_002153787.1|	cnidarian-protein-db-20110505.fasta	185541	0.997	2	2	2	0.0192	0.0109
mascot-results	GD1	Chironex GD1	gd20 (F004537)	toxin-1 [Chironex fleckeri]	gi|152211366|gb|ABS30940.1|,gi|160380600|sp|A7L035.1|CTX1_CHIFL	cnidarian-protein-db-20110505.fasta	51374.9	0.999	2	2	2	0.0192	0.0373
mascot-results	GD1	Chironex GD1	gd20 (F004537)	predicted protein [Nematostella vectensis]	gi|156223974|gb|EDO44804.1|,gi|156394507|ref|XP_001636867.1|	cnidarian-protein-db-20110505.fasta	50184.5	1	4	4	4	0.0385	0.131
mascot-results	GD1	Chironex GD1	gd21 (F004538)	PREDICTED: similar to beta-tubulin [Hydra magnipapillata]	gi|221129327|ref|XP_002161860.1|	cnidarian-protein-db-20110505.fasta	50031	1	6	6	6	0.055	0.168
mascot-results	GD1	Chironex GD1	gd21 (F004538)	toxin-2 [Chironex fleckeri]	gi|152211368|gb|ABS30941.1|,gi|160380601|sp|A7L036.1|CTX2_CHIFL	cnidarian-protein-db-20110505.fasta	51669	1	5	5	5	0.0459	0.197
mascot-results	GD1	Chironex GD1	gd21 (F004538)	RecName: Full=Actin, non-muscle 6.2	gi|113296|sp|P17126.1|ACT_HYDVU,gi|159254|gb|AAA29205.1|,gi|221122242|ref|XP_002154462.1|,gi|221125076|ref|XP_002154696.1|,gi|312861909|gb|ADR10434.1|	cnidarian-protein-db-20110505.fasta	41779.7	1	6	6	6	0.055	0.213
mascot-results	GD1	Chironex GD1	gd21 (F004538)	PREDICTED: hypothetical protein [Hydra magnipapillata]	gi|221123368|ref|XP_002166226.1|	cnidarian-protein-db-20110505.fasta	193264	0.998	2	2	2	0.0183	0.0164
mascot-results	GD1	Chironex GD1	gd21 (F004538)	toxin-1 [Chironex fleckeri]	gi|152211366|gb|ABS30940.1|,gi|160380600|sp|A7L035.1|CTX1_CHIFL	cnidarian-protein-db-20110505.fasta	51374.9	1	3	3	3	0.0275	0.0526
mascot-results	GD1	Chironex GD1	gd21 (F004538)	predicted protein [Nematostella vectensis]	gi|156223974|gb|EDO44804.1|,gi|156394507|ref|XP_001636867.1|	cnidarian-protein-db-20110505.fasta	50184.5	1	3	3	3	0.0275	0.0929
mascot-results	GD1	Chironex GD1	gd22 (F004539)	RecName: Full=Actin, non-muscle 6.2	gi|113296|sp|P17126.1|ACT_HYDVU,gi|159254|gb|AAA29205.1|,gi|221122242|ref|XP_002154462.1|,gi|221125076|ref|XP_002154696.1|,gi|312861909|gb|ADR10434.1|	cnidarian-protein-db-20110505.fasta	41779.7	1	5	5	6	0.0625	0.194
mascot-results	GD1	Chironex GD1	gd22 (F004539)	toxin-1 [Chironex fleckeri]	gi|152211366|gb|ABS30940.1|,gi|160380600|sp|A7L035.1|CTX1_CHIFL	cnidarian-protein-db-20110505.fasta	51374.9	1	6	6	6	0.0625	0.158
mascot-results	GD1	Chironex GD1	gd22 (F004539)	toxin-2 [Chironex fleckeri]	gi|152211368|gb|ABS30941.1|,gi|160380601|sp|A7L036.1|CTX2_CHIFL	cnidarian-protein-db-20110505.fasta	51669	0.999	2	2	2	0.0208	0.104
mascot-results	GD1	Chironex GD1	gd22 (F004539)	PREDICTED: similar to beta-tubulin [Hydra magnipapillata]	gi|221129327|ref|XP_002161860.1|	cnidarian-protein-db-20110505.fasta	50031	1	4	4	4	0.0417	0.114
mascot-results	GD1	Chironex GD1	gd22 (F004539)	predicted protein [Nematostella vectensis]	gi|156223974|gb|EDO44804.1|,gi|156394507|ref|XP_001636867.1|	cnidarian-protein-db-20110505.fasta	50184.5	1	4	4	4	0.0417	0.122
mascot-results	GD1	Chironex GD1	gd23 (F004540)	PREDICTED: similar to beta-tubulin [Hydra magnipapillata]	gi|221129327|ref|XP_002161860.1|	cnidarian-protein-db-20110505.fasta	50031	1	5	5	5	0.0588	0.123
mascot-results	GD1	Chironex GD1	gd23 (F004540)	RecName: Full=Actin, non-muscle 6.2	gi|113296|sp|P17126.1|ACT_HYDVU,gi|159254|gb|AAA29205.1|,gi|221122242|ref|XP_002154462.1|,gi|221125076|ref|XP_002154696.1|,gi|312861909|gb|ADR10434.1|	cnidarian-protein-db-20110505.fasta	41779.7	1	6	6	6	0.0706	0.274
mascot-results	GD1	Chironex GD1	gd23 (F004540)	toxin-2 [Chironex fleckeri]	gi|152211368|gb|ABS30941.1|,gi|160380601|sp|A7L036.1|CTX2_CHIFL	cnidarian-protein-db-20110505.fasta	51669	1	3	3	3	0.0353	0.167
mascot-results	GD1	Chironex GD1	gd23 (F004540)	toxin-1 [Chironex fleckeri]	gi|152211366|gb|ABS30940.1|,gi|160380600|sp|A7L035.1|CTX1_CHIFL	cnidarian-protein-db-20110505.fasta	51374.9	1	8	8	8	0.0941	0.193
mascot-results	GD1	Chironex GD1	gd23 (F004540)	cytochrome c oxidase subunit II [Briareum asbestinum]	gi|100913623|gb|ABF69710.1|,gi|107736223|ref|YP_626519.1|	cnidarian-protein-db-20110505.fasta	28425.2	0.998	2	2	2	0.0235	0.107
mascot-results	GD1	Chironex GD1	gd23 (F004540)	predicted protein [Nematostella vectensis]	gi|156223974|gb|EDO44804.1|,gi|156394507|ref|XP_001636867.1|	cnidarian-protein-db-20110505.fasta	50184.5	1	2	2	2	0.0235	0.0619
mascot-results	GD1	Chironex GD1	gd24 (F004541)	PREDICTED: similar to beta-tubulin [Hydra magnipapillata]	gi|221129327|ref|XP_002161860.1|	cnidarian-protein-db-20110505.fasta	50031	1	7	7	7	0.0737	0.188
mascot-results	GD1	Chironex GD1	gd24 (F004541)	toxin-2 [Chironex fleckeri]	gi|152211368|gb|ABS30941.1|,gi|160380601|sp|A7L036.1|CTX2_CHIFL	cnidarian-protein-db-20110505.fasta	51669	1	4	4	4	0.0421	0.143
mascot-results	GD1	Chironex GD1	gd24 (F004541)	RecName: Full=Actin, non-muscle 6.2	gi|113296|sp|P17126.1|ACT_HYDVU,gi|159254|gb|AAA29205.1|,gi|221122242|ref|XP_002154462.1|,gi|221125076|ref|XP_002154696.1|,gi|312861909|gb|ADR10434.1|	cnidarian-protein-db-20110505.fasta	41779.7	0.995	1	1	1	0.0105	0.0426
mascot-results	GD1	Chironex GD1	gd24 (F004541)	toxin-1 [Chironex fleckeri]	gi|152211366|gb|ABS30940.1|,gi|160380600|sp|A7L035.1|CTX1_CHIFL	cnidarian-protein-db-20110505.fasta	51374.9	1	4	4	4	0.0421	0.0899
mascot-results	GD1	Chironex GD1	gd24 (F004541)	predicted protein [Nematostella vectensis]	gi|156223974|gb|EDO44804.1|,gi|156394507|ref|XP_001636867.1|	cnidarian-protein-db-20110505.fasta	50184.5	1	1	1	1	0.0105	0.0288
mascot-results	GD1	Chironex GD1	gd25 (F004542)	PREDICTED: similar to beta-tubulin [Hydra magnipapillata]	gi|221129327|ref|XP_002161860.1|	cnidarian-protein-db-20110505.fasta	50031	1	5	5	5	0.0617	0.114
mascot-results	GD1	Chironex GD1	gd25 (F004542)	toxin-2 [Chironex fleckeri]	gi|152211368|gb|ABS30941.1|,gi|160380601|sp|A7L036.1|CTX2_CHIFL	cnidarian-protein-db-20110505.fasta	51669	1	6	6	6	0.0741	0.232
mascot-results	GD1	Chironex GD1	gd25 (F004542)	RecName: Full=Actin, non-muscle 6.2	gi|113296|sp|P17126.1|ACT_HYDVU,gi|159254|gb|AAA29205.1|,gi|221122242|ref|XP_002154462.1|,gi|221125076|ref|XP_002154696.1|,gi|312861909|gb|ADR10434.1|	cnidarian-protein-db-20110505.fasta	41779.7	0.999	1	1	1	0.0123	0.0266
mascot-results	GD1	Chironex GD1	gd25 (F004542)	predicted protein [Nematostella vectensis]	gi|156223974|gb|EDO44804.1|,gi|156394507|ref|XP_001636867.1|	cnidarian-protein-db-20110505.fasta	50184.5	0.996	1	1	1	0.0123	0.0199
mascot-results	GD1	Chironex GD1	gd25 (F004542)	toxin-1 [Chironex fleckeri]	gi|152211366|gb|ABS30940.1|,gi|160380600|sp|A7L035.1|CTX1_CHIFL	cnidarian-protein-db-20110505.fasta	51374.9	1	6	6	6	0.0741	0.107
mascot-results	GD1	Chironex GD1	gd26 (F004543)	PREDICTED: similar to beta-tubulin [Hydra magnipapillata]	gi|221129327|ref|XP_002161860.1|	cnidarian-protein-db-20110505.fasta	50031	1	3	3	3	0.0309	0.0805
mascot-results	GD1	Chironex GD1	gd26 (F004543)	toxin-2 [Chironex fleckeri]	gi|152211368|gb|ABS30941.1|,gi|160380601|sp|A7L036.1|CTX2_CHIFL	cnidarian-protein-db-20110505.fasta	51669	1	8	8	8	0.0825	0.303
mascot-results	GD1	Chironex GD1	gd26 (F004543)	RecName: Full=Actin, non-muscle 6.2	gi|113296|sp|P17126.1|ACT_HYDVU,gi|159254|gb|AAA29205.1|,gi|221122242|ref|XP_002154462.1|,gi|221125076|ref|XP_002154696.1|,gi|312861909|gb|ADR10434.1|	cnidarian-protein-db-20110505.fasta	41779.7	1	4	4	4	0.0412	0.191
mascot-results	GD1	Chironex GD1	gd26 (F004543)	toxin-1 [Chironex fleckeri]	gi|152211366|gb|ABS30940.1|,gi|160380600|sp|A7L035.1|CTX1_CHIFL	cnidarian-protein-db-20110505.fasta	51374.9	1	7	7	7	0.0722	0.164
mascot-results	GD1	Chironex GD1	gd26 (F004543)	predicted protein [Nematostella vectensis]	gi|156223974|gb|EDO44804.1|,gi|156394507|ref|XP_001636867.1|	cnidarian-protein-db-20110505.fasta	50184.5	0.988	1	1	1	0.0103	0.0332
mascot-results	GD1	Chironex GD1	gd27 (F004544)	toxin-2 [Chironex fleckeri]	gi|152211368|gb|ABS30941.1|,gi|160380601|sp|A7L036.1|CTX2_CHIFL	cnidarian-protein-db-20110505.fasta	51669	1	6	6	6	0.05	0.229
mascot-results	GD1	Chironex GD1	gd27 (F004544)	predicted protein [Nematostella vectensis]	gi|156223974|gb|EDO44804.1|,gi|156394507|ref|XP_001636867.1|	cnidarian-protein-db-20110505.fasta	50184.5	1	3	3	3	0.025	0.0796
mascot-results	GD1	Chironex GD1	gd27 (F004544)	PREDICTED: similar to beta-tubulin [Hydra magnipapillata]	gi|221129327|ref|XP_002161860.1|	cnidarian-protein-db-20110505.fasta	50031	1	6	6	6	0.05	0.163
mascot-results	GD1	Chironex GD1	gd27 (F004544)	toxin-1 [Chironex fleckeri]	gi|152211366|gb|ABS30940.1|,gi|160380600|sp|A7L035.1|CTX1_CHIFL	cnidarian-protein-db-20110505.fasta	51374.9	1	8	8	8	0.0667	0.217
mascot-results	GD1	Chironex GD1	gd27 (F004544)	RecName: Full=Actin, non-muscle 6.2	gi|113296|sp|P17126.1|ACT_HYDVU,gi|159254|gb|AAA29205.1|,gi|221122242|ref|XP_002154462.1|,gi|221125076|ref|XP_002154696.1|,gi|312861909|gb|ADR10434.1|	cnidarian-protein-db-20110505.fasta	41779.7	1	3	3	3	0.025	0.149
mascot-results	GD1	Chironex GD1	gd27 (F004544)	hypothetical protein A044-C2 [Acropora millepora]	gi|215260535|gb|ACJ64658.1|,gi|221117181|ref|XP_002160660.1|,gi|221117183|ref|XP_002160696.1|,gi|306408168|dbj|BAJ16544.1|,gi|308210722|dbj|BAJ22666.1|,gi|308210726|dbj|BAJ22668.1|,gi|89134663|gb|DY580208.1|DY580208,gi|89140012|gb|DY585557.1|DY585557	cnidarian-protein-db-20110505.fasta	31542.8	0.997	1	1	1	0.00833	0.0797
mascot-results	GD1	Chironex GD1	gd28 (F004545)	toxin-2 [Chironex fleckeri]	gi|152211368|gb|ABS30941.1|,gi|160380601|sp|A7L036.1|CTX2_CHIFL	cnidarian-protein-db-20110505.fasta	51669	1	6	6	6	0.0492	0.227
mascot-results	GD1	Chironex GD1	gd28 (F004545)	PREDICTED: similar to beta-tubulin [Hydra magnipapillata]	gi|221129327|ref|XP_002161860.1|	cnidarian-protein-db-20110505.fasta	50031	1	3	3	3	0.0246	0.0917
mascot-results	GD1	Chironex GD1	gd28 (F004545)	predicted protein [Nematostella vectensis]	gi|156216206|gb|EDO37148.1|,gi|156372775|ref|XP_001629211.1|,gi|82866518|gb|DV085125.1|DV085125	cnidarian-protein-db-20110505.fasta	23360.6	0.982	1	1	1	0.0082	0.028
mascot-results	GD1	Chironex GD1	gd28 (F004545)	toxin-1 [Chironex fleckeri]	gi|152211366|gb|ABS30940.1|,gi|160380600|sp|A7L035.1|CTX1_CHIFL	cnidarian-protein-db-20110505.fasta	51374.9	1	11	11	11	0.0902	0.322
mascot-results	GD1	Chironex GD1	gd28 (F004545)	predicted protein [Nematostella vectensis]	gi|156223974|gb|EDO44804.1|,gi|156394507|ref|XP_001636867.1|	cnidarian-protein-db-20110505.fasta	50184.5	0.999	1	1	1	0.0082	0.0288
mascot-results	GD1	Chironex GD1	gd29 (F004552)	toxin-2 [Chironex fleckeri]	gi|152211368|gb|ABS30941.1|,gi|160380601|sp|A7L036.1|CTX2_CHIFL	cnidarian-protein-db-20110505.fasta	51669	1	9	9	11	0.0728	0.34
mascot-results	GD1	Chironex GD1	gd29 (F004552)	predicted protein [Nematostella vectensis]	gi|156223974|gb|EDO44804.1|,gi|156394507|ref|XP_001636867.1|	cnidarian-protein-db-20110505.fasta	50184.5	0.998	2	2	2	0.0132	0.0619
mascot-results	GD1	Chironex GD1	gd29 (F004552)	PREDICTED: similar to beta-tubulin [Hydra magnipapillata]	gi|221129327|ref|XP_002161860.1|	cnidarian-protein-db-20110505.fasta	50031	0.997	1	1	1	0.00662	0.0224
mascot-results	GD1	Chironex GD1	gd29 (F004552)	toxin-1 [Chironex fleckeri]	gi|152211366|gb|ABS30940.1|,gi|160380600|sp|A7L035.1|CTX1_CHIFL	cnidarian-protein-db-20110505.fasta	51374.9	1	16	16	20	0.132	0.412
mascot-results	GD1	Chironex GD1	gd3 (F004520)	RecName: Full=Actin, non-muscle 6.2	gi|113296|sp|P17126.1|ACT_HYDVU,gi|159254|gb|AAA29205.1|,gi|221122242|ref|XP_002154462.1|,gi|221125076|ref|XP_002154696.1|,gi|312861909|gb|ADR10434.1|	cnidarian-protein-db-20110505.fasta	41779.7	0.995	1	1	1	0.0909	0.0266
mascot-results	GD1	Chironex GD1	gd30 (F004546)	PREDICTED: similar to beta-tubulin [Hydra magnipapillata]	gi|221129327|ref|XP_002161860.1|	cnidarian-protein-db-20110505.fasta	50031	1	3	3	3	0.0246	0.0671
mascot-results	GD1	Chironex GD1	gd30 (F004546)	toxin-2 [Chironex fleckeri]	gi|152211368|gb|ABS30941.1|,gi|160380601|sp|A7L036.1|CTX2_CHIFL	cnidarian-protein-db-20110505.fasta	51669	1	13	13	13	0.107	0.418
mascot-results	GD1	Chironex GD1	gd30 (F004546)	338 1 822 av01011j14r1.1 Symbiotic sea anemone (Anemonia viridis) cDNA library Anemonia viridis cDNA, mRNA sequence; translated	gi|219225717|gb|FK753014.1|FK753014	cnidarian-protein-db-20110505.fasta	31172.5	0.982	1	1	1	0.0082	0.0218
mascot-results	GD1	Chironex GD1	gd30 (F004546)	predicted protein [Nematostella vectensis]	gi|156223974|gb|EDO44804.1|,gi|156394507|ref|XP_001636867.1|	cnidarian-protein-db-20110505.fasta	50184.5	0.996	1	1	1	0.0082	0.0442
mascot-results	GD1	Chironex GD1	gd30 (F004546)	toxin-1 [Chironex fleckeri]	gi|152211366|gb|ABS30940.1|,gi|160380600|sp|A7L035.1|CTX1_CHIFL	cnidarian-protein-db-20110505.fasta	51374.9	1	17	18	19	0.156	0.388
mascot-results	GD1	Chironex GD1	gd31 (F004553)	PREDICTED: similar to beta-tubulin [Hydra magnipapillata]	gi|221129327|ref|XP_002161860.1|	cnidarian-protein-db-20110505.fasta	50031	1	8	8	8	0.0941	0.221
mascot-results	GD1	Chironex GD1	gd31 (F004553)	toxin-2 [Chironex fleckeri]	gi|152211368|gb|ABS30941.1|,gi|160380601|sp|A7L036.1|CTX2_CHIFL	cnidarian-protein-db-20110505.fasta	51669	1	5	5	5	0.0588	0.227
mascot-results	GD1	Chironex GD1	gd31 (F004553)	254 1 885 CAGN10802.fwd CAGN Nematostella vectensis Nemve mixed stages unfert eggs to primary polyps Nematostella vectensis cDNA clone CAGN10802 5', mRNA sequence; translated	gi|162065234|gb|FC257079.1|FC257079,gi|162080963|gb|FC272028.1|FC272028,gi|162099127|gb|FC289113.1|FC289113,gi|162104439|gb|FC296178.1|FC296178,gi|162106843|gb|FC297967.1|FC297967	cnidarian-protein-db-20110505.fasta	30823.2	0.998	2	2	2	0.0235	0.0976
mascot-results	GD1	Chironex GD1	gd31 (F004553)	toxin-1 [Chironex fleckeri]	gi|152211366|gb|ABS30940.1|,gi|160380600|sp|A7L035.1|CTX1_CHIFL	cnidarian-protein-db-20110505.fasta	51374.9	1	8	8	8	0.0941	0.279
mascot-results	GD1	Chironex GD1	gd31 (F004553)	predicted protein [Nematostella vectensis]	gi|156213313|gb|EDO34337.1|,gi|156364605|ref|XP_001626437.1|,gi|162059747|gb|FC252992.1|FC252992,gi|162084258|gb|FC275415.1|FC275415	cnidarian-protein-db-20110505.fasta	31437.8	0.998	2	2	2	0.0235	0.0925
mascot-results	GD1	Chironex GD1	gd31 (F004553)	predicted protein [Nematostella vectensis]	gi|156223974|gb|EDO44804.1|,gi|156394507|ref|XP_001636867.1|	cnidarian-protein-db-20110505.fasta	50184.5	1	3	3	3	0.0353	0.0885
mascot-results	GD1	Chironex GD1	gd32 (F004547)	toxin-1 [Chironex fleckeri]	gi|152211366|gb|ABS30940.1|,gi|160380600|sp|A7L035.1|CTX1_CHIFL	cnidarian-protein-db-20110505.fasta	51374.9	1	3	3	3	0.115	0.0877
mascot-results	GD1	Chironex GD1	gd33 (F004548)	PREDICTED: similar to predicted protein, partial [Hydra magnipapillata]	gi|221118958|ref|XP_002159625.1|	cnidarian-protein-db-20110505.fasta	43001.5	0.948	1	1	1	0.0127	0.0185
mascot-results	GD1	Chironex GD1	gd33 (F004548)	predicted protein [Nematostella vectensis]	gi|156219637|gb|EDO40516.1|,gi|156382476|ref|XP_001632579.1|	cnidarian-protein-db-20110505.fasta	24215.3	0.948	1	1	1	0.0127	0.0411
mascot-results	GD1	Chironex GD1	gd33 (F004548)	315 1 861 CAGF642.rev CAGF Nematostella vectensis Nemve Early embryo <24hrs Nematostella vectensis cDNA clone CAGF642 3', mRNA sequence; minus strand; translated	gi|162028414|gb|FC221416.1|FC221416,gi|162028979|gb|FC220429.1|FC220429	cnidarian-protein-db-20110505.fasta	30451.6	0.948	1	1	1	0.0127	0.0342
mascot-results	GD1	Chironex GD1	gd33 (F004548)	289 1 636 CCHX2398.b1 CCHX Acropora palmata heat/dark/disease-stressed adult + infected larvae Acropora palmata cDNA clone CCHX2398 5', mRNA sequence; translated	gi|282470748|gb|GW191632.1|GW191632,gi|282470749|gb|GW191633.1|GW191633	cnidarian-protein-db-20110505.fasta	10809.6	0.948	1	1	1	0.0127	0.104
mascot-results	GD1	Chironex GD1	gd33 (F004548)	predicted protein [Nematostella vectensis]	gi|156217944|gb|EDO38851.1|,gi|156377962|ref|XP_001630914.1|	cnidarian-protein-db-20110505.fasta	69189	0.948	1	1	1	0.0127	0.0191
mascot-results	GD1	Chironex GD1	gd33 (F004548)	predicted protein [Nematostella vectensis]	gi|156229049|gb|EDO49845.1|,gi|156408528|ref|XP_001641908.1|,gi|162084817|gb|FC275936.1|FC275936,gi|162092264|gb|FC283514.1|FC283514	cnidarian-protein-db-20110505.fasta	30160.1	0.948	1	1	1	0.0127	0.034
mascot-results	GD1	Chironex GD1	gd33 (F004548)	photoconvertible fluorescent protein [Montastraea cavernosa]	gi|154814316|gb|ABS87209.1|	cnidarian-protein-db-20110505.fasta	25770.2	0.948	1	1	1	0.0127	0.0667
mascot-results	GD1	Chironex GD1	gd33 (F004548)	toxin-2 [Chironex fleckeri]	gi|152211368|gb|ABS30941.1|,gi|160380601|sp|A7L036.1|CTX2_CHIFL	cnidarian-protein-db-20110505.fasta	51669	0.948	1	1	1	0.0127	0.0325
mascot-results	GD1	Chironex GD1	gd33 (F004548)	nematogalectin-related [Aurelia aurita]	gi|308210736|dbj|BAJ22673.1|	cnidarian-protein-db-20110505.fasta	27565.7	0.948	1	1	1	0.0127	0.0417
mascot-results	GD1	Chironex GD1	gd33 (F004548)	196 1 462 CCHW6574.b1 CCHW Montastraea faveolata heat/dark/disease-stressed adult + 6 day old larvae Montastraea faveolata cDNA clone CCHW6574 5', mRNA sequence; translated	gi|282537156|gb|GW256149.1|GW256149	cnidarian-protein-db-20110505.fasta	16816.3	0.948	1	1	1	0.0127	0.0392
mascot-results	GD1	Chironex GD1	gd33 (F004548)	PREDICTED: similar to predicted protein [Hydra magnipapillata]	gi|221107418|ref|XP_002159415.1|	cnidarian-protein-db-20110505.fasta	153099	0.948	1	1	1	0.0127	0.00756
mascot-results	GD1	Chironex GD1	gd33 (F004548)	predicted protein [Nematostella vectensis]	gi|156211649|gb|EDO32746.1|,gi|156359582|ref|XP_001624846.1|	cnidarian-protein-db-20110505.fasta	104841	0.948	1	1	1	0.0127	0.00872
mascot-results	GD1	Chironex GD1	gd33 (F004548)	PREDICTED: similar to predicted protein [Hydra magnipapillata]	gi|167784380|gb|CU429583.1|CU429583,gi|221114451|ref|XP_002154503.1|,gi|221126873|ref|XP_002159034.1|,gi|221131929|ref|XP_002162378.1|,gi|282485615|gb|GW206211.1|GW206211,gi|294393320|gb|FP944247.1|FP944247,gi|294400951|gb|FP944616.1|FP944616,gi|294418360|gb|FP929740.1|FP929740	cnidarian-protein-db-20110505.fasta	32530.7	0.948	1	1	1	0.0127	0.028
mascot-results	GD1	Chironex GD1	gd33 (F004548)	predicted protein [Nematostella vectensis]	gi|156225602|gb|EDO46418.1|,gi|156399383|ref|XP_001638481.1|	cnidarian-protein-db-20110505.fasta	208396	0.948	1	1	1	0.0127	0.00477
mascot-results	GD1	Chironex GD1	gd33 (F004548)	predicted protein [Nematostella vectensis]	gi|156223974|gb|EDO44804.1|,gi|156394507|ref|XP_001636867.1|	cnidarian-protein-db-20110505.fasta	50184.5	0.995	1	1	1	0.0127	0.0288
mascot-results	GD1	Chironex GD1	gd33 (F004548)	64 1 79 C010-B6 Acropora millepora presettlement library C Acropora millepora cDNA clone C010-B6, mRNA sequence; minus strand; translated	gi|89140064|gb|DY585609.1|DY585609	cnidarian-protein-db-20110505.fasta	2997.7	0.948	1	1	1	0.0127	0.346
mascot-results	GD1	Chironex GD1	gd33 (F004548)	29 1 777 CAGN14466.fwd CAGN Nematostella vectensis Nemve mixed stages unfert eggs to primary polyps Nematostella vectensis cDNA clone CAGN14466 5', mRNA sequence; minus strand; translated	gi|162071649|gb|FC263285.1|FC263285	cnidarian-protein-db-20110505.fasta	30679.7	0.948	1	1	1	0.0127	0.0386
mascot-results	GD1	Chironex GD1	gd33 (F004548)	484 1 636 av01032o14r1.1 Symbiotic sea anemone (Anemonia viridis) cDNA library Anemonia viridis cDNA, mRNA sequence; translated	gi|219238184|gb|FK722136.1|FK722136	cnidarian-protein-db-20110505.fasta	22630.3	0.948	1	1	1	0.0127	0.0519
mascot-results	GD1	Chironex GD1	gd33 (F004548)	toxin-1 [Chironex fleckeri]	gi|152211366|gb|ABS30940.1|,gi|160380600|sp|A7L035.1|CTX1_CHIFL	cnidarian-protein-db-20110505.fasta	51374.9	0.998	2	2	2	0.0253	0.0526
mascot-results	GD1	Chironex GD1	gd33 (F004548)	75 1 529 327-384-24_F06_KS Nematostella vectensis normalized cDNA library 327 Nematostella vectensis cDNA clone 327-384-24_F06_KS, mRNA sequence; translated	gi|82869265|gb|DV087872.1|DV087872	cnidarian-protein-db-20110505.fasta	19604.3	0.948	1	1	1	0.0127	0.0511
mascot-results	GD1	Chironex GD1	gd34 (F004549)	PREDICTED: similar to beta-tubulin [Hydra magnipapillata]	gi|221129327|ref|XP_002161860.1|	cnidarian-protein-db-20110505.fasta	50031	0.998	2	2	2	0.0263	0.0447
mascot-results	GD1	Chironex GD1	gd34 (F004549)	toxin-2 [Chironex fleckeri]	gi|152211368|gb|ABS30941.1|,gi|160380601|sp|A7L036.1|CTX2_CHIFL	cnidarian-protein-db-20110505.fasta	51669	0.998	2	2	2	0.0263	0.0844
mascot-results	GD1	Chironex GD1	gd34 (F004549)	nematogalectin-related [Aurelia aurita]	gi|308210736|dbj|BAJ22673.1|	cnidarian-protein-db-20110505.fasta	27565.7	0.995	1	1	1	0.0132	0.0341
mascot-results	GD1	Chironex GD1	gd34 (F004549)	PREDICTED: similar to predicted protein [Hydra magnipapillata]	gi|221116853|ref|XP_002155074.1|	cnidarian-protein-db-20110505.fasta	91558.1	0.978	1	1	1	0.0132	0.0127
mascot-results	GD1	Chironex GD1	gd34 (F004549)	PREDICTED: similar to predicted protein [Hydra magnipapillata]	gi|221132017|ref|XP_002156272.1|	cnidarian-protein-db-20110505.fasta	73978.5	1	3	3	3	0.0395	0.042
mascot-results	GD1	Chironex GD1	gd35 (F004555)	PREDICTED: similar to beta-tubulin [Hydra magnipapillata]	gi|221129327|ref|XP_002161860.1|	cnidarian-protein-db-20110505.fasta	50031	0.999	1	1	1	0.0182	0.0224
mascot-results	GD1	Chironex GD1	gd35 (F004555)	toxin-2 [Chironex fleckeri]	gi|152211368|gb|ABS30941.1|,gi|160380601|sp|A7L036.1|CTX2_CHIFL	cnidarian-protein-db-20110505.fasta	51669	0.998	2	2	2	0.0364	0.0541
mascot-results	GD1	Chironex GD1	gd35 (F004555)	PREDICTED: similar to myosin heavy chain [Hydra magnipapillata]	gi|221119974|ref|XP_002165895.1|,gi|221129496|ref|XP_002158598.1|	cnidarian-protein-db-20110505.fasta	518158	0.987	1	1	1	0.0182	0.00274
mascot-results	GD1	Chironex GD1	gd35 (F004555)	PREDICTED: similar to predicted protein [Hydra magnipapillata]	gi|221116853|ref|XP_002155074.1|	cnidarian-protein-db-20110505.fasta	91558.1	1	3	3	3	0.0545	0.0406
mascot-results	GD1	Chironex GD1	gd35 (F004555)	toxin-1 [Chironex fleckeri]	gi|152211366|gb|ABS30940.1|,gi|160380600|sp|A7L035.1|CTX1_CHIFL	cnidarian-protein-db-20110505.fasta	51374.9	0.999	1	1	1	0.0182	0.0307
mascot-results	GD1	Chironex GD1	gd36 (F004550)	myosin-like antigen [Carukia barnesi]	gi|225547761|gb|ACN93675.1|	cnidarian-protein-db-20110505.fasta	39769.5	0.95	1	1	1	0.0667	0.0267
mascot-results	GD1	Chironex GD1	gd36 (F004550)	PREDICTED: similar to predicted protein [Hydra magnipapillata]	gi|221116853|ref|XP_002155074.1|	cnidarian-protein-db-20110505.fasta	91558.1	0.95	1	1	1	0.0667	0.0127
mascot-results	GD1	Chironex GD1	gd37 (F004551)	75 1 529 327-384-24_F06_KS Nematostella vectensis normalized cDNA library 327 Nematostella vectensis cDNA clone 327-384-24_F06_KS, mRNA sequence; translated	gi|82869265|gb|DV087872.1|DV087872	cnidarian-protein-db-20110505.fasta	19604.3	0.95	1	1	1	0.125	0.0511
mascot-results	GD1	Chironex GD1	gd38 (F004556)	predicted protein [Nematostella vectensis]	gi|156198376|gb|EDO26201.1|,gi|156322163|ref|XP_001618301.1|	cnidarian-protein-db-20110505.fasta	20178.1	0.985	1	1	1	0.0105	0.0667
mascot-results	GD1	Chironex GD1	gd38 (F004556)	nematogalectin-related [Aurelia aurita]	gi|308210736|dbj|BAJ22673.1|	cnidarian-protein-db-20110505.fasta	27565.7	1	2	2	2	0.0211	0.0758
mascot-results	GD1	Chironex GD1	gd38 (F004556)	PREDICTED: similar to beta-tubulin [Hydra magnipapillata]	gi|221129327|ref|XP_002161860.1|	cnidarian-protein-db-20110505.fasta	50031	1	3	3	3	0.0316	0.0962
mascot-results	GD1	Chironex GD1	gd38 (F004556)	predicted protein [Nematostella vectensis]	gi|156223974|gb|EDO44804.1|,gi|156394507|ref|XP_001636867.1|	cnidarian-protein-db-20110505.fasta	50184.5	1	1	1	1	0.0105	0.0332
mascot-results	GD1	Chironex GD1	gd39 (F004554)	PREDICTED: similar to beta-tubulin [Hydra magnipapillata]	gi|221129327|ref|XP_002161860.1|	cnidarian-protein-db-20110505.fasta	50031	1	5	5	5	0.0633	0.143
mascot-results	GD1	Chironex GD1	gd39 (F004554)	predicted protein [Nematostella vectensis]	gi|156198376|gb|EDO26201.1|,gi|156322163|ref|XP_001618301.1|	cnidarian-protein-db-20110505.fasta	20178.1	1	1	1	1	0.0127	0.0556
mascot-results	GD1	Chironex GD1	gd39 (F004554)	predicted protein [Nematostella vectensis]	gi|156223974|gb|EDO44804.1|,gi|156394507|ref|XP_001636867.1|	cnidarian-protein-db-20110505.fasta	50184.5	0.999	2	2	2	0.0253	0.0597
mascot-results	GD1	Chironex GD1	gd4 (F004521)	PREDICTED: similar to beta-tubulin [Hydra magnipapillata]	gi|221129327|ref|XP_002161860.1|	cnidarian-protein-db-20110505.fasta	50031	0.998	2	2	2	0.0606	0.0447
mascot-results	GD1	Chironex GD1	gd40 (F004517)	PREDICTED: similar to beta-tubulin [Hydra magnipapillata]	gi|221129327|ref|XP_002161860.1|	cnidarian-protein-db-20110505.fasta	50031	1	5	5	5	0.0521	0.152
mascot-results	GD1	Chironex GD1	gd40 (F004517)	predicted protein [Nematostella vectensis]	gi|156198376|gb|EDO26201.1|,gi|156322163|ref|XP_001618301.1|	cnidarian-protein-db-20110505.fasta	20178.1	1	3	3	3	0.0312	0.167
mascot-results	GD1	Chironex GD1	gd40 (F004517)	predicted protein [Nematostella vectensis]	gi|156223974|gb|EDO44804.1|,gi|156394507|ref|XP_001636867.1|	cnidarian-protein-db-20110505.fasta	50184.5	1	3	3	3	0.0312	0.113
mascot-results	GD1	Chironex GD1	gd5 (F004522)	RecName: Full=Actin, non-muscle 6.2	gi|113296|sp|P17126.1|ACT_HYDVU,gi|159254|gb|AAA29205.1|,gi|221122242|ref|XP_002154462.1|,gi|221125076|ref|XP_002154696.1|,gi|312861909|gb|ADR10434.1|	cnidarian-protein-db-20110505.fasta	41779.7	0.998	2	2	2	0.1	0.0479
mascot-results	GD1	Chironex GD1	gd6 (F004523)	PREDICTED: similar to beta-tubulin [Hydra magnipapillata]	gi|221129327|ref|XP_002161860.1|	cnidarian-protein-db-20110505.fasta	50031	1	4	4	4	0.0851	0.0984
mascot-results	GD1	Chironex GD1	gd6 (F004523)	RecName: Full=Actin, non-muscle 6.2	gi|113296|sp|P17126.1|ACT_HYDVU,gi|159254|gb|AAA29205.1|,gi|221122242|ref|XP_002154462.1|,gi|221125076|ref|XP_002154696.1|,gi|312861909|gb|ADR10434.1|	cnidarian-protein-db-20110505.fasta	41779.7	0.998	2	2	2	0.0426	0.0479
mascot-results	GD1	Chironex GD1	gd6 (F004523)	toxin-1 [Chironex fleckeri]	gi|152211366|gb|ABS30940.1|,gi|160380600|sp|A7L035.1|CTX1_CHIFL	cnidarian-protein-db-20110505.fasta	51374.9	1	3	3	3	0.0638	0.0614
mascot-results	GD1	Chironex GD1	gd6 (F004523)	predicted protein [Nematostella vectensis]	gi|156223974|gb|EDO44804.1|,gi|156394507|ref|XP_001636867.1|	cnidarian-protein-db-20110505.fasta	50184.5	1	1	1	1	0.0213	0.0221
mascot-results	GD1	Chironex GD1	gd7 (F004524)	actin [Galaxea fascicularis]	gi|26522784|dbj|BAC44866.1|	cnidarian-protein-db-20110505.fasta	41707.7	0.945	1	1	1	0.0196	0.0771
mascot-results	GD1	Chironex GD1	gd7 (F004524)	123 1 771 CBHN8498.fwd CBHN Metridium senile tentacle Metridium senile cDNA clone CBHN8498 5', mRNA sequence; translated	gi|163715722|gb|FC854462.1|FC854462	cnidarian-protein-db-20110505.fasta	30057.9	0.945	1	1	1	0.0196	0.0388
mascot-results	GD1	Chironex GD1	gd7 (F004524)	RecName: Full=Actin, non-muscle 6.2	gi|113296|sp|P17126.1|ACT_HYDVU,gi|159254|gb|AAA29205.1|,gi|221122242|ref|XP_002154462.1|,gi|221125076|ref|XP_002154696.1|,gi|312861909|gb|ADR10434.1|	cnidarian-protein-db-20110505.fasta	41779.7	0.998	2	2	2	0.0392	0.0479
mascot-results	GD1	Chironex GD1	gd7 (F004524)	90 1 633 CCHW15348.g1 CCHW Montastraea faveolata heat/dark/disease-stressed adult + 6 day old larvae Montastraea faveolata cDNA clone CCHW15348 3', mRNA sequence; minus strand; translated	gi|282548588|gb|GW271278.1|GW271278	cnidarian-protein-db-20110505.fasta	23698.6	0.945	1	1	1	0.0196	0.0476
mascot-results	GD1	Chironex GD1	gd7 (F004524)	PREDICTED: hypothetical protein [Hydra magnipapillata]	gi|221129689|ref|XP_002157053.1|	cnidarian-protein-db-20110505.fasta	36342.1	0.945	1	1	1	0.0196	0.0254
mascot-results	GD1	Chironex GD1	gd7 (F004524)	predicted protein [Nematostella vectensis]	gi|156203855|gb|EDO27772.1|,gi|156337742|ref|XP_001619872.1|,gi|162045788|gb|FC236423.1|FC236423,gi|213529776|gb|GE910684.1|GE910684	cnidarian-protein-db-20110505.fasta	22219.3	0.945	1	1	1	0.0196	0.0663
mascot-results	GD1	Chironex GD1	gd7 (F004524)	PREDICTED: similar to transcription factor pVS53a, partial [Hydra magnipapillata]	gi|221101205|ref|XP_002169087.1|,gi|221119230|ref|XP_002164500.1|	cnidarian-protein-db-20110505.fasta	38982.8	0.945	1	1	1	0.0196	0.0292
mascot-results	GD1	Chironex GD1	gd8 (F004525)	RecName: Full=Actin, non-muscle 6.2	gi|113296|sp|P17126.1|ACT_HYDVU,gi|159254|gb|AAA29205.1|,gi|221122242|ref|XP_002154462.1|,gi|221125076|ref|XP_002154696.1|,gi|312861909|gb|ADR10434.1|	cnidarian-protein-db-20110505.fasta	41779.7	0.992	1	1	1	0.0417	0.0266
mascot-results	GD1	Chironex GD1	gd8 (F004525)	PREDICTED: similar to beta-tubulin [Hydra magnipapillata]	gi|221129327|ref|XP_002161860.1|	cnidarian-protein-db-20110505.fasta	50031	0.994	1	1	1	0.0417	0.0224
mascot-results	GD1	Chironex GD1	gd9 (F004526)	RecName: Full=Actin, non-muscle 6.2	gi|113296|sp|P17126.1|ACT_HYDVU,gi|159254|gb|AAA29205.1|,gi|221122242|ref|XP_002154462.1|,gi|221125076|ref|XP_002154696.1|,gi|312861909|gb|ADR10434.1|	cnidarian-protein-db-20110505.fasta	41779.7	0.998	2	2	2	0.143	0.0479
mascot-results	GD1	Chironex GD1	gd9 (F004526)	PREDICTED: hypothetical protein [Hydra magnipapillata]	gi|221113955|ref|XP_002163983.1|	cnidarian-protein-db-20110505.fasta	20027.3	0.95	1	1	1	0.0714	0.0398
mascot-results	GD1	Chironex GD1	gd9 (F004526)	predicted protein [Nematostella vectensis]	gi|156216442|gb|EDO37379.1|,gi|156373686|ref|XP_001629442.1|	cnidarian-protein-db-20110505.fasta	24926.5	0.95	1	1	1	0.0714	0.0431
mascot-results	GD1	Chironex GD1	gd9 (F004526)	135 1 575 CCAS5216.b1_c Aiptasia pallida clone CC7 holobiont cDNA Aiptasia pallida cDNA, mRNA sequence; minus strand; translated	gi|226019280|gb|GH578854.1|GH578854	cnidarian-protein-db-20110505.fasta	20908.8	0.946	1	1	1	0.0714	0.0417
mascot-results	GD2	Chironex GD2	gd1 (F004477)	predicted protein [Nematostella vectensis]	gi|156217145|gb|EDO38067.1|,gi|156217169|gb|EDO38091.1|,gi|156375524|ref|XP_001630130.1|,gi|156375572|ref|XP_001630154.1|	cnidarian-protein-db-20110505.fasta	50055.5	0.95	1	1	1	0.2	0.02
mascot-results	GD2	Chironex GD2	gd10 (F004486)	toxin-1 [Chironex fleckeri]	gi|152211366|gb|ABS30940.1|,gi|160380600|sp|A7L035.1|CTX1_CHIFL	cnidarian-protein-db-20110505.fasta	51374.9	1	2	2	2	0.0426	0.0504
mascot-results	GD2	Chironex GD2	gd10 (F004486)	toxin-2 [Chironex fleckeri]	gi|152211368|gb|ABS30941.1|,gi|160380601|sp|A7L036.1|CTX2_CHIFL	cnidarian-protein-db-20110505.fasta	51669	1	2	2	2	0.0426	0.0433
mascot-results	GD2	Chironex GD2	gd12 (F004488)	72 703 763 CCHX15068.g1 CCHX Acropora palmata heat/dark/disease-stressed adult + infected larvae Acropora palmata cDNA clone CCHX15068 3', mRNA sequence; translated	gi|282495816|gb|GW213602.1|GW213602	cnidarian-protein-db-20110505.fasta	2294.6	0.95	1	1	1	0.2	0.381
mascot-results	GD2	Chironex GD2	gd12 (F004488)	predicted protein [Nematostella vectensis]	gi|156209049|gb|EDO30394.1|,gi|156209662|gb|EDO30915.1|,gi|156351401|ref|XP_001622494.1|,gi|156353315|ref|XP_001623015.1|	cnidarian-protein-db-20110505.fasta	129038	0.947	1	1	1	0.2	0.00846
mascot-results	GD2	Chironex GD2	gd12 (F004488)	predicted protein [Nematostella vectensis]	gi|156216442|gb|EDO37379.1|,gi|156373686|ref|XP_001629442.1|	cnidarian-protein-db-20110505.fasta	24926.5	0.95	1	1	1	0.2	0.0431
mascot-results	GD2	Chironex GD2	gd13 (F004489)	PREDICTED: dickkopf-3 related protein [Hydra magnipapillata]	gi|221111230|ref|XP_002159707.1|,gi|37498690|gb|AAQ91437.1|	cnidarian-protein-db-20110505.fasta	21202.3	1	2	2	2	0.0556	0.125
mascot-results	GD2	Chironex GD2	gd14 (F004490)	PREDICTED: dickkopf-3 related protein [Hydra magnipapillata]	gi|221111230|ref|XP_002159707.1|,gi|37498690|gb|AAQ91437.1|	cnidarian-protein-db-20110505.fasta	21202.3	1	3	3	5	0.417	0.188
mascot-results	GD2	Chironex GD2	gd15 (F004491)	PREDICTED: hypothetical protein [Hydra magnipapillata]	gi|221113955|ref|XP_002163983.1|	cnidarian-protein-db-20110505.fasta	20027.3	0.95	1	1	1	0.05	0.0398
mascot-results	GD2	Chironex GD2	gd17 (F004493)	toxin-2 [Chironex fleckeri]	gi|152211368|gb|ABS30941.1|,gi|160380601|sp|A7L036.1|CTX2_CHIFL	cnidarian-protein-db-20110505.fasta	51669	0.999	2	2	2	0.0909	0.0519
mascot-results	GD2	Chironex GD2	gd18 (F004494)	toxin-1 [Chironex fleckeri]	gi|152211366|gb|ABS30940.1|,gi|160380600|sp|A7L035.1|CTX1_CHIFL	cnidarian-protein-db-20110505.fasta	51374.9	1	2	2	2	0.0645	0.0373
mascot-results	GD2	Chironex GD2	gd18 (F004494)	toxin-2 [Chironex fleckeri]	gi|152211368|gb|ABS30941.1|,gi|160380601|sp|A7L036.1|CTX2_CHIFL	cnidarian-protein-db-20110505.fasta	51669	0.999	2	2	2	0.0645	0.039
mascot-results	GD2	Chironex GD2	gd19 (F004495)	toxin-2 [Chironex fleckeri]	gi|152211368|gb|ABS30941.1|,gi|160380601|sp|A7L036.1|CTX2_CHIFL	cnidarian-protein-db-20110505.fasta	51669	0.998	1	1	1	0.0196	0.0368
mascot-results	GD2	Chironex GD2	gd19 (F004495)	toxin-1 [Chironex fleckeri]	gi|152211366|gb|ABS30940.1|,gi|160380600|sp|A7L035.1|CTX1_CHIFL	cnidarian-protein-db-20110505.fasta	51374.9	1	1	1	1	0.0196	0.0175
mascot-results	GD2	Chironex GD2	gd20 (F004496)	PREDICTED: similar to beta-tubulin [Hydra magnipapillata]	gi|221129327|ref|XP_002161860.1|	cnidarian-protein-db-20110505.fasta	50031	0.988	1	1	1	0.0122	0.0224
mascot-results	GD2	Chironex GD2	gd20 (F004496)	PREDICTED: similar to predicted protein [Hydra magnipapillata]	gi|221119922|ref|XP_002160699.1|	cnidarian-protein-db-20110505.fasta	115732	0.987	1	1	1	0.0122	0.00865
mascot-results	GD2	Chironex GD2	gd20 (F004496)	toxin-2 [Chironex fleckeri]	gi|152211368|gb|ABS30941.1|,gi|160380601|sp|A7L036.1|CTX2_CHIFL	cnidarian-protein-db-20110505.fasta	51669	1	3	3	3	0.0366	0.0952
mascot-results	GD2	Chironex GD2	gd20 (F004496)	116 1 787 CBHN11042.fwd CBHN Metridium senile tentacle Metridium senile cDNA clone CBHN11042 5', mRNA sequence; translated	gi|163692613|gb|FC840797.1|FC840797	cnidarian-protein-db-20110505.fasta	29998.3	0.987	1	1	1	0.0122	0.038
mascot-results	GD2	Chironex GD2	gd20 (F004496)	RecName: Full=Actin, non-muscle 6.2	gi|113296|sp|P17126.1|ACT_HYDVU,gi|159254|gb|AAA29205.1|,gi|221122242|ref|XP_002154462.1|,gi|221125076|ref|XP_002154696.1|,gi|312861909|gb|ADR10434.1|	cnidarian-protein-db-20110505.fasta	41779.7	0.998	2	2	2	0.0244	0.0479
mascot-results	GD2	Chironex GD2	gd20 (F004496)	predicted protein [Nematostella vectensis]	gi|156219742|gb|EDO40620.1|,gi|156382685|ref|XP_001632683.1|,gi|162098719|gb|FC291943.1|FC291943	cnidarian-protein-db-20110505.fasta	22527.7	0.986	1	1	1	0.0122	0.06
mascot-results	GD2	Chironex GD2	gd20 (F004496)	toxin-1 [Chironex fleckeri]	gi|152211366|gb|ABS30940.1|,gi|160380600|sp|A7L035.1|CTX1_CHIFL	cnidarian-protein-db-20110505.fasta	51374.9	1	5	5	5	0.061	0.107
mascot-results	GD2	Chironex GD2	gd21 (F004497)	toxin-2 [Chironex fleckeri]	gi|152211368|gb|ABS30941.1|,gi|160380601|sp|A7L036.1|CTX2_CHIFL	cnidarian-protein-db-20110505.fasta	51669	1	4	4	4	0.0548	0.11
mascot-results	GD2	Chironex GD2	gd21 (F004497)	RecName: Full=Actin, non-muscle 6.2	gi|113296|sp|P17126.1|ACT_HYDVU,gi|159254|gb|AAA29205.1|,gi|221122242|ref|XP_002154462.1|,gi|221125076|ref|XP_002154696.1|,gi|312861909|gb|ADR10434.1|	cnidarian-protein-db-20110505.fasta	41779.7	0.993	1	1	1	0.0137	0.0426
mascot-results	GD2	Chironex GD2	gd21 (F004497)	toxin-1 [Chironex fleckeri]	gi|152211366|gb|ABS30940.1|,gi|160380600|sp|A7L035.1|CTX1_CHIFL	cnidarian-protein-db-20110505.fasta	51374.9	1	2	2	2	0.0274	0.0482
mascot-results	GD2	Chironex GD2	gd22 (F004498)	toxin-1 [Chironex fleckeri]	gi|152211366|gb|ABS30940.1|,gi|160380600|sp|A7L035.1|CTX1_CHIFL	cnidarian-protein-db-20110505.fasta	51374.9	1	4	4	4	0.0714	0.11
mascot-results	GD2	Chironex GD2	gd22 (F004498)	predicted protein [Nematostella vectensis]	gi|156223974|gb|EDO44804.1|,gi|156394507|ref|XP_001636867.1|	cnidarian-protein-db-20110505.fasta	50184.5	0.987	1	1	1	0.0179	0.0288
mascot-results	GD2	Chironex GD2	gd22 (F004498)	toxin-2 [Chironex fleckeri]	gi|152211368|gb|ABS30941.1|,gi|160380601|sp|A7L036.1|CTX2_CHIFL	cnidarian-protein-db-20110505.fasta	51669	1	2	2	2	0.0357	0.0714
mascot-results	GD2	Chironex GD2	gd23 (F004499)	toxin-2 [Chironex fleckeri]	gi|152211368|gb|ABS30941.1|,gi|160380601|sp|A7L036.1|CTX2_CHIFL	cnidarian-protein-db-20110505.fasta	51669	1	5	5	5	0.0746	0.16
mascot-results	GD2	Chironex GD2	gd23 (F004499)	RecName: Full=Actin, non-muscle 6.2	gi|113296|sp|P17126.1|ACT_HYDVU,gi|159254|gb|AAA29205.1|,gi|221122242|ref|XP_002154462.1|,gi|221125076|ref|XP_002154696.1|,gi|312861909|gb|ADR10434.1|	cnidarian-protein-db-20110505.fasta	41779.7	0.998	2	2	2	0.0299	0.0691
mascot-results	GD2	Chironex GD2	gd23 (F004499)	toxin-1 [Chironex fleckeri]	gi|152211366|gb|ABS30940.1|,gi|160380600|sp|A7L035.1|CTX1_CHIFL	cnidarian-protein-db-20110505.fasta	51374.9	1	5	5	6	0.0896	0.143
mascot-results	GD2	Chironex GD2	gd24 (F004500)	toxin-1 [Chironex fleckeri]	gi|152211366|gb|ABS30940.1|,gi|160380600|sp|A7L035.1|CTX1_CHIFL	cnidarian-protein-db-20110505.fasta	51374.9	1	6	6	6	0.0923	0.16
mascot-results	GD2	Chironex GD2	gd24 (F004500)	toxin-2 [Chironex fleckeri]	gi|152211368|gb|ABS30941.1|,gi|160380601|sp|A7L036.1|CTX2_CHIFL	cnidarian-protein-db-20110505.fasta	51669	1	7	7	8	0.123	0.238
mascot-results	GD2	Chironex GD2	gd25 (F004501)	toxin-1 [Chironex fleckeri]	gi|152211366|gb|ABS30940.1|,gi|160380600|sp|A7L035.1|CTX1_CHIFL	cnidarian-protein-db-20110505.fasta	51374.9	1	11	11	12	0.15	0.274
mascot-results	GD2	Chironex GD2	gd25 (F004501)	toxin-2 [Chironex fleckeri]	gi|152211368|gb|ABS30941.1|,gi|160380601|sp|A7L036.1|CTX2_CHIFL	cnidarian-protein-db-20110505.fasta	51669	1	12	12	12	0.15	0.431
mascot-results	GD2	Chironex GD2	gd26 (F004502)	PREDICTED: similar to beta-tubulin [Hydra magnipapillata]	gi|221129327|ref|XP_002161860.1|	cnidarian-protein-db-20110505.fasta	50031	0.978	1	1	1	0.0104	0.0224
mascot-results	GD2	Chironex GD2	gd26 (F004502)	toxin-2 [Chironex fleckeri]	gi|152211368|gb|ABS30941.1|,gi|160380601|sp|A7L036.1|CTX2_CHIFL	cnidarian-protein-db-20110505.fasta	51669	1	4	4	4	0.0417	0.145
mascot-results	GD2	Chironex GD2	gd26 (F004502)	RecName: Full=Actin, non-muscle 6.2	gi|113296|sp|P17126.1|ACT_HYDVU,gi|159254|gb|AAA29205.1|,gi|221122242|ref|XP_002154462.1|,gi|221125076|ref|XP_002154696.1|,gi|312861909|gb|ADR10434.1|	cnidarian-protein-db-20110505.fasta	41749.7	1	4	4	4	0.0417	0.125
mascot-results	GD2	Chironex GD2	gd26 (F004502)	toxin-1 [Chironex fleckeri]	gi|152211366|gb|ABS30940.1|,gi|160380600|sp|A7L035.1|CTX1_CHIFL	cnidarian-protein-db-20110505.fasta	51374.9	1	7	7	8	0.0833	0.171
mascot-results	GD2	Chironex GD2	gd27 (F004503)	toxin-1 [Chironex fleckeri]	gi|152211366|gb|ABS30940.1|,gi|160380600|sp|A7L035.1|CTX1_CHIFL	cnidarian-protein-db-20110505.fasta	51374.9	1	8	8	8	0.136	0.239
mascot-results	GD2	Chironex GD2	gd27 (F004503)	toxin-2 [Chironex fleckeri]	gi|152211368|gb|ABS30941.1|,gi|160380601|sp|A7L036.1|CTX2_CHIFL	cnidarian-protein-db-20110505.fasta	51669	1	9	9	10	0.169	0.357
mascot-results	GD2	Chironex GD2	gd28 (F004504)	toxin-1 [Chironex fleckeri]	gi|152211366|gb|ABS30940.1|,gi|160380600|sp|A7L035.1|CTX1_CHIFL	cnidarian-protein-db-20110505.fasta	51374.9	1	8	8	8	0.123	0.283
mascot-results	GD2	Chironex GD2	gd28 (F004504)	toxin-2 [Chironex fleckeri]	gi|152211368|gb|ABS30941.1|,gi|160380601|sp|A7L036.1|CTX2_CHIFL	cnidarian-protein-db-20110505.fasta	51669	1	6	6	6	0.0923	0.206
mascot-results	GD2	Chironex GD2	gd29 (F004505)	toxin-1 [Chironex fleckeri]	gi|152211366|gb|ABS30940.1|,gi|160380600|sp|A7L035.1|CTX1_CHIFL	cnidarian-protein-db-20110505.fasta	51374.9	1	17	17	22	0.272	0.346
mascot-results	GD2	Chironex GD2	gd29 (F004505)	toxin-2 [Chironex fleckeri]	gi|152211368|gb|ABS30941.1|,gi|160380601|sp|A7L036.1|CTX2_CHIFL	cnidarian-protein-db-20110505.fasta	51669	1	12	12	14	0.173	0.418
mascot-results	GD2	Chironex GD2	gd30 (F004506)	toxin-1 [Chironex fleckeri]	gi|152211366|gb|ABS30940.1|,gi|160380600|sp|A7L035.1|CTX1_CHIFL	cnidarian-protein-db-20110505.fasta	51374.9	1	18	18	21	0.253	0.368
mascot-results	GD2	Chironex GD2	gd30 (F004506)	toxin-2 [Chironex fleckeri]	gi|152211368|gb|ABS30941.1|,gi|160380601|sp|A7L036.1|CTX2_CHIFL	cnidarian-protein-db-20110505.fasta	51669	1	12	12	12	0.145	0.413
mascot-results	GD2	Chironex GD2	gd30 (F004506)	CqTX-A [Chiropsalmus quadrigatus]	gi|18146993|dbj|BAB82520.1|,gi|20137750|sp|P58762.1|CTXA_CHIQU	cnidarian-protein-db-20110505.fasta	51785.9	0.998	2	2	2	0.0241	0.227
mascot-results	GD2	Chironex GD2	gd31 (F004507)	toxin-1 [Chironex fleckeri]	gi|152211366|gb|ABS30940.1|,gi|160380600|sp|A7L035.1|CTX1_CHIFL	cnidarian-protein-db-20110505.fasta	51374.9	1	7	7	7	0.206	0.237
mascot-results	GD2	Chironex GD2	gd31 (F004507)	toxin-2 [Chironex fleckeri]	gi|152211368|gb|ABS30941.1|,gi|160380601|sp|A7L036.1|CTX2_CHIFL	cnidarian-protein-db-20110505.fasta	51669	1	2	2	2	0.0588	0.16
mascot-results	GD2	Chironex GD2	gd32 (F004508)	toxin-2 [Chironex fleckeri]	gi|152211368|gb|ABS30941.1|,gi|160380601|sp|A7L036.1|CTX2_CHIFL	cnidarian-protein-db-20110505.fasta	51669	1	1	1	1	0.0526	0.123
mascot-results	GD2	Chironex GD2	gd32 (F004508)	toxin-1 [Chironex fleckeri]	gi|152211366|gb|ABS30940.1|,gi|160380600|sp|A7L035.1|CTX1_CHIFL	cnidarian-protein-db-20110505.fasta	51374.9	1	4	4	4	0.211	0.164
mascot-results	GD2	Chironex GD2	gd33 (F004509)	toxin-1 [Chironex fleckeri]	gi|152211366|gb|ABS30940.1|,gi|160380600|sp|A7L035.1|CTX1_CHIFL	cnidarian-protein-db-20110505.fasta	51374.9	1	4	4	4	0.0755	0.125
mascot-results	GD2	Chironex GD2	gd33 (F004509)	nematogalectin-related [Aurelia aurita]	gi|308210736|dbj|BAJ22673.1|	cnidarian-protein-db-20110505.fasta	27565.7	0.981	1	1	1	0.0189	0.0341
mascot-results	GD2	Chironex GD2	gd33 (F004509)	toxin-2 [Chironex fleckeri]	gi|152211368|gb|ABS30941.1|,gi|160380601|sp|A7L036.1|CTX2_CHIFL	cnidarian-protein-db-20110505.fasta	51669	1	3	3	3	0.0566	0.177
mascot-results	GD2	Chironex GD2	gd34 (F004510)	toxin-1 [Chironex fleckeri]	gi|152211366|gb|ABS30940.1|,gi|160380600|sp|A7L035.1|CTX1_CHIFL	cnidarian-protein-db-20110505.fasta	51374.9	1	3	3	3	0.0612	0.107
mascot-results	GD2	Chironex GD2	gd34 (F004510)	toxin-2 [Chironex fleckeri]	gi|152211368|gb|ABS30941.1|,gi|160380601|sp|A7L036.1|CTX2_CHIFL	cnidarian-protein-db-20110505.fasta	51669	0.998	2	2	2	0.0408	0.13
mascot-results	GD2	Chironex GD2	gd35 (F004511)	toxin-1 [Chironex fleckeri]	gi|152211366|gb|ABS30940.1|,gi|160380600|sp|A7L035.1|CTX1_CHIFL	cnidarian-protein-db-20110505.fasta	51374.9	1	4	4	4	0.0635	0.105
mascot-results	GD2	Chironex GD2	gd35 (F004511)	nematogalectin-related [Aurelia aurita]	gi|308210736|dbj|BAJ22673.1|	cnidarian-protein-db-20110505.fasta	27565.7	1	5	5	5	0.0794	0.17
mascot-results	GD2	Chironex GD2	gd35 (F004511)	toxin-2 [Chironex fleckeri]	gi|152211368|gb|ABS30941.1|,gi|160380601|sp|A7L036.1|CTX2_CHIFL	cnidarian-protein-db-20110505.fasta	51669	1	3	3	3	0.0476	0.119
mascot-results	GD2	Chironex GD2	gd35 (F004511)	PREDICTED: similar to predicted protein [Hydra magnipapillata]	gi|221116853|ref|XP_002155074.1|	cnidarian-protein-db-20110505.fasta	91558.1	0.998	2	2	2	0.0317	0.0304
mascot-results	GD2	Chironex GD2	gd36 (F004512)	toxin-1 [Chironex fleckeri]	gi|152211366|gb|ABS30940.1|,gi|160380600|sp|A7L035.1|CTX1_CHIFL	cnidarian-protein-db-20110505.fasta	51374.9	1	3	3	3	0.0698	0.0768
mascot-results	GD2	Chironex GD2	gd36 (F004512)	nematogalectin-related [Aurelia aurita]	gi|308210736|dbj|BAJ22673.1|	cnidarian-protein-db-20110505.fasta	27565.7	0.998	2	2	2	0.0465	0.0758
mascot-results	GD2	Chironex GD2	gd36 (F004512)	PREDICTED: similar to predicted protein [Hydra magnipapillata]	gi|221116853|ref|XP_002155074.1|	cnidarian-protein-db-20110505.fasta	91558.1	0.99	1	1	1	0.0233	0.0127
mascot-results	GD2	Chironex GD2	gd37 (F004513)	nematogalectin-related [Aurelia aurita]	gi|308210736|dbj|BAJ22673.1|	cnidarian-protein-db-20110505.fasta	27565.7	0.946	1	1	1	0.0111	0.0417
mascot-results	GD2	Chironex GD2	gd37 (F004513)	toxin-2 [Chironex fleckeri]	gi|152211368|gb|ABS30941.1|,gi|160380601|sp|A7L036.1|CTX2_CHIFL	cnidarian-protein-db-20110505.fasta	51669	0.979	1	1	1	0.0111	0.0303
mascot-results	GD2	Chironex GD2	gd37 (F004513)	PREDICTED: similar to PLC-deltaH, partial [Hydra magnipapillata]	gi|221106053|ref|XP_002159226.1|,gi|221125261|ref|XP_002167573.1|,gi|259454862|emb|CBF74623.1|,gi|259476065|emb|CBF62914.1|,gi|300539657|emb|CBU87790.1|,gi|300648308|emb|CBU96737.1|,gi|4521179|dbj|BAA76278.1|	cnidarian-protein-db-20110505.fasta	84455.8	0.946	1	1	1	0.0111	0.0122
mascot-results	GD2	Chironex GD2	gd37 (F004513)	toxin-1 [Chironex fleckeri]	gi|152211366|gb|ABS30940.1|,gi|160380600|sp|A7L035.1|CTX1_CHIFL	cnidarian-protein-db-20110505.fasta	51374.9	1	2	2	2	0.0222	0.0702
mascot-results	GD2	Chironex GD2	gd37 (F004513)	74 1 760 CBHN1246.fwd CBHN Metridium senile tentacle Metridium senile cDNA clone CBHN1246 5', mRNA sequence; translated	gi|163693546|gb|FC841131.1|FC841131,gi|163704245|gb|FC845775.1|FC845775	cnidarian-protein-db-20110505.fasta	25789.5	0.946	1	1	1	0.0111	0.0356
mascot-results	GD2	Chironex GD2	gd38 (F004514)	nematogalectin-related [Aurelia aurita]	gi|308210736|dbj|BAJ22673.1|	cnidarian-protein-db-20110505.fasta	27565.7	0.995	1	1	1	0.0159	0.0341
mascot-results	GD2	Chironex GD2	gd38 (F004514)	predicted protein [Nematostella vectensis]	gi|156222432|gb|EDO43276.1|,gi|156390562|ref|XP_001635339.1|	cnidarian-protein-db-20110505.fasta	74531.5	0.948	1	1	1	0.0159	0.0131
mascot-results	GD2	Chironex GD2	gd38 (F004514)	143 172 806 CU430716 Clytia hemisphaerica library Clytia hemisphaerica cDNA clone SA0AAB18YL16 5', mRNA sequence; translated	gi|167797601|gb|CU430716.1|CU430716	cnidarian-protein-db-20110505.fasta	22701.2	0.948	1	1	1	0.0159	0.0472
mascot-results	GD2	Chironex GD2	gd38 (F004514)	89 1 700 av01034e23r1.1 Symbiotic sea anemone (Anemonia viridis) cDNA library Anemonia viridis cDNA, mRNA sequence; translated	gi|219233028|gb|FK752371.1|FK752371	cnidarian-protein-db-20110505.fasta	24384.5	0.948	1	1	1	0.0159	0.0944
mascot-results	GD2	Chironex GD2	gd40 (F004476)	134 529 639 CAGN10239.fwd CAGN Nematostella vectensis Nemve mixed stages unfert eggs to primary polyps Nematostella vectensis cDNA clone CAGN10239 5', mRNA sequence; minus strand; translated	gi|162064020|gb|FC256019.1|FC256019	cnidarian-protein-db-20110505.fasta	4509.3	0.95	1	1	1	0.037	0.167
mascot-results	GD2	Chironex GD2	gd40 (F004476)	0 1 751 CAGH2579.fwd CAGH Nematostella vectensis Nemve Late embryo <24hrs Nematostella vectensis cDNA clone CAGH2579 5', mRNA sequence; translated	gi|162051521|gb|FC243467.1|FC243467	cnidarian-protein-db-20110505.fasta	29293	0.95	1	1	1	0.037	0.0319
mascot-results	GD2	Chironex GD2	gd40 (F004476)	predicted protein [Nematostella vectensis]	gi|156223872|gb|EDO44703.1|,gi|156394304|ref|XP_001636766.1|,gi|162108959|gb|FC300477.1|FC300477	cnidarian-protein-db-20110505.fasta	16662.7	0.95	1	1	1	0.037	0.0811
mascot-results	GD2	Chironex GD2	gd40 (F004476)	PREDICTED: similar to ATP-dependent DNA helicase PIF1 [Hydra magnipapillata]	gi|221121357|ref|XP_002162573.1|,gi|221131535|ref|XP_002161224.1|	cnidarian-protein-db-20110505.fasta	40041.9	0.95	1	1	1	0.037	0.0165
mascot-results	GD2	Chironex GD2	gd40 (F004476)	121 1 396 CAIC8352.fwd CAIC Nematostella vectensis Nemve whole embryos normalized Nematostella vectensis cDNA clone CAIC8352 5', mRNA sequence; translated	gi|162129214|gb|FC321809.1|FC321809,gi|82864652|gb|DV083259.1|DV083259,gi|82869428|gb|DV088035.1|DV088035	cnidarian-protein-db-20110505.fasta	14864.1	0.95	1	1	1	0.037	0.084
mascot-results	GD2	Chironex GD2	gd6 (F004482)	toxin-1 [Chironex fleckeri]	gi|152211366|gb|ABS30940.1|,gi|160380600|sp|A7L035.1|CTX1_CHIFL	cnidarian-protein-db-20110505.fasta	51374.9	1	1	1	1	0.0435	0.0175
mascot-results	GD2	Chironex GD2	gd7 (F004483)	toxin-2 [Chironex fleckeri]	gi|152211368|gb|ABS30941.1|,gi|160380601|sp|A7L036.1|CTX2_CHIFL	cnidarian-protein-db-20110505.fasta	51669	0.987	1	1	1	0.0714	0.0216
mascot-results	GD2	Chironex GD2	gd9 (F004485)	RecName: Full=Actin, non-muscle 6.2	gi|113296|sp|P17126.1|ACT_HYDVU,gi|159254|gb|AAA29205.1|,gi|221122242|ref|XP_002154462.1|,gi|221125076|ref|XP_002154696.1|,gi|312861909|gb|ADR10434.1|	cnidarian-protein-db-20110505.fasta	41779.7	0.998	2	2	2	0.0741	0.0479
mascot-results	GD2	Chironex GD2	gd9 (F004485)	toxin-2 [Chironex fleckeri]	gi|152211368|gb|ABS30941.1|,gi|160380601|sp|A7L036.1|CTX2_CHIFL	cnidarian-protein-db-20110505.fasta	51669	0.998	2	2	2	0.0741	0.0433
mascot-results	GD2	Chironex GD2	gd9 (F004485)	PREDICTED: hypothetical protein [Hydra magnipapillata]	gi|221113955|ref|XP_002163983.1|	cnidarian-protein-db-20110505.fasta	20027.3	0.998	2	2	3	0.111	0.136
END OF FILE
