# Supplementary material for: Venom Proteome of the Box Jellyfish Chironex fleckeri
Source: PLoS One. 2012 Dec 7;7(12):e47866. doi: 10.1371/journal.pone.0047866 (PMC3517583; doi:10.1371/journal.pone.0047866)
Supplement: Information S2 — Peaks peptide report. Excel spreadsheet containing full peptide information for C. fleckeri PEAKS identifications. (XLSX) [file pone.0047866.s002.xlsx]

## Sheet: gd1
Protein Group	Protein ID	Protein Accession	Peptide	Unique	-10lgP	Mass	ppm	m/z	Z	RT	Scan	#Spec	Start	End	PTM
1	1	gi|160380600	K.AVQEQSDQELQEALYGVK.R	Y	108.7	2033.99	-5.8	1018	2	51.02	F65:36490	9	142	159	N
1	1	gi|160380600	K.FAYVPQNADGALFFVDGIPSK.V	Y	88.28	2255.13	-13.1	1128.56	2	61.49	F64:35918	10	423	443	N
1	1	gi|160380600	K.KAVQEQSDQELQEALYGVK.R	Y	85.38	2162.09	-0.2	1082.05	2	48.06	F64:35585	2	141	159	N
1	1	gi|160380600	T.SDLSPTEVSALAANVPIYQGVR.F	Y	79.49	2286.19	-12.4	1144.09	2	58.28	F65:36672	12	177	198	N
1	1	gi|160380600	K.VM(+15.99)GAIGSLSTAVGK.F	N	78	1305.7	-11.3	653.848	2	45.03	F56:28629	17	69	82	Y
1	1	gi|160380600	K.NDDKETYLFLSYLYPR.E	Y	75.43	2035.99	-7.2	1018.99	2	62.81	F64:35949	9	280	295	N
1	1	gi|160380600	R.M(+15.99)LTM(+15.99)LELFTDLC(+57.02)SLR.D	N	69.95	1873.9	-24.3	937.934	2	62.97	F61:33473	8	221	235	Y
1	1	gi|160380600	K.IASGC(+57.02)LDILVGISSVLK.D	N	66.55	1743.98	-18.7	872.981	2	67.65	F62:35032	4	91	107	Y
1	1	gi|160380600	R.DLILLDLYQLVATPGHSPNIASGIK.E	N	64.59	2647.46	-1.8	883.492	3	67.94	F64:36056	9	236	260	N
1	1	gi|160380600	R.DLILLDLYQLVATPGHSPN.I	N	64.54	2078.1	-16.5	1040.04	2	67.94	F62:35047	1	236	254	N
1	1	gi|160380600	R.YGNYILFTHK.R	Y	60.4	1254.64	-11.9	628.32	2	45.71	F64:35516	8	382	391	N
1	1	gi|160380600	M.GAIGSLSTAVGK.F	N	55.84	1059.59	-11	1060.59	1	41.37	F62:34001	2	71	82	N
1	1	gi|160380600	Q.NADGALFFVDGIPSK.V	Y	54.55	1549.78	-7.1	775.891	2	54.75	F62:34597	2	429	443	N
1	1	gi|160380600	K.AEESVGSVVK.K	N	54.55	1003.52	-9.7	502.762	2	35.86	F56:28402	6	131	140	N
1	1	gi|160380600	K.ETYLFLSYLYPR.E	N	53.09	1563.8	-13.2	782.896	2	63.51	F62:34920	3	284	295	N
1	1	gi|160380600	R.KIFNFFDLM(+15.99)K.V	Y	50.42	1317.68	-6.3	659.843	2	54.26	F62:34578	5	303	312	Y
1	1	gi|160380600	R.NDDLEKFNFVPVK.L	N	50.37	1563.79	2.9	782.906	2	51.56	F64:35685	1	393	405	N
1	1	gi|160380600	R.FIAM(+15.99)VVQR.I	N	48.62	978.532	-13	490.267	2	38.92	F54:26877	23	199	206	Y
1	1	gi|160380600	K.FNFVPVKLEK.R	Y	47.36	1219.7	-5.8	610.852	2	49.98	F64:35640	2	399	408	N
1	1	gi|160380600	K.IFNFFDLM(+15.99)K.V	Y	46.4	1189.58	-19.5	595.788	2	59.86	F61:33378	14	304	312	Y
1	1	gi|160380600	A.ESTISSGLNSLK.T	Y	45.55	1234.64	-16	1235.63	1	41.08	F62:33983	3	21	32	N
1	1	gi|160380600	K.LNDGYYSIK.T	Y	44.66	1071.52	-11.5	536.763	2	40.22	F60:31559	13	362	370	N
1	1	gi|160380600	K.VGYGNQGYFTLVE	Y	41.53	1445.68	-6.6	723.844	2	55.79	F64:35783	6	444	456	N
1	1	gi|160380600	R.FIAMVVQR.I	N	38.91	962.537	-0.8	482.276	2	43.65	F64:35436	2	199	206	N
1	1	gi|160380600	K.KVFEDLLK.N	N	38.3	990.575	-14.3	496.288	2	42.27	F62:34050	6	272	279	N
1	1	gi|160380600	K.AFLDGVR.N	N	38.14	776.418	-17.8	777.411	1	41.33	F64:35358	15	167	173	N
1	1	gi|160380600	K.VFEDLLK.N	N	38.1	862.48	-6.6	432.244	2	48.81	F65:36435	23	273	279	N
1	1	gi|160380600	I.SSGLNSLK.T	Y	37.39	804.434	-10.5	805.433	1	41.14	F62:33991	2	25	32	N
1	1	gi|160380600	I.GSLSTAVGK.F	N	36.4	818.45	-4.1	819.454	1	41.41	F62:34005	2	74	82	N
1	1	gi|160380600	R.YGNYILFTH.K	Y	36.09	1126.54	2.2	564.281	2	48.52	F62:34346	1	382	390	N
1	1	gi|160380600	R.EIYLLSSK.E	Y	36.07	951.528	-30.4	952.506	1	44.52	F64:35470	17	410	417	N
1	1	gi|160380600	K.FNFVPVK.L	N	35.66	849.475	-4	425.743	2	46.87	F42:22231	18	399	405	N
1	1	gi|160380600	K.LDKLNDGYYSIK.T	Y	35.57	1427.73	-12.7	476.911	3	40.39	F62:33972	5	359	370	N
1	1	gi|160380600	K.REIYLLSSK.E	Y	35.44	1107.63	-11.8	554.815	2	41.14	F64:35353	3	409	417	N
1	1	gi|160380600	L.NDGYYSIK.T	Y	33.94	958.44	-21.9	959.426	1	37.82	F62:33821	1	363	370	N
1	1	gi|160380600	V.PQNADGALFFVDGIPSK.V	Y	32.16	1774.89	3.6	888.455	2	61.58	F64:35916	1	427	443	N
1	1	gi|160380600	K.IFSNVHWPNYFM(+15.99)C(+57.02)SSNDYLALIC(+57.02)TK.P	Y	30.74	3095.4	-45.7	1032.76	3	62.89	F62:34897	1	328	352	Y
1	1	gi|160380600	L.AANVPIYQGVR.F	Y	30.1	1186.65	-23.3	594.316	2	38.68	F62:33864	1	188	198	N
1	1	gi|160380600	V.PIYQGVR.F	Y	30.09	831.46	-28.9	832.443	1	56.89	F62:34687	3	192	198	N
1	1	gi|160380600	E.LFTDLC(+57.02)SLR.D	N	28.21	1123.57	4.3	562.794	2	50.47	F64:35655	1	227	235	Y
1	1	gi|160380600	N.DGYYSIK.T	Y	27.21	844.397	-30.8	845.378	1	37.84	F62:33826	2	364	370	N
1	1	gi|160380600	F.EDLLK.N	N	26.45	616.343	-36.2	617.328	1	45.9	F61:32886	9	275	279	N
1	1	gi|160380600	N.FFDLM(+15.99)K.V	N	26.41	815.389	14.7	816.408	1	59	F62:34765	8	307	312	Y
1	1	gi|160380600	Y.GNYILFTHK.R	Y	26.37	1091.58	-4	546.793	2	43.17	F62:34099	1	383	391	N
1	1	gi|160380600	Q.EALYGVK.R	N	25.69	778.423	-23.3	779.412	1	56.09	F62:34655	1	153	159	N
1	1	gi|160380600	F.LDGVR.N	N	25.31	558.313	-14.4	559.312	1	43.68	F56:28597	11	169	173	N
1	1	gi|160380600	F.LSYLYPR.E	N	22.42	910.491	-7	456.25	2	40.31	F62:33943	2	289	295	N
1	1	gi|160380600	F.NFVPVK.L	N	22.31	702.406	-9.5	703.407	1	43.66	F62:34126	2	400	405	N
1	1	gi|160380600	I.YLLSSK.E	N	21.98	709.401	-1.5	355.707	2	42.52	F62:34060	1	412	417	N
1	1	gi|160380600	V.FEDLLK.N	N	20.71	763.412	-20.4	764.403	1	49.76	F57:29627	3	274	279	N
1	1	gi|160380600	Y.LLSSK.E	N	19.72	546.338	-17.8	547.335	1	44.74	F64:35478	1	413	417	N
1	1	gi|160380600	N.FVPVK.L	N	19.08	588.364	-12.3	589.364	1	43.6	F62:34123	2	401	405	N
1	1	gi|160380600	K.IFNFFD.L	Y	18.9	801.37	2	802.379	1	60.74	F64:35901	1	304	309	N
1	1	gi|160380600	S.YLYPR.E	N	18.21	710.375	-8.8	711.376	1	40.65	F62:33964	2	291	295	N
1	1	gi|160380600	F.FVDGIPSK.V	Y	16.79	861.46	-15.3	431.73	2	36.35	F62:33760	1	436	443	N
1	1	gi|160380600	F.NFFDLM(+15.99)K.V	Y	15.98	929.432	-14.8	930.425	1	58.96	F62:34767	2	306	312	Y
1	1	gi|160380600	L.SYLYPR.E	N	15.24	797.407	-18.4	798.4	1	60.88	F62:34833	1	290	295	N
1	1	gi|160380600	R.YGNYILF.T	Y	14.8	888.438	-15.9	889.431	1	58.74	F42:22497	2	382	388	N
1	1	gi|160380600	K.NDDKETYLFLSY.L	Y	12.81	1506.69	-4.9	754.347	2	56.81	F64:35803	1	280	291	N
1	1	gi|160380600	I.AM(+15.99)VVQR.I	N	11.3	718.38	-21.6	719.371	1	38.73	F60:31505	1	201	206	Y
1	1	gi|160380600	S.GDPAK.I	N	10.53	486.244	-33.6	487.235	1	40.64	F76:41917	1	86	90	N
1	2	gi|152211366	K.AVQEQSDQELQEALYGVK.R	Y	108.7	2033.99	-5.8	1018	2	51.02	F65:36490	9	142	159	N
1	2	gi|152211366	K.FAYVPQNADGALFFVDGIPSK.V	Y	88.28	2255.13	-13.1	1128.56	2	61.49	F64:35918	10	423	443	N
1	2	gi|152211366	K.KAVQEQSDQELQEALYGVK.R	Y	85.38	2162.09	-0.2	1082.05	2	48.06	F64:35585	2	141	159	N
1	2	gi|152211366	T.SDLSPTEVSALAANVPIYQGVR.F	Y	79.49	2286.19	-12.4	1144.09	2	58.28	F65:36672	12	177	198	N
1	2	gi|152211366	K.VM(+15.99)GAIGSLSTAVGK.F	N	78	1305.7	-11.3	653.848	2	45.03	F56:28629	17	69	82	Y
1	2	gi|152211366	K.NDDKETYLFLSYLYPR.E	Y	75.43	2035.99	-7.2	1018.99	2	62.81	F64:35949	9	280	295	N
1	2	gi|152211366	R.M(+15.99)LTM(+15.99)LELFTDLC(+57.02)SLR.D	N	69.95	1873.9	-24.3	937.934	2	62.97	F61:33473	8	221	235	Y
1	2	gi|152211366	K.IASGC(+57.02)LDILVGISSVLK.D	N	66.55	1743.98	-18.7	872.981	2	67.65	F62:35032	4	91	107	Y
1	2	gi|152211366	R.DLILLDLYQLVATPGHSPNIASGIK.E	N	64.59	2647.46	-1.8	883.492	3	67.94	F64:36056	9	236	260	N
1	2	gi|152211366	R.DLILLDLYQLVATPGHSPN.I	N	64.54	2078.1	-16.5	1040.04	2	67.94	F62:35047	1	236	254	N
1	2	gi|152211366	R.YGNYILFTHK.R	Y	60.4	1254.64	-11.9	628.32	2	45.71	F64:35516	8	382	391	N
1	2	gi|152211366	M.GAIGSLSTAVGK.F	N	55.84	1059.59	-11	1060.59	1	41.37	F62:34001	2	71	82	N
1	2	gi|152211366	Q.NADGALFFVDGIPSK.V	Y	54.55	1549.78	-7.1	775.891	2	54.75	F62:34597	2	429	443	N
1	2	gi|152211366	K.AEESVGSVVK.K	N	54.55	1003.52	-9.7	502.762	2	35.86	F56:28402	6	131	140	N
1	2	gi|152211366	K.ETYLFLSYLYPR.E	N	53.09	1563.8	-13.2	782.896	2	63.51	F62:34920	3	284	295	N
1	2	gi|152211366	R.KIFNFFDLM(+15.99)K.V	Y	50.42	1317.68	-6.3	659.843	2	54.26	F62:34578	5	303	312	Y
1	2	gi|152211366	R.NDDLEKFNFVPVK.L	N	50.37	1563.79	2.9	782.906	2	51.56	F64:35685	1	393	405	N
1	2	gi|152211366	R.FIAM(+15.99)VVQR.I	N	48.62	978.532	-13	490.267	2	38.92	F54:26877	23	199	206	Y
1	2	gi|152211366	K.FNFVPVKLEK.R	Y	47.36	1219.7	-5.8	610.852	2	49.98	F64:35640	2	399	408	N
1	2	gi|152211366	K.IFNFFDLM(+15.99)K.V	Y	46.4	1189.58	-19.5	595.788	2	59.86	F61:33378	14	304	312	Y
1	2	gi|152211366	A.ESTISSGLNSLK.T	Y	45.55	1234.64	-16	1235.63	1	41.08	F62:33983	3	21	32	N
1	2	gi|152211366	K.LNDGYYSIK.T	Y	44.66	1071.52	-11.5	536.763	2	40.22	F60:31559	13	362	370	N
1	2	gi|152211366	K.VGYGNQGYFTLVE	Y	41.53	1445.68	-6.6	723.844	2	55.79	F64:35783	6	444	456	N
1	2	gi|152211366	R.FIAMVVQR.I	N	38.91	962.537	-0.8	482.276	2	43.65	F64:35436	2	199	206	N
1	2	gi|152211366	K.KVFEDLLK.N	N	38.3	990.575	-14.3	496.288	2	42.27	F62:34050	6	272	279	N
1	2	gi|152211366	K.AFLDGVR.N	N	38.14	776.418	-17.8	777.411	1	41.33	F64:35358	15	167	173	N
1	2	gi|152211366	K.VFEDLLK.N	N	38.1	862.48	-6.6	432.244	2	48.81	F65:36435	23	273	279	N
1	2	gi|152211366	I.SSGLNSLK.T	Y	37.39	804.434	-10.5	805.433	1	41.14	F62:33991	2	25	32	N
1	2	gi|152211366	I.GSLSTAVGK.F	N	36.4	818.45	-4.1	819.454	1	41.41	F62:34005	2	74	82	N
1	2	gi|152211366	R.YGNYILFTH.K	Y	36.09	1126.54	2.2	564.281	2	48.52	F62:34346	1	382	390	N
1	2	gi|152211366	R.EIYLLSSK.E	Y	36.07	951.528	-30.4	952.506	1	44.52	F64:35470	17	410	417	N
1	2	gi|152211366	K.FNFVPVK.L	N	35.66	849.475	-4	425.743	2	46.87	F42:22231	18	399	405	N
1	2	gi|152211366	K.LDKLNDGYYSIK.T	Y	35.57	1427.73	-12.7	476.911	3	40.39	F62:33972	5	359	370	N
1	2	gi|152211366	K.REIYLLSSK.E	Y	35.44	1107.63	-11.8	554.815	2	41.14	F64:35353	3	409	417	N
1	2	gi|152211366	L.NDGYYSIK.T	Y	33.94	958.44	-21.9	959.426	1	37.82	F62:33821	1	363	370	N
1	2	gi|152211366	V.PQNADGALFFVDGIPSK.V	Y	32.16	1774.89	3.6	888.455	2	61.58	F64:35916	1	427	443	N
1	2	gi|152211366	K.IFSNVHWPNYFM(+15.99)C(+57.02)SSNDYLALIC(+57.02)TK.P	Y	30.74	3095.4	-45.7	1032.76	3	62.89	F62:34897	1	328	352	Y
1	2	gi|152211366	L.AANVPIYQGVR.F	Y	30.1	1186.65	-23.3	594.316	2	38.68	F62:33864	1	188	198	N
1	2	gi|152211366	V.PIYQGVR.F	Y	30.09	831.46	-28.9	832.443	1	56.89	F62:34687	3	192	198	N
1	2	gi|152211366	E.LFTDLC(+57.02)SLR.D	N	28.21	1123.57	4.3	562.794	2	50.47	F64:35655	1	227	235	Y
1	2	gi|152211366	N.DGYYSIK.T	Y	27.21	844.397	-30.8	845.378	1	37.84	F62:33826	2	364	370	N
1	2	gi|152211366	F.EDLLK.N	N	26.45	616.343	-36.2	617.328	1	45.9	F61:32886	9	275	279	N
1	2	gi|152211366	N.FFDLM(+15.99)K.V	N	26.41	815.389	14.7	816.408	1	59	F62:34765	8	307	312	Y
1	2	gi|152211366	Y.GNYILFTHK.R	Y	26.37	1091.58	-4	546.793	2	43.17	F62:34099	1	383	391	N
1	2	gi|152211366	Q.EALYGVK.R	N	25.69	778.423	-23.3	779.412	1	56.09	F62:34655	1	153	159	N
1	2	gi|152211366	F.LDGVR.N	N	25.31	558.313	-14.4	559.312	1	43.68	F56:28597	11	169	173	N
1	2	gi|152211366	F.LSYLYPR.E	N	22.42	910.491	-7	456.25	2	40.31	F62:33943	2	289	295	N
1	2	gi|152211366	F.NFVPVK.L	N	22.31	702.406	-9.5	703.407	1	43.66	F62:34126	2	400	405	N
1	2	gi|152211366	I.YLLSSK.E	N	21.98	709.401	-1.5	355.707	2	42.52	F62:34060	1	412	417	N
1	2	gi|152211366	V.FEDLLK.N	N	20.71	763.412	-20.4	764.403	1	49.76	F57:29627	3	274	279	N
1	2	gi|152211366	Y.LLSSK.E	N	19.72	546.338	-17.8	547.335	1	44.74	F64:35478	1	413	417	N
1	2	gi|152211366	N.FVPVK.L	N	19.08	588.364	-12.3	589.364	1	43.6	F62:34123	2	401	405	N
1	2	gi|152211366	K.IFNFFD.L	Y	18.9	801.37	2	802.379	1	60.74	F64:35901	1	304	309	N
1	2	gi|152211366	S.YLYPR.E	N	18.21	710.375	-8.8	711.376	1	40.65	F62:33964	2	291	295	N
1	2	gi|152211366	F.FVDGIPSK.V	Y	16.79	861.46	-15.3	431.73	2	36.35	F62:33760	1	436	443	N
1	2	gi|152211366	F.NFFDLM(+15.99)K.V	Y	15.98	929.432	-14.8	930.425	1	58.96	F62:34767	2	306	312	Y
1	2	gi|152211366	L.SYLYPR.E	N	15.24	797.407	-18.4	798.4	1	60.88	F62:34833	1	290	295	N
1	2	gi|152211366	R.YGNYILF.T	Y	14.8	888.438	-15.9	889.431	1	58.74	F42:22497	2	382	388	N
1	2	gi|152211366	K.NDDKETYLFLSY.L	Y	12.81	1506.69	-4.9	754.347	2	56.81	F64:35803	1	280	291	N
1	2	gi|152211366	I.AM(+15.99)VVQR.I	N	11.3	718.38	-21.6	719.371	1	38.73	F60:31505	1	201	206	Y
1	2	gi|152211366	S.GDPAK.I	N	10.53	486.244	-33.6	487.235	1	40.64	F76:41917	1	86	90	N
2	3	gi|160380601	K.AIQEQSDQELQEALYGVK.R	Y	92.24	2048.01	-8	1025	2	51.79	F64:35689	8	139	156	N
2	3	gi|160380601	K.TDDEETFLFLSYLYPK.E	Y	91.1	1979.94	-30.5	990.947	2	67.49	F61:33583	7	277	292	N
2	3	gi|160380601	K.VM(+15.99)GAIGSLGTAIGK.F	Y	74.58	1289.7	-18.1	645.846	2	45.47	F60:31740	18	66	79	Y
2	3	gi|160380601	R.M(+15.99)LTM(+15.99)LELFTDLC(+57.02)SIR.D	N	69.95	1873.9	-24.3	937.934	2	62.97	F61:33473	8	218	232	Y
2	3	gi|160380601	R.NEESDLRPTEVSALAANIPVYQGVR.F	Y	67	2727.38	-26.2	910.111	3	56.68	F60:32077	14	171	195	N
2	3	gi|160380601	S.IASGC(+57.02)LDILVGISSVLK.D	N	66.55	1743.98	-18.7	872.981	2	67.65	F62:35032	4	88	104	Y
2	3	gi|160380601	R.DLILLDLHQLIATPGHSPNIASGIK.E	Y	64.09	2635.47	-7.7	879.49	3	63.38	F62:34916	2	233	257	N
2	3	gi|160380601	K.AEESVSSVVTK.A	Y	60.45	1134.58	-9.5	568.29	2	35.41	F60:31406	13	128	138	N
2	3	gi|160380601	R.DLILLDLHQLIATPGHSPN.I	Y	60.2	2066.12	-4.5	1034.06	2	63.72	F62:34928	2	233	251	N
2	3	gi|160380601	S.ESTISSGLASLK.A	Y	54.3	1191.63	-19.2	596.813	2	44.88	F60:31734	12	18	29	N
2	3	gi|160380601	S.DLRPTEVSALAANIPVYQGVR.F	Y	52.49	2268.22	-21.4	1135.09	2	60.39	F62:34818	1	175	195	N
2	3	gi|160380601	K.FFDLIEVK.Y	Y	52.41	1009.55	-20.4	505.771	2	56.35	F56:28919	18	304	311	N
2	3	gi|160380601	K.FSFVPVQVK.G	Y	50.96	1049.59	-17.5	525.793	2	51.32	F60:31916	16	396	404	N
2	3	gi|160380601	K.TANGLLSILK.D	Y	50.02	1028.62	-5.1	515.316	2	55.82	F42:22446	9	426	435	N
2	3	gi|160380601	K.WPHNFAYSQK.T	Y	49.55	1276.6	3.9	426.542	3	41.55	F64:35367	2	416	425	N
2	3	gi|160380601	R.FIAM(+15.99)VVQR.I	N	48.62	978.532	-13	490.267	2	38.92	F54:26877	23	196	203	Y
2	3	gi|160380601	K.LGYGNQGFFTISTYS.N	Y	42.73	1653.77	-17.8	827.876	2	57.79	F62:34722	3	441	455	N
2	3	gi|160380601	E.ESVSSVVTK.A	Y	42.47	934.497	-14.8	935.49	1	34.16	F62:33636	1	130	138	N
2	3	gi|160380601	K.AYLLSTK.K	Y	41.03	794.454	-14.7	795.449	1	37.74	F64:35252	11	408	414	N
2	3	gi|160380601	K.LSDGFYTIK.T	Y	40.11	1042.53	-26.4	522.26	2	42.86	F61:32740	13	359	367	N
2	3	gi|160380601	K.FQSGDPASIASGC(+57.02)LDILVGISSVLK.D	Y	39.47	2533.31	4.3	845.447	3	67.93	F64:36051	1	80	104	Y
2	3	gi|160380601	R.FIAMVVQR.I	N	38.91	962.537	-0.8	482.276	2	43.65	F64:35436	2	196	203	N
2	3	gi|160380601	K.AFLDGVR.N	N	38.14	776.418	-17.8	777.411	1	41.33	F64:35358	15	164	170	N
2	3	gi|160380601	R.VFEDLLK.T	N	38.1	862.48	-6.6	432.244	2	48.81	F65:36435	23	270	276	N
2	3	gi|160380601	S.DGFYTIK.T	Y	36.76	842.417	-6.5	843.419	1	42.59	F62:34067	1	361	367	N
2	3	gi|160380601	K.KWPHNFAYSQK.T	Y	36.5	1404.69	3.3	469.24	3	38.73	F64:35281	2	415	425	N
2	3	gi|160380601	K.LGYGNQGF.F	Y	33.53	854.392	-7.5	855.393	1	41.72	F62:34019	1	441	448	N
2	3	gi|160380601	I.SSGLASLK.A	N	32.26	761.428	-14.9	762.424	1	41.88	F62:34028	3	22	29	N
2	3	gi|160380601	K.LGYGNQGFF.T	Y	31.8	1001.46	-11	1002.46	1	52.12	F62:34487	1	441	449	N
2	3	gi|160380601	I.GSLGTAIGK.F	Y	29.79	802.455	-14.4	803.451	1	43.19	F62:34098	1	71	79	N
2	3	gi|160380601	I.PVYQGVR.F	N	29.07	817.445	-22.7	818.433	1	54.83	F62:34600	1	189	195	N
2	3	gi|160380601	L.SDGFYTIK.T	Y	28.37	929.449	-6	930.451	1	42.62	F62:34066	1	360	367	N
2	3	gi|160380601	E.LFTDLC(+57.02)SIR.D	N	28.21	1123.57	4.3	562.794	2	50.47	F64:35655	1	224	232	Y
2	3	gi|160380601	K.LDLSGGQAL.S	Y	27.94	872.46	-6.5	873.462	1	44.91	F62:34186	1	318	326	N
2	3	gi|160380601	F.VPVQVK.G	N	27.82	668.422	-13.8	669.42	1	51.01	F64:35665	1	399	404	N
2	3	gi|160380601	F.EDLLK.T	N	26.45	616.343	-36.2	617.328	1	45.9	F61:32886	9	272	276	N
2	3	gi|160380601	Q.EALYGVK.R	N	25.69	778.423	-23.3	779.412	1	56.09	F62:34655	1	150	156	N
2	3	gi|160380601	S.FVPVQVK.G	Y	25.46	815.49	-4.1	816.494	1	50.92	F64:35662	1	398	404	N
2	3	gi|160380601	F.LDGVR.N	N	25.31	558.313	-14.4	559.312	1	43.68	F56:28597	11	166	170	N
2	3	gi|160380601	L.LSILK.D	N	22.27	572.39	-19.5	573.386	1	44.01	F60:31689	1	431	435	N
2	3	gi|160380601	A.NGLLSILK.D	Y	22.05	856.538	-14.9	857.533	1	52.99	F62:34542	1	428	435	N
2	3	gi|160380601	Y.LLSTK.K	N	21.57	560.353	-18	561.351	1	37.76	F64:35251	1	410	414	N
2	3	gi|160380601	V.FEDLLK.T	N	20.71	763.412	-20.4	764.403	1	49.76	F57:29627	3	271	276	N
2	3	gi|160380601	K.LGYGNQGFFTISTY.S	Y	19.67	1566.74	4.1	784.378	2	58.94	F62:34762	2	441	454	N
2	3	gi|160380601	F.DLIEVK.Y	Y	18.11	715.412	-8.9	716.413	1	53.64	F62:34551	3	306	311	N
2	3	gi|160380601	L.SYLYPK.E	Y	15.6	769.401	-25	770.389	1	62.29	F62:34879	1	287	292	N
2	3	gi|160380601	I.AM(+15.99)VVQR.I	N	11.3	718.38	-21.6	719.371	1	38.73	F60:31505	1	198	203	Y
2	3	gi|160380601	K.FSFVPVQVKG.Q	Y	11.01	1106.61	-11.1	554.307	2	49.87	F64:35658	1	396	405	N
2	3	gi|160380601	P.NIASGIKEVTSLGR.E	Y	10.02	1443.8	0.1	482.276	3	41.01	F62:33982	2	251	264	N
2	3	gi|160380601	K.FFDLIEVKYDDR.F	Y	6.51	1558.77	-5.6	780.386	2	61.91	F62:34859	1	304	315	N
2	4	gi|152211368	K.AIQEQSDQELQEALYGVK.R	Y	92.24	2048.01	-8	1025	2	51.79	F64:35689	8	139	156	N
2	4	gi|152211368	K.TDDEETFLFLSYLYPK.E	Y	91.1	1979.94	-30.5	990.947	2	67.49	F61:33583	7	277	292	N
2	4	gi|152211368	K.VM(+15.99)GAIGSLGTAIGK.F	Y	74.58	1289.7	-18.1	645.846	2	45.47	F60:31740	18	66	79	Y
2	4	gi|152211368	R.M(+15.99)LTM(+15.99)LELFTDLC(+57.02)SIR.D	N	69.95	1873.9	-24.3	937.934	2	62.97	F61:33473	8	218	232	Y
2	4	gi|152211368	R.NEESDLRPTEVSALAANIPVYQGVR.F	Y	67	2727.38	-26.2	910.111	3	56.68	F60:32077	14	171	195	N
2	4	gi|152211368	S.IASGC(+57.02)LDILVGISSVLK.D	N	66.55	1743.98	-18.7	872.981	2	67.65	F62:35032	4	88	104	Y
2	4	gi|152211368	R.DLILLDLHQLIATPGHSPNIASGIK.E	Y	64.09	2635.47	-7.7	879.49	3	63.38	F62:34916	2	233	257	N
2	4	gi|152211368	K.AEESVSSVVTK.A	Y	60.45	1134.58	-9.5	568.29	2	35.41	F60:31406	13	128	138	N
2	4	gi|152211368	R.DLILLDLHQLIATPGHSPN.I	Y	60.2	2066.12	-4.5	1034.06	2	63.72	F62:34928	2	233	251	N
2	4	gi|152211368	S.ESTISSGLASLK.A	Y	54.3	1191.63	-19.2	596.813	2	44.88	F60:31734	12	18	29	N
2	4	gi|152211368	S.DLRPTEVSALAANIPVYQGVR.F	Y	52.49	2268.22	-21.4	1135.09	2	60.39	F62:34818	1	175	195	N
2	4	gi|152211368	K.FFDLIEVK.Y	Y	52.41	1009.55	-20.4	505.771	2	56.35	F56:28919	18	304	311	N
2	4	gi|152211368	K.FSFVPVQVK.G	Y	50.96	1049.59	-17.5	525.793	2	51.32	F60:31916	16	396	404	N
2	4	gi|152211368	K.TANGLLSILK.D	Y	50.02	1028.62	-5.1	515.316	2	55.82	F42:22446	9	426	435	N
2	4	gi|152211368	K.WPHNFAYSQK.T	Y	49.55	1276.6	3.9	426.542	3	41.55	F64:35367	2	416	425	N
2	4	gi|152211368	R.FIAM(+15.99)VVQR.I	N	48.62	978.532	-13	490.267	2	38.92	F54:26877	23	196	203	Y
2	4	gi|152211368	K.LGYGNQGFFTISTYS.N	Y	42.73	1653.77	-17.8	827.876	2	57.79	F62:34722	3	441	455	N
2	4	gi|152211368	E.ESVSSVVTK.A	Y	42.47	934.497	-14.8	935.49	1	34.16	F62:33636	1	130	138	N
2	4	gi|152211368	K.AYLLSTK.K	Y	41.03	794.454	-14.7	795.449	1	37.74	F64:35252	11	408	414	N
2	4	gi|152211368	K.LSDGFYTIK.T	Y	40.11	1042.53	-26.4	522.26	2	42.86	F61:32740	13	359	367	N
2	4	gi|152211368	K.FQSGDPASIASGC(+57.02)LDILVGISSVLK.D	Y	39.47	2533.31	4.3	845.447	3	67.93	F64:36051	1	80	104	Y
2	4	gi|152211368	R.FIAMVVQR.I	N	38.91	962.537	-0.8	482.276	2	43.65	F64:35436	2	196	203	N
2	4	gi|152211368	K.AFLDGVR.N	N	38.14	776.418	-17.8	777.411	1	41.33	F64:35358	15	164	170	N
2	4	gi|152211368	R.VFEDLLK.T	N	38.1	862.48	-6.6	432.244	2	48.81	F65:36435	23	270	276	N
2	4	gi|152211368	S.DGFYTIK.T	Y	36.76	842.417	-6.5	843.419	1	42.59	F62:34067	1	361	367	N
2	4	gi|152211368	K.KWPHNFAYSQK.T	Y	36.5	1404.69	3.3	469.24	3	38.73	F64:35281	2	415	425	N
2	4	gi|152211368	K.LGYGNQGF.F	Y	33.53	854.392	-7.5	855.393	1	41.72	F62:34019	1	441	448	N
2	4	gi|152211368	I.SSGLASLK.A	N	32.26	761.428	-14.9	762.424	1	41.88	F62:34028	3	22	29	N
2	4	gi|152211368	K.LGYGNQGFF.T	Y	31.8	1001.46	-11	1002.46	1	52.12	F62:34487	1	441	449	N
2	4	gi|152211368	I.GSLGTAIGK.F	Y	29.79	802.455	-14.4	803.451	1	43.19	F62:34098	1	71	79	N
2	4	gi|152211368	I.PVYQGVR.F	N	29.07	817.445	-22.7	818.433	1	54.83	F62:34600	1	189	195	N
2	4	gi|152211368	L.SDGFYTIK.T	Y	28.37	929.449	-6	930.451	1	42.62	F62:34066	1	360	367	N
2	4	gi|152211368	E.LFTDLC(+57.02)SIR.D	N	28.21	1123.57	4.3	562.794	2	50.47	F64:35655	1	224	232	Y
2	4	gi|152211368	K.LDLSGGQAL.S	Y	27.94	872.46	-6.5	873.462	1	44.91	F62:34186	1	318	326	N
2	4	gi|152211368	F.VPVQVK.G	N	27.82	668.422	-13.8	669.42	1	51.01	F64:35665	1	399	404	N
2	4	gi|152211368	F.EDLLK.T	N	26.45	616.343	-36.2	617.328	1	45.9	F61:32886	9	272	276	N
2	4	gi|152211368	Q.EALYGVK.R	N	25.69	778.423	-23.3	779.412	1	56.09	F62:34655	1	150	156	N
2	4	gi|152211368	S.FVPVQVK.G	Y	25.46	815.49	-4.1	816.494	1	50.92	F64:35662	1	398	404	N
2	4	gi|152211368	F.LDGVR.N	N	25.31	558.313	-14.4	559.312	1	43.68	F56:28597	11	166	170	N
2	4	gi|152211368	L.LSILK.D	N	22.27	572.39	-19.5	573.386	1	44.01	F60:31689	1	431	435	N
2	4	gi|152211368	A.NGLLSILK.D	Y	22.05	856.538	-14.9	857.533	1	52.99	F62:34542	1	428	435	N
2	4	gi|152211368	Y.LLSTK.K	N	21.57	560.353	-18	561.351	1	37.76	F64:35251	1	410	414	N
2	4	gi|152211368	V.FEDLLK.T	N	20.71	763.412	-20.4	764.403	1	49.76	F57:29627	3	271	276	N
2	4	gi|152211368	K.LGYGNQGFFTISTY.S	Y	19.67	1566.74	4.1	784.378	2	58.94	F62:34762	2	441	454	N
2	4	gi|152211368	F.DLIEVK.Y	Y	18.11	715.412	-8.9	716.413	1	53.64	F62:34551	3	306	311	N
2	4	gi|152211368	L.SYLYPK.E	Y	15.6	769.401	-25	770.389	1	62.29	F62:34879	1	287	292	N
2	4	gi|152211368	I.AM(+15.99)VVQR.I	N	11.3	718.38	-21.6	719.371	1	38.73	F60:31505	1	198	203	Y
2	4	gi|152211368	K.FSFVPVQVKG.Q	Y	11.01	1106.61	-11.1	554.307	2	49.87	F64:35658	1	396	405	N
2	4	gi|152211368	P.NIASGIKEVTSLGR.E	Y	10.02	1443.8	0.1	482.276	3	41.01	F62:33982	2	251	264	N
2	4	gi|152211368	K.FFDLIEVKYDDR.F	Y	6.51	1558.77	-5.6	780.386	2	61.91	F62:34859	1	304	315	N
4	29	gi|18146993	K.VM(+15.99)GAIGSLSTAVGK.F	N	78	1305.7	-11.3	653.848	2	45.03	F56:28629	17	69	82	Y
4	29	gi|18146993	K.IASGC(+57.02)LDILVGISSVLK.D	N	66.55	1743.98	-18.7	872.981	2	67.65	F62:35032	4	91	107	Y
4	29	gi|18146993	R.DLILLDLYQLVATPGHSPNIASGIK.E	N	64.59	2647.46	-1.8	883.492	3	67.94	F64:36056	9	236	260	N
4	29	gi|18146993	R.DLILLDLYQLVATPGHSPN.I	N	64.54	2078.1	-16.5	1040.04	2	67.94	F62:35047	1	236	254	N
4	29	gi|18146993	M.GAIGSLSTAVGK.F	N	55.84	1059.59	-11	1060.59	1	41.37	F62:34001	2	71	82	N
4	29	gi|18146993	K.AEESVGSVVK.K	N	54.55	1003.52	-9.7	502.762	2	35.86	F56:28402	6	131	140	N
4	29	gi|18146993	K.ETYLFLSYLYPR.E	N	53.09	1563.8	-13.2	782.896	2	63.51	F62:34920	3	284	295	N
4	29	gi|18146993	R.NDDLEKFNFVPVK.L	N	50.37	1563.79	2.9	782.906	2	51.56	F64:35685	1	393	405	N
4	29	gi|18146993	R.FIAM(+15.99)VVQR.I	N	48.62	978.532	-13	490.267	2	38.92	F54:26877	23	199	206	Y
4	29	gi|18146993	R.FIAMVVQR.I	N	38.91	962.537	-0.8	482.276	2	43.65	F64:35436	2	199	206	N
4	29	gi|18146993	K.KVFEDLLK.T	N	38.3	990.575	-14.3	496.288	2	42.27	F62:34050	6	272	279	N
4	29	gi|18146993	K.AFLDGVR.N	N	38.14	776.418	-17.8	777.411	1	41.33	F64:35358	15	167	173	N
4	29	gi|18146993	K.VFEDLLK.T	N	38.1	862.48	-6.6	432.244	2	48.81	F65:36435	23	273	279	N
4	29	gi|18146993	I.GSLSTAVGK.F	N	36.4	818.45	-4.1	819.454	1	41.41	F62:34005	2	74	82	N
4	29	gi|18146993	K.FNFVPVK.L	N	35.66	849.475	-4	425.743	2	46.87	F42:22231	18	399	405	N
4	29	gi|18146993	A.SEGTISSGLASLK.A	Y	32.33	1248.66	1.2	625.336	2	43.34	F64:35427	2	20	32	N
4	29	gi|18146993	I.SSGLASLK.A	N	32.26	761.428	-14.9	762.424	1	41.88	F62:34028	3	25	32	N
4	29	gi|18146993	V.PVYQGVR.F	N	29.07	817.445	-22.7	818.433	1	54.83	F62:34600	1	192	198	N
4	29	gi|18146993	E.LFTDLC(+57.02)SLR.D	N	28.21	1123.57	4.3	562.794	2	50.47	F64:35655	1	227	235	Y
4	29	gi|18146993	F.EDLLK.T	N	26.45	616.343	-36.2	617.328	1	45.9	F61:32886	9	275	279	N
4	29	gi|18146993	K.FFDLM(+15.99)K.V	N	26.41	815.389	14.7	816.408	1	59	F62:34765	8	307	312	Y
4	29	gi|18146993	Q.EALYGVK.R	N	25.69	778.423	-23.3	779.412	1	56.09	F62:34655	1	153	159	N
4	29	gi|18146993	F.LDGVR.N	N	25.31	558.313	-14.4	559.312	1	43.68	F56:28597	11	169	173	N
4	29	gi|18146993	R.VLSMLELFTDLC(+57.02)SLR.D	Y	25.14	1795.92	-25.8	599.632	3	57.63	F62:34716	1	221	235	Y
4	29	gi|18146993	F.LSYLYPR.E	N	22.42	910.491	-7	456.25	2	40.31	F62:33943	2	289	295	N
4	29	gi|18146993	F.NFVPVK.L	N	22.31	702.406	-9.5	703.407	1	43.66	F62:34126	2	400	405	N
4	29	gi|18146993	I.YLLSSK.A	N	21.98	709.401	-1.5	355.707	2	42.52	F62:34060	1	412	417	N
4	29	gi|18146993	V.FEDLLK.T	N	20.71	763.412	-20.4	764.403	1	49.76	F57:29627	3	274	279	N
4	29	gi|18146993	Y.LLSSK.A	N	19.72	546.338	-17.8	547.335	1	44.74	F64:35478	1	413	417	N
4	29	gi|18146993	R.KIYLLSSK.A	Y	19.65	950.58	-116	476.242	2	47.56	F64:35568	3	410	417	N
4	29	gi|18146993	N.FVPVK.L	N	19.08	588.364	-12.3	589.364	1	43.6	F62:34123	2	401	405	N
4	29	gi|18146993	S.YLYPR.E	N	18.21	710.375	-8.8	711.376	1	40.65	F62:33964	2	291	295	N
4	29	gi|18146993	L.SYLYPR.E	N	15.24	797.407	-18.4	798.4	1	60.88	F62:34833	1	290	295	N
4	29	gi|18146993	I.AM(+15.99)VVQR.I	N	11.3	718.38	-21.6	719.371	1	38.73	F60:31505	1	201	206	Y
4	29	gi|18146993	S.GDPAK.I	N	10.53	486.244	-33.6	487.235	1	40.64	F76:41917	1	86	90	N
4	29	gi|18146993	L.IC(+57.02)TKPYGSLR.L	Y	9.61	1193.62	43.7	597.845	2	51.15	F53:26389	5	349	358	Y
4	30	gi|20137750	K.VM(+15.99)GAIGSLSTAVGK.F	N	78	1305.7	-11.3	653.848	2	45.03	F56:28629	17	69	82	Y
4	30	gi|20137750	K.IASGC(+57.02)LDILVGISSVLK.D	N	66.55	1743.98	-18.7	872.981	2	67.65	F62:35032	4	91	107	Y
4	30	gi|20137750	R.DLILLDLYQLVATPGHSPNIASGIK.E	N	64.59	2647.46	-1.8	883.492	3	67.94	F64:36056	9	236	260	N
4	30	gi|20137750	R.DLILLDLYQLVATPGHSPN.I	N	64.54	2078.1	-16.5	1040.04	2	67.94	F62:35047	1	236	254	N
4	30	gi|20137750	M.GAIGSLSTAVGK.F	N	55.84	1059.59	-11	1060.59	1	41.37	F62:34001	2	71	82	N
4	30	gi|20137750	K.AEESVGSVVK.K	N	54.55	1003.52	-9.7	502.762	2	35.86	F56:28402	6	131	140	N
4	30	gi|20137750	K.ETYLFLSYLYPR.E	N	53.09	1563.8	-13.2	782.896	2	63.51	F62:34920	3	284	295	N
4	30	gi|20137750	R.NDDLEKFNFVPVK.L	N	50.37	1563.79	2.9	782.906	2	51.56	F64:35685	1	393	405	N
4	30	gi|20137750	R.FIAM(+15.99)VVQR.I	N	48.62	978.532	-13	490.267	2	38.92	F54:26877	23	199	206	Y
4	30	gi|20137750	R.FIAMVVQR.I	N	38.91	962.537	-0.8	482.276	2	43.65	F64:35436	2	199	206	N
4	30	gi|20137750	K.KVFEDLLK.T	N	38.3	990.575	-14.3	496.288	2	42.27	F62:34050	6	272	279	N
4	30	gi|20137750	K.AFLDGVR.N	N	38.14	776.418	-17.8	777.411	1	41.33	F64:35358	15	167	173	N
4	30	gi|20137750	K.VFEDLLK.T	N	38.1	862.48	-6.6	432.244	2	48.81	F65:36435	23	273	279	N
4	30	gi|20137750	I.GSLSTAVGK.F	N	36.4	818.45	-4.1	819.454	1	41.41	F62:34005	2	74	82	N
4	30	gi|20137750	K.FNFVPVK.L	N	35.66	849.475	-4	425.743	2	46.87	F42:22231	18	399	405	N
4	30	gi|20137750	A.SEGTISSGLASLK.A	Y	32.33	1248.66	1.2	625.336	2	43.34	F64:35427	2	20	32	N
4	30	gi|20137750	I.SSGLASLK.A	N	32.26	761.428	-14.9	762.424	1	41.88	F62:34028	3	25	32	N
4	30	gi|20137750	V.PVYQGVR.F	N	29.07	817.445	-22.7	818.433	1	54.83	F62:34600	1	192	198	N
4	30	gi|20137750	E.LFTDLC(+57.02)SLR.D	N	28.21	1123.57	4.3	562.794	2	50.47	F64:35655	1	227	235	Y
4	30	gi|20137750	F.EDLLK.T	N	26.45	616.343	-36.2	617.328	1	45.9	F61:32886	9	275	279	N
4	30	gi|20137750	K.FFDLM(+15.99)K.V	N	26.41	815.389	14.7	816.408	1	59	F62:34765	8	307	312	Y
4	30	gi|20137750	Q.EALYGVK.R	N	25.69	778.423	-23.3	779.412	1	56.09	F62:34655	1	153	159	N
4	30	gi|20137750	F.LDGVR.N	N	25.31	558.313	-14.4	559.312	1	43.68	F56:28597	11	169	173	N
4	30	gi|20137750	R.VLSMLELFTDLC(+57.02)SLR.D	Y	25.14	1795.92	-25.8	599.632	3	57.63	F62:34716	1	221	235	Y
4	30	gi|20137750	F.LSYLYPR.E	N	22.42	910.491	-7	456.25	2	40.31	F62:33943	2	289	295	N
4	30	gi|20137750	F.NFVPVK.L	N	22.31	702.406	-9.5	703.407	1	43.66	F62:34126	2	400	405	N
4	30	gi|20137750	I.YLLSSK.A	N	21.98	709.401	-1.5	355.707	2	42.52	F62:34060	1	412	417	N
4	30	gi|20137750	V.FEDLLK.T	N	20.71	763.412	-20.4	764.403	1	49.76	F57:29627	3	274	279	N
4	30	gi|20137750	Y.LLSSK.A	N	19.72	546.338	-17.8	547.335	1	44.74	F64:35478	1	413	417	N
4	30	gi|20137750	R.KIYLLSSK.A	Y	19.65	950.58	-116	476.242	2	47.56	F64:35568	3	410	417	N
4	30	gi|20137750	N.FVPVK.L	N	19.08	588.364	-12.3	589.364	1	43.6	F62:34123	2	401	405	N
4	30	gi|20137750	S.YLYPR.E	N	18.21	710.375	-8.8	711.376	1	40.65	F62:33964	2	291	295	N
4	30	gi|20137750	L.SYLYPR.E	N	15.24	797.407	-18.4	798.4	1	60.88	F62:34833	1	290	295	N
4	30	gi|20137750	I.AM(+15.99)VVQR.I	N	11.3	718.38	-21.6	719.371	1	38.73	F60:31505	1	201	206	Y
4	30	gi|20137750	S.GDPAK.I	N	10.53	486.244	-33.6	487.235	1	40.64	F76:41917	1	86	90	N
4	30	gi|20137750	L.IC(+57.02)TKPYGSLR.L	Y	9.61	1193.62	43.7	597.845	2	51.15	F53:26389	5	349	358	Y
6	14	gi|156375572	R.AVC(+57.02)M(+15.99)LSNTTAIAEAWAR.L	N	77.43	1879.89	-20.2	940.934	2	54.03	F65:36578	5	374	390	Y
6	14	gi|156375572	R.TIQFVDWC(+57.02)PTGFK.V	N	72.86	1597.76	-22.8	799.869	2	58.67	F55:28176	20	340	352	Y
6	14	gi|156375572	K.VGINYQPPTVVPGGDLAK.V	N	70.59	1823.98	-9.3	912.988	2	49.54	F42:22299	16	353	370	N
6	14	gi|156375572	R.LIGQIVSSITASLR.F	N	63.51	1456.86	-13.1	729.428	2	65.62	F56:29098	8	230	243	N
6	14	gi|156375572	K.DVNAAIATIK.T	N	58.52	1014.57	-8.1	508.289	2	42.71	F45:23425	23	327	336	N
6	14	gi|156375572	K.TIGGGDDSFNTFFSETGAGK.H	N	55.83	2006.89	11.6	1004.46	2	55.74	F75:41700	4	41	60	N
6	14	gi|156375572	R.AVFVDLEPTVVDEVR.T	N	52.68	1686.88	-16.3	844.435	2	56.94	F73:40688	17	65	79	N
6	14	gi|156375572	K.ELIDLVLDR.I	N	51.87	1084.61	-15.5	543.305	2	56.03	F55:28099	9	113	121	N
6	14	gi|156375572	R.NLDIERPTYTNLNR.L	N	50.48	1717.87	-14.1	859.933	2	44.49	F60:31702	14	216	229	N
6	14	gi|156375572	R.IHFPLATYAPVISAEK.A	N	48.37	1755.96	-16.9	586.316	3	56.43	F55:28113	1	265	280	N
6	14	gi|156375572	K.YM(+15.99)AC(+57.02)C(+57.02)LLYR.G	N	44.41	1264.54	4.9	633.28	2	44.35	F75:41401	10	312	320	Y
6	14	gi|156375572	L.DIERPTYTNLNR.L	N	34.56	1490.75	-7.8	746.375	2	44.73	F55:27803	3	218	229	N
6	14	gi|156375572	R.EDLAALEK.D	N	32.01	887.46	-0.5	444.737	2	38.67	F42:22004	5	423	430	N
6	14	gi|156375572	R.LDHKFDLM(+15.99)YAK.R	N	26.88	1395.69	8	466.24	3	40.13	F72:39624	1	391	401	Y
6	14	gi|156375572	K.FDLM(+15.99)YAK.R	N	19.23	902.421	-15	452.211	2	39.93	F61:32607	7	395	401	Y
6	14	gi|156375572	P.TVVPGGDLAK.V	N	7.92	955.534	-6.8	478.771	2	38.13	F77:42054	1	361	370	N
6	15	gi|156217169	R.AVC(+57.02)M(+15.99)LSNTTAIAEAWAR.L	N	77.43	1879.89	-20.2	940.934	2	54.03	F65:36578	5	374	390	Y
6	15	gi|156217169	R.TIQFVDWC(+57.02)PTGFK.V	N	72.86	1597.76	-22.8	799.869	2	58.67	F55:28176	20	340	352	Y
6	15	gi|156217169	K.VGINYQPPTVVPGGDLAK.V	N	70.59	1823.98	-9.3	912.988	2	49.54	F42:22299	16	353	370	N
6	15	gi|156217169	R.LIGQIVSSITASLR.F	N	63.51	1456.86	-13.1	729.428	2	65.62	F56:29098	8	230	243	N
6	15	gi|156217169	K.DVNAAIATIK.T	N	58.52	1014.57	-8.1	508.289	2	42.71	F45:23425	23	327	336	N
6	15	gi|156217169	K.TIGGGDDSFNTFFSETGAGK.H	N	55.83	2006.89	11.6	1004.46	2	55.74	F75:41700	4	41	60	N
6	15	gi|156217169	R.AVFVDLEPTVVDEVR.T	N	52.68	1686.88	-16.3	844.435	2	56.94	F73:40688	17	65	79	N
6	15	gi|156217169	K.ELIDLVLDR.I	N	51.87	1084.61	-15.5	543.305	2	56.03	F55:28099	9	113	121	N
6	15	gi|156217169	R.NLDIERPTYTNLNR.L	N	50.48	1717.87	-14.1	859.933	2	44.49	F60:31702	14	216	229	N
6	15	gi|156217169	R.IHFPLATYAPVISAEK.A	N	48.37	1755.96	-16.9	586.316	3	56.43	F55:28113	1	265	280	N
6	15	gi|156217169	K.YM(+15.99)AC(+57.02)C(+57.02)LLYR.G	N	44.41	1264.54	4.9	633.28	2	44.35	F75:41401	10	312	320	Y
6	15	gi|156217169	L.DIERPTYTNLNR.L	N	34.56	1490.75	-7.8	746.375	2	44.73	F55:27803	3	218	229	N
6	15	gi|156217169	R.EDLAALEK.D	N	32.01	887.46	-0.5	444.737	2	38.67	F42:22004	5	423	430	N
6	15	gi|156217169	R.LDHKFDLM(+15.99)YAK.R	N	26.88	1395.69	8	466.24	3	40.13	F72:39624	1	391	401	Y
6	15	gi|156217169	K.FDLM(+15.99)YAK.R	N	19.23	902.421	-15	452.211	2	39.93	F61:32607	7	395	401	Y
6	15	gi|156217169	P.TVVPGGDLAK.V	N	7.92	955.534	-6.8	478.771	2	38.13	F77:42054	1	361	370	N
6	16	gi|156217145	R.AVC(+57.02)M(+15.99)LSNTTAIAEAWAR.L	N	77.43	1879.89	-20.2	940.934	2	54.03	F65:36578	5	374	390	Y
6	16	gi|156217145	R.TIQFVDWC(+57.02)PTGFK.V	N	72.86	1597.76	-22.8	799.869	2	58.67	F55:28176	20	340	352	Y
6	16	gi|156217145	K.VGINYQPPTVVPGGDLAK.V	N	70.59	1823.98	-9.3	912.988	2	49.54	F42:22299	16	353	370	N
6	16	gi|156217145	R.LIGQIVSSITASLR.F	N	63.51	1456.86	-13.1	729.428	2	65.62	F56:29098	8	230	243	N
6	16	gi|156217145	K.DVNAAIATIK.T	N	58.52	1014.57	-8.1	508.289	2	42.71	F45:23425	23	327	336	N
6	16	gi|156217145	K.TIGGGDDSFNTFFSETGAGK.H	N	55.83	2006.89	11.6	1004.46	2	55.74	F75:41700	4	41	60	N
6	16	gi|156217145	R.AVFVDLEPTVVDEVR.T	N	52.68	1686.88	-16.3	844.435	2	56.94	F73:40688	17	65	79	N
6	16	gi|156217145	K.ELIDLVLDR.I	N	51.87	1084.61	-15.5	543.305	2	56.03	F55:28099	9	113	121	N
6	16	gi|156217145	R.NLDIERPTYTNLNR.L	N	50.48	1717.87	-14.1	859.933	2	44.49	F60:31702	14	216	229	N
6	16	gi|156217145	R.IHFPLATYAPVISAEK.A	N	48.37	1755.96	-16.9	586.316	3	56.43	F55:28113	1	265	280	N
6	16	gi|156217145	K.YM(+15.99)AC(+57.02)C(+57.02)LLYR.G	N	44.41	1264.54	4.9	633.28	2	44.35	F75:41401	10	312	320	Y
6	16	gi|156217145	L.DIERPTYTNLNR.L	N	34.56	1490.75	-7.8	746.375	2	44.73	F55:27803	3	218	229	N
6	16	gi|156217145	R.EDLAALEK.D	N	32.01	887.46	-0.5	444.737	2	38.67	F42:22004	5	423	430	N
6	16	gi|156217145	R.LDHKFDLM(+15.99)YAK.R	N	26.88	1395.69	8	466.24	3	40.13	F72:39624	1	391	401	Y
6	16	gi|156217145	K.FDLM(+15.99)YAK.R	N	19.23	902.421	-15	452.211	2	39.93	F61:32607	7	395	401	Y
6	16	gi|156217145	P.TVVPGGDLAK.V	N	7.92	955.534	-6.8	478.771	2	38.13	F77:42054	1	361	370	N
6	17	gi|156375524	R.AVC(+57.02)M(+15.99)LSNTTAIAEAWAR.L	N	77.43	1879.89	-20.2	940.934	2	54.03	F65:36578	5	374	390	Y
6	17	gi|156375524	R.TIQFVDWC(+57.02)PTGFK.V	N	72.86	1597.76	-22.8	799.869	2	58.67	F55:28176	20	340	352	Y
6	17	gi|156375524	K.VGINYQPPTVVPGGDLAK.V	N	70.59	1823.98	-9.3	912.988	2	49.54	F42:22299	16	353	370	N
6	17	gi|156375524	R.LIGQIVSSITASLR.F	N	63.51	1456.86	-13.1	729.428	2	65.62	F56:29098	8	230	243	N
6	17	gi|156375524	K.DVNAAIATIK.T	N	58.52	1014.57	-8.1	508.289	2	42.71	F45:23425	23	327	336	N
6	17	gi|156375524	K.TIGGGDDSFNTFFSETGAGK.H	N	55.83	2006.89	11.6	1004.46	2	55.74	F75:41700	4	41	60	N
6	17	gi|156375524	R.AVFVDLEPTVVDEVR.T	N	52.68	1686.88	-16.3	844.435	2	56.94	F73:40688	17	65	79	N
6	17	gi|156375524	K.ELIDLVLDR.I	N	51.87	1084.61	-15.5	543.305	2	56.03	F55:28099	9	113	121	N
6	17	gi|156375524	R.NLDIERPTYTNLNR.L	N	50.48	1717.87	-14.1	859.933	2	44.49	F60:31702	14	216	229	N
6	17	gi|156375524	R.IHFPLATYAPVISAEK.A	N	48.37	1755.96	-16.9	586.316	3	56.43	F55:28113	1	265	280	N
6	17	gi|156375524	K.YM(+15.99)AC(+57.02)C(+57.02)LLYR.G	N	44.41	1264.54	4.9	633.28	2	44.35	F75:41401	10	312	320	Y
6	17	gi|156375524	L.DIERPTYTNLNR.L	N	34.56	1490.75	-7.8	746.375	2	44.73	F55:27803	3	218	229	N
6	17	gi|156375524	R.EDLAALEK.D	N	32.01	887.46	-0.5	444.737	2	38.67	F42:22004	5	423	430	N
6	17	gi|156375524	R.LDHKFDLM(+15.99)YAK.R	N	26.88	1395.69	8	466.24	3	40.13	F72:39624	1	391	401	Y
6	17	gi|156375524	K.FDLM(+15.99)YAK.R	N	19.23	902.421	-15	452.211	2	39.93	F61:32607	7	395	401	Y
6	17	gi|156375524	P.TVVPGGDLAK.V	N	7.92	955.534	-6.8	478.771	2	38.13	F77:42054	1	361	370	N
8	10	gi|156394507	R.AVC(+57.02)M(+15.99)LSNTTAIAEAWAR.L	N	77.43	1879.89	-20.2	940.934	2	54.03	F65:36578	5	374	390	Y
8	10	gi|156394507	R.TIQFVDWC(+57.02)PTGFK.V	N	72.86	1597.76	-22.8	799.869	2	58.67	F55:28176	20	340	352	Y
8	10	gi|156394507	K.VGINYQPPTVVPGGDLAK.V	N	70.59	1823.98	-9.3	912.988	2	49.54	F42:22299	16	353	370	N
8	10	gi|156394507	R.LIGQIVSSITASLR.F	N	63.51	1456.86	-13.1	729.428	2	65.62	F56:29098	8	230	243	N
8	10	gi|156394507	K.DVNAAIATIK.T	N	58.52	1014.57	-8.1	508.289	2	42.71	F45:23425	23	327	336	N
8	10	gi|156394507	K.TIGGGDDSFNTFFSETGAGK.H	N	55.83	2006.89	11.6	1004.46	2	55.74	F75:41700	4	41	60	N
8	10	gi|156394507	R.AVFVDLEPTVVDEVR.T	N	52.68	1686.88	-16.3	844.435	2	56.94	F73:40688	17	65	79	N
8	10	gi|156394507	R.NLDIERPTYTNLNR.L	N	50.48	1717.87	-14.1	859.933	2	44.49	F60:31702	14	216	229	N
8	10	gi|156394507	R.IHFPLATYAPVISAEK.A	N	48.37	1755.96	-16.9	586.316	3	56.43	F55:28113	1	265	280	N
8	10	gi|156394507	K.YM(+15.99)AC(+57.02)C(+57.02)LLYR.G	N	44.41	1264.54	4.9	633.28	2	44.35	F75:41401	10	312	320	Y
8	10	gi|156394507	L.DIERPTYTNLNR.L	N	34.56	1490.75	-7.8	746.375	2	44.73	F55:27803	3	218	229	N
8	10	gi|156394507	R.EDLAALEK.D	N	32.01	887.46	-0.5	444.737	2	38.67	F42:22004	5	423	430	N
8	10	gi|156394507	K.EIVDLVLDR.I	Y	30.84	1070.6	-2.4	536.305	2	52.73	F65:36543	2	113	121	N
8	10	gi|156394507	R.LDHKFDLM(+15.99)YAK.R	N	26.88	1395.69	8	466.24	3	40.13	F72:39624	1	391	401	Y
8	10	gi|156394507	K.AYHEQLTVAEITNAC(+57.02)FEPANQM(+15.99)VK.C	N	26.07	2779.29	-19.4	927.421	3	53	F55:28016	1	281	304	Y
8	10	gi|156394507	K.FDLM(+15.99)YAK.R	N	19.23	902.421	-15	452.211	2	39.93	F61:32607	7	395	401	Y
8	10	gi|156394507	P.TVVPGGDLAK.V	N	7.92	955.534	-6.8	478.771	2	38.13	F77:42054	1	361	370	N
8	11	gi|156223974	R.AVC(+57.02)M(+15.99)LSNTTAIAEAWAR.L	N	77.43	1879.89	-20.2	940.934	2	54.03	F65:36578	5	374	390	Y
8	11	gi|156223974	R.TIQFVDWC(+57.02)PTGFK.V	N	72.86	1597.76	-22.8	799.869	2	58.67	F55:28176	20	340	352	Y
8	11	gi|156223974	K.VGINYQPPTVVPGGDLAK.V	N	70.59	1823.98	-9.3	912.988	2	49.54	F42:22299	16	353	370	N
8	11	gi|156223974	R.LIGQIVSSITASLR.F	N	63.51	1456.86	-13.1	729.428	2	65.62	F56:29098	8	230	243	N
8	11	gi|156223974	K.DVNAAIATIK.T	N	58.52	1014.57	-8.1	508.289	2	42.71	F45:23425	23	327	336	N
8	11	gi|156223974	K.TIGGGDDSFNTFFSETGAGK.H	N	55.83	2006.89	11.6	1004.46	2	55.74	F75:41700	4	41	60	N
8	11	gi|156223974	R.AVFVDLEPTVVDEVR.T	N	52.68	1686.88	-16.3	844.435	2	56.94	F73:40688	17	65	79	N
8	11	gi|156223974	R.NLDIERPTYTNLNR.L	N	50.48	1717.87	-14.1	859.933	2	44.49	F60:31702	14	216	229	N
8	11	gi|156223974	R.IHFPLATYAPVISAEK.A	N	48.37	1755.96	-16.9	586.316	3	56.43	F55:28113	1	265	280	N
8	11	gi|156223974	K.YM(+15.99)AC(+57.02)C(+57.02)LLYR.G	N	44.41	1264.54	4.9	633.28	2	44.35	F75:41401	10	312	320	Y
8	11	gi|156223974	L.DIERPTYTNLNR.L	N	34.56	1490.75	-7.8	746.375	2	44.73	F55:27803	3	218	229	N
8	11	gi|156223974	R.EDLAALEK.D	N	32.01	887.46	-0.5	444.737	2	38.67	F42:22004	5	423	430	N
8	11	gi|156223974	K.EIVDLVLDR.I	Y	30.84	1070.6	-2.4	536.305	2	52.73	F65:36543	2	113	121	N
8	11	gi|156223974	R.LDHKFDLM(+15.99)YAK.R	N	26.88	1395.69	8	466.24	3	40.13	F72:39624	1	391	401	Y
8	11	gi|156223974	K.AYHEQLTVAEITNAC(+57.02)FEPANQM(+15.99)VK.C	N	26.07	2779.29	-19.4	927.421	3	53	F55:28016	1	281	304	Y
8	11	gi|156223974	K.FDLM(+15.99)YAK.R	N	19.23	902.421	-15	452.211	2	39.93	F61:32607	7	395	401	Y
8	11	gi|156223974	P.TVVPGGDLAK.V	N	7.92	955.534	-6.8	478.771	2	38.13	F77:42054	1	361	370	N
7	20	gi|32967406	R.AVC(+57.02)M(+15.99)LSNTTAIAEAWAR.L	N	77.43	1879.89	-20.2	940.934	2	54.03	F65:36578	5	352	368	Y
7	20	gi|32967406	R.TIQFVDWC(+57.02)PTGFK.V	N	72.86	1597.76	-22.8	799.869	2	58.67	F55:28176	20	318	330	Y
7	20	gi|32967406	K.VGINYQPPTVVPGGDLAK.V	N	70.59	1823.98	-9.3	912.988	2	49.54	F42:22299	16	331	348	N
7	20	gi|32967406	R.LIGQIVSSITASLR.F	N	63.51	1456.86	-13.1	729.428	2	65.62	F56:29098	8	208	221	N
7	20	gi|32967406	K.DVNAAIATIK.T	N	58.52	1014.57	-8.1	508.289	2	42.71	F45:23425	23	305	314	N
7	20	gi|32967406	K.TIGGGDDSFNTFFSETGAGK.H	N	55.83	2006.89	11.6	1004.46	2	55.74	F75:41700	4	19	38	N
7	20	gi|32967406	R.AVFVDLEPTVVDEVR.T	N	52.68	1686.88	-16.3	844.435	2	56.94	F73:40688	17	43	57	N
7	20	gi|32967406	K.EIIDLVLDR.I	N	51.87	1084.61	-15.5	543.305	2	56.03	F55:28099	9	91	99	N
7	20	gi|32967406	R.NLDIERPTYTNLNR.L	N	50.48	1717.87	-14.1	859.933	2	44.49	F60:31702	14	194	207	N
7	20	gi|32967406	R.IHFPLATYAPVISAEK.A	N	48.37	1755.96	-16.9	586.316	3	56.43	F55:28113	1	243	258	N
7	20	gi|32967406	K.YM(+15.99)AC(+57.02)C(+57.02)LLYR.G	N	44.41	1264.54	4.9	633.28	2	44.35	F75:41401	10	290	298	Y
7	20	gi|32967406	L.DIERPTYTNLNR.L	N	34.56	1490.75	-7.8	746.375	2	44.73	F55:27803	3	196	207	N
7	20	gi|32967406	R.LDHKFDLM(+15.99)YAK.R	N	26.88	1395.69	8	466.24	3	40.13	F72:39624	1	369	379	Y
7	20	gi|32967406	K.AYHEQLTVAEITNAC(+57.02)FEPANQM(+15.99)VK.C	N	26.07	2779.29	-19.4	927.421	3	53	F55:28016	1	259	282	Y
7	20	gi|32967406	K.FDLM(+15.99)YAK.R	N	19.23	902.421	-15	452.211	2	39.93	F61:32607	7	373	379	Y
7	20	gi|32967406	P.TVVPGGDLAK.V	N	7.92	955.534	-6.8	478.771	2	38.13	F77:42054	1	339	348	N
26	188	gi|37498690	K.AGVSEGQPGTFC(+57.02)DR.H	Y	85.06	1479.64	-9.5	740.821	2	36.39	F45:23251	7	95	108	Y
26	188	gi|37498690	R.M(+15.99)LAPGYYSQEC(+57.02)NAHK.A	N	76.92	1783.77	-6.4	892.884	2	37.14	F46:23797	2	40	54	Y
26	188	gi|37498690	R.NVYVGAQVQK.A	N	64.97	1104.59	13.7	553.311	2	34.77	F45:23203	12	152	161	N
26	188	gi|37498690	L.APGYYSQEC(+57.02)NAHK.A	N	63.32	1523.65	-1.6	762.829	2	36.35	F45:23236	1	42	54	Y
26	188	gi|37498690	K.YC(+57.02)HLFLC(+57.02)VHC(+57.02)LK.E	N	59.35	1648.77	-1.8	413.199	4	48.22	F45:23569	2	61	72	Y
26	188	gi|37498690	A.PGYYSQEC(+57.02)NAHK.A	N	55.86	1452.61	-3.5	727.309	2	36.32	F45:23237	1	43	54	Y
26	188	gi|37498690	V.YVGAQVQK.A	N	52.38	891.481	-9.3	892.48	1	35.26	F46:23764	2	154	161	N
26	188	gi|37498690	N.M(+15.99)VC(+57.02)GPINFFR.N	N	40.01	1255.58	-1.5	628.798	2	55.92	F46:24070	2	142	151	Y
26	188	gi|37498690	R.EPAINPHISIC(+57.02)KPPLAENM(+15.99)VC(+57.02)GPINFFR.N	Y	35.18	3236.59	-6.6	1079.86	3	58.92	F45:23750	1	124	151	Y
26	188	gi|37498690	Y.VGAQVQK.A	N	30.19	728.418	-7.1	729.42	1	34.57	F45:23190	1	155	161	N
26	188	gi|37498690	Q.PGTFC(+57.02)DR.H	N	27.59	851.36	-17.8	852.352	1	36.51	F45:23243	1	102	108	Y
26	188	gi|37498690	K.YC(+57.02)HLFLC(+57.02)VH.C	N	26.85	1247.56	9.4	624.792	2	48.81	F46:24004	1	61	69	Y
26	188	gi|37498690	H.ISIC(+57.02)KPPLAENM(+15.99)VC(+57.02)GPINFFR.N	Y	21.8	2478.22	-0.4	827.081	3	59.27	F46:24111	2	131	151	Y
26	188	gi|37498690	K.YC(+57.02)HLFL.C	N	19.3	851.4	-10	426.703	2	51.06	F45:23632	2	61	66	Y
26	188	gi|37498690	K.YC(+57.02)HLF.L	N	17.23	738.316	1.7	370.166	2	44.11	F45:23460	1	61	65	Y
26	188	gi|37498690	R.M(+15.99)LAPGYY.S	N	13.3	829.368	-29.4	830.351	1	41.51	F45:23381	1	40	46	Y
26	188	gi|37498690	K.QALIC(+57.02)KQVGLFGIHEIC(+57.02)MK.E	Y	7.51	2244.16	-10.2	749.052	3	38.62	F72:39577	1	168	186	Y
26	189	gi|221111230	K.AGVSEGQPGTFC(+57.02)DR.H	Y	85.06	1479.64	-9.5	740.821	2	36.39	F45:23251	7	95	108	Y
26	189	gi|221111230	R.M(+15.99)LAPGYYSQEC(+57.02)NAHK.A	N	76.92	1783.77	-6.4	892.884	2	37.14	F46:23797	2	40	54	Y
26	189	gi|221111230	R.NVYVGAQVQK.A	N	64.97	1104.59	13.7	553.311	2	34.77	F45:23203	12	152	161	N
26	189	gi|221111230	L.APGYYSQEC(+57.02)NAHK.A	N	63.32	1523.65	-1.6	762.829	2	36.35	F45:23236	1	42	54	Y
26	189	gi|221111230	K.YC(+57.02)HLFLC(+57.02)VHC(+57.02)LK.E	N	59.35	1648.77	-1.8	413.199	4	48.22	F45:23569	2	61	72	Y
26	189	gi|221111230	A.PGYYSQEC(+57.02)NAHK.A	N	55.86	1452.61	-3.5	727.309	2	36.32	F45:23237	1	43	54	Y
26	189	gi|221111230	V.YVGAQVQK.A	N	52.38	891.481	-9.3	892.48	1	35.26	F46:23764	2	154	161	N
26	189	gi|221111230	N.M(+15.99)VC(+57.02)GPINFFR.N	N	40.01	1255.58	-1.5	628.798	2	55.92	F46:24070	2	142	151	Y
26	189	gi|221111230	R.EPAINPHISIC(+57.02)KPPLAENM(+15.99)VC(+57.02)GPINFFR.N	Y	35.18	3236.59	-6.6	1079.86	3	58.92	F45:23750	1	124	151	Y
26	189	gi|221111230	Y.VGAQVQK.A	N	30.19	728.418	-7.1	729.42	1	34.57	F45:23190	1	155	161	N
26	189	gi|221111230	Q.PGTFC(+57.02)DR.H	N	27.59	851.36	-17.8	852.352	1	36.51	F45:23243	1	102	108	Y
26	189	gi|221111230	K.YC(+57.02)HLFLC(+57.02)VH.C	N	26.85	1247.56	9.4	624.792	2	48.81	F46:24004	1	61	69	Y
26	189	gi|221111230	H.ISIC(+57.02)KPPLAENM(+15.99)VC(+57.02)GPINFFR.N	Y	21.8	2478.22	-0.4	827.081	3	59.27	F46:24111	2	131	151	Y
26	189	gi|221111230	K.YC(+57.02)HLFL.C	N	19.3	851.4	-10	426.703	2	51.06	F45:23632	2	61	66	Y
26	189	gi|221111230	K.YC(+57.02)HLF.L	N	17.23	738.316	1.7	370.166	2	44.11	F45:23460	1	61	65	Y
26	189	gi|221111230	R.M(+15.99)LAPGYY.S	N	13.3	829.368	-29.4	830.351	1	41.51	F45:23381	1	40	46	Y
26	189	gi|221111230	K.QALIC(+57.02)KQVGLFGIHEIC(+57.02)MK.E	Y	7.51	2244.16	-10.2	749.052	3	38.62	F72:39577	1	168	186	Y
3	5	gi|221129327	R.ISEQFTAM(+15.99)FR.R	N	68.88	1244.59	-3.4	623.298	2	45.99	F42:22207	28	381	390	Y
3	5	gi|221129327	K.NSSYFVEWIPNNVK.T	N	67.65	1695.83	-12.2	848.91	2	57.8	F65:36660	12	337	350	N
3	5	gi|221129327	R.IM(+15.99)NTFSVVPSPK.V	N	63.87	1334.69	-9.5	668.346	2	46.22	F49:24506	15	163	174	Y
3	5	gi|221129327	R.LHFFM(+15.99)PGFAPLTSR.G	N	63.11	1635.82	-9.3	546.277	3	56.41	F55:28108	10	263	276	Y
3	5	gi|221129327	R.FPGQLNADLR.K	N	60.83	1129.59	-11.2	565.795	2	44.84	F60:31714	18	242	251	N
3	5	gi|221129327	K.LAVNM(+15.99)VPFPR.L	N	60.18	1158.62	9.9	580.324	2	48.95	F74:40991	29	253	262	Y
3	5	gi|221129327	K.EVDEQM(+15.99)LNVQNK.N	N	55.79	1461.68	-8.5	731.84	2	35.47	F53:25959	11	325	336	Y
3	5	gi|221129327	K.M(+15.99)SATFIGNSTAIQELFK.R	N	52.98	1872.93	-9.2	937.463	2	61.11	F42:22543	6	363	379	Y
3	5	gi|221129327	R.AVLVDLEPGTM(+15.99)DSVR.S	Y	50.77	1616.81	-15	809.399	2	48.1	F65:36414	9	63	77	Y
3	5	gi|221129327	K.TAVC(+57.02)DIPPR.G	N	47.56	1027.51	-16.8	514.755	2	36.1	F56:28407	10	351	359	Y
3	5	gi|221129327	R.YLTVAAM(+15.99)FR.G	N	46.08	1086.55	-14.5	544.276	2	48.09	F56:28711	23	310	318	Y
3	5	gi|221129327	R.INVYYNEATGGK.Y	Y	44.05	1327.64	8.4	664.833	2	39.42	F72:39599	7	47	58	N
3	5	gi|221129327	K.GHYTEGAELVDSVLDVVR.K	N	40.92	1957.97	-46.3	653.635	3	63.93	F56:29064	1	104	121	N
3	5	gi|221129327	R.ALTVPELTQQM(+15.99)FDAK.N	N	38.37	1706.85	-20.2	854.417	2	51.64	F54:27197	4	283	297	Y
3	5	gi|221129327	R.SGPFGQIFRPDNFVFGQSGAGNNWAK.G	Y	32.44	2797.34	-12.2	933.441	3	62.31	F65:36739	1	78	103	N
3	5	gi|221129327	R.EIVHLQAGQC(+57.02)GNQIGAK.F	Y	27.05	1821.92	-8.5	608.307	3	40.29	F65:36184	2	3	19	Y
3	5	gi|221129327	K.LTTPTYGDLNHLVSATM(+15.99)SGVTTC(+57.02)LR.F	N	26.86	2723.33	-18.9	908.765	3	58.46	F58:30532	6	217	241	Y
3	5	gi|221129327	H.SLGGGTGSGM(+15.99)GTLLISK.I	N	14.93	1550.8	-19.3	776.391	2	43.63	F65:36267	2	138	154	Y
3	5	gi|221129327	F.MPGFAPLTSR.G	N	11.06	1075.55	-21.4	538.77	2	41.93	F59:30740	1	267	276	N
3	5	gi|221129327	N.STAIQELFK.R	N	7.42	1035.56	-26.2	518.774	2	67.04	F78:42641	1	371	379	N
39	122	gi|221115495	R.TVYIGGTVQPVC(+57.02)GPC(+57.02)K.Q	Y	101.34	1734.84	-10.8	868.419	2	43.98	F46:23921	5	161	176	Y
39	122	gi|221115495	K.ENVAC(+57.02)TQNGQC(+57.02)C(+57.02)PGTEC(+57.02)TYGR.C	Y	84.75	2460.95	-9.5	821.317	3	35.57	F45:23220	1	83	103	Y
39	122	gi|221115495	K.PALDEHQTC(+57.02)GPYNQFR.T	Y	71.07	1931.86	-9	644.954	3	41.62	F45:23388	1	145	160	Y
39	122	gi|221115495	K.YC(+57.02)HM(+15.99)FLC(+57.02)VDC(+57.02)LK.E	N	52.62	1660.69	-9.2	554.564	3	48.32	F45:23572	3	71	82	Y
39	122	gi|221115495	R.EPAINPVISIC(+57.02)K.P	Y	52.13	1339.72	-6.5	670.861	2	48.73	F44:23100	3	133	144	Y
39	122	gi|221115495	K.QVGIFGVH.E	N	36.6	855.46	-5	428.735	2	46.3	F45:23516	2	183	190	N
39	122	gi|221115495	Q.PVC(+57.02)GPC(+57.02)K.Q	Y	28.49	816.362	-6.6	817.364	1	43.43	F45:23441	2	170	176	Y
39	122	gi|221115495	R.EPAINPVISIC(+57.02)KPALDEHQTC(+57.02)GPYNQFR.T	Y	22.63	3253.56	-13.9	814.387	4	52.13	F45:23662	1	133	160	Y
39	122	gi|221115495	K.M(+15.99)IAPGYY.S	N	13.3	829.368	-29.4	830.351	1	41.51	F45:23381	1	49	55	Y
39	122	gi|221115495	H.M(+15.99)FLC(+57.02)VDC(+57.02)LK.E	N	8.7	1200.53	2.2	601.276	2	49.2	F45:23588	1	74	82	Y
10	64	gi|265141569	K.SYELPDGQVITIGNER.F	N	80.85	1789.88	-26.4	895.926	2	53.49	F53:26434	16	240	255	N
10	64	gi|265141569	R.GYSFTTTAER.E	N	69.25	1131.52	-10	566.761	2	39.59	F76:41895	23	198	207	N
10	64	gi|265141569	R.VAPEEHPVLLTEAPLNPK.A	N	67.01	1953.06	-15.5	652.016	3	50.07	F56:28763	9	97	114	N
10	64	gi|265141569	K.DLYANTVLSGGTTM(+15.99)FPGIADR.M	N	62.96	2214.06	-34.8	1108	2	55.61	F54:27305	7	293	313	Y
10	64	gi|265141569	R.TTGIVLDSGDGVSHTVPIYEGYALPHAIIR.L	N	46.49	3150.64	-17.7	788.652	4	58.1	F60:32113	6	149	178	N
10	64	gi|265141569	R.DLTDYLM(+15.99)K.I	N	43.96	1013.47	-9.1	507.74	2	45.75	F42:22199	28	185	192	Y
10	64	gi|265141569	R.TTGIVLDSGDGVSHTVPIYEGYALPH.A	N	38.52	2697.33	-21.1	900.098	3	55.57	F53:26486	4	149	174	N
10	64	gi|265141569	K.AGFAGDDAPR.A	N	29.05	975.441	-10.2	488.723	2	34.9	F56:28382	1	20	29	N
10	64	gi|265141569	R.AVFPSIVGR.P	N	25.2	944.544	-15.2	473.272	2	48.85	F57:29609	2	30	38	N
10	64	gi|265141569	K.IIAPPER.K	N	23.54	794.465	-2.4	398.239	2	34.99	F60:31392	7	330	336	N
10	64	gi|265141569	R.AVFPSIVGRPR.H	N	21.66	1197.7	-5.4	400.238	3	44.51	F75:41407	1	30	40	N
10	64	gi|265141569	L.LTEAPLNPK.A	N	20.31	981.549	-5.6	491.779	2	35.79	F42:21926	1	106	114	N
10	64	gi|265141569	I.APPER.K	N	17.92	568.297	-16.3	569.295	1	34.43	F53:25934	2	332	336	N
10	64	gi|265141569	R.C(+57.02)PETLFQPSFIGMESAGIHETTYNSIM(+15.99)K.C	Y	16.8	3203.46	-37.8	1068.79	3	56.78	F54:27339	1	258	285	Y
10	64	gi|265141569	L.TDYLM(+15.99)K.I	N	14.06	785.363	-14.4	786.359	1	45.89	F53:26263	2	187	192	Y
10	64	gi|265141569	K.EISALAPPTM(+15.99)K.I	N	8.24	1172.61	10.7	587.319	2	40.8	F74:40896	1	317	327	Y
10	64	gi|265141569	G.TTMFPGIADR.M	N	5.54	1107.54	-22.6	1108.52	1	55.11	F62:34607	1	304	313	N
10	65	gi|113296	K.SYELPDGQVITIGNER.F	N	80.85	1789.88	-26.4	895.926	2	53.49	F53:26434	16	240	255	N
10	65	gi|113296	R.GYSFTTTAER.E	N	69.25	1131.52	-10	566.761	2	39.59	F76:41895	23	198	207	N
10	65	gi|113296	R.VAPEEHPVLLTEAPLNPK.A	N	67.01	1953.06	-15.5	652.016	3	50.07	F56:28763	9	97	114	N
10	65	gi|113296	K.DLYANTVLSGGTTM(+15.99)FPGIADR.M	N	62.96	2214.06	-34.8	1108	2	55.61	F54:27305	7	293	313	Y
10	65	gi|113296	R.TTGIVLDSGDGVSHTVPIYEGYALPHAIIR.L	N	46.49	3150.64	-17.7	788.652	4	58.1	F60:32113	6	149	178	N
10	65	gi|113296	R.DLTDYLM(+15.99)K.I	N	43.96	1013.47	-9.1	507.74	2	45.75	F42:22199	28	185	192	Y
10	65	gi|113296	R.TTGIVLDSGDGVSHTVPIYEGYALPH.A	N	38.52	2697.33	-21.1	900.098	3	55.57	F53:26486	4	149	174	N
10	65	gi|113296	K.AGFAGDDAPR.A	N	29.05	975.441	-10.2	488.723	2	34.9	F56:28382	1	20	29	N
10	65	gi|113296	R.AVFPSIVGR.P	N	25.2	944.544	-15.2	473.272	2	48.85	F57:29609	2	30	38	N
10	65	gi|113296	K.IIAPPER.K	N	23.54	794.465	-2.4	398.239	2	34.99	F60:31392	7	330	336	N
10	65	gi|113296	R.AVFPSIVGRPR.H	N	21.66	1197.7	-5.4	400.238	3	44.51	F75:41407	1	30	40	N
10	65	gi|113296	L.LTEAPLNPK.A	N	20.31	981.549	-5.6	491.779	2	35.79	F42:21926	1	106	114	N
10	65	gi|113296	I.APPER.K	N	17.92	568.297	-16.3	569.295	1	34.43	F53:25934	2	332	336	N
10	65	gi|113296	R.C(+57.02)PETLFQPSFIGMESAGIHETTYNSIM(+15.99)K.C	Y	16.8	3203.46	-37.8	1068.79	3	56.78	F54:27339	1	258	285	Y
10	65	gi|113296	L.TDYLM(+15.99)K.I	N	14.06	785.363	-14.4	786.359	1	45.89	F53:26263	2	187	192	Y
10	65	gi|113296	K.EISALAPPTM(+15.99)K.I	N	8.24	1172.61	10.7	587.319	2	40.8	F74:40896	1	317	327	Y
10	65	gi|113296	G.TTMFPGIADR.M	N	5.54	1107.54	-22.6	1108.52	1	55.11	F62:34607	1	304	313	N
10	66	gi|312861909	K.SYELPDGQVITIGNER.F	N	80.85	1789.88	-26.4	895.926	2	53.49	F53:26434	16	240	255	N
10	66	gi|312861909	R.GYSFTTTAER.E	N	69.25	1131.52	-10	566.761	2	39.59	F76:41895	23	198	207	N
10	66	gi|312861909	R.VAPEEHPVLLTEAPLNPK.A	N	67.01	1953.06	-15.5	652.016	3	50.07	F56:28763	9	97	114	N
10	66	gi|312861909	K.DLYANTVLSGGTTM(+15.99)FPGIADR.M	N	62.96	2214.06	-34.8	1108	2	55.61	F54:27305	7	293	313	Y
10	66	gi|312861909	R.TTGIVLDSGDGVSHTVPIYEGYALPHAIIR.L	N	46.49	3150.64	-17.7	788.652	4	58.1	F60:32113	6	149	178	N
10	66	gi|312861909	R.DLTDYLM(+15.99)K.I	N	43.96	1013.47	-9.1	507.74	2	45.75	F42:22199	28	185	192	Y
10	66	gi|312861909	R.TTGIVLDSGDGVSHTVPIYEGYALPH.A	N	38.52	2697.33	-21.1	900.098	3	55.57	F53:26486	4	149	174	N
10	66	gi|312861909	K.AGFAGDDAPR.A	N	29.05	975.441	-10.2	488.723	2	34.9	F56:28382	1	20	29	N
10	66	gi|312861909	R.AVFPSIVGR.P	N	25.2	944.544	-15.2	473.272	2	48.85	F57:29609	2	30	38	N
10	66	gi|312861909	K.IIAPPER.K	N	23.54	794.465	-2.4	398.239	2	34.99	F60:31392	7	330	336	N
10	66	gi|312861909	R.AVFPSIVGRPR.H	N	21.66	1197.7	-5.4	400.238	3	44.51	F75:41407	1	30	40	N
10	66	gi|312861909	L.LTEAPLNPK.A	N	20.31	981.549	-5.6	491.779	2	35.79	F42:21926	1	106	114	N
10	66	gi|312861909	I.APPER.K	N	17.92	568.297	-16.3	569.295	1	34.43	F53:25934	2	332	336	N
10	66	gi|312861909	R.C(+57.02)PETLFQPSFIGMESAGIHETTYNSIM(+15.99)K.C	Y	16.8	3203.46	-37.8	1068.79	3	56.78	F54:27339	1	258	285	Y
10	66	gi|312861909	L.TDYLM(+15.99)K.I	N	14.06	785.363	-14.4	786.359	1	45.89	F53:26263	2	187	192	Y
10	66	gi|312861909	K.EISALAPPTM(+15.99)K.I	N	8.24	1172.61	10.7	587.319	2	40.8	F74:40896	1	317	327	Y
10	66	gi|312861909	G.TTMFPGIADR.M	N	5.54	1107.54	-22.6	1108.52	1	55.11	F62:34607	1	304	313	N
10	67	gi|221125076	K.SYELPDGQVITIGNER.F	N	80.85	1789.88	-26.4	895.926	2	53.49	F53:26434	16	240	255	N
10	67	gi|221125076	R.GYSFTTTAER.E	N	69.25	1131.52	-10	566.761	2	39.59	F76:41895	23	198	207	N
10	67	gi|221125076	R.VAPEEHPVLLTEAPLNPK.A	N	67.01	1953.06	-15.5	652.016	3	50.07	F56:28763	9	97	114	N
10	67	gi|221125076	K.DLYANTVLSGGTTM(+15.99)FPGIADR.M	N	62.96	2214.06	-34.8	1108	2	55.61	F54:27305	7	293	313	Y
10	67	gi|221125076	R.TTGIVLDSGDGVSHTVPIYEGYALPHAIIR.L	N	46.49	3150.64	-17.7	788.652	4	58.1	F60:32113	6	149	178	N
10	67	gi|221125076	R.DLTDYLM(+15.99)K.I	N	43.96	1013.47	-9.1	507.74	2	45.75	F42:22199	28	185	192	Y
10	67	gi|221125076	R.TTGIVLDSGDGVSHTVPIYEGYALPH.A	N	38.52	2697.33	-21.1	900.098	3	55.57	F53:26486	4	149	174	N
10	67	gi|221125076	K.AGFAGDDAPR.A	N	29.05	975.441	-10.2	488.723	2	34.9	F56:28382	1	20	29	N
10	67	gi|221125076	R.AVFPSIVGR.P	N	25.2	944.544	-15.2	473.272	2	48.85	F57:29609	2	30	38	N
10	67	gi|221125076	K.IIAPPER.K	N	23.54	794.465	-2.4	398.239	2	34.99	F60:31392	7	330	336	N
10	67	gi|221125076	R.AVFPSIVGRPR.H	N	21.66	1197.7	-5.4	400.238	3	44.51	F75:41407	1	30	40	N
10	67	gi|221125076	L.LTEAPLNPK.A	N	20.31	981.549	-5.6	491.779	2	35.79	F42:21926	1	106	114	N
10	67	gi|221125076	I.APPER.K	N	17.92	568.297	-16.3	569.295	1	34.43	F53:25934	2	332	336	N
10	67	gi|221125076	R.C(+57.02)PETLFQPSFIGMESAGIHETTYNSIM(+15.99)K.C	Y	16.8	3203.46	-37.8	1068.79	3	56.78	F54:27339	1	258	285	Y
10	67	gi|221125076	L.TDYLM(+15.99)K.I	N	14.06	785.363	-14.4	786.359	1	45.89	F53:26263	2	187	192	Y
10	67	gi|221125076	K.EISALAPPTM(+15.99)K.I	N	8.24	1172.61	10.7	587.319	2	40.8	F74:40896	1	317	327	Y
10	67	gi|221125076	G.TTMFPGIADR.M	N	5.54	1107.54	-22.6	1108.52	1	55.11	F62:34607	1	304	313	N
10	68	gi|159254	K.SYELPDGQVITIGNER.F	N	80.85	1789.88	-26.4	895.926	2	53.49	F53:26434	16	240	255	N
10	68	gi|159254	R.GYSFTTTAER.E	N	69.25	1131.52	-10	566.761	2	39.59	F76:41895	23	198	207	N
10	68	gi|159254	R.VAPEEHPVLLTEAPLNPK.A	N	67.01	1953.06	-15.5	652.016	3	50.07	F56:28763	9	97	114	N
10	68	gi|159254	K.DLYANTVLSGGTTM(+15.99)FPGIADR.M	N	62.96	2214.06	-34.8	1108	2	55.61	F54:27305	7	293	313	Y
10	68	gi|159254	R.TTGIVLDSGDGVSHTVPIYEGYALPHAIIR.L	N	46.49	3150.64	-17.7	788.652	4	58.1	F60:32113	6	149	178	N
10	68	gi|159254	R.DLTDYLM(+15.99)K.I	N	43.96	1013.47	-9.1	507.74	2	45.75	F42:22199	28	185	192	Y
10	68	gi|159254	R.TTGIVLDSGDGVSHTVPIYEGYALPH.A	N	38.52	2697.33	-21.1	900.098	3	55.57	F53:26486	4	149	174	N
10	68	gi|159254	K.AGFAGDDAPR.A	N	29.05	975.441	-10.2	488.723	2	34.9	F56:28382	1	20	29	N
10	68	gi|159254	R.AVFPSIVGR.P	N	25.2	944.544	-15.2	473.272	2	48.85	F57:29609	2	30	38	N
10	68	gi|159254	K.IIAPPER.K	N	23.54	794.465	-2.4	398.239	2	34.99	F60:31392	7	330	336	N
10	68	gi|159254	R.AVFPSIVGRPR.H	N	21.66	1197.7	-5.4	400.238	3	44.51	F75:41407	1	30	40	N
10	68	gi|159254	L.LTEAPLNPK.A	N	20.31	981.549	-5.6	491.779	2	35.79	F42:21926	1	106	114	N
10	68	gi|159254	I.APPER.K	N	17.92	568.297	-16.3	569.295	1	34.43	F53:25934	2	332	336	N
10	68	gi|159254	R.C(+57.02)PETLFQPSFIGMESAGIHETTYNSIM(+15.99)K.C	Y	16.8	3203.46	-37.8	1068.79	3	56.78	F54:27339	1	258	285	Y
10	68	gi|159254	L.TDYLM(+15.99)K.I	N	14.06	785.363	-14.4	786.359	1	45.89	F53:26263	2	187	192	Y
10	68	gi|159254	K.EISALAPPTM(+15.99)K.I	N	8.24	1172.61	10.7	587.319	2	40.8	F74:40896	1	317	327	Y
10	68	gi|159254	G.TTMFPGIADR.M	N	5.54	1107.54	-22.6	1108.52	1	55.11	F62:34607	1	304	313	N
10	69	gi|221122242	K.SYELPDGQVITIGNER.F	N	80.85	1789.88	-26.4	895.926	2	53.49	F53:26434	16	240	255	N
10	69	gi|221122242	R.GYSFTTTAER.E	N	69.25	1131.52	-10	566.761	2	39.59	F76:41895	23	198	207	N
10	69	gi|221122242	R.VAPEEHPVLLTEAPLNPK.A	N	67.01	1953.06	-15.5	652.016	3	50.07	F56:28763	9	97	114	N
10	69	gi|221122242	K.DLYANTVLSGGTTM(+15.99)FPGIADR.M	N	62.96	2214.06	-34.8	1108	2	55.61	F54:27305	7	293	313	Y
10	69	gi|221122242	R.TTGIVLDSGDGVSHTVPIYEGYALPHAIIR.L	N	46.49	3150.64	-17.7	788.652	4	58.1	F60:32113	6	149	178	N
10	69	gi|221122242	R.DLTDYLM(+15.99)K.I	N	43.96	1013.47	-9.1	507.74	2	45.75	F42:22199	28	185	192	Y
10	69	gi|221122242	R.TTGIVLDSGDGVSHTVPIYEGYALPH.A	N	38.52	2697.33	-21.1	900.098	3	55.57	F53:26486	4	149	174	N
10	69	gi|221122242	K.AGFAGDDAPR.A	N	29.05	975.441	-10.2	488.723	2	34.9	F56:28382	1	20	29	N
10	69	gi|221122242	R.AVFPSIVGR.P	N	25.2	944.544	-15.2	473.272	2	48.85	F57:29609	2	30	38	N
10	69	gi|221122242	K.IIAPPER.K	N	23.54	794.465	-2.4	398.239	2	34.99	F60:31392	7	330	336	N
10	69	gi|221122242	R.AVFPSIVGRPR.H	N	21.66	1197.7	-5.4	400.238	3	44.51	F75:41407	1	30	40	N
10	69	gi|221122242	L.LTEAPLNPK.A	N	20.31	981.549	-5.6	491.779	2	35.79	F42:21926	1	106	114	N
10	69	gi|221122242	I.APPER.K	N	17.92	568.297	-16.3	569.295	1	34.43	F53:25934	2	332	336	N
10	69	gi|221122242	R.C(+57.02)PETLFQPSFIGMESAGIHETTYNSIM(+15.99)K.C	Y	16.8	3203.46	-37.8	1068.79	3	56.78	F54:27339	1	258	285	Y
10	69	gi|221122242	L.TDYLM(+15.99)K.I	N	14.06	785.363	-14.4	786.359	1	45.89	F53:26263	2	187	192	Y
10	69	gi|221122242	K.EISALAPPTM(+15.99)K.I	N	8.24	1172.61	10.7	587.319	2	40.8	F74:40896	1	317	327	Y
10	69	gi|221122242	G.TTMFPGIADR.M	N	5.54	1107.54	-22.6	1108.52	1	55.11	F62:34607	1	304	313	N
15	70	gi|414075	K.SYELPDGQVITIGNER.F	N	80.85	1789.88	-26.4	895.926	2	53.49	F53:26434	16	240	255	N
15	70	gi|414075	R.GYSFTTTAER.E	N	69.25	1131.52	-10	566.761	2	39.59	F76:41895	23	198	207	N
15	70	gi|414075	R.VAPEEHPVLLTEAPLNPK.A	N	67.01	1953.06	-15.5	652.016	3	50.07	F56:28763	9	97	114	N
15	70	gi|414075	K.DLYANTVLSGGTTM(+15.99)FPGIADR.M	N	62.96	2214.06	-34.8	1108	2	55.61	F54:27305	7	293	313	Y
15	70	gi|414075	R.TTGIVLDSGDGVSHTVPIYEGYALPHAIIR.L	N	46.49	3150.64	-17.7	788.652	4	58.1	F60:32113	6	149	178	N
15	70	gi|414075	R.TTGIVLDSGDGVSHTVPIYEGYALPH.A	N	38.52	2697.33	-21.1	900.098	3	55.57	F53:26486	4	149	174	N
15	70	gi|414075	K.EISSLAPPTM(+15.99)K.I	Y	33.11	1188.61	-9.7	595.304	2	38.65	F55:27662	2	317	327	Y
15	70	gi|414075	R.C(+57.02)PETLFQPAFIGM(+15.99)ESAGIHETTYNSIM(+15.99)K.C	N	29.57	3203.46	-12.8	1068.81	3	57	F53:26516	1	258	285	Y
15	70	gi|414075	K.AGFAGDDAPR.A	N	29.05	975.441	-10.2	488.723	2	34.9	F56:28382	1	20	29	N
15	70	gi|414075	R.AVFPSIVGR.P	N	25.2	944.544	-15.2	473.272	2	48.85	F57:29609	2	30	38	N
15	70	gi|414075	K.IIAPPER.K	N	23.54	794.465	-2.4	398.239	2	34.99	F60:31392	7	330	336	N
15	70	gi|414075	R.AVFPSIVGRPR.H	N	21.66	1197.7	-5.4	400.238	3	44.51	F75:41407	1	30	40	N
15	70	gi|414075	L.LTEAPLNPK.A	N	20.31	981.549	-5.6	491.779	2	35.79	F42:21926	1	106	114	N
15	70	gi|414075	I.APPER.K	N	17.92	568.297	-16.3	569.295	1	34.43	F53:25934	2	332	336	N
15	70	gi|414075	G.TTMFPGIADR.M	N	5.54	1107.54	-22.6	1108.52	1	55.11	F62:34607	1	304	313	N
15	71	gi|728793	K.SYELPDGQVITIGNER.F	N	80.85	1789.88	-26.4	895.926	2	53.49	F53:26434	16	240	255	N
15	71	gi|728793	R.GYSFTTTAER.E	N	69.25	1131.52	-10	566.761	2	39.59	F76:41895	23	198	207	N
15	71	gi|728793	R.VAPEEHPVLLTEAPLNPK.A	N	67.01	1953.06	-15.5	652.016	3	50.07	F56:28763	9	97	114	N
15	71	gi|728793	K.DLYANTVLSGGTTM(+15.99)FPGIADR.M	N	62.96	2214.06	-34.8	1108	2	55.61	F54:27305	7	293	313	Y
15	71	gi|728793	R.TTGIVLDSGDGVSHTVPIYEGYALPHAIIR.L	N	46.49	3150.64	-17.7	788.652	4	58.1	F60:32113	6	149	178	N
15	71	gi|728793	R.TTGIVLDSGDGVSHTVPIYEGYALPH.A	N	38.52	2697.33	-21.1	900.098	3	55.57	F53:26486	4	149	174	N
15	71	gi|728793	K.EISSLAPPTM(+15.99)K.I	Y	33.11	1188.61	-9.7	595.304	2	38.65	F55:27662	2	317	327	Y
15	71	gi|728793	R.C(+57.02)PETLFQPAFIGM(+15.99)ESAGIHETTYNSIM(+15.99)K.C	N	29.57	3203.46	-12.8	1068.81	3	57	F53:26516	1	258	285	Y
15	71	gi|728793	K.AGFAGDDAPR.A	N	29.05	975.441	-10.2	488.723	2	34.9	F56:28382	1	20	29	N
15	71	gi|728793	R.AVFPSIVGR.P	N	25.2	944.544	-15.2	473.272	2	48.85	F57:29609	2	30	38	N
15	71	gi|728793	K.IIAPPER.K	N	23.54	794.465	-2.4	398.239	2	34.99	F60:31392	7	330	336	N
15	71	gi|728793	R.AVFPSIVGRPR.H	N	21.66	1197.7	-5.4	400.238	3	44.51	F75:41407	1	30	40	N
15	71	gi|728793	L.LTEAPLNPK.A	N	20.31	981.549	-5.6	491.779	2	35.79	F42:21926	1	106	114	N
15	71	gi|728793	I.APPER.K	N	17.92	568.297	-16.3	569.295	1	34.43	F53:25934	2	332	336	N
15	71	gi|728793	G.TTMFPGIADR.M	N	5.54	1107.54	-22.6	1108.52	1	55.11	F62:34607	1	304	313	N
9	72	gi|26522784	K.SYELPDGQVITIGNER.F	N	80.85	1789.88	-26.4	895.926	2	53.49	F53:26434	16	240	255	N
9	72	gi|26522784	R.GYSFTTTAER.E	N	69.25	1131.52	-10	566.761	2	39.59	F76:41895	23	198	207	N
9	72	gi|26522784	R.VAPEEHPVLLTEAPLNPK.A	N	67.01	1953.06	-15.5	652.016	3	50.07	F56:28763	9	97	114	N
9	72	gi|26522784	K.EIAALAPPTM(+15.99)K.I	N	56.03	1156.62	-12.2	579.308	2	41.02	F76:41925	16	317	327	Y
9	72	gi|26522784	R.TTGIVLDSGDGVSHTVPIYEGYALPHAILR.L	N	46.49	3150.64	-17.7	788.652	4	58.1	F60:32113	6	149	178	N
9	72	gi|26522784	R.DLTDYLM(+15.99)K.I	N	43.96	1013.47	-9.1	507.74	2	45.75	F42:22199	28	185	192	Y
9	72	gi|26522784	R.TTGIVLDSGDGVSHTVPIYEGYALPH.A	N	38.52	2697.33	-21.1	900.098	3	55.57	F53:26486	4	149	174	N
9	72	gi|26522784	K.AGFAGDDAPR.A	N	29.05	975.441	-10.2	488.723	2	34.9	F56:28382	1	20	29	N
9	72	gi|26522784	R.AVFPSIVGR.P	N	25.2	944.544	-15.2	473.272	2	48.85	F57:29609	2	30	38	N
9	72	gi|26522784	K.IIAPPER.K	N	23.54	794.465	-2.4	398.239	2	34.99	F60:31392	7	330	336	N
9	72	gi|26522784	R.AVFPSIVGRPR.H	N	21.66	1197.7	-5.4	400.238	3	44.51	F75:41407	1	30	40	N
9	72	gi|26522784	L.LTEAPLNPK.A	N	20.31	981.549	-5.6	491.779	2	35.79	F42:21926	1	106	114	N
9	72	gi|26522784	I.APPER.K	N	17.92	568.297	-16.3	569.295	1	34.43	F53:25934	2	332	336	N
9	72	gi|26522784	L.TDYLM(+15.99)K.I	N	14.06	785.363	-14.4	786.359	1	45.89	F53:26263	2	187	192	Y
9	72	gi|26522784	K.EIAALAPPTMK.I	N	9.24	1140.62	49.5	571.346	2	38.55	F64:35280	1	317	327	N
11	88	gi|167794517	K.SYELPDGQVITIGNER.F	N	80.85	1789.88	-26.4	895.926	2	53.49	F53:26434	16	164	179	N
11	88	gi|167794517	R.GYSFTTTAER.E	N	69.25	1131.52	-10	566.761	2	39.59	F76:41895	23	122	131	N
11	88	gi|167794517	R.VAPEEHPVLLTEAPLNPK.A	N	67.01	1953.06	-15.5	652.016	3	50.07	F56:28763	9	21	38	N
11	88	gi|167794517	K.DLYANTVLSGGTTM(+15.99)FPGIADR.M	N	62.96	2214.06	-34.8	1108	2	55.61	F54:27305	7	217	237	Y
11	88	gi|167794517	R.TTGIVLDSGDGVSHTVPIYEGYALPHAIIR.L	N	46.49	3150.64	-17.7	788.652	4	58.1	F60:32113	6	73	102	N
11	88	gi|167794517	R.DLTDYLM(+15.99)K.I	N	43.96	1013.47	-9.1	507.74	2	45.75	F42:22199	28	109	116	Y
11	88	gi|167794517	R.TTGIVLDSGDGVSHTVPIYEGYALPH.A	N	38.52	2697.33	-21.1	900.098	3	55.57	F53:26486	4	73	98	N
11	88	gi|167794517	R.C(+57.02)PETLFQPAFIGM(+15.99)ESAGIHETTYNSIM(+15.99)K.C	N	29.57	3203.46	-12.8	1068.81	3	57	F53:26516	1	182	209	Y
11	88	gi|167794517	K.IIAPPER.K	N	23.54	794.465	-2.4	398.239	2	34.99	F60:31392	7	254	260	N
11	88	gi|167794517	L.LTEAPLNPK.A	N	20.31	981.549	-5.6	491.779	2	35.79	F42:21926	1	30	38	N
11	88	gi|167794517	I.APPER.K	N	17.92	568.297	-16.3	569.295	1	34.43	F53:25934	2	256	260	N
11	88	gi|167794517	L.TDYLM(+15.99)K.I	N	14.06	785.363	-14.4	786.359	1	45.89	F53:26263	2	111	116	Y
11	88	gi|167794517	K.EISALAPPTM(+15.99)K.I	N	8.24	1172.61	10.7	587.319	2	40.8	F74:40896	1	241	251	Y
11	88	gi|167794517	G.TTMFPGIADR.M	N	5.54	1107.54	-22.6	1108.52	1	55.11	F62:34607	1	228	237	N
11	89	gi|167792814	K.SYELPDGQVITIGNER.F	N	80.85	1789.88	-26.4	895.926	2	53.49	F53:26434	16	152	167	N
11	89	gi|167792814	R.GYSFTTTAER.E	N	69.25	1131.52	-10	566.761	2	39.59	F76:41895	23	110	119	N
11	89	gi|167792814	R.VAPEEHPVLLTEAPLNPK.A	N	67.01	1953.06	-15.5	652.016	3	50.07	F56:28763	9	9	26	N
11	89	gi|167792814	K.DLYANTVLSGGTTM(+15.99)FPGIADR.M	N	62.96	2214.06	-34.8	1108	2	55.61	F54:27305	7	205	225	Y
11	89	gi|167792814	R.TTGIVLDSGDGVSHTVPIYEGYALPHAIIR.L	N	46.49	3150.64	-17.7	788.652	4	58.1	F60:32113	6	61	90	N
11	89	gi|167792814	R.DLTDYLM(+15.99)K.I	N	43.96	1013.47	-9.1	507.74	2	45.75	F42:22199	28	97	104	Y
11	89	gi|167792814	R.TTGIVLDSGDGVSHTVPIYEGYALPH.A	N	38.52	2697.33	-21.1	900.098	3	55.57	F53:26486	4	61	86	N
11	89	gi|167792814	R.C(+57.02)PETLFQPAFIGM(+15.99)ESAGIHETTYNSIM(+15.99)K.C	N	29.57	3203.46	-12.8	1068.81	3	57	F53:26516	1	170	197	Y
11	89	gi|167792814	K.IIAPPER.K	N	23.54	794.465	-2.4	398.239	2	34.99	F60:31392	7	242	248	N
11	89	gi|167792814	L.LTEAPLNPK.A	N	20.31	981.549	-5.6	491.779	2	35.79	F42:21926	1	18	26	N
11	89	gi|167792814	I.APPER.K	N	17.92	568.297	-16.3	569.295	1	34.43	F53:25934	2	244	248	N
11	89	gi|167792814	L.TDYLM(+15.99)K.I	N	14.06	785.363	-14.4	786.359	1	45.89	F53:26263	2	99	104	Y
11	89	gi|167792814	K.EISALAPPTM(+15.99)K.I	N	8.24	1172.61	10.7	587.319	2	40.8	F74:40896	1	229	239	Y
11	89	gi|167792814	G.TTMFPGIADR.M	N	5.54	1107.54	-22.6	1108.52	1	55.11	F62:34607	1	216	225	N
28	206	gi|165881974	R.M(+15.99)LAPGYYSQEC(+57.02)NAHK.A	N	76.92	1783.77	-6.4	892.884	2	37.14	F46:23797	2	41	55	Y
28	206	gi|165881974	R.NVYVGAQVQK.A	N	64.97	1104.59	13.7	553.311	2	34.77	F45:23203	12	153	162	N
28	206	gi|165881974	L.APGYYSQEC(+57.02)NAHK.A	N	63.32	1523.65	-1.6	762.829	2	36.35	F45:23236	1	43	55	Y
28	206	gi|165881974	K.YC(+57.02)HLFLC(+57.02)VHC(+57.02)LK.E	N	59.35	1648.77	-1.8	413.199	4	48.22	F45:23569	2	62	73	Y
28	206	gi|165881974	A.PGYYSQEC(+57.02)NAHK.A	N	55.86	1452.61	-3.5	727.309	2	36.32	F45:23237	1	44	55	Y
28	206	gi|165881974	V.YVGAQVQK.A	N	52.38	891.481	-9.3	892.48	1	35.26	F46:23764	2	155	162	N
28	206	gi|165881974	H.M(+15.99)VC(+57.02)GPINFFR.N	N	40.01	1255.58	-1.5	628.798	2	55.92	F46:24070	2	143	152	Y
28	206	gi|165881974	Y.VGAQVQK.A	N	30.19	728.418	-7.1	729.42	1	34.57	F45:23190	1	156	162	N
28	206	gi|165881974	Q.PGTFC(+57.02)DR.H	N	27.59	851.36	-17.8	852.352	1	36.51	F45:23243	1	103	109	Y
28	206	gi|165881974	K.YC(+57.02)HLFLC(+57.02)VH.C	N	26.85	1247.56	9.4	624.792	2	48.81	F46:24004	1	62	70	Y
28	206	gi|165881974	K.PPLAEHMVC(+57.02)GPINFFR.N	Y	23.44	1883.92	-58.1	628.943	3	55.9	F43:22888	1	137	152	Y
28	206	gi|165881974	K.YC(+57.02)HLFL.C	N	19.3	851.4	-10	426.703	2	51.06	F45:23632	2	62	67	Y
28	206	gi|165881974	K.YC(+57.02)HLF.L	N	17.23	738.316	1.7	370.166	2	44.11	F45:23460	1	62	66	Y
28	206	gi|165881974	R.M(+15.99)LAPGYY.S	N	13.3	829.368	-29.4	830.351	1	41.51	F45:23381	1	41	47	Y
28	206	gi|165881974	E.HMVC(+57.02)GPINFFRNVYVGAQVQK.A	Y	8.05	2463.23	-94.1	616.757	4	34.84	F45:23194	1	142	162	Y
28	206	gi|165881974	R.LHFMVLC(+57.02)AC(+57.02)LIGAFAVK.M	Y	6.81	1949.01	-45.2	975.468	2	46.27	F58:30247	1	4	20	Y
5	40	gi|89138372	R.ISEQFTAM(+15.99)FR.R	N	68.88	1244.59	-3.4	623.298	2	45.99	F42:22207	28	184	193	Y
5	40	gi|89138372	K.NSSYFVEWIPNNVK.T	N	67.65	1695.83	-12.2	848.91	2	57.8	F65:36660	12	140	153	N
5	40	gi|89138372	R.LHFFM(+15.99)PGFAPLTSR.G	N	63.11	1635.82	-9.3	546.277	3	56.41	F55:28108	10	66	79	Y
5	40	gi|89138372	R.FPGQLNADLR.K	N	60.83	1129.59	-11.2	565.795	2	44.84	F60:31714	18	45	54	N
5	40	gi|89138372	K.LAVNM(+15.99)VPFPR.L	N	60.18	1158.62	9.9	580.324	2	48.95	F74:40991	29	56	65	Y
5	40	gi|89138372	K.EVDEQM(+15.99)LNVQNK.N	N	55.79	1461.68	-8.5	731.84	2	35.47	F53:25959	11	128	139	Y
5	40	gi|89138372	K.TAVC(+57.02)DIPPR.G	N	47.56	1027.51	-16.8	514.755	2	36.1	F56:28407	10	154	162	Y
5	40	gi|89138372	K.MSSTFIGNSTAIQELFK.R	N	46.74	1872.93	-19.9	937.453	2	62.08	F57:29918	7	166	182	N
5	40	gi|89138372	R.YLTVAAM(+15.99)FR.G	N	46.08	1086.55	-14.5	544.276	2	48.09	F56:28711	23	113	121	Y
5	40	gi|89138372	R.ALTVPELTQQM(+15.99)FDAK.N	N	38.37	1706.85	-20.2	854.417	2	51.64	F54:27197	4	86	100	Y
5	40	gi|89138372	K.M(+15.99)SSTFIGNSTAIQELFK.R	N	27.64	1888.92	-38	945.433	2	62.89	F56:29051	1	166	182	Y
5	40	gi|89138372	K.LTTPTYGDLNHLVSATM(+15.99)SGVTTC(+57.02)LR.F	N	26.86	2723.33	-18.9	908.765	3	58.46	F58:30532	6	20	44	Y
5	40	gi|89138372	F.MPGFAPLTSR.G	N	11.06	1075.55	-21.4	538.77	2	41.93	F59:30740	1	70	79	N
5	40	gi|89138372	N.STAIQELFK.R	N	7.42	1035.56	-26.2	518.774	2	67.04	F78:42641	1	174	182	N
14	120	gi|303306184	K.SYELPDGQVITIGNER.F	N	80.85	1789.88	-26.4	895.926	2	53.49	F53:26434	16	240	255	N
14	120	gi|303306184	R.GYSFTTTAER.E	N	69.25	1131.52	-10	566.761	2	39.59	F76:41895	23	198	207	N
14	120	gi|303306184	R.VAPEEHPVLLTEAPLNPK.A	N	67.01	1953.06	-15.5	652.016	3	50.07	F56:28763	9	97	114	N
14	120	gi|303306184	R.DLTDYLM(+15.99)K.I	N	43.96	1013.47	-9.1	507.74	2	45.75	F42:22199	28	185	192	Y
14	120	gi|303306184	K.AGFAGDDAPR.A	N	29.05	975.441	-10.2	488.723	2	34.9	F56:28382	1	20	29	N
14	120	gi|303306184	R.AVFPSIVGR.P	N	25.2	944.544	-15.2	473.272	2	48.85	F57:29609	2	30	38	N
14	120	gi|303306184	K.IIAPPER.K	N	23.54	794.465	-2.4	398.239	2	34.99	F60:31392	7	330	336	N
14	120	gi|303306184	R.AVFPSIVGRPR.H	N	21.66	1197.7	-5.4	400.238	3	44.51	F75:41407	1	30	40	N
14	120	gi|303306184	L.LTEAPLNPK.A	N	20.31	981.549	-5.6	491.779	2	35.79	F42:21926	1	106	114	N
14	120	gi|303306184	I.APPER.K	N	17.92	568.297	-16.3	569.295	1	34.43	F53:25934	2	332	336	N
14	120	gi|303306184	R.FRAPEA.M	Y	16.78	689.35	13.4	690.366	1	45.31	F60:31731	1	256	261	N
14	120	gi|303306184	L.TDYLM(+15.99)K.I	N	14.06	785.363	-14.4	786.359	1	45.89	F53:26263	2	187	192	Y
14	120	gi|303306184	E.ITALAPPTM(+15.99)K.I	N	7.69	1057.58	33.9	529.817	2	57.18	F57:29809	1	318	327	Y
14	121	gi|38176182	K.SYELPDGQVITIGNER.F	N	80.85	1789.88	-26.4	895.926	2	53.49	F53:26434	16	240	255	N
14	121	gi|38176182	R.GYSFTTTAER.E	N	69.25	1131.52	-10	566.761	2	39.59	F76:41895	23	198	207	N
14	121	gi|38176182	R.VAPEEHPVLLTEAPLNPK.A	N	67.01	1953.06	-15.5	652.016	3	50.07	F56:28763	9	97	114	N
14	121	gi|38176182	R.DLTDYLM(+15.99)K.I	N	43.96	1013.47	-9.1	507.74	2	45.75	F42:22199	28	185	192	Y
14	121	gi|38176182	K.AGFAGDDAPR.A	N	29.05	975.441	-10.2	488.723	2	34.9	F56:28382	1	20	29	N
14	121	gi|38176182	R.AVFPSIVGR.P	N	25.2	944.544	-15.2	473.272	2	48.85	F57:29609	2	30	38	N
14	121	gi|38176182	K.IIAPPER.K	N	23.54	794.465	-2.4	398.239	2	34.99	F60:31392	7	330	336	N
14	121	gi|38176182	R.AVFPSIVGRPR.H	N	21.66	1197.7	-5.4	400.238	3	44.51	F75:41407	1	30	40	N
14	121	gi|38176182	L.LTEAPLNPK.A	N	20.31	981.549	-5.6	491.779	2	35.79	F42:21926	1	106	114	N
14	121	gi|38176182	I.APPER.K	N	17.92	568.297	-16.3	569.295	1	34.43	F53:25934	2	332	336	N
14	121	gi|38176182	R.FRAPEA.M	Y	16.78	689.35	13.4	690.366	1	45.31	F60:31731	1	256	261	N
14	121	gi|38176182	L.TDYLM(+15.99)K.I	N	14.06	785.363	-14.4	786.359	1	45.89	F53:26263	2	187	192	Y
14	121	gi|38176182	E.ITALAPPTM(+15.99)K.I	N	7.69	1057.58	33.9	529.817	2	57.18	F57:29809	1	318	327	Y
17	241	gi|294372631	K.SYELPDGQVITIGNER.F	N	80.85	1789.88	-26.4	895.926	2	53.49	F53:26434	16	54	69	N
17	241	gi|294372631	G.GYSFTTTAER.E	N	69.25	1131.52	-10	566.761	2	39.59	F76:41895	23	12	21	N
17	241	gi|294372631	K.DLYANTVLSGGTTM(+15.99)FPGIADR.M	N	62.96	2214.06	-34.8	1108	2	55.61	F54:27305	7	107	127	Y
17	241	gi|294372631	E.GGYSFTTTAER.E	Y	36.99	1188.54	-14.7	595.269	2	38.73	F53:26047	12	11	21	N
17	241	gi|294372631	R.C(+57.02)PETLFQPAFIGM(+15.99)ESAGIHETTYNSIM(+15.99)K.C	N	29.57	3203.46	-12.8	1068.81	3	57	F53:26516	1	72	99	Y
17	241	gi|294372631	K.IIAPPER.K	N	23.54	794.465	-2.4	398.239	2	34.99	F60:31392	7	144	150	N
17	241	gi|294372631	I.APPER.K	N	17.92	568.297	-16.3	569.295	1	34.43	F53:25934	2	146	150	N
17	241	gi|294372631	K.EISALAPPTM(+15.99)K.I	N	8.24	1172.61	10.7	587.319	2	40.8	F74:40896	1	131	141	Y
17	241	gi|294372631	G.TTMFPGIADR.M	N	5.54	1107.54	-22.6	1108.52	1	55.11	F62:34607	1	118	127	N
13	99	gi|89139244	R.ISEQFTAM(+15.99)FR.R	N	68.88	1244.59	-3.4	623.298	2	45.99	F42:22207	28	212	221	Y
13	99	gi|89139244	K.NSSYFVEWIPNNVK.T	N	67.65	1695.83	-12.2	848.91	2	57.8	F65:36660	12	168	181	N
13	99	gi|89139244	K.EVDEQM(+15.99)LNVQNK.N	N	55.79	1461.68	-8.5	731.84	2	35.47	F53:25959	11	156	167	Y
13	99	gi|89139244	K.TAVC(+57.02)DIPPR.G	N	47.56	1027.51	-16.8	514.755	2	36.1	F56:28407	10	182	190	Y
13	99	gi|89139244	K.MSSTFIGNSTAIQELFK.R	N	46.74	1872.93	-19.9	937.453	2	62.08	F57:29918	7	194	210	N
13	99	gi|89139244	R.YLTVAAM(+15.99)FR.G	N	46.08	1086.55	-14.5	544.276	2	48.09	F56:28711	23	141	149	Y
13	99	gi|89139244	R.ALTVPELTQQM(+15.99)FDAK.N	N	38.37	1706.85	-20.2	854.417	2	51.64	F54:27197	4	114	128	Y
13	99	gi|89139244	K.M(+15.99)SSTFIGNSTAIQELFK.R	N	27.64	1888.92	-38	945.433	2	62.89	F56:29051	1	194	210	Y
13	99	gi|89139244	E.TTGPK.D	N	15.11	502.275	19.8	503.292	1	40.97	F61:32651	2	66	70	N
13	99	gi|89139244	N.STAIQELFK.R	N	7.42	1035.56	-26.2	518.774	2	67.04	F78:42641	1	202	210	N
29	289	gi|221118656	V.VFRPPIIYHPPPEIYHR.A	Y	77.42	2130.15	-9.8	533.54	4	52.63	F60:31953	4	1770	1786	N
29	289	gi|221118656	R.RPPIIYHQPPVIVHR.P	Y	76.05	1821.05	-19.4	456.262	4	42.63	F51:25543	9	1893	1907	N
29	289	gi|221118656	R.PAVVYHQPPLIFHQPPPAVSQPILK.S	Y	59.18	2772.55	-19.3	694.131	4	54.85	F57:29752	6	1908	1932	N
29	289	gi|221118656	R.VVVFRPPIIYHPPPEIYHR.A	Y	56.06	2328.29	-18	583.069	4	54.42	F57:29741	6	1768	1786	N
29	289	gi|221118656	H.PPPEIYHR.A	Y	29.83	1007.52	-5.7	504.764	2	52.93	F60:31961	1	1779	1786	N
29	289	gi|221118656	H.PSAYYTHM(+15.99)GSVVNK.V	Y	10.84	1568.73	25.4	523.93	3	44.49	F72:39742	1	578	591	Y
29	289	gi|221118656	E.KDTFR.E	N	7.85	665.35	17.1	666.368	1	41.11	F55:27727	1	822	826	N
29	289	gi|221118656	V.HPVVHHHR.I	Y	6.42	1017.54	17.6	509.785	2	42.06	F59:30747	1	479	486	N
16	240	gi|162087176	K.SYELPDGQVITIGNER.F	N	80.85	1789.88	-26.4	895.926	2	53.49	F53:26434	16	61	76	N
16	240	gi|162087176	R.GYSFTTTAER.E	N	69.25	1131.52	-10	566.761	2	39.59	F76:41895	23	19	28	N
16	240	gi|162087176	K.QEYDESGPGIVHR.K	N	54.62	1485.68	-10.6	496.23	3	37.31	F56:28434	3	182	194	N
16	240	gi|162087176	R.DLTDYLM(+15.99)K.I	N	43.96	1013.47	-9.1	507.74	2	45.75	F42:22199	28	6	13	Y
16	240	gi|162087176	K.IIAPPER.K	N	23.54	794.465	-2.4	398.239	2	34.99	F60:31392	7	151	157	N
16	240	gi|162087176	I.APPER.K	N	17.92	568.297	-16.3	569.295	1	34.43	F53:25934	2	153	157	N
16	240	gi|162087176	L.TDYLM(+15.99)K.I	N	14.06	785.363	-14.4	786.359	1	45.89	F53:26263	2	8	13	Y
12	106	gi|89133966	R.IM(+15.99)NTFSVVPSPK.V	N	63.87	1334.69	-9.5	668.346	2	46.22	F49:24506	15	112	123	Y
12	106	gi|89133966	R.LHFFM(+15.99)PGFAPLTSR.G	N	63.11	1635.82	-9.3	546.277	3	56.41	F55:28108	10	212	225	Y
12	106	gi|89133966	R.FPGQLNADLR.K	N	60.83	1129.59	-11.2	565.795	2	44.84	F60:31714	18	191	200	N
12	106	gi|89133966	K.LAVNM(+15.99)VPFPR.L	N	60.18	1158.62	9.9	580.324	2	48.95	F74:40991	29	202	211	Y
12	106	gi|89133966	R.YLTVAAM(+15.99)FR.G	N	46.08	1086.55	-14.5	544.276	2	48.09	F56:28711	23	259	267	Y
12	106	gi|89133966	R.ALTVPELTQQM(+15.99)FDAK.N	N	38.37	1706.85	-20.2	854.417	2	51.64	F54:27197	4	232	246	Y
12	106	gi|89133966	K.LTTPTYGDLNHLVSATM(+15.99)SGVTTC(+57.02)LR.F	N	26.86	2723.33	-18.9	908.765	3	58.46	F58:30532	6	166	190	Y
12	106	gi|89133966	E.TTGPK.D	N	15.11	502.275	19.8	503.292	1	40.97	F61:32651	2	48	52	N
12	106	gi|89133966	F.MPGFAPLTSR.G	N	11.06	1075.55	-21.4	538.77	2	41.93	F59:30740	1	216	225	N
22	111	gi|156198376	R.ISGLIYEETR.G	N	58.6	1179.61	-16.1	590.804	2	44.83	F43:22770	10	124	133	N
22	111	gi|156198376	R.DNIQGITKPAIR.R	N	54.98	1324.75	-6.3	442.587	3	38.8	F72:39586	8	102	113	N
22	111	gi|156198376	R.AGLQFPVGR.I	Y	52.28	943.524	-8.1	472.765	2	45.64	F42:22197	7	21	29	N
22	111	gi|156198376	R.TLYGFGG	Y	48.94	713.338	0.3	714.346	1	46.12	F42:22208	2	174	180	N
22	111	gi|156198376	K.TVTAM(+15.99)DVVYALK.R	N	48.01	1325.69	-5.9	663.848	2	51.56	F73:40566	3	158	169	Y
22	111	gi|156198376	K.VFLENVIR.D	N	47.18	988.571	-20.2	495.283	2	50.96	F55:27973	17	138	145	N
22	111	gi|156198376	R.HLQLAVR.N	Y	33.3	835.503	-7	418.756	2	37.56	F43:22636	2	82	88	N
20	279	gi|282471169	K.SYELPDGQVITIGNER.F	N	80.85	1789.88	-26.4	895.926	2	53.49	F53:26434	16	98	113	N
20	279	gi|282471169	R.GYSFTTTAER.E	N	69.25	1131.52	-10	566.761	2	39.59	F76:41895	23	56	65	N
20	279	gi|282471169	K.EIASLAPPTM(+15.99)K.I	Y	38.14	1172.61	-8.1	587.308	2	39.46	F54:26895	6	175	185	Y
20	279	gi|282471169	K.IIAPPER.K	N	23.54	794.465	-2.4	398.239	2	34.99	F60:31392	7	188	194	N
20	279	gi|282471169	I.APPER.K	N	17.92	568.297	-16.3	569.295	1	34.43	F53:25934	2	190	194	N
24	272	gi|282552247	K.SYELPDGQVITIGNER.F	N	80.85	1789.88	-26.4	895.926	2	53.49	F53:26434	16	10	25	N
24	272	gi|282552247	K.EIAALAPPTM(+15.99)K.I	N	56.03	1156.62	-12.2	579.308	2	41.02	F76:41925	16	87	97	Y
24	272	gi|282552247	K.QEYDESGPGIVHR.K	N	54.62	1485.68	-10.6	496.23	3	37.31	F56:28434	3	131	143	N
24	272	gi|282552247	K.IIAPPER.K	N	23.54	794.465	-2.4	398.239	2	34.99	F60:31392	7	100	106	N
24	272	gi|282552247	I.APPER.K	N	17.92	568.297	-16.3	569.295	1	34.43	F53:25934	2	102	106	N
24	272	gi|282552247	K.EIAALAPPTMK.I	N	9.24	1140.62	49.5	571.346	2	38.55	F64:35280	1	87	97	N
18	158	gi|221129323	R.FPGQLNADLR.K	N	60.83	1129.59	-11.2	565.795	2	44.84	F60:31714	18	458	467	N
18	158	gi|221129323	K.LAVNM(+15.99)VPFPR.L	N	60.18	1158.62	9.9	580.324	2	48.95	F74:40991	29	469	478	Y
18	158	gi|221129323	K.M(+15.99)SATFIGNSTAIQEIFK.R	N	52.98	1872.93	-9.2	937.463	2	61.11	F42:22543	6	579	595	Y
18	158	gi|221129323	C.ALTVPELTQQLFDAK.N	Y	48.95	1672.9	-19.5	837.443	2	62.11	F55:28254	11	499	513	N
18	158	gi|221129323	K.GHYTEGAELVDSVLDVVR.K	N	40.92	1957.97	-46.3	653.635	3	63.93	F56:29064	1	320	337	N
18	158	gi|221129323	H.SLGGGTGSGM(+15.99)GTLLISK.I	N	14.93	1550.8	-19.3	776.391	2	43.63	F65:36267	2	354	370	Y
18	158	gi|221129323	N.STAIQEIFK.R	N	7.42	1035.56	-26.2	518.774	2	67.04	F78:42641	1	587	595	N
18	158	gi|221129323	K.TAVC(+57.02)NIAP.R	Y	6.52	844.411	-30.4	423.2	2	47.47	F49:24532	1	567	574	Y
37	273	gi|221123368	K.LTNIVLWELSANDM(+15.99)R.R	Y	69.57	1789.9	-10	597.636	3	60.69	F56:29005	4	1395	1409	Y
37	273	gi|221123368	N.TYANLGSLSGLNLR.R	Y	68.57	1477.79	-21.2	739.886	2	54.5	F55:28057	10	1295	1308	N
37	273	gi|221123368	E.DVGLAVVGGSISK.G	Y	59.24	1200.67	-20.2	601.331	2	46.48	F55:27853	4	1319	1331	N
37	273	gi|221123368	K.GLDFVLR.S	Y	17.67	818.465	-15.9	410.233	2	46.78	F55:27864	1	1339	1345	N
37	273	gi|221123368	V.VDDVK.F	N	14.15	574.296	8.6	575.308	1	47.14	F78:42484	1	462	466	N
37	273	gi|221123368	K.KTEPDDK.Y	Y	10.28	831.397	-13.3	832.394	1	43.29	F68:37711	1	523	529	N
37	273	gi|221123368	A.NQPAAKM(+15.99)PSEK.K	Y	6.66	1215.59	26.4	608.819	2	49.42	F71:39302	1	501	511	Y
37	273	gi|221123368	R.ALRGE.D	N	5.47	544.297	26.4	545.318	1	48.49	F63:35161	1	1314	1318	N
19	136	gi|156219637	R.ISGLIYEETR.G	N	58.6	1179.61	-16.1	590.804	2	44.83	F43:22770	10	47	56	N
19	136	gi|156219637	R.DNIQGITKPAIR.R	N	54.98	1324.75	-6.3	442.587	3	38.8	F72:39586	8	25	36	N
19	136	gi|156219637	K.TVTAM(+15.99)DVVYALK.R	N	48.01	1325.69	-5.9	663.848	2	51.56	F73:40566	3	81	92	Y
19	136	gi|156219637	K.VFLENVIR.D	N	47.18	988.571	-20.2	495.283	2	50.96	F55:27973	17	61	68	N
19	136	gi|156219637	R.LLLPGELAK.H	N	36.48	952.596	-10.4	477.3	2	50.24	F69:38382	19	194	202	N
19	136	gi|156219637	K.AM(+15.99)GIMNC(+57.02)FVNDIFER.I	Y	33.8	1831.81	-8.3	916.902	2	58.6	F73:40715	4	152	166	Y
19	136	gi|156219637	K.AMGIM(+15.99)NC(+57.02)FVNDIFER.I	Y	17.32	1831.81	-2.1	916.908	2	58.7	F75:41768	4	152	166	Y
19	136	gi|156219637	R.GKGGK.G	N	9.09	445.265	-33	446.257	1	37.94	F46:23811	1	5	9	N
40	251	gi|221130531	R.AHIAQLC(+57.02)EQAGLLQR.A	Y	72.12	1706.89	-20.1	569.959	3	46.36	F71:39238	1	611	625	Y
40	251	gi|221130531	K.IYIDANNNPER.F	Y	44.85	1317.63	-16.4	659.812	2	37.84	F71:39048	1	882	892	N
40	251	gi|221130531	K.YIEIYVQK.V	Y	39.63	1054.57	-14	528.285	2	44.77	F71:39200	1	799	806	N
40	251	gi|221130531	S.EDIIK.G	N	26.45	616.343	-36.2	617.328	1	45.9	F61:32886	9	826	830	N
40	251	gi|221130531	R.QLIDQVVQTALS.E	Y	23.22	1313.72	-13.4	657.858	2	50.3	F54:27164	1	969	980	N
40	251	gi|221130531	K.VANIELYYK.A	Y	20.53	1111.59	-22.1	556.791	2	46.82	F71:39248	1	1398	1406	N
40	251	gi|221130531	L.PWLESR.I	Y	15.84	786.402	40.2	787.441	1	47.43	F61:32963	1	860	865	N
40	251	gi|221130531	P.NHANIGQVGER.C	Y	12.17	1193.59	-41.5	597.778	2	40.66	F75:41292	1	1194	1204	N
40	251	gi|221130531	R.EKVGEQAQVVIIDM(+15.99)ADPNNPTR.R	Y	6.71	2439.21	-8.5	610.804	4	46.03	F58:30241	1	42	63	Y
40	251	gi|221130531	K.VDKLAEVSAK.R	Y	5.39	1058.6	-19.7	530.295	2	42.26	F53:26149	1	1610	1619	N
40	251	gi|221130531	K.NNLQKYIEIYVQ.K	Y	5.23	1523.8	-22.7	762.889	2	45.19	F62:34201	1	794	805	N
34	288	gi|308210736	K.HISIISAFWGR.R	Y	61.18	1285.69	-11.5	643.846	2	58.66	F72:40057	2	166	176	N
34	288	gi|308210736	K.C(+57.02)EEDTAWLR.C	Y	59.42	1178.5	-11.2	590.252	2	44.5	F71:39196	6	152	160	Y
34	288	gi|308210736	K.YC(+57.02)PTTPLFLTK.V	Y	50.54	1339.68	-23.6	670.834	2	51.84	F70:38926	9	194	204	Y
34	288	gi|308210736	C.PTTPLFLTK.V	Y	46.38	1016.59	-23.9	1017.57	1	51.72	F68:37901	3	196	204	N
34	288	gi|308210736	S.AFWGR.R	N	23.59	635.318	-10.9	636.318	1	41.65	F59:30736	1	172	176	N
34	288	gi|308210736	K.GLQGPPGR.D	Y	9.4	780.424	-90.4	391.184	2	41.4	F42:22089	2	50	57	N
34	288	gi|308210736	P.GSPGPPGFK.G	Y	8.19	842.429	26.9	422.233	2	33.39	F61:32328	1	68	76	N
34	288	gi|308210736	R.DGMPGSSGAPGSPGPPGFKGDPGAPGMPGAPG.M	Y	5.22	2760.23	12.7	921.095	3	62.18	F56:29039	1	58	89	N
34	296	gi|162064941	K.HISIISAFWGR.R	Y	61.18	1285.69	-11.5	643.846	2	58.66	F72:40057	2	34	44	N
34	296	gi|162064941	K.C(+57.02)EEDTAWLR.C	Y	59.42	1178.5	-11.2	590.252	2	44.5	F71:39196	6	20	28	Y
34	296	gi|162064941	K.YC(+57.02)PTTPLFLTK.V	Y	50.54	1339.68	-23.6	670.834	2	51.84	F70:38926	9	62	72	Y
34	296	gi|162064941	C.PTTPLFLTK.V	Y	46.38	1016.59	-23.9	1017.57	1	51.72	F68:37901	3	64	72	N
34	296	gi|162064941	S.AFWGR.R	N	23.59	635.318	-10.9	636.318	1	41.65	F59:30736	1	40	44	N
34	296	gi|162064941	K.TC(+57.02)TDTYKYL.E	Y	5	1163.52	75.4	582.81	2	56.58	F75:41720	1	96	104	Y
34	297	gi|162053649	K.HISIISAFWGR.R	Y	61.18	1285.69	-11.5	643.846	2	58.66	F72:40057	2	125	135	N
34	297	gi|162053649	K.C(+57.02)EEDTAWLR.C	Y	59.42	1178.5	-11.2	590.252	2	44.5	F71:39196	6	111	119	Y
34	297	gi|162053649	K.YC(+57.02)PTTPLFLTK.V	Y	50.54	1339.68	-23.6	670.834	2	51.84	F70:38926	9	153	163	Y
34	297	gi|162053649	C.PTTPLFLTK.V	Y	46.38	1016.59	-23.9	1017.57	1	51.72	F68:37901	3	155	163	N
34	297	gi|162053649	S.AFWGR.R	N	23.59	635.318	-10.9	636.318	1	41.65	F59:30736	1	131	135	N
34	297	gi|162053649	K.TC(+57.02)TDTYKYL.E	Y	5	1163.52	75.4	582.81	2	56.58	F75:41720	1	187	195	Y
34	298	gi|162076229	K.HISIISAFWGR.R	Y	61.18	1285.69	-11.5	643.846	2	58.66	F72:40057	2	147	157	N
34	298	gi|162076229	K.C(+57.02)EEDTAWLR.C	Y	59.42	1178.5	-11.2	590.252	2	44.5	F71:39196	6	133	141	Y
34	298	gi|162076229	K.YC(+57.02)PTTPLFLTK.V	Y	50.54	1339.68	-23.6	670.834	2	51.84	F70:38926	9	175	185	Y
34	298	gi|162076229	C.PTTPLFLTK.V	Y	46.38	1016.59	-23.9	1017.57	1	51.72	F68:37901	3	177	185	N
34	298	gi|162076229	S.AFWGR.R	N	23.59	635.318	-10.9	636.318	1	41.65	F59:30736	1	153	157	N
34	298	gi|162076229	K.TC(+57.02)TDTYKYL.E	Y	5	1163.52	75.4	582.81	2	56.58	F75:41720	1	209	217	Y
34	299	gi|156401683	K.HISIISAFWGR.R	Y	61.18	1285.69	-11.5	643.846	2	58.66	F72:40057	2	166	176	N
34	299	gi|156401683	K.C(+57.02)EEDTAWLR.C	Y	59.42	1178.5	-11.2	590.252	2	44.5	F71:39196	6	152	160	Y
34	299	gi|156401683	K.YC(+57.02)PTTPLFLTK.V	Y	50.54	1339.68	-23.6	670.834	2	51.84	F70:38926	9	194	204	Y
34	299	gi|156401683	C.PTTPLFLTK.V	Y	46.38	1016.59	-23.9	1017.57	1	51.72	F68:37901	3	196	204	N
34	299	gi|156401683	S.AFWGR.R	N	23.59	635.318	-10.9	636.318	1	41.65	F59:30736	1	172	176	N
34	299	gi|156401683	K.TC(+57.02)TDTYKYL.E	Y	5	1163.52	75.4	582.81	2	56.58	F75:41720	1	228	236	Y
34	300	gi|156226548	K.HISIISAFWGR.R	Y	61.18	1285.69	-11.5	643.846	2	58.66	F72:40057	2	166	176	N
34	300	gi|156226548	K.C(+57.02)EEDTAWLR.C	Y	59.42	1178.5	-11.2	590.252	2	44.5	F71:39196	6	152	160	Y
34	300	gi|156226548	K.YC(+57.02)PTTPLFLTK.V	Y	50.54	1339.68	-23.6	670.834	2	51.84	F70:38926	9	194	204	Y
34	300	gi|156226548	C.PTTPLFLTK.V	Y	46.38	1016.59	-23.9	1017.57	1	51.72	F68:37901	3	196	204	N
34	300	gi|156226548	S.AFWGR.R	N	23.59	635.318	-10.9	636.318	1	41.65	F59:30736	1	172	176	N
34	300	gi|156226548	K.TC(+57.02)TDTYKYL.E	Y	5	1163.52	75.4	582.81	2	56.58	F75:41720	1	228	236	Y
54	355	gi|221113955	R.HYSC(+57.02)TIGGC(+57.02)GPNYC(+57.02)C(+57.02)C(+57.02)R.A	Y	96.24	2120.77	-3.3	707.93	3	37.76	F42:21978	1	158	174	Y
54	355	gi|221113955	K.LGLAIYR.H	Y	33.85	804.486	-22.4	403.241	2	46.74	F79:42850	9	151	157	N
54	355	gi|221113955	L.GLAIYR.H	N	27.02	691.402	-17.9	692.396	1	45.02	F42:22188	2	152	157	N
54	355	gi|221113955	S.EGPGLLYAVR.R	Y	14.95	1073.59	0.1	537.801	2	46.03	F42:22206	1	83	92	N
54	355	gi|221113955	K.RQPALADNFE.D	Y	13.69	1159.56	6.6	580.792	2	46.26	F48:24200	1	134	143	N
43	341	gi|221129496	K.LELQQELAPATQR.L	Y	69.36	1495.8	-13.3	748.897	2	46.99	F69:38312	7	279	291	N
43	341	gi|221129496	R.LEAAYEASQQEK.L	Y	68.03	1365.64	-7.7	683.823	2	35.04	F69:38048	1	267	278	N
43	341	gi|221129496	Q.VDDLLK.E	N	19.36	701.396	-1.7	702.402	1	52.7	F67:37414	2	1080	1085	N
43	341	gi|221129496	K.EKEALMTEFK.K	Y	18.44	1224.61	-38.5	613.287	2	34.33	F62:33641	1	11	20	N
43	341	gi|221129496	R.HIIEQELQNIS.K	Y	18.01	1322.68	26	441.913	3	38.64	F69:38121	1	3890	3900	N
43	341	gi|221129496	L.EVLIK.R	N	17.25	600.385	-29.7	601.374	1	66.87	F78:42639	1	656	660	N
43	341	gi|221129496	E.SNQILK.L	Y	13.61	701.407	-14.6	702.404	1	52.76	F66:37020	1	3349	3354	N
43	341	gi|221129496	K.QNTLNGELMAAR.K	Y	11.46	1316.65	-20.6	659.319	2	41.84	F70:38694	1	3301	3312	N
43	341	gi|221129496	R.AEKELEVVVNNLEK.M	Y	8.81	1612.87	25.2	538.643	3	56.38	F62:34669	1	2385	2398	N
43	341	gi|221129496	K.RLDATL.K	Y	8.22	687.391	5.3	688.403	1	41.13	F74:40906	1	588	593	N
43	341	gi|221129496	E.LEAFQEISEDLKK.E	Y	7.96	1548.8	-56.4	517.246	3	41.4	F53:26124	1	3318	3330	N
43	341	gi|221129496	K.QNTLNGELMA.A	Y	6.31	1089.51	22.8	545.776	2	36.76	F50:24969	1	3301	3310	N
43	341	gi|221129496	K.ITDLESALKQ.S	Y	6.14	1116.6	-9.2	559.303	2	45.27	F67:37264	1	2284	2293	N
43	341	gi|221129496	R.ENRLHGELDTL.T	Y	5.62	1295.65	21.4	432.899	3	51.2	F46:24047	1	1934	1944	N
80	335	gi|215260535	K.NEQAC(+57.02)EVVASNIFFDDNSC(+57.02)GNVYK.Y	N	84.23	2779.19	-11.7	927.391	3	56.58	F60:32075	2	227	250	Y
80	335	gi|215260535	Q.ILPDWPK.I	N	46.34	867.485	-18.6	868.476	1	47.02	F60:31785	2	28	34	N
80	335	gi|215260535	K.QYELIK.V	N	23.76	792.438	-15.2	397.22	2	38.76	F60:31507	1	178	183	N
80	335	gi|215260535	L.PDWPK.I	N	19.06	641.317	-21.1	642.311	1	47.36	F59:30890	2	30	34	N
80	335	gi|215260535	K.IWYEC(+57.02)IPDEANAVDV.L	N	10.85	1792.8	2.2	897.408	2	57.98	F59:31190	1	254	268	Y
80	336	gi|89140012	K.NEQAC(+57.02)EVVASNIFFDDNSC(+57.02)GNVYK.Y	N	84.23	2779.19	-11.7	927.391	3	56.58	F60:32075	2	247	270	Y
80	336	gi|89140012	Q.ILPDWPK.I	N	46.34	867.485	-18.6	868.476	1	47.02	F60:31785	2	48	54	N
80	336	gi|89140012	K.QYELIK.V	N	23.76	792.438	-15.2	397.22	2	38.76	F60:31507	1	198	203	N
80	336	gi|89140012	L.PDWPK.I	N	19.06	641.317	-21.1	642.311	1	47.36	F59:30890	2	50	54	N
80	336	gi|89140012	K.IWYEC(+57.02)IPDEANAVDV.L	N	10.85	1792.8	2.2	897.408	2	57.98	F59:31190	1	274	288	Y
25	276	gi|162122963	K.DLYANTVLSGGTTM(+15.99)FPGIADR.M	N	62.96	2214.06	-34.8	1108	2	55.61	F54:27305	7	120	140	Y
25	276	gi|162122963	R.DLTDYLM(+15.99)K.I	N	43.96	1013.47	-9.1	507.74	2	45.75	F42:22199	28	12	19	Y
25	276	gi|162122963	K.SYELPDGQIITIGNER.F	Y	43.44	1803.9	-20.9	902.938	2	54.38	F55:28047	3	67	82	N
25	276	gi|162122963	K.IIAPPER.K	N	23.54	794.465	-2.4	398.239	2	34.99	F60:31392	7	157	163	N
25	276	gi|162122963	I.APPER.K	N	17.92	568.297	-16.3	569.295	1	34.43	F53:25934	2	159	163	N
25	276	gi|162122963	L.TDYLM(+15.99)K.I	N	14.06	785.363	-14.4	786.359	1	45.89	F53:26263	2	14	19	Y
25	276	gi|162122963	G.TTMFPGIADR.M	N	5.54	1107.54	-22.6	1108.52	1	55.11	F62:34607	1	131	140	N
25	278	gi|162122964	K.DLYANTVLSGGTTM(+15.99)FPGIADR.M	N	62.96	2214.06	-34.8	1108	2	55.61	F54:27305	7	143	163	Y
25	278	gi|162122964	R.DLTDYLM(+15.99)K.I	N	43.96	1013.47	-9.1	507.74	2	45.75	F42:22199	28	35	42	Y
25	278	gi|162122964	K.SYELPDGQIITIGNER.F	Y	43.44	1803.9	-20.9	902.938	2	54.38	F55:28047	3	90	105	N
25	278	gi|162122964	K.IIAPPER.K	N	23.54	794.465	-2.4	398.239	2	34.99	F60:31392	7	180	186	N
25	278	gi|162122964	I.APPER.K	N	17.92	568.297	-16.3	569.295	1	34.43	F53:25934	2	182	186	N
25	278	gi|162122964	L.TDYLM(+15.99)K.I	N	14.06	785.363	-14.4	786.359	1	45.89	F53:26263	2	37	42	Y
25	278	gi|162122964	G.TTMFPGIADR.M	N	5.54	1107.54	-22.6	1108.52	1	55.11	F62:34607	1	154	163	N
53	342	gi|221116631	R.IQELGGFGVYR.F	Y	70.26	1237.65	-22.9	619.816	2	49.66	F55:27941	4	1605	1615	N
53	342	gi|221116631	Q.AVLEAALDAK.E	Y	45.74	999.56	-11.9	500.781	2	40.31	F72:39631	2	1064	1073	N
53	342	gi|221116631	G.GFGVYR.F	Y	20.22	697.355	-22.8	698.346	1	35.46	F61:32431	2	1610	1615	N
53	342	gi|221116631	K.GLVTLDGIQP.F	Y	18.6	1011.56	-18.2	506.778	2	38.28	F61:32536	1	202	211	N
53	342	gi|221116631	H.IITTPLLR.L	Y	17.04	925.596	-17.9	463.797	2	47.31	F70:38832	3	606	613	N
53	342	gi|221116631	T.LSGTIIEK.V	Y	10.54	859.501	-18.8	430.75	2	43.5	F64:35429	1	291	298	N
53	342	gi|221116631	K.GLVTLDGIQPFR.M	Y	9.5	1314.73	-63	658.331	2	41.97	F76:41935	1	202	213	N
53	342	gi|221116631	K.HTPLSNIIQALTG.F	Y	8.98	1363.75	-10.6	682.873	2	40.35	F72:39630	1	561	573	N
79	334	gi|221116853	K.IDQSGLSLQR.E	N	65.98	1115.59	-17.6	558.794	2	39.63	F69:38144	3	193	202	N
79	334	gi|221116853	R.LTLGENIADNGGTK.I	Y	61.07	1401.71	-12.8	701.853	2	43.62	F69:38242	1	603	616	N
79	334	gi|221116853	R.YIVWQM(+15.99)LR.D	Y	27.47	1123.58	-13.6	562.792	2	51.32	F70:38911	2	331	338	Y
79	334	gi|221116853	H.LNSTK.H	N	6.44	561.312	41.9	562.343	1	48.81	F63:35165	1	184	188	N
79	334	gi|221116853	V.DALVAK.V	N	5.98	615.359	416.9	616.623	1	41.66	F61:32687	1	435	440	N
70	419	gi|221121838	K.LTLGENIADNGGFK.T	Y	87.09	1447.73	-24.8	724.855	2	48.24	F70:38860	3	654	667	N
70	419	gi|221121838	R.LSLIK.F	N	22.27	572.39	-19.5	573.386	1	44.01	F60:31689	1	523	527	N
70	419	gi|221121838	P.M(+15.99)M(+15.99)DLIK.Q	Y	18.85	781.371	78.3	391.724	2	54.11	F56:28860	9	186	191	Y
135	358	gi|308210726	K.NEQAC(+57.02)EVVASNIFFDDNSC(+57.02)GNVYK.Y	N	84.23	2779.19	-11.7	927.391	3	56.58	F60:32075	2	229	252	Y
135	358	gi|308210726	K.QYELIK.V	N	23.76	792.438	-15.2	397.22	2	38.76	F60:31507	1	180	185	N
135	358	gi|308210726	N.AFWGR.D	N	23.59	635.318	-10.9	636.318	1	41.65	F59:30736	1	189	193	N
135	358	gi|308210726	Q.PGLPGPPGYPGEK.G	Y	13.67	1264.65	-26	633.313	2	40.33	F59:30702	1	114	126	N
135	359	gi|308210722	K.NEQAC(+57.02)EVVASNIFFDDNSC(+57.02)GNVYK.Y	N	84.23	2779.19	-11.7	927.391	3	56.58	F60:32075	2	229	252	Y
135	359	gi|308210722	K.QYELIK.V	N	23.76	792.438	-15.2	397.22	2	38.76	F60:31507	1	180	185	N
135	359	gi|308210722	N.AFWGR.D	N	23.59	635.318	-10.9	636.318	1	41.65	F59:30736	1	189	193	N
135	359	gi|308210722	Q.PGLPGPPGYPGEK.G	Y	13.67	1264.65	-26	633.313	2	40.33	F59:30702	1	114	126	N
135	360	gi|221117181	K.NEQAC(+57.02)EVVASNIFFDDNSC(+57.02)GNVYK.Y	N	84.23	2779.19	-11.7	927.391	3	56.58	F60:32075	2	229	252	Y
135	360	gi|221117181	K.QYELIK.V	N	23.76	792.438	-15.2	397.22	2	38.76	F60:31507	1	180	185	N
135	360	gi|221117181	N.AFWGR.D	N	23.59	635.318	-10.9	636.318	1	41.65	F59:30736	1	189	193	N
135	360	gi|221117181	Q.PGLPGPPGYPGEK.G	Y	13.67	1264.65	-26	633.313	2	40.33	F59:30702	1	114	126	N
135	361	gi|306408168	K.NEQAC(+57.02)EVVASNIFFDDNSC(+57.02)GNVYK.Y	N	84.23	2779.19	-11.7	927.391	3	56.58	F60:32075	2	229	252	Y
135	361	gi|306408168	K.QYELIK.V	N	23.76	792.438	-15.2	397.22	2	38.76	F60:31507	1	180	185	N
135	361	gi|306408168	N.AFWGR.D	N	23.59	635.318	-10.9	636.318	1	41.65	F59:30736	1	189	193	N
135	361	gi|306408168	Q.PGLPGPPGYPGEK.G	Y	13.67	1264.65	-26	633.313	2	40.33	F59:30702	1	114	126	N
135	362	gi|221117183	K.NEQAC(+57.02)EVVASNIFFDDNSC(+57.02)GNVYK.Y	N	84.23	2779.19	-11.7	927.391	3	56.58	F60:32075	2	229	252	Y
135	362	gi|221117183	K.QYELIK.V	N	23.76	792.438	-15.2	397.22	2	38.76	F60:31507	1	180	185	N
135	362	gi|221117183	N.AFWGR.D	N	23.59	635.318	-10.9	636.318	1	41.65	F59:30736	1	189	193	N
135	362	gi|221117183	Q.PGLPGPPGYPGEK.G	Y	13.67	1264.65	-26	633.313	2	40.33	F59:30702	1	114	126	N
134	280	gi|162106843	R.TGAIVDVPVGEELLGR.V	Y	58.6	1623.88	-12.6	812.939	2	56.36	F65:36634	1	41	56	N
134	280	gi|162106843	K.TAIAIDTIINQK.R	Y	52.58	1299.74	-21.8	650.863	2	50.76	F65:36487	1	125	136	N
134	280	gi|162106843	K.AVDSLVPIGR.G	Y	38.63	1025.59	2.5	513.802	2	45.2	F65:36324	1	101	110	N
134	280	gi|162106843	R.EAYPGDVFYLHSR.L	Y	21.11	1552.73	8.7	777.38	2	49.42	F65:36454	1	241	253	N
134	280	gi|162106843	M.SLLLR.R	N	10.96	600.396	-13.7	601.395	1	48.51	F68:37834	1	231	235	N
134	281	gi|162065234	R.TGAIVDVPVGEELLGR.V	Y	58.6	1623.88	-12.6	812.939	2	56.36	F65:36634	1	27	42	N
134	281	gi|162065234	K.TAIAIDTIINQK.R	Y	52.58	1299.74	-21.8	650.863	2	50.76	F65:36487	1	111	122	N
134	281	gi|162065234	K.AVDSLVPIGR.G	Y	38.63	1025.59	2.5	513.802	2	45.2	F65:36324	1	87	96	N
134	281	gi|162065234	R.EAYPGDVFYLHSR.L	Y	21.11	1552.73	8.7	777.38	2	49.42	F65:36454	1	227	239	N
134	281	gi|162065234	M.SLLLR.R	N	10.96	600.396	-13.7	601.395	1	48.51	F68:37834	1	217	221	N
99	325	gi|156229092	S.PGYYSQEC(+57.02)NAHK.T	N	55.86	1452.61	-3.5	727.309	2	36.32	F45:23237	1	5	16	Y
99	325	gi|156229092	K.YC(+57.02)HM(+15.99)FLC(+57.02)VDC(+57.02)LK.E	N	52.62	1660.69	-9.2	554.564	3	48.32	F45:23572	3	24	35	Y
99	325	gi|156229092	K.QVGIFGVH.Q	N	36.6	855.46	-5	428.735	2	46.3	F45:23516	2	136	143	N
99	325	gi|156229092	H.M(+15.99)FLC(+57.02)VDC(+57.02)LK.E	N	8.7	1200.53	2.2	601.276	2	49.2	F45:23588	1	27	35	Y
99	326	gi|156408614	S.PGYYSQEC(+57.02)NAHK.T	N	55.86	1452.61	-3.5	727.309	2	36.32	F45:23237	1	5	16	Y
99	326	gi|156408614	K.YC(+57.02)HM(+15.99)FLC(+57.02)VDC(+57.02)LK.E	N	52.62	1660.69	-9.2	554.564	3	48.32	F45:23572	3	24	35	Y
99	326	gi|156408614	K.QVGIFGVH.Q	N	36.6	855.46	-5	428.735	2	46.3	F45:23516	2	136	143	N
99	326	gi|156408614	H.M(+15.99)FLC(+57.02)VDC(+57.02)LK.E	N	8.7	1200.53	2.2	601.276	2	49.2	F45:23588	1	27	35	Y
64	282	gi|162078223	R.VALTGLTVAEYFR.D	N	47.54	1438.78	-11.6	720.39	2	60.3	F65:36709	4	218	230	N
64	282	gi|162078223	R.FTQAGSEVSALLGR.I	N	44.82	1434.75	-13.8	718.371	2	52.5	F65:36535	1	247	260	N
64	282	gi|162078223	R.TIAM(+15.99)DGTEGLIR.G	Y	28.88	1291.64	-10.1	646.823	2	42.55	F65:36239	1	46	57	Y
64	282	gi|162078223	K.TVLIM(+15.99)ELINNVAK.A	N	23.61	1472.83	-15.3	737.41	2	62.71	F60:32225	3	149	161	Y
64	282	gi|162078223	K.RAAIHAEAPEFVEM(+15.99).S	Y	23.11	1585.76	-5.4	793.881	2	41.09	F42:22077	2	99	112	Y
64	282	gi|162078223	K.IGLFGGAGVGK.T	N	20.87	974.555	5.6	488.287	2	47.6	F65:36399	1	138	148	N
64	283	gi|162075866	R.VALTGLTVAEYFR.D	N	47.54	1438.78	-11.6	720.39	2	60.3	F65:36709	4	178	190	N
64	283	gi|162075866	R.FTQAGSEVSALLGR.I	N	44.82	1434.75	-13.8	718.371	2	52.5	F65:36535	1	207	220	N
64	283	gi|162075866	R.TIAM(+15.99)DGTEGLIR.G	Y	28.88	1291.64	-10.1	646.823	2	42.55	F65:36239	1	6	17	Y
64	283	gi|162075866	K.TVLIM(+15.99)ELINNVAK.A	N	23.61	1472.83	-15.3	737.41	2	62.71	F60:32225	3	109	121	Y
64	283	gi|162075866	K.RAAIHAEAPEFVEM(+15.99).S	Y	23.11	1585.76	-5.4	793.881	2	41.09	F42:22077	2	59	72	Y
64	283	gi|162075866	K.IGLFGGAGVGK.T	N	20.87	974.555	5.6	488.287	2	47.6	F65:36399	1	98	108	N
127	378	gi|226025855	R.IINEPTAAAIAYGLDK.K	N	59.69	1658.89	-22.1	830.433	2	53.35	F68:37933	2	178	193	N
127	378	gi|226025855	R.VEIIPNDQGNR.I	Y	38.14	1253.64	-15.4	627.816	2	38.69	F68:37610	1	32	42	N
127	378	gi|226025855	R.IINEPTAAAIAYGLDKK.T	N	29.96	1786.98	-8	596.663	3	50.81	F68:37882	1	178	194	N
127	378	gi|226025855	S.MVLTK.M	N	11.48	590.346	-6.3	591.35	1	44.14	F66:36851	1	128	132	N
127	378	gi|226025855	R.VMQHFMK.I	Y	9.6	919.441	19.6	920.466	1	58.49	F61:33359	1	241	247	N
127	378	gi|226025855	T.IAGLNVLR.I	N	9.14	854.534	-12.2	428.269	2	37.72	F75:41176	1	170	177	N
127	498	gi|221132017	R.IINEPTAAAIAYGLDK.K	N	59.69	1658.89	-22.1	830.433	2	53.35	F68:37933	2	206	221	N
127	498	gi|221132017	R.VEIIPNDQGNR.I	Y	38.14	1253.64	-15.4	627.816	2	38.69	F68:37610	1	58	68	N
127	498	gi|221132017	R.IINEPTAAAIAYGLDKK.E	N	29.96	1786.98	-8	596.663	3	50.81	F68:37882	1	206	222	N
31	291	gi|156219675	R.YRPGTVALR.E	Y	48.16	1031.59	-10.4	516.796	2	35.31	F75:41085	1	42	50	N
31	291	gi|156219675	K.STELLIR.K	Y	41.43	830.486	-1	416.25	2	40.84	F42:22073	4	58	64	N
31	291	gi|156219675	R.LLLPGELAK.H	N	36.48	952.596	-10.4	477.3	2	50.24	F69:38382	19	195	203	N
31	291	gi|156219675	R.KLPFQR.L	Y	8.18	787.47	-3.2	394.741	2	40.14	F77:42093	1	65	70	N
31	291	gi|156219675	R.EIAQDFKT.D	Y	6.86	950.471	-5.8	476.24	2	49.25	F67:37335	1	74	81	N
31	291	gi|156219675	C.AIHAK.R	N	5.11	538.323	20.6	539.341	1	71.41	F49:24870	1	112	116	N
31	292	gi|156201393	R.YRPGTVALR.E	Y	48.16	1031.59	-10.4	516.796	2	35.31	F75:41085	1	42	50	N
31	292	gi|156201393	X.STELLIR.K	Y	41.43	830.486	-1	416.25	2	40.84	F42:22073	4	58	64	N
31	292	gi|156201393	R.LLLPGELAK.H	N	36.48	952.596	-10.4	477.3	2	50.24	F69:38382	19	210	218	N
31	292	gi|156201393	R.KLPFQR.L	Y	8.18	787.47	-3.2	394.741	2	40.14	F77:42093	1	65	70	N
31	292	gi|156201393	R.EIAQDFKT.D	Y	6.86	950.471	-5.8	476.24	2	49.25	F67:37335	1	74	81	N
119	405	gi|221124574	R.IINEPTAAAIAYGLDK.K	N	59.69	1658.89	-22.1	830.433	2	53.35	F68:37933	2	172	187	N
119	405	gi|221124574	R.IINEPTAAAIAYGLDKK.V	N	29.96	1786.98	-8	596.663	3	50.81	F68:37882	1	172	188	N
119	405	gi|221124574	K.SFFPEEISSM(+15.99)VLLKM(+15.99)K.E	Y	17.89	1916.96	-36.1	959.454	2	61.66	F62:34854	1	113	128	Y
119	405	gi|221124574	G.KFELSGIPPAPR.G	Y	12.25	1310.73	-18.3	437.911	3	50.28	F62:34421	1	465	476	N
119	405	gi|221124574	V.IAGLNVLR.I	N	9.14	854.534	-12.2	428.269	2	37.72	F75:41176	1	164	171	N
119	405	gi|221124574	D.EGGRPK.I	N	8.07	642.345	-71.6	643.306	1	32.12	F65:36071	1	97	102	N
119	405	gi|221124574	S.VTSDR.K	N	7.49	576.287	80.6	577.341	1	40.84	F79:42809	1	83	87	N
119	405	gi|221124574	R.KHWPFNVIDEGGRPK.I	Y	7.2	1778.92	-1.5	890.467	2	54.61	F42:22408	1	88	102	N
81	435	gi|221128287	K.IDQSGLSLQR.E	N	65.98	1115.59	-17.6	558.794	2	39.63	F69:38144	3	207	216	N
81	435	gi|221128287	I.IEEIK.K	N	24.87	630.359	-9.3	631.36	1	38.81	F56:28473	3	384	388	N
81	435	gi|221128287	K.ISFLSK.D	N	11.8	693.406	-1	347.71	2	43.46	F69:38224	1	320	325	N
81	435	gi|221128287	V.DALVAK.V	N	5.98	615.359	416.9	616.623	1	41.66	F61:32687	1	414	419	N
262	704	gi|167802288	R.GVAGAGVLAGFDK.F	Y	78.27	1160.62	-18.6	581.306	2	48.53	F75:41520	2	169	181	N
262	704	gi|167802288	G.IIAYR.G	N	8.91	634.38	-20.4	635.375	1	44.87	F42:22170	1	76	80	N
262	704	gi|167802288	R.GVAGAGVLAGFDKFK.E	Y	5.23	1435.78	205.7	479.7	3	46.47	F55:27856	1	169	183	N
262	807	gi|59829625	R.GVAGAGVLAGFDK.F	Y	78.27	1160.62	-18.6	581.306	2	48.53	F75:41520	2	16	28	N
262	807	gi|59829625	R.GVAGAGVLAGFDKFK.E	Y	5.23	1435.78	205.7	479.7	3	46.47	F55:27856	1	16	30	N
262	808	gi|49453644	R.GVAGAGVLAGFDK.F	Y	78.27	1160.62	-18.6	581.306	2	48.53	F75:41520	2	39	51	N
262	808	gi|49453644	R.GVAGAGVLAGFDKFK.E	Y	5.23	1435.78	205.7	479.7	3	46.47	F55:27856	1	39	53	N
262	809	gi|294383837	R.GVAGAGVLAGFDK.F	Y	78.27	1160.62	-18.6	581.306	2	48.53	F75:41520	2	174	186	N
262	809	gi|294383837	R.GVAGAGVLAGFDKFK.E	Y	5.23	1435.78	205.7	479.7	3	46.47	F55:27856	1	174	188	N
100	356	gi|256983163	R.VALTGLTVAEYFR.D	N	47.54	1438.78	-11.6	720.39	2	60.3	F65:36709	4	4	16	N
100	356	gi|256983163	R.FTQAGSEVSALLGR.I	N	44.82	1434.75	-13.8	718.371	2	52.5	F65:36535	1	33	46	N
100	356	gi|256983163	R.IMDPNVVGQEHYEVA.R	Y	20.25	1699.79	2.9	567.605	3	36.81	F65:36095	1	129	143	N
100	356	gi|256983163	K.IQRFLSQPFQVA.E	Y	5.99	1432.78	-22.2	717.383	2	58.29	F67:37528	1	182	193	N
77	454	gi|156220031	R.SAVPLGGLGTGSFEIR.A	Y	65.45	1559.83	-24.2	780.904	2	55.44	F71:39437	3	190	205	N
77	454	gi|156220031	A.LSGQQYSAVDKK.L	Y	21.23	1322.68	-15.2	662.339	2	49.44	F71:39307	4	1144	1155	N
77	454	gi|156220031	S.PGGSAK.L	N	9.27	515.27	43.3	516.3	1	38.52	F51:25465	3	220	225	N
77	454	gi|156220031	R.M(+15.99)TNTYDILQF.Q	Y	7.09	1260.57	77.8	421.23	3	52.1	F62:34488	1	726	735	Y
77	455	gi|156383694	R.SAVPLGGLGTGSFEIR.A	Y	65.45	1559.83	-24.2	780.904	2	55.44	F71:39437	3	190	205	N
77	455	gi|156383694	A.LSGQQYSAVDKK.L	Y	21.23	1322.68	-15.2	662.339	2	49.44	F71:39307	4	1144	1155	N
77	455	gi|156383694	S.PGGSAK.L	N	9.27	515.27	43.3	516.3	1	38.52	F51:25465	3	220	225	N
77	455	gi|156383694	R.M(+15.99)TNTYDILQF.Q	Y	7.09	1260.57	77.8	421.23	3	52.1	F62:34488	1	726	735	Y
111	403	gi|303306190	R.IINEPTAAAIAYGLDK.N	N	59.69	1658.89	-22.1	830.433	2	53.35	F68:37933	2	172	187	N
111	403	gi|303306190	K.STIEDDKVK.D	Y	18.39	1033.53	38.2	517.792	2	40.04	F72:39620	2	552	560	N
111	403	gi|303306190	R.HFPAYG.E	Y	18.18	690.312	6.7	691.324	1	40.28	F54:26933	1	516	521	N
111	403	gi|303306190	S.MVLTK.M	N	11.48	590.346	-6.3	591.35	1	44.14	F66:36851	1	122	126	N
111	403	gi|303306190	K.YDESSVQSDMKHWP.F	Y	9.63	1707.72	35.2	854.897	2	40.79	F65:36194	1	78	91	N
111	403	gi|303306190	I.IAGLNVLR.I	N	9.14	854.534	-12.2	428.269	2	37.72	F75:41176	1	164	171	N
111	403	gi|303306190	M(+15.99)PGTPAIGIDLGTTYSC(+57.02)VGVMQHGKVEI.I	Y	6.97	2946.43	-44.4	737.582	4	54.33	F60:32012	1	1	28	Y
111	403	gi|303306190	K.FELTGIPPAP.R	N	6.01	1040.55	-52	521.257	2	38.77	F55:27665	2	461	470	N
111	403	gi|303306190	K.STIEDDKV.K	Y	5.38	905.434	40.2	453.743	2	44.38	F75:41404	1	552	559	N
33	499	gi|221107857	K.AM(+15.99)SIM(+15.99)NSFVNDIFER.I	Y	51.26	1804.81	-1.5	903.412	2	58.95	F75:41771	2	38	52	Y
33	499	gi|221107857	R.LLLPGELAK.H	N	36.48	952.596	-10.4	477.3	2	50.24	F69:38382	19	80	88	N
33	500	gi|221104711	K.AM(+15.99)SIM(+15.99)NSFVNDIFER.I	Y	51.26	1804.81	-1.5	903.412	2	58.95	F75:41771	2	44	58	Y
33	500	gi|221104711	R.LLLPGELAK.H	N	36.48	952.596	-10.4	477.3	2	50.24	F69:38382	19	86	94	N
33	501	gi|221101540	K.AM(+15.99)SIM(+15.99)NSFVNDIFER.I	Y	51.26	1804.81	-1.5	903.412	2	58.95	F75:41771	2	46	60	Y
33	501	gi|221101540	R.LLLPGELAK.H	N	36.48	952.596	-10.4	477.3	2	50.24	F69:38382	19	88	96	N
33	502	gi|221133052	K.AM(+15.99)SIM(+15.99)NSFVNDIFER.I	Y	51.26	1804.81	-1.5	903.412	2	58.95	F75:41771	2	48	62	Y
33	502	gi|221133052	R.LLLPGELAK.H	N	36.48	952.596	-10.4	477.3	2	50.24	F69:38382	19	90	98	N
33	503	gi|221091606	K.AM(+15.99)SIM(+15.99)NSFVNDIFER.I	Y	51.26	1804.81	-1.5	903.412	2	58.95	F75:41771	2	67	81	Y
33	503	gi|221091606	R.LLLPGELAK.H	N	36.48	952.596	-10.4	477.3	2	50.24	F69:38382	19	109	117	N
33	504	gi|221090811	K.AM(+15.99)SIM(+15.99)NSFVNDIFER.I	Y	51.26	1804.81	-1.5	903.412	2	58.95	F75:41771	2	67	81	Y
33	504	gi|221090811	R.LLLPGELAK.H	N	36.48	952.596	-10.4	477.3	2	50.24	F69:38382	19	109	117	N
33	505	gi|221102332	K.AM(+15.99)SIM(+15.99)NSFVNDIFER.I	Y	51.26	1804.81	-1.5	903.412	2	58.95	F75:41771	2	67	81	Y
33	505	gi|221102332	R.LLLPGELAK.H	N	36.48	952.596	-10.4	477.3	2	50.24	F69:38382	19	109	117	N
33	506	gi|221136342	K.AM(+15.99)SIM(+15.99)NSFVNDIFER.I	Y	51.26	1804.81	-1.5	903.412	2	58.95	F75:41771	2	67	81	Y
33	506	gi|221136342	R.LLLPGELAK.H	N	36.48	952.596	-10.4	477.3	2	50.24	F69:38382	19	109	117	N
33	507	gi|221136038	K.AM(+15.99)SIM(+15.99)NSFVNDIFER.I	Y	51.26	1804.81	-1.5	903.412	2	58.95	F75:41771	2	67	81	Y
33	507	gi|221136038	R.LLLPGELAK.H	N	36.48	952.596	-10.4	477.3	2	50.24	F69:38382	19	109	117	N
33	508	gi|221090809	K.AM(+15.99)SIM(+15.99)NSFVNDIFER.I	Y	51.26	1804.81	-1.5	903.412	2	58.95	F75:41771	2	67	81	Y
33	508	gi|221090809	R.LLLPGELAK.H	N	36.48	952.596	-10.4	477.3	2	50.24	F69:38382	19	109	117	N
33	509	gi|221102627	K.AM(+15.99)SIM(+15.99)NSFVNDIFER.I	Y	51.26	1804.81	-1.5	903.412	2	58.95	F75:41771	2	67	81	Y
33	509	gi|221102627	R.LLLPGELAK.H	N	36.48	952.596	-10.4	477.3	2	50.24	F69:38382	19	109	117	N
33	510	gi|221135600	K.AM(+15.99)SIM(+15.99)NSFVNDIFER.I	Y	51.26	1804.81	-1.5	903.412	2	58.95	F75:41771	2	67	81	Y
33	510	gi|221135600	R.LLLPGELAK.H	N	36.48	952.596	-10.4	477.3	2	50.24	F69:38382	19	109	117	N
33	511	gi|221108053	K.AM(+15.99)SIM(+15.99)NSFVNDIFER.I	Y	51.26	1804.81	-1.5	903.412	2	58.95	F75:41771	2	67	81	Y
33	511	gi|221108053	R.LLLPGELAK.H	N	36.48	952.596	-10.4	477.3	2	50.24	F69:38382	19	109	117	N
33	512	gi|221101606	K.AM(+15.99)SIM(+15.99)NSFVNDIFER.I	Y	51.26	1804.81	-1.5	903.412	2	58.95	F75:41771	2	67	81	Y
33	512	gi|221101606	R.LLLPGELAK.H	N	36.48	952.596	-10.4	477.3	2	50.24	F69:38382	19	109	117	N
33	513	gi|221103031	K.AM(+15.99)SIM(+15.99)NSFVNDIFER.I	Y	51.26	1804.81	-1.5	903.412	2	58.95	F75:41771	2	67	81	Y
33	513	gi|221103031	R.LLLPGELAK.H	N	36.48	952.596	-10.4	477.3	2	50.24	F69:38382	19	109	117	N
33	514	gi|221133146	K.AM(+15.99)SIM(+15.99)NSFVNDIFER.I	Y	51.26	1804.81	-1.5	903.412	2	58.95	F75:41771	2	67	81	Y
33	514	gi|221133146	R.LLLPGELAK.H	N	36.48	952.596	-10.4	477.3	2	50.24	F69:38382	19	109	117	N
33	515	gi|221107236	K.AM(+15.99)SIM(+15.99)NSFVNDIFER.I	Y	51.26	1804.81	-1.5	903.412	2	58.95	F75:41771	2	67	81	Y
33	515	gi|221107236	R.LLLPGELAK.H	N	36.48	952.596	-10.4	477.3	2	50.24	F69:38382	19	109	117	N
33	516	gi|221135967	K.AM(+15.99)SIM(+15.99)NSFVNDIFER.I	Y	51.26	1804.81	-1.5	903.412	2	58.95	F75:41771	2	67	81	Y
33	516	gi|221135967	R.LLLPGELAK.H	N	36.48	952.596	-10.4	477.3	2	50.24	F69:38382	19	109	117	N
33	517	gi|221119893	K.AM(+15.99)SIM(+15.99)NSFVNDIFER.I	Y	51.26	1804.81	-1.5	903.412	2	58.95	F75:41771	2	67	81	Y
33	517	gi|221119893	R.LLLPGELAK.H	N	36.48	952.596	-10.4	477.3	2	50.24	F69:38382	19	109	117	N
33	518	gi|221108096	K.AM(+15.99)SIM(+15.99)NSFVNDIFER.I	Y	51.26	1804.81	-1.5	903.412	2	58.95	F75:41771	2	67	81	Y
33	518	gi|221108096	R.LLLPGELAK.H	N	36.48	952.596	-10.4	477.3	2	50.24	F69:38382	19	109	117	N
33	519	gi|37512318	K.AM(+15.99)SIM(+15.99)NSFVNDIFER.I	Y	51.26	1804.81	-1.5	903.412	2	58.95	F75:41771	2	67	81	Y
33	519	gi|37512318	R.LLLPGELAK.H	N	36.48	952.596	-10.4	477.3	2	50.24	F69:38382	19	109	117	N
33	520	gi|221135588	K.AM(+15.99)SIM(+15.99)NSFVNDIFER.I	Y	51.26	1804.81	-1.5	903.412	2	58.95	F75:41771	2	67	81	Y
33	520	gi|221135588	R.LLLPGELAK.H	N	36.48	952.596	-10.4	477.3	2	50.24	F69:38382	19	109	117	N
33	521	gi|221106943	K.AM(+15.99)SIM(+15.99)NSFVNDIFER.I	Y	51.26	1804.81	-1.5	903.412	2	58.95	F75:41771	2	67	81	Y
33	521	gi|221106943	R.LLLPGELAK.H	N	36.48	952.596	-10.4	477.3	2	50.24	F69:38382	19	109	117	N
33	522	gi|221136709	K.AM(+15.99)SIM(+15.99)NSFVNDIFER.I	Y	51.26	1804.81	-1.5	903.412	2	58.95	F75:41771	2	67	81	Y
33	522	gi|221136709	R.LLLPGELAK.H	N	36.48	952.596	-10.4	477.3	2	50.24	F69:38382	19	109	117	N
33	523	gi|221105806	K.AM(+15.99)SIM(+15.99)NSFVNDIFER.I	Y	51.26	1804.81	-1.5	903.412	2	58.95	F75:41771	2	67	81	Y
33	523	gi|221105806	R.LLLPGELAK.H	N	36.48	952.596	-10.4	477.3	2	50.24	F69:38382	19	109	117	N
33	524	gi|221102869	K.AM(+15.99)SIM(+15.99)NSFVNDIFER.I	Y	51.26	1804.81	-1.5	903.412	2	58.95	F75:41771	2	67	81	Y
33	524	gi|221102869	R.LLLPGELAK.H	N	36.48	952.596	-10.4	477.3	2	50.24	F69:38382	19	109	117	N
33	525	gi|221126919	K.AM(+15.99)SIM(+15.99)NSFVNDIFER.I	Y	51.26	1804.81	-1.5	903.412	2	58.95	F75:41771	2	92	106	Y
33	525	gi|221126919	R.LILPGELAK.H	N	36.48	952.596	-10.4	477.3	2	50.24	F69:38382	19	134	142	N
123	351	gi|46909253	L.FTQAGSEVSALLGR.I	N	44.82	1434.75	-13.8	718.371	2	52.5	F65:36535	1	234	247	N
123	351	gi|46909253	K.TVLIM(+15.99)ELINNVAK.G	N	23.61	1472.83	-15.3	737.41	2	62.71	F60:32225	3	136	148	Y
123	351	gi|46909253	K.IGLFGGAGVGK.T	N	20.87	974.555	5.6	488.287	2	47.6	F65:36399	1	125	135	N
123	351	gi|46909253	V.FTGADGK.Y	Y	16.39	694.329	14.9	695.346	1	45.71	F42:22195	1	397	403	N
123	351	gi|46909253	N.NVAKGHGGFSVFAGVGER.T	Y	12.23	1787.91	-32.2	596.957	3	49.19	F67:37336	1	145	162	N
123	351	gi|46909253	R.GIAELGIYPAVDPLDSISR.I	Y	10.32	1985.05	-20.9	993.51	2	61.67	F65:36729	1	311	329	N
142	370	gi|239736186	K.M(+15.99)DNTEPPFSESR.F	Y	41.58	1424.59	-12.4	713.292	2	36.4	F75:41125	1	155	166	Y
142	370	gi|239736186	K.IGGIGTVPVGR.V	Y	34.55	1024.6	-26.9	513.295	2	42.11	F73:40368	2	256	266	N
142	370	gi|239736186	K.YC(+57.02)VTVIDAPGHR.D	Y	15.94	1386.67	-6.9	463.228	3	41.97	F55:27735	1	85	96	Y
35	423	gi|163678147	K.ETYSIYIYK.V	Y	44.67	1178.59	-8.6	590.295	2	48.13	F73:40496	1	32	40	N
35	423	gi|163678147	R.LLLPGELAK.H	N	36.48	952.596	-10.4	477.3	2	50.24	F69:38382	19	97	105	N
35	423	gi|163678147	K.QVHPDTGISSKAMS.I	Y	6.91	1456.7	13.1	729.366	2	42.19	F62:34043	1	44	57	N
30	638	gi|221121268	K.SIISFAK.N	Y	35.61	764.443	-31.8	765.426	1	46.01	F60:31756	14	76	82	N
30	638	gi|221121268	I.ISFAK.N	N	27.91	564.327	-17.5	565.324	1	47.85	F56:28701	7	78	82	N
30	638	gi|221121268	S.IEIVK.N	N	21.54	600.385	-21.9	601.379	1	36.63	F62:33762	1	133	137	N
30	638	gi|221121268	K.SIISFAKN.S	Y	20.63	878.486	-23.6	440.24	2	43.51	F61:32770	1	76	83	N
102	632	gi|163677097	R.ILPDWPK.I	N	46.34	867.485	-18.6	868.476	1	47.02	F60:31785	2	12	18	N
102	632	gi|163677097	L.PDWPK.I	N	19.06	641.317	-21.1	642.311	1	47.36	F59:30890	2	14	18	N
102	632	gi|163677097	R.REM(+15.99)LVR.L	Y	17.79	818.443	14.7	410.235	2	48.21	F56:28716	2	108	113	Y
554	720	gi|221107145	Q.NLAEC(+57.02)WTGPDDSK.Y	Y	61.06	1491.63	-2.3	746.821	2	43.77	F46:23915	1	176	188	Y
554	720	gi|221107145	R.VGC(+57.02)YADNNK.K	Y	5.39	1039.44	55.7	520.756	2	39.1	F76:41891	1	111	119	Y
293	814	gi|50698431	T.LLSNQAESTANTM(+15.99)K.I	Y	60.51	1522.73	-17.5	762.359	2	33.3	F72:39470	2	5	18	Y
293	814	gi|50698431	T.LLSNQAESTANTMK.I	Y	56.62	1506.73	-5.3	754.371	2	37.78	F72:39561	1	5	18	N
190	471	gi|221112215	I.GGLAVGVPGELR.G	Y	48.78	1123.63	-19.8	562.813	2	46.96	F60:31787	2	233	244	N
190	471	gi|221112215	L.LSILK.I	N	22.27	572.39	-19.5	573.386	1	44.01	F60:31689	1	393	397	N
190	471	gi|221112215	V.VMIVGGSGGTK.I	Y	8.21	1004.53	-29.8	503.259	2	37.65	F72:39553	1	603	613	N
166	611	gi|89135343	R.YFPTQALNFAFK.D	Y	56.42	1445.73	-17.5	723.862	2	60.57	F55:28217	6	40	51	N
166	611	gi|89135343	K.NIASGGAAGAMSLLF.V	Y	11.35	1378.69	-20.5	690.339	2	48.94	F50:25213	1	73	87	N
166	611	gi|89135343	K.GGDRQFNGIVDVYR.K	Y	7.98	1594.79	-15.1	798.388	2	62.64	F55:28260	1	108	121	N
166	612	gi|89133963	R.YFPTQALNFAFK.D	Y	56.42	1445.73	-17.5	723.862	2	60.57	F55:28217	6	87	98	N
166	612	gi|89133963	K.NIASGGAAGAMSLLF.V	Y	11.35	1378.69	-20.5	690.339	2	48.94	F50:25213	1	120	134	N
166	612	gi|89133963	K.GGDRQFNGIVDVYR.K	Y	7.98	1594.79	-15.1	798.388	2	62.64	F55:28260	1	155	168	N
166	627	gi|87265314	R.YFPTQALNFAFK.G	Y	56.42	1445.73	-17.5	723.862	2	60.57	F55:28217	6	108	119	N
166	627	gi|87265314	L.ALDSK.V	N	10.51	532.286	1.7	533.294	1	49.18	F79:42877	1	19	23	N
166	627	gi|87265314	S.FALSGGAAVVSK.T	Y	8.19	1105.61	-2.2	553.813	2	50.94	F78:42552	1	38	49	N
166	685	gi|163708905	R.YFPTQALNFAFK.D	Y	56.42	1445.73	-17.5	723.862	2	60.57	F55:28217	6	85	96	N
166	685	gi|163708905	K.GVIDC(+57.02)SARTYK.T	Y	12.33	1268.62	13.2	635.325	2	42.93	F55:27762	1	57	67	Y
166	686	gi|163686754	R.YFPTQALNFAFK.D	Y	56.42	1445.73	-17.5	723.862	2	60.57	F55:28217	6	41	52	N
166	686	gi|163686754	K.GVIDC(+57.02)SARTYK.T	Y	12.33	1268.62	13.2	635.325	2	42.93	F55:27762	1	13	23	Y
166	687	gi|163683934	R.YFPTQALNFAFK.D	Y	56.42	1445.73	-17.5	723.862	2	60.57	F55:28217	6	84	95	N
166	687	gi|163683934	K.GVIDC(+57.02)SARTYK.T	Y	12.33	1268.62	13.2	635.325	2	42.93	F55:27762	1	56	66	Y
166	707	gi|162070836	R.YFPTQALNFAFK.D	Y	56.42	1445.73	-17.5	723.862	2	60.57	F55:28217	6	88	99	N
166	707	gi|162070836	L.AGIDK.F	N	7.74	502.275	20.4	503.293	1	57.49	F64:35820	1	292	296	N
166	721	gi|219266432	R.YFPTQALNFAFK.D	Y	56.42	1445.73	-17.5	723.862	2	60.57	F55:28217	6	73	84	N
166	721	gi|219266432	K.NIASGGAAGAMSLLF.V	Y	11.35	1378.69	-20.5	690.339	2	48.94	F50:25213	1	106	120	N
166	722	gi|219214102	R.YFPTQALNFAFK.D	Y	56.42	1445.73	-17.5	723.862	2	60.57	F55:28217	6	63	74	N
166	722	gi|219214102	K.NIASGGAAGAMSLLF.V	Y	11.35	1378.69	-20.5	690.339	2	48.94	F50:25213	1	96	110	N
166	736	gi|219279878	R.YFPTQALNFAFK.D	Y	56.42	1445.73	-17.5	723.862	2	60.57	F55:28217	6	17	28	N
166	736	gi|219279878	K.ELYVNFRFGDEK	N	5.63	1515.74	14.3	758.886	2	55.74	F59:31136	1	228	239	N
166	817	gi|162073288	R.YFPTQALNFAFK.D	Y	56.42	1445.73	-17.5	723.862	2	60.57	F55:28217	6	49	60	N
166	818	gi|298497443	R.YFPTQALNFAFK.D	Y	56.42	1445.73	-17.5	723.862	2	60.57	F55:28217	6	80	91	N
166	819	gi|162058005	R.YFPTQALNFAFK.D	Y	56.42	1445.73	-17.5	723.862	2	60.57	F55:28217	6	89	100	N
166	820	gi|156351154	R.YFPTQALNFAFK.D	Y	56.42	1445.73	-17.5	723.862	2	60.57	F55:28217	6	12	23	N
166	821	gi|156208910	R.YFPTQALNFAFK.D	Y	56.42	1445.73	-17.5	723.862	2	60.57	F55:28217	6	12	23	N
166	822	gi|163689920	R.YFPTQALNFAFK.D	Y	56.42	1445.73	-17.5	723.862	2	60.57	F55:28217	6	14	25	N
166	823	gi|162082959	R.YFPTQALNFAFK.D	Y	56.42	1445.73	-17.5	723.862	2	60.57	F55:28217	6	84	95	N
166	824	gi|219278067	R.YFPTQALNFAFK.D	Y	56.42	1445.73	-17.5	723.862	2	60.57	F55:28217	6	85	96	N
166	825	gi|162013140	R.YFPTQALNFAFK.D	Y	56.42	1445.73	-17.5	723.862	2	60.57	F55:28217	6	83	94	N
166	826	gi|162056674	R.YFPTQALNFAFK.D	Y	56.42	1445.73	-17.5	723.862	2	60.57	F55:28217	6	45	56	N
166	827	gi|167808462	R.YFPTQALNFAFK.D	Y	56.42	1445.73	-17.5	723.862	2	60.57	F55:28217	6	83	94	N
166	828	gi|156226257	R.YFPTQALNFAFK.D	Y	56.42	1445.73	-17.5	723.862	2	60.57	F55:28217	6	83	94	N
166	829	gi|156367463	R.YFPTQALNFAFK.D	Y	56.42	1445.73	-17.5	723.862	2	60.57	F55:28217	6	84	95	N
166	830	gi|156214346	R.YFPTQALNFAFK.D	Y	56.42	1445.73	-17.5	723.862	2	60.57	F55:28217	6	84	95	N
166	831	gi|156401103	R.YFPTQALNFAFK.D	Y	56.42	1445.73	-17.5	723.862	2	60.57	F55:28217	6	83	94	N
166	832	gi|221130008	R.YFPTQALNFAFK.D	Y	56.42	1445.73	-17.5	723.862	2	60.57	F55:28217	6	83	94	N
166	833	gi|221126793	R.YFPTQALNFAFK.D	Y	56.42	1445.73	-17.5	723.862	2	60.57	F55:28217	6	83	94	N
322	636	gi|221130088	R.LNANGVDLNR.N	Y	43.58	1084.56	-5.7	543.285	2	37.31	F54:26842	1	229	238	N
322	636	gi|221130088	R.LLVPGTY.E	Y	24.28	761.432	-8.8	762.433	1	48.49	F49:24553	1	438	444	N
51	476	gi|221119725	K.DQKLLPVK.E	Y	22.35	939.575	-27.4	470.782	2	47.09	F62:34285	3	7500	7507	N
51	476	gi|221119725	K.LSILK.E	N	22.27	572.39	-19.5	573.386	1	44.01	F60:31689	1	4954	4958	N
51	476	gi|221119725	K.NIDTLENALDKVK.E	Y	22	1471.79	15.2	736.913	2	60.72	F65:36717	2	2275	2287	N
51	476	gi|221119725	N.EIEDK.M	N	19.64	632.302	-5.2	633.306	1	41.65	F62:34017	1	1996	2000	N
51	476	gi|221119725	V.VDDLLK.K	N	19.36	701.396	-1.7	702.402	1	52.7	F67:37414	2	4978	4983	N
51	476	gi|221119725	Q.VPVTR.E	N	18.13	570.349	-11.3	571.35	1	40.76	F49:24395	1	3784	3788	N
51	476	gi|221119725	L.EVIIK.D	N	17.25	600.385	-29.7	601.374	1	66.87	F78:42639	1	6441	6445	N
51	476	gi|221119725	K.LENAQEDARIYDTVYQDIFK.W	Y	10.41	2430.17	-43.5	811.029	3	36.91	F60:31450	1	8014	8033	N
51	476	gi|221119725	S.LLTAK.S	N	9.87	544.358	-82.1	545.321	1	46.79	F49:24519	1	8194	8198	N
51	476	gi|221119725	K.ISTTSKSEVTTDSAK.S	Y	9.16	1553.78	-26.3	518.92	3	48.54	F61:33002	1	8912	8926	N
51	476	gi|221119725	K.NNQDSIVPM(+15.99)IEM(+15.99)R.A	Y	8.67	1577.72	-21.6	789.849	2	54.21	F71:39414	1	5976	5988	Y
51	476	gi|221119725	K.EAEFKEIYN.I	Y	8.33	1141.53	22.2	571.784	2	48.22	F71:39280	1	7312	7320	N
51	476	gi|221119725	R.MQVLQDSANWLIDK.N	Y	7.71	1659.83	-10.8	830.913	2	47.79	F66:36930	1	4037	4050	N
51	476	gi|221119725	R.EEPRY.E	Y	7.63	692.313	-62.9	347.142	2	34.26	F61:32362	1	240	244	N
51	476	gi|221119725	I.SSLLK.D	N	6.18	546.338	-14.8	547.337	1	42.53	F74:40928	1	8113	8117	N
51	476	gi|221119725	K.YGSLLLETNK.D	Y	5.82	1136.61	-14.6	569.303	2	56.23	F65:36631	1	5750	5759	N
51	476	gi|221119725	K.AVSDIQDNVAK.F	Y	5.7	1158.59	-7.9	580.297	2	36.57	F70:38583	1	6609	6619	N
552	688	gi|156212857	R.NIVWIAEC(+57.02)IAQK.N	Y	54.62	1443.75	-11.5	722.876	2	58.65	F60:32127	1	328	339	Y
552	688	gi|156212857	K.VLFEGSGTGPGEK.T	Y	12.06	1276.63	36.6	639.346	2	52.53	F55:28006	1	276	288	N
552	689	gi|156363329	R.NIVWIAEC(+57.02)IAQK.N	Y	54.62	1443.75	-11.5	722.876	2	58.65	F60:32127	1	328	339	Y
552	689	gi|156363329	K.VLFEGSGTGPGEK.T	Y	12.06	1276.63	36.6	639.346	2	52.53	F55:28006	1	276	288	N
73	850	gi|219231428	R.VC(+57.02)VNVYAK.F	Y	53.83	951.485	-3.6	476.748	2	37.41	F46:23806	8	117	124	Y
83	887	gi|156224034	K.HSYILSSK.K	Y	36.15	933.492	16.5	934.515	1	52.71	F64:35711	4	73	80	N
83	887	gi|156224034	S.YILSSK.K	N	21.98	709.401	-1.5	355.707	2	42.52	F62:34060	1	75	80	N
83	887	gi|156224034	Y.ILSSK.K	N	19.72	546.338	-17.8	547.335	1	44.74	F64:35478	1	76	80	N
83	888	gi|156395053	K.HSYILSSK.K	Y	36.15	933.492	16.5	934.515	1	52.71	F64:35711	4	73	80	N
83	888	gi|156395053	S.YILSSK.K	N	21.98	709.401	-1.5	355.707	2	42.52	F62:34060	1	75	80	N
83	888	gi|156395053	Y.ILSSK.K	N	19.72	546.338	-17.8	547.335	1	44.74	F64:35478	1	76	80	N
323	637	gi|47133882	R.FTQAGSEVSALLGR.I	N	44.82	1434.75	-13.8	718.371	2	52.5	F65:36535	1	69	82	N
323	637	gi|47133882	E.GGVIK.V	N	17.5	472.301	-23.3	473.297	1	47.66	F64:35571	1	6	10	N
191	560	gi|82862750	F.SALGAAYGTAK.S	Y	35.28	1008.52	4.8	505.272	2	35.2	F45:23205	3	25	35	N
191	560	gi|82862750	K.SGTGIAAM(+15.99)SVM(+15.99)RPELIM(+15.99)K.S	N	33.48	1938.96	-6.4	647.322	3	42.51	F45:23419	1	36	53	Y
191	561	gi|282548364	F.SALGAAYGTAK.S	Y	35.28	1008.52	4.8	505.272	2	35.2	F45:23205	3	23	33	N
191	561	gi|282548364	K.SGTGIAAM(+15.99)SVM(+15.99)RPELIM(+15.99)K.S	N	33.48	1938.96	-6.4	647.322	3	42.51	F45:23419	1	34	51	Y
191	562	gi|162070621	F.SALGAAYGTAK.S	Y	35.28	1008.52	4.8	505.272	2	35.2	F45:23205	3	25	35	N
191	562	gi|162070621	K.SGTGIAAM(+15.99)SVM(+15.99)RPELIM(+15.99)K.S	N	33.48	1938.96	-6.4	647.322	3	42.51	F45:23419	1	36	53	Y
191	563	gi|156397107	F.SALGAAYGTAK.S	Y	35.28	1008.52	4.8	505.272	2	35.2	F45:23205	3	25	35	N
191	563	gi|156397107	K.SGTGIAAM(+15.99)SVM(+15.99)RPELIM(+15.99)K.S	N	33.48	1938.96	-6.4	647.322	3	42.51	F45:23419	1	36	53	Y
191	564	gi|162058379	F.SALGAAYGTAK.S	Y	35.28	1008.52	4.8	505.272	2	35.2	F45:23205	3	25	35	N
191	564	gi|162058379	K.SGTGIAAM(+15.99)SVM(+15.99)RPELIM(+15.99)K.S	N	33.48	1938.96	-6.4	647.322	3	42.51	F45:23419	1	36	53	Y
191	565	gi|156224848	F.SALGAAYGTAK.S	Y	35.28	1008.52	4.8	505.272	2	35.2	F45:23205	3	25	35	N
191	565	gi|156224848	K.SGTGIAAM(+15.99)SVM(+15.99)RPELIM(+15.99)K.S	N	33.48	1938.96	-6.4	647.322	3	42.51	F45:23419	1	36	53	Y
191	566	gi|221129643	F.SALGAAYGTAK.S	Y	35.28	1008.52	4.8	505.272	2	35.2	F45:23205	3	28	38	N
191	566	gi|221129643	K.SGTGIAAM(+15.99)SVM(+15.99)RPELIM(+15.99)K.S	N	33.48	1938.96	-6.4	647.322	3	42.51	F45:23419	1	39	56	Y
191	567	gi|221129641	F.SALGAAYGTAK.S	Y	35.28	1008.52	4.8	505.272	2	35.2	F45:23205	3	28	38	N
191	567	gi|221129641	K.SGTGIAAM(+15.99)SVM(+15.99)RPELIM(+15.99)K.S	N	33.48	1938.96	-6.4	647.322	3	42.51	F45:23419	1	39	56	Y
198	666	gi|156215412	R.LLM(+15.99)VGLDAAGK.T	Y	43.47	1102.61	-10.1	552.304	2	45.21	F49:24481	2	20	30	Y
198	666	gi|156215412	T.ELSEK.L	N	17.03	604.307	19.3	605.326	1	38.75	F67:37114	1	138	142	N
198	667	gi|156370355	R.LLM(+15.99)VGLDAAGK.T	Y	43.47	1102.61	-10.1	552.304	2	45.21	F49:24481	2	20	30	Y
198	667	gi|156370355	T.ELSEK.L	N	17.03	604.307	19.3	605.326	1	38.75	F67:37114	1	138	142	N
407	468	gi|156221645	GPPGPPGPPGK.G	Y	51.97	956.508	-7.1	479.258	2	32.38	F54:26759	1	1	11	N
407	468	gi|156221645	K.M(+15.99)GLPGLPGSK.G	Y	9.19	971.511	23.8	486.774	2	35.1	F62:33678	1	71	80	Y
407	468	gi|156221645	P.GPPGK.G	N	7.93	454.254	-33.5	455.246	1	36.52	F51:25438	2	7	11	N
407	468	gi|156221645	R.SISGPPGPPGAPGTS.W	Y	7.34	1277.63	-18.3	639.808	2	37.45	F64:35244	1	86	100	N
407	469	gi|156388143	GPPGPPGPPGK.G	Y	51.97	956.508	-7.1	479.258	2	32.38	F54:26759	1	1	11	N
407	469	gi|156388143	K.M(+15.99)GLPGLPGSK.G	Y	9.19	971.511	23.8	486.774	2	35.1	F62:33678	1	71	80	Y
407	469	gi|156388143	P.GPPGK.G	N	7.93	454.254	-33.5	455.246	1	36.52	F51:25438	2	7	11	N
407	469	gi|156388143	R.SISGPPGPPGAPGTS.W	Y	7.34	1277.63	-18.3	639.808	2	37.45	F64:35244	1	86	100	N
71	1580	gi|221130962	E.LEEIK.T	N	24.87	630.359	-9.3	631.36	1	38.81	F56:28473	3	316	320	N
71	1580	gi|221130962	E.LSLLK.E	N	22.27	572.39	-19.5	573.386	1	44.01	F60:31689	1	1081	1085	N
71	1580	gi|221130962	E.SEITK.E	N	20.97	576.312	-13.4	577.311	1	36.22	F42:21936	1	79	83	N
71	1580	gi|221130962	F.LLSSK.E	N	19.72	546.338	-17.8	547.335	1	44.74	F64:35478	1	834	838	N
71	1580	gi|221130962	K.LSIEEQK.Q	Y	17.29	845.449	19.3	423.74	2	38.2	F72:39568	1	236	242	N
71	1580	gi|221130962	R.NQLVADVK.L	Y	8.27	885.492	-0.8	886.499	1	45.22	F53:26236	1	924	931	N
71	1580	gi|221130962	K.FLLENAEVALEQQKSK.T	Y	5.5	1845.98	-38	616.312	3	48.75	F53:26325	1	39	54	N
101	442	gi|221116303	K.DSTLIM(+15.99)QLLR.D	Y	37	1204.65	-15.2	603.322	2	59.12	F55:28185	3	223	232	Y
101	442	gi|221116303	R.NLLSVAYK.N	Y	27.9	906.518	-12.8	454.26	2	47.2	F56:28684	3	47	54	N
101	442	gi|221116303	MASTDS.K	N	5.35	610.227	144.4	611.322	1	47.21	F61:32951	1	1	6	N
101	443	gi|27368037	K.DSTLIM(+15.99)QLLR.D	Y	37	1204.65	-15.2	603.322	2	59.12	F55:28185	3	223	232	Y
101	443	gi|27368037	R.NLLSVAYK.N	Y	27.9	906.518	-12.8	454.26	2	47.2	F56:28684	3	47	54	N
101	443	gi|27368037	MASTDS.K	N	5.35	610.227	144.4	611.322	1	47.21	F61:32951	1	1	6	N
101	579	gi|82875475	K.DSTLIM(+15.99)QLLR.D	Y	37	1204.65	-15.2	603.322	2	59.12	F55:28185	3	182	191	Y
101	579	gi|82875475	R.NLLSVAYK.N	Y	27.9	906.518	-12.8	454.26	2	47.2	F56:28684	3	50	57	N
101	580	gi|162087301	K.DSTLIM(+15.99)QLLR.D	Y	37	1204.65	-15.2	603.322	2	59.12	F55:28185	3	173	182	Y
101	580	gi|162087301	R.NLLSVAYK.N	Y	27.9	906.518	-12.8	454.26	2	47.2	F56:28684	3	60	67	N
101	581	gi|162043166	K.DSTLIM(+15.99)QLLR.D	Y	37	1204.65	-15.2	603.322	2	59.12	F55:28185	3	189	198	Y
101	581	gi|162043166	R.NLLSVAYK.N	Y	27.9	906.518	-12.8	454.26	2	47.2	F56:28684	3	15	22	N
101	582	gi|162050579	K.DSTLIM(+15.99)QLLR.D	Y	37	1204.65	-15.2	603.322	2	59.12	F55:28185	3	192	201	Y
101	582	gi|162050579	R.NLLSVAYK.N	Y	27.9	906.518	-12.8	454.26	2	47.2	F56:28684	3	43	50	N
101	583	gi|162076901	K.DSTLIM(+15.99)QLLR.D	Y	37	1204.65	-15.2	603.322	2	59.12	F55:28185	3	194	203	Y
101	583	gi|162076901	R.NLLSVAYK.N	Y	27.9	906.518	-12.8	454.26	2	47.2	F56:28684	3	21	28	N
101	584	gi|162043726	K.DSTLIM(+15.99)QLLR.D	Y	37	1204.65	-15.2	603.322	2	59.12	F55:28185	3	183	192	Y
101	584	gi|162043726	R.NLLSVAYK.N	Y	27.9	906.518	-12.8	454.26	2	47.2	F56:28684	3	10	17	N
101	585	gi|89135260	K.DSTLIM(+15.99)QLLR.D	Y	37	1204.65	-15.2	603.322	2	59.12	F55:28185	3	208	217	Y
101	585	gi|89135260	R.NLLSVAYK.N	Y	27.9	906.518	-12.8	454.26	2	47.2	F56:28684	3	34	41	N
101	586	gi|89133590	K.DSTLIM(+15.99)QLLR.D	Y	37	1204.65	-15.2	603.322	2	59.12	F55:28185	3	214	223	Y
101	586	gi|89133590	R.NLLSVAYK.N	Y	27.9	906.518	-12.8	454.26	2	47.2	F56:28684	3	47	54	N
101	587	gi|89136748	K.DSTLIM(+15.99)QLLR.D	Y	37	1204.65	-15.2	603.322	2	59.12	F55:28185	3	208	217	Y
101	587	gi|89136748	R.NLLSVAYK.N	Y	27.9	906.518	-12.8	454.26	2	47.2	F56:28684	3	34	41	N
101	588	gi|163694243	K.DSTLIM(+15.99)QLLR.D	Y	37	1204.65	-15.2	603.322	2	59.12	F55:28185	3	220	229	Y
101	588	gi|163694243	R.NLLSVAYK.N	Y	27.9	906.518	-12.8	454.26	2	47.2	F56:28684	3	43	50	N
101	589	gi|162024149	K.DSTLIM(+15.99)QLLR.D	Y	37	1204.65	-15.2	603.322	2	59.12	F55:28185	3	215	224	Y
101	589	gi|162024149	R.NLLSVAYK.N	Y	27.9	906.518	-12.8	454.26	2	47.2	F56:28684	3	41	48	N
101	590	gi|156389285	K.DSTLIM(+15.99)QLLR.D	Y	37	1204.65	-15.2	603.322	2	59.12	F55:28185	3	216	225	Y
101	590	gi|156389285	R.NLLSVAYK.N	Y	27.9	906.518	-12.8	454.26	2	47.2	F56:28684	3	43	50	N
101	591	gi|156385030	K.DSTLIM(+15.99)QLLR.D	Y	37	1204.65	-15.2	603.322	2	59.12	F55:28185	3	216	225	Y
101	591	gi|156385030	R.NLLSVAYK.N	Y	27.9	906.518	-12.8	454.26	2	47.2	F56:28684	3	43	50	N
101	592	gi|156222010	K.DSTLIM(+15.99)QLLR.D	Y	37	1204.65	-15.2	603.322	2	59.12	F55:28185	3	216	225	Y
101	592	gi|156222010	R.NLLSVAYK.N	Y	27.9	906.518	-12.8	454.26	2	47.2	F56:28684	3	43	50	N
101	593	gi|162059922	K.DSTLIM(+15.99)QLLR.D	Y	37	1204.65	-15.2	603.322	2	59.12	F55:28185	3	216	225	Y
101	593	gi|162059922	R.NLLSVAYK.N	Y	27.9	906.518	-12.8	454.26	2	47.2	F56:28684	3	43	50	N
101	594	gi|156220504	K.DSTLIM(+15.99)QLLR.D	Y	37	1204.65	-15.2	603.322	2	59.12	F55:28185	3	216	225	Y
101	594	gi|156220504	R.NLLSVAYK.N	Y	27.9	906.518	-12.8	454.26	2	47.2	F56:28684	3	43	50	N
101	595	gi|162067041	K.DSTLIM(+15.99)QLLR.D	Y	37	1204.65	-15.2	603.322	2	59.12	F55:28185	3	217	226	Y
101	595	gi|162067041	R.NLLSVAYK.N	Y	27.9	906.518	-12.8	454.26	2	47.2	F56:28684	3	43	50	N
101	596	gi|162018259	K.DSTLIM(+15.99)QLLR.D	Y	37	1204.65	-15.2	603.322	2	59.12	F55:28185	3	217	226	Y
101	596	gi|162018259	R.NLLSVAYK.N	Y	27.9	906.518	-12.8	454.26	2	47.2	F56:28684	3	43	50	N
101	597	gi|156387494	K.DSTLIM(+15.99)QLLR.D	Y	37	1204.65	-15.2	603.322	2	59.12	F55:28185	3	221	230	Y
101	597	gi|156387494	R.NLLSVAYK.N	Y	27.9	906.518	-12.8	454.26	2	47.2	F56:28684	3	50	57	N
101	598	gi|162061250	K.DSTLIM(+15.99)QLLR.D	Y	37	1204.65	-15.2	603.322	2	59.12	F55:28185	3	221	230	Y
101	598	gi|162061250	R.NLLSVAYK.N	Y	27.9	906.518	-12.8	454.26	2	47.2	F56:28684	3	50	57	N
101	599	gi|156221319	K.DSTLIM(+15.99)QLLR.D	Y	37	1204.65	-15.2	603.322	2	59.12	F55:28185	3	221	230	Y
101	599	gi|156221319	R.NLLSVAYK.N	Y	27.9	906.518	-12.8	454.26	2	47.2	F56:28684	3	50	57	N
101	600	gi|221131969	K.DSTLIM(+15.99)QLLR.D	Y	37	1204.65	-15.2	603.322	2	59.12	F55:28185	3	218	227	Y
101	600	gi|221131969	R.NLLSVAYK.N	Y	27.9	906.518	-12.8	454.26	2	47.2	F56:28684	3	44	51	N
101	601	gi|163683859	K.DSTLIM(+15.99)QLLR.D	Y	37	1204.65	-15.2	603.322	2	59.12	F55:28185	3	220	229	Y
101	601	gi|163683859	R.NLLSVAYK.N	Y	27.9	906.518	-12.8	454.26	2	47.2	F56:28684	3	43	50	N
101	602	gi|162090950	K.DSTLIM(+15.99)QLLR.D	Y	37	1204.65	-15.2	603.322	2	59.12	F55:28185	3	233	242	Y
101	602	gi|162090950	R.NLLSVAYK.N	Y	27.9	906.518	-12.8	454.26	2	47.2	F56:28684	3	60	67	N
101	603	gi|162012987	K.DSTLIM(+15.99)QLLR.D	Y	37	1204.65	-15.2	603.322	2	59.12	F55:28185	3	267	276	Y
101	603	gi|162012987	R.NLLSVAYK.N	Y	27.9	906.518	-12.8	454.26	2	47.2	F56:28684	3	94	101	N
286	615	gi|156229093	K.QVGIFGVH.E	N	36.6	855.46	-5	428.735	2	46.3	F45:23516	2	134	141	N
286	615	gi|156229093	A.PGTFC(+57.02)DR.H	N	27.59	851.36	-17.8	852.352	1	36.51	F45:23243	1	63	69	Y
286	616	gi|156408616	K.QVGIFGVH.E	N	36.6	855.46	-5	428.735	2	46.3	F45:23516	2	134	141	N
286	616	gi|156408616	A.PGTFC(+57.02)DR.H	N	27.59	851.36	-17.8	852.352	1	36.51	F45:23243	1	63	69	Y
183	416	gi|156382295	R.GPPGPPGPQGP.K	Y	33.45	956.472	33.9	479.259	2	32.27	F53:25903	1	122	132	N
183	416	gi|156382295	T.LSILK.T	N	22.27	572.39	-19.5	573.386	1	44.01	F60:31689	1	325	329	N
183	416	gi|156382295	R.QGKLK.I	N	17.39	572.365	-90.2	573.32	1	34.19	F61:32360	2	233	237	N
183	416	gi|156382295	R.GIPGVGGSVI.A	Y	5.98	854.486	14.8	428.257	2	50.41	F64:35650	1	146	155	N
183	417	gi|156219546	R.GPPGPPGPQGP.K	Y	33.45	956.472	33.9	479.259	2	32.27	F53:25903	1	122	132	N
183	417	gi|156219546	T.LSILK.T	N	22.27	572.39	-19.5	573.386	1	44.01	F60:31689	1	325	329	N
183	417	gi|156219546	R.QGKLK.I	N	17.39	572.365	-90.2	573.32	1	34.19	F61:32360	2	233	237	N
183	417	gi|156219546	R.GIPGVGGSVI.A	Y	5.98	854.486	14.8	428.257	2	50.41	F64:35650	1	146	155	N
92	628	gi|221091574	Q.TITEIK.T	N	24.11	703.412	-34	704.395	1	44.64	F61:32821	1	3735	3740	N
92	628	gi|221091574	S.QTITEIK.T	Y	22.31	831.47	-43.9	832.441	1	44.74	F61:32838	1	3734	3740	N
92	628	gi|221091574	P.ILSTK.V	N	21.57	560.353	-18	561.351	1	37.76	F64:35251	1	3630	3634	N
92	628	gi|221091574	K.SPVFQSLALQLATNDVI.L	Y	18.2	1814.98	-12.2	605.992	3	64.17	F62:34943	2	4914	4930	N
92	628	gi|221091574	R.WTPYYW.D	Y	16.85	914.396	-25.7	915.38	1	58.13	F61:33329	1	367	372	N
92	628	gi|221091574	G.VGAPK.S	N	9.61	470.285	7.2	471.296	1	68.01	F49:24786	1	809	813	N
92	628	gi|221091574	K.SDYPTEIP.D	Y	9.18	920.413	9.3	461.218	2	37.25	F70:38595	1	3491	3498	N
92	628	gi|221091574	T.TSDTTSTK.E	Y	7.9	839.387	-23.6	420.691	2	38.24	F62:33846	1	4297	4304	N
92	628	gi|221091574	K.GKVALK.L	Y	6.45	614.412	-26.9	615.402	1	63.55	F62:34919	1	618	623	N
42	569	gi|221123875	C.EDLLK.T	N	26.45	616.343	-36.2	617.328	1	45.9	F61:32886	9	449	453	N
42	569	gi|221123875	K.RFNQIDK.S	Y	20.14	919.487	1.8	460.752	2	48.55	F54:27128	2	1392	1398	N
42	569	gi|221123875	A.GPAGTGK.T	N	17.71	586.307	5.2	587.318	1	43.09	F56:28583	3	1718	1724	N
42	569	gi|221123875	E.EISEK.L	N	17.03	604.307	19.3	605.326	1	38.75	F67:37114	1	3521	3525	N
42	569	gi|221123875	Q.SLLSFQK.D	Y	16.01	821.465	-32	822.446	1	42.88	F61:32739	2	3092	3098	N
42	569	gi|221123875	K.FDELWRK.Y	Y	14.77	992.508	-19.9	497.251	2	37.42	F49:24308	1	1112	1118	N
42	569	gi|221123875	R.LMPDLVC(+57.02)GK.G	Y	8.49	1031.51	65.1	516.798	2	48.8	F62:34359	1	709	717	Y
42	569	gi|221123875	K.SISLC(+57.02)GVPHR.E	Y	7.92	1124.58	-41.8	563.272	2	35.4	F49:24264	2	2016	2025	Y
42	569	gi|221123875	K.FEFHHGYGLPKC(+57.02)E.Q	Y	7.85	1619.72	33.9	540.932	3	46.43	F45:23518	1	4008	4020	Y
42	569	gi|221123875	R.FDDAMNEKQMLLDDADLC(+57.02)R.L	Y	7.48	2298.99	64	767.387	3	55.67	F49:24708	1	3192	3210	Y
42	569	gi|221123875	V.SLLGLQM(+15.99)LWTIK.S	Y	7.41	1417.8	-11.9	709.899	2	56.08	F75:41708	1	1568	1579	Y
325	675	gi|221110951	K.IGLQVVAVK.A	Y	38.46	925.596	-12.8	463.799	2	46.06	F66:36892	1	301	309	N
325	675	gi|221110951	K.NVLIEQSFGGPK.I	Y	18.08	1287.68	-9.5	644.842	2	46.27	F66:36905	1	69	80	N
88	618	gi|221113899	S.LSLIK.S	N	22.27	572.39	-19.5	573.386	1	44.01	F60:31689	1	6558	6562	N
88	618	gi|221113899	S.IEIVK.F	N	21.54	600.385	-21.9	601.379	1	36.63	F62:33762	1	1925	1929	N
88	618	gi|221113899	M.DTLTK.M	N	19.97	576.312	-14.2	577.311	1	37.94	F78:42343	1	7752	7756	N
88	618	gi|221113899	R.VTEDVYTSIK.E	Y	17.51	1153.59	-47.2	577.773	2	51.71	F54:27196	3	8412	8421	N
88	618	gi|221113899	F.LTYGK.D	N	15.85	580.322	-55.1	581.297	1	36.08	F74:40840	1	6487	6491	N
88	618	gi|221113899	K.IFDLEELR.L	Y	13.87	1033.54	-48.1	517.755	2	45.26	F57:29525	1	4582	4589	N
88	618	gi|221113899	K.LDLAFVFGGSNAEN.F	Y	13.62	1452.69	28.6	727.372	2	64.88	F62:34960	1	5510	5523	N
88	618	gi|221113899	L.MYAQGPVGMR.D	Y	12.74	1108.52	-1	555.265	2	35.5	F73:40219	1	9884	9893	N
88	618	gi|221113899	Y.NLFTR.R	N	11.67	649.355	-24.2	650.346	1	40.38	F61:32624	1	7574	7578	N
88	618	gi|221113899	R.NFQVFGKNDVLALR.D	Y	7.37	1619.88	-1.6	540.966	3	57.24	F62:34699	1	2561	2574	N
88	618	gi|221113899	K.DIDHA.S	Y	6.77	569.245	73.7	570.294	1	35.72	F56:28398	1	8179	8183	N
88	618	gi|221113899	K.SSLIK.D	N	6.18	546.338	-14.8	547.337	1	42.53	F74:40928	1	1377	1381	N
88	618	gi|221113899	K.LESIQKIGGER.R	Y	6.18	1228.68	-25	615.331	2	56.36	F73:40674	1	3444	3454	N
78	1185	gi|221109192	K.ALLGM(+15.99)K.D	Y	28.52	647.368	40.9	648.401	1	54.98	F49:24694	3	1421	1426	Y
78	1185	gi|221109192	P.LEEIK.F	N	24.87	630.359	-9.3	631.36	1	38.81	F56:28473	3	101	105	N
78	1185	gi|221109192	K.GPAGTGK.T	N	17.71	586.307	5.2	587.318	1	43.09	F56:28583	3	1558	1564	N
47	1031	gi|260066272	K.VFLDGVR.R	Y	34.13	804.449	-52.8	805.414	1	48.98	F64:35612	1	172	178	N
47	1031	gi|260066272	F.LDGVR.R	N	25.31	558.313	-14.4	559.312	1	43.68	F56:28597	11	174	178	N
653	863	gi|225547761	K.LQGQLDALR.L	Y	46.57	1012.57	-10.9	507.285	2	40.92	F73:40342	1	199	207	N
45	1399	gi|221108256	K.EDILK.G	N	26.45	616.343	-36.2	617.328	1	45.9	F61:32886	9	300	304	N
45	1399	gi|221108256	I.IEELK.N	N	24.87	630.359	-9.3	631.36	1	38.81	F56:28473	3	783	787	N
45	1399	gi|221108256	S.LNVLK.E	N	21.48	585.385	-16.8	586.382	1	45.51	F62:34216	1	295	299	N
45	1399	gi|221108256	K.C(+57.02)REIDLC(+57.02)MER.F	Y	13.56	1380.59	6	691.309	2	38.72	F64:35282	2	2166	2175	Y
45	1399	gi|221108256	L.KSIEELK.Q	N	11.15	845.486	-32	423.737	2	38.86	F58:30070	1	1374	1380	N
45	1399	gi|221108256	R.DYSEGLTPTASPDGK.R	Y	10.26	1536.69	5.2	769.359	2	59.61	F49:24755	1	633	647	N
143	855	gi|294401862	R.IFASSVVQR.S	Y	45.71	1005.56	-26.8	503.774	2	40.26	F60:31558	4	73	81	N
44	1397	gi|221132584	L.EDILK.D	N	26.45	616.343	-36.2	617.328	1	45.9	F61:32886	9	1613	1617	N
44	1397	gi|221132584	K.LEELK.Q	N	24.87	630.359	-9.3	631.36	1	38.81	F56:28473	3	1638	1642	N
44	1397	gi|221132584	K.VC(+57.02)LAEK.K	Y	16.87	718.368	83.6	719.436	1	44.16	F65:36290	2	1051	1056	Y
44	1397	gi|221132584	K.FC(+57.02)LKGVPR.S	Y	11.54	975.532	2.2	488.774	2	54.1	F65:36577	1	18	25	Y
44	1397	gi|221132584	R.AKLNNNFISNSVENSR.S	Y	5.83	1805.9	-84.7	602.923	3	42.18	F56:28561	1	464	479	N
44	1397	gi|221132584	R.SSSLYK.K	Y	5.57	683.349	82.9	684.413	1	62.62	F64:35943	1	1860	1865	N
44	1397	gi|221132584	R.MDEQLKVC(+57.02)LAEK.K	Y	5.22	1462.72	-22.1	488.568	3	41.06	F62:33985	1	1045	1056	Y
44	1397	gi|221132584	R.VHFYESETKELR.K	Y	5.09	1536.76	10.9	769.394	2	52.71	F65:36539	1	1455	1466	N
197	457	gi|221114592	K.DLEALR.E	N	27.37	715.386	-7.8	716.388	1	40.34	F62:33947	1	536	541	N
197	457	gi|221114592	K.LNVLK.Q	N	21.48	585.385	-16.8	586.382	1	45.51	F62:34216	1	306	310	N
197	457	gi|221114592	L.KEALIK.L	N	18.68	700.448	-40.1	351.217	2	44.21	F65:36289	1	444	449	N
324	650	gi|193855618	K.SGTGIAAM(+15.99)SVM(+15.99)RPELIM(+15.99)K.S	N	33.48	1938.96	-6.4	647.322	3	42.51	F45:23419	1	59	76	Y
324	650	gi|193855618	L.ILSTK	N	21.57	560.353	-18	561.351	1	37.76	F64:35251	1	173	177	N
184	570	gi|221128085	S.PIIETFSNK.S	Y	29.15	1047.56	-44.5	524.764	2	43.14	F60:31660	1	2009	2017	N
184	570	gi|221128085	K.EVILK.V	N	17.25	600.385	-29.7	601.374	1	66.87	F78:42639	1	3651	3655	N
184	570	gi|221128085	L.ELSEK.V	N	17.03	604.307	19.3	605.326	1	38.75	F67:37114	1	3522	3526	N
184	570	gi|221128085	N.SELIVSSSIGK.N	Y	13.72	1118.62	0.2	560.317	2	57.32	F65:36652	1	1740	1750	N
184	570	gi|221128085	K.SLAVSSIQQL.S	Y	6.93	1044.58	13.8	523.305	2	49.85	F64:35636	1	2065	2074	N
61	1681	gi|221115949	C.ISFAK.E	N	27.91	564.327	-17.5	565.324	1	47.85	F56:28701	7	3399	3403	N
61	1681	gi|221115949	S.IISSK.E	N	19.72	546.338	-17.8	547.335	1	44.74	F64:35478	1	3201	3205	N
61	1681	gi|221115949	I.EISEK.N	N	17.03	604.307	19.3	605.326	1	38.75	F67:37114	1	2816	2820	N
61	1681	gi|221115949	L.EVEIK.K	N	11.37	616.343	-12.3	617.343	1	37.42	F67:37095	1	5504	5508	N
61	1681	gi|221115949	N.NSTVIEQR.L	Y	8.91	945.488	-11.9	473.746	2	36.82	F57:29304	1	2620	2627	N
61	1681	gi|221115949	E.NFSLK.N	N	8.3	607.333	49.3	608.37	1	44.25	F60:31698	1	6142	6146	N
61	1681	gi|221115949	L.NMELQKSNADR.E	Y	8.14	1304.61	49.2	653.347	2	43.7	F54:27011	1	3178	3188	N
61	1681	gi|221115949	H.ELVVK.L	N	7.17	586.369	-87.9	587.325	1	42.4	F46:23881	1	3245	3249	N
61	1681	gi|221115949	L.NQINDDLMSK.Y	Y	6.69	1176.54	12.4	589.287	2	36.38	F75:41126	1	3493	3502	N
61	1681	gi|221115949	E.LNSTK.E	N	6.44	561.312	41.9	562.343	1	48.81	F63:35165	1	3593	3597	N
61	1681	gi|221115949	K.IQHLEDSIVK.L	Y	5.64	1180.65	-31.5	591.311	2	34.96	F75:41073	1	4272	4281	N
61	1681	gi|221115949	K.ADEC(+57.02)SVMANDLANE.R	Y	5.6	1537.6	-23.5	769.79	2	40.42	F69:38160	1	736	749	Y
49	1011	gi|221117400	K.EDLLK.E	N	26.45	616.343	-36.2	617.328	1	45.9	F61:32886	9	2156	2160	N
49	1011	gi|221117400	T.ISILK.S	N	22.27	572.39	-19.5	573.386	1	44.01	F60:31689	1	3581	3585	N
49	1011	gi|221117400	K.IVPSMFISNTIPTR.Y	Y	16.59	1574.85	-31.3	525.94	3	46.97	F55:27873	2	3298	3311	N
49	1011	gi|221117400	K.AIKDEIK.D	Y	12.41	815.475	34.7	408.759	2	42.21	F53:26146	1	5186	5192	N
49	1011	gi|221117400	N.HFPVYKTPTFK.S	Y	10.12	1363.73	-24.4	682.855	2	51.97	F59:31024	3	4198	4208	N
49	1011	gi|221117400	P.LNSTK.N	N	6.44	561.312	41.9	562.343	1	48.81	F63:35165	1	96	100	N
49	1011	gi|221117400	K.ATTTTTTKATLE.T	Y	6.39	1237.64	-30	619.809	2	37.06	F55:27629	1	3985	3996	N
49	1011	gi|221117400	P.GGGIR.G	N	5.48	458.26	9	459.272	1	39.58	F58:30091	1	6749	6753	N
49	1011	gi|221117400	K.FIQSK.L	N	5.37	621.349	0.1	622.356	1	38.9	F51:25469	1	2465	2469	N
138	1086	gi|282473413	M.GFIDEFR.I	Y	29.75	882.423	-9.6	442.215	2	50.08	F58:30344	4	67	73	N
138	1086	gi|282473413	F.IDEFR.I	N	24.93	678.334	-16.1	679.33	1	48.89	F60:31844	1	69	73	N
69	950	gi|221131361	S.IAFIK.R	N	22.2	590.379	-20.6	591.374	1	56.84	F55:28114	3	106	110	N
69	950	gi|221131361	R.VFTLK.S	Y	19.3	606.374	-34.3	607.361	1	50.14	F61:33061	2	4235	4239	N
69	950	gi|221131361	F.GPAGTGK.T	N	17.71	586.307	5.2	587.318	1	43.09	F56:28583	3	1881	1887	N
69	950	gi|221131361	K.YISNPD.Y	Y	17.18	707.313	91.3	708.385	1	43.25	F59:30775	1	3335	3340	N
69	950	gi|221131361	V.SVLPR.K	N	13.69	570.349	-14.2	571.348	1	40.23	F77:42097	1	1330	1334	N
69	950	gi|221131361	R.IAFGMLIAR.I	Y	8.48	990.568	-29.1	496.277	2	48.33	F73:40498	2	3845	3853	N
69	950	gi|221131361	V.ILTNLSEATTSK.I	Y	8.19	1276.69	-54.1	639.316	2	53.39	F75:41641	1	4292	4303	N
69	950	gi|221131361	M.TTPDR.Q	N	6.15	588.287	108.1	589.358	1	69.82	F49:24831	1	2013	2017	N
69	950	gi|221131361	K.FKVQYPHSK.A	Y	5.94	1132.6	26.4	567.324	2	51.87	F58:30386	1	606	614	N
69	950	gi|221131361	A.LANQK.L	N	5.78	572.328	-105.2	573.275	1	71.61	F49:24871	1	3199	3203	N
173	406	gi|162093426	K.QYELIK.V	N	23.76	792.438	-15.2	397.22	2	38.76	F60:31507	1	180	185	N
173	406	gi|162093426	K.AFWGR.D	N	23.59	635.318	-10.9	636.318	1	41.65	F59:30736	1	189	193	N
173	406	gi|162093426	L.PDWPK.I	N	19.06	641.317	-21.1	642.311	1	47.36	F59:30890	2	32	36	N
173	406	gi|162093426	S.PGAPGLPGEK.G	N	11.28	921.492	-25.6	461.741	2	36.91	F61:32476	1	117	126	N
173	406	gi|162093426	K.IWYEC(+57.02)IPDEANAVDV.L	N	10.85	1792.8	2.2	897.408	2	57.98	F59:31190	1	256	270	Y
173	407	gi|156226471	K.QYELIK.V	N	23.76	792.438	-15.2	397.22	2	38.76	F60:31507	1	180	185	N
173	407	gi|156226471	K.AFWGR.D	N	23.59	635.318	-10.9	636.318	1	41.65	F59:30736	1	189	193	N
173	407	gi|156226471	L.PDWPK.I	N	19.06	641.317	-21.1	642.311	1	47.36	F59:30890	2	32	36	N
173	407	gi|156226471	S.PGAPGLPGEK.G	N	11.28	921.492	-25.6	461.741	2	36.91	F61:32476	1	117	126	N
173	407	gi|156226471	K.IWYEC(+57.02)IPDEANAVDV.L	N	10.85	1792.8	2.2	897.408	2	57.98	F59:31190	1	256	270	Y
173	407	gi|156226471	K.RSASSE	N	8.25	635.288	48.7	636.326	1	44.02	F78:42430	1	290	295	N
173	408	gi|156401529	K.QYELIK.V	N	23.76	792.438	-15.2	397.22	2	38.76	F60:31507	1	180	185	N
173	408	gi|156401529	K.AFWGR.D	N	23.59	635.318	-10.9	636.318	1	41.65	F59:30736	1	189	193	N
173	408	gi|156401529	L.PDWPK.I	N	19.06	641.317	-21.1	642.311	1	47.36	F59:30890	2	32	36	N
173	408	gi|156401529	S.PGAPGLPGEK.G	N	11.28	921.492	-25.6	461.741	2	36.91	F61:32476	1	117	126	N
173	408	gi|156401529	K.IWYEC(+57.02)IPDEANAVDV.L	N	10.85	1792.8	2.2	897.408	2	57.98	F59:31190	1	256	270	Y
173	408	gi|156401529	K.RSASSE	N	8.25	635.288	48.7	636.326	1	44.02	F78:42430	1	290	295	N
173	415	gi|219226293	K.QYELIK.I	N	23.76	792.438	-15.2	397.22	2	38.76	F60:31507	1	151	156	N
173	415	gi|219226293	K.AFWGR.D	N	23.59	635.318	-10.9	636.318	1	41.65	F59:30736	1	160	164	N
173	415	gi|219226293	L.PDWPK.I	N	19.06	641.317	-21.1	642.311	1	47.36	F59:30890	2	3	7	N
173	415	gi|219226293	S.PGAPGLPGEK.G	N	11.28	921.492	-25.6	461.741	2	36.91	F61:32476	1	88	97	N
121	660	gi|221105910	F.TINSR.L	N	22.47	589.318	-0.7	590.325	1	36.03	F51:25427	1	2393	2397	N
121	660	gi|221105910	K.IVTDDLPVFM(+15.99)GLIYDLFPSMDVPRNR.N	Y	18.22	3038.52	6.9	760.644	4	61.06	F54:27451	1	1874	1899	Y
121	660	gi|221105910	A.GPAGTGK.T	N	17.71	586.307	5.2	587.318	1	43.09	F56:28583	3	1662	1668	N
121	660	gi|221105910	Y.EVLLK.M	N	17.25	600.385	-29.7	601.374	1	66.87	F78:42639	1	356	360	N
121	660	gi|221105910	K.TILELQPRDSSGVGGGGQTR.D	Y	9.87	2027.04	36.6	507.786	4	43.11	F72:39702	1	3987	4006	N
121	660	gi|221105910	K.NEDADALIK.R	Y	9.03	987.487	-50.1	494.726	2	37.03	F69:38095	1	2892	2900	N
121	660	gi|221105910	R.KTAPLNFDSEDVYK.R	Y	6.08	1625.79	20.6	542.95	3	48.89	F62:34362	1	1035	1048	N
118	1026	gi|221102659	L.KSM(+15.99)SIILVSK.N	Y	24.91	1120.65	-31	561.316	2	39.74	F72:39613	1	3052	3061	Y
118	1026	gi|221102659	Y.LNVLK.Q	N	21.48	585.385	-16.8	586.382	1	45.51	F62:34216	1	917	921	N
118	1026	gi|221102659	K.LYLPDTNGK.L	Y	18.33	1019.53	26.5	510.785	2	42.39	F71:39146	3	1900	1908	N
118	1026	gi|221102659	L.PDQLLK.A	Y	10.14	712.412	-54.3	713.38	1	37.1	F64:35231	1	1873	1878	N
118	1026	gi|221102659	T.NPIC(+57.02)K.F	N	8.89	630.316	30	631.342	1	43.52	F51:25554	2	1727	1731	Y
118	1026	gi|221102659	S.KDVNSTC(+57.02)K.K	Y	6.87	950.449	-2.1	476.231	2	41.35	F53:26121	1	2976	2983	Y
118	1026	gi|221102659	D.FIQSK.F	N	5.37	621.349	0.1	622.356	1	38.9	F51:25469	1	2864	2868	N
120	429	gi|221132628	T.YSTLLTPK.C	Y	33.67	921.517	5.6	461.768	2	46.88	F49:24521	2	890	897	N
120	429	gi|221132628	D.GPSYTETVC(+57.02)PR.K	Y	15.89	1265.57	27.7	633.81	2	51.24	F57:29663	5	2388	2398	Y
120	429	gi|221132628	Y.GNSIAGSEKNGLITR.G	Y	10.74	1515.8	-20.1	758.892	2	40.1	F64:35327	1	3217	3231	N
120	429	gi|221132628	G.IVSKC(+57.02)K.T	N	7.92	733.416	-125.2	734.331	1	50.26	F61:33067	1	876	881	Y
104	4028	gi|221128923	R.LEEIK.Q	N	24.87	630.359	-9.3	631.36	1	38.81	F56:28473	3	999	1003	N
104	4028	gi|221128923	D.LLSSK.S	N	19.72	546.338	-17.8	547.335	1	44.74	F64:35478	1	889	893	N
104	4028	gi|221128923	G.LGTIK.D	N	18.45	530.343	-42.7	531.327	1	46.76	F61:32932	1	792	796	N
104	4028	gi|221128923	K.LHEGHLGMEK.C	Y	9.46	1149.56	94	575.841	2	57.71	F50:25319	1	1071	1080	N
186	764	gi|294425960	A.EEAFK.S	Y	31.98	622.296	-10.3	623.297	1	37.5	F60:31467	2	154	158	N
186	764	gi|294425960	K.EALNGGDRTR.A	Y	17.11	1087.54	-5.6	544.773	2	41.97	F44:23017	3	17	26	N
82	715	gi|156393452	K.LEELK.K	N	24.87	630.359	-9.3	631.36	1	38.81	F56:28473	3	334	338	N
82	715	gi|156393452	I.EVISK.Q	N	19.86	574.333	-24	575.326	1	39.96	F61:32606	1	252	256	N
82	715	gi|156393452	T.EIPLK.F	N	17.12	598.369	13.7	599.385	1	38.08	F64:35261	2	87	91	N
82	715	gi|156393452	K.DC(+57.02)VTGGVPER.K	Y	7.79	1088.49	100.5	545.308	2	48.8	F53:26329	1	209	218	Y
82	715	gi|156393452	L.IATSVAEEGLDIK.D	Y	5.87	1344.71	-22.6	449.235	3	39.47	F75:41246	1	417	429	N
82	716	gi|156223444	K.LEELK.K	N	24.87	630.359	-9.3	631.36	1	38.81	F56:28473	3	334	338	N
82	716	gi|156223444	I.EVISK.Q	N	19.86	574.333	-24	575.326	1	39.96	F61:32606	1	252	256	N
82	716	gi|156223444	T.EIPLK.F	N	17.12	598.369	13.7	599.385	1	38.08	F64:35261	2	87	91	N
82	716	gi|156223444	K.DC(+57.02)VTGGVPER.K	Y	7.79	1088.49	100.5	545.308	2	48.8	F53:26329	1	209	218	Y
82	716	gi|156223444	L.IATSVAEEGLDIK.D	Y	5.87	1344.71	-22.6	449.235	3	39.47	F75:41246	1	417	429	N
133	1203	gi|156394019	H.DLEAIR.A	N	27.37	715.386	-7.8	716.388	1	40.34	F62:33947	1	1975	1980	N
133	1203	gi|156394019	I.IEEIK.A	N	24.87	630.359	-9.3	631.36	1	38.81	F56:28473	3	198	202	N
133	1203	gi|156394019	K.QESESSSKASHG.E	Y	12.87	1232.53	77.3	617.318	2	42.81	F56:28575	1	869	880	N
133	1203	gi|156394019	K.AEM(+15.99)IVSDVIRK.A	Y	5.89	1275.69	-8.7	638.845	2	55.06	F60:32035	1	278	288	Y
133	1204	gi|156223729	H.DLEAIR.A	N	27.37	715.386	-7.8	716.388	1	40.34	F62:33947	1	1975	1980	N
133	1204	gi|156223729	I.IEEIK.A	N	24.87	630.359	-9.3	631.36	1	38.81	F56:28473	3	198	202	N
133	1204	gi|156223729	K.QESESSSKASHG.E	Y	12.87	1232.53	77.3	617.318	2	42.81	F56:28575	1	869	880	N
133	1204	gi|156223729	K.AEM(+15.99)IVSDVIRK.A	Y	5.89	1275.69	-8.7	638.845	2	55.06	F60:32035	1	278	288	Y
113	606	gi|221119984	F.SGHLNVIK.F	Y	28.88	866.497	22.2	867.524	1	54.5	F64:35751	3	4067	4074	N
113	606	gi|221119984	H.LNVIK.F	N	21.48	585.385	-16.8	586.382	1	45.51	F62:34216	1	4070	4074	N
113	606	gi|221119984	G.FNVYR.R	Y	12.85	697.355	-9.4	698.355	1	39.03	F44:22966	1	185	189	N
113	606	gi|221119984	T.AGGMESVGAR.K	Y	12.38	933.434	-27.9	467.711	2	36.63	F60:31440	1	13	22	N
113	606	gi|221119984	K.TNKIFNSSAVLM(+15.99)M(+15.99)K.S	Y	9.76	1614.81	34.9	539.296	3	37.35	F56:28433	1	2145	2158	Y
113	606	gi|221119984	R.NVDSR.F	N	8.97	589.282	45.8	590.316	1	35.68	F42:21924	1	2244	2248	N
113	606	gi|221119984	N.NLGIK.L	N	6.87	543.338	-32	544.328	1	54.9	F64:35762	1	3582	3586	N
113	606	gi|221119984	S.GGLIK.K	N	6.65	486.317	-48.2	487.3	1	46.84	F64:35562	1	3520	3524	N
113	606	gi|221119984	S.PTYILNKIR.N	Y	6.05	1116.67	-77.4	559.297	2	50.34	F68:37873	1	873	881	N
113	606	gi|221119984	N.IANNK.K	N	5.24	558.313	98.8	559.375	1	73.44	F50:25405	1	3006	3010	N
46	648	gi|156223047	L.IVSLLK.S	N	26.77	671.458	-22.5	672.45	1	43.77	F60:31680	2	668	673	N
46	648	gi|156223047	R.LDGVR.L	N	25.31	558.313	-14.4	559.312	1	43.68	F56:28597	11	619	623	N
46	648	gi|156223047	R.VQASAAWAIC(+57.02)PC(+57.02)IENAK.D	Y	7.51	1887.9	43.4	944.997	2	56.81	F72:40021	1	636	652	Y
46	649	gi|156392224	L.IVSLLK.S	N	26.77	671.458	-22.5	672.45	1	43.77	F60:31680	2	668	673	N
46	649	gi|156392224	R.LDGVR.L	N	25.31	558.313	-14.4	559.312	1	43.68	F56:28597	11	619	623	N
46	649	gi|156392224	R.VQASAAWAIC(+57.02)PC(+57.02)IENAK.D	Y	7.51	1887.9	43.4	944.997	2	56.81	F72:40021	1	636	652	Y
247	894	gi|221119998	R.IDEALR.N	N	28.2	715.386	-21	716.379	1	40.87	F61:32645	1	580	585	N
247	894	gi|221119998	K.ISLIK.E	N	22.27	572.39	-19.5	573.386	1	44.01	F60:31689	1	863	867	N
247	894	gi|221119998	L.RIDEALR.N	N	11.65	871.487	-24.2	436.74	2	39.86	F61:32604	1	579	585	N
247	894	gi|221119998	K.FLRPESLQELVK.S	Y	8.75	1457.82	-19.5	486.939	3	36.88	F75:41146	1	932	943	N
247	894	gi|221119998	R.WSSKESIDQLP.S	Y	5.71	1288.63	8.9	645.328	2	40.3	F72:39626	1	1333	1343	N
150	427	gi|156220584	R.TTLSC(+57.02)AGC(+57.02)STMTVR.M	Y	22.03	1543.68	-50.5	772.808	2	32.43	F54:26761	1	2522	2535	Y
150	427	gi|156220584	A.LELVK.A	N	21.54	600.385	-21.9	601.379	1	36.63	F62:33762	1	416	420	N
150	427	gi|156220584	L.M(+15.99)SNQLESAK.K	Y	19.62	1022.47	-6.3	1023.47	1	51.06	F56:28785	1	377	385	Y
150	427	gi|156220584	R.LAAQSTNDK.W	Y	11.45	946.472	123.7	474.302	2	46.58	F48:24211	2	184	192	N
150	427	gi|156220584	F.EQMPPK.S	Y	9.91	728.353	41.4	729.39	1	39.29	F57:29374	1	626	631	N
150	427	gi|156220584	L.GGQHRR.R	Y	8	709.373	53.1	710.418	1	41.75	F42:22095	1	3053	3058	N
150	427	gi|156220584	R.IRAEDAGNAVSWM(+15.99)IGR.G	Y	7.79	1760.86	8.6	587.967	3	47.85	F57:29587	1	2208	2223	Y
150	427	gi|156220584	R.IDQMYQC(+57.02)LEHVNATPPVAQRSSGM(+15.99)R.T	Y	7.29	2903.35	-0.1	968.79	3	62.82	F62:34896	1	3352	3376	Y
150	427	gi|156220584	R.PDIPVPLAQINSGMR.T	Y	7.1	1606.85	16.9	536.633	3	42.18	F55:27742	1	3312	3326	N
150	427	gi|156220584	K.NLYDEVQQ.T	Y	7.07	1007.46	14.3	504.743	2	42.42	F46:23885	1	4890	4897	N
150	427	gi|156220584	R.IRAEDAGNAVSWMI.G	Y	6.1	1531.75	36.5	766.908	2	38.03	F53:26026	1	2208	2221	N
150	427	gi|156220584	R.DHFM(+15.99)AGM(+15.99)R.G	Y	5.88	995.395	63.5	498.737	2	43.19	F45:23436	1	4665	4672	Y
150	427	gi|156220584	K.EALSFQFFKYGEPDLDL.D	Y	5.68	2017.97	-93.6	673.6	3	52.41	F50:25280	1	2148	2164	N
150	427	gi|156220584	K.RGNLAEHP.I	Y	5.13	892.452	39	447.25	2	40.19	F57:29398	1	3525	3532	N
150	428	gi|156385188	R.TTLSC(+57.02)AGC(+57.02)STMTVR.M	Y	22.03	1543.68	-50.5	772.808	2	32.43	F54:26761	1	2522	2535	Y
150	428	gi|156385188	A.LELVK.A	N	21.54	600.385	-21.9	601.379	1	36.63	F62:33762	1	416	420	N
150	428	gi|156385188	L.M(+15.99)SNQLESAK.K	Y	19.62	1022.47	-6.3	1023.47	1	51.06	F56:28785	1	377	385	Y
150	428	gi|156385188	R.LAAQSTNDK.W	Y	11.45	946.472	123.7	474.302	2	46.58	F48:24211	2	184	192	N
150	428	gi|156385188	F.EQMPPK.S	Y	9.91	728.353	41.4	729.39	1	39.29	F57:29374	1	626	631	N
150	428	gi|156385188	L.GGQHRR.R	Y	8	709.373	53.1	710.418	1	41.75	F42:22095	1	3053	3058	N
150	428	gi|156385188	R.IRAEDAGNAVSWM(+15.99)IGR.G	Y	7.79	1760.86	8.6	587.967	3	47.85	F57:29587	1	2208	2223	Y
150	428	gi|156385188	R.IDQMYQC(+57.02)LEHVNATPPVAQRSSGM(+15.99)R.T	Y	7.29	2903.35	-0.1	968.79	3	62.82	F62:34896	1	3352	3376	Y
150	428	gi|156385188	R.PDIPVPLAQINSGMR.T	Y	7.1	1606.85	16.9	536.633	3	42.18	F55:27742	1	3312	3326	N
150	428	gi|156385188	K.NLYDEVQQ.T	Y	7.07	1007.46	14.3	504.743	2	42.42	F46:23885	1	4890	4897	N
150	428	gi|156385188	R.IRAEDAGNAVSWMI.G	Y	6.1	1531.75	36.5	766.908	2	38.03	F53:26026	1	2208	2221	N
150	428	gi|156385188	R.DHFM(+15.99)AGM(+15.99)R.G	Y	5.88	995.395	63.5	498.737	2	43.19	F45:23436	1	4665	4672	Y
150	428	gi|156385188	K.EALSFQFFKYGEPDLDL.D	Y	5.68	2017.97	-93.6	673.6	3	52.41	F50:25280	1	2148	2164	N
150	428	gi|156385188	K.RGNLAEHP.I	Y	5.13	892.452	39	447.25	2	40.19	F57:29398	1	3525	3532	N
654	880	gi|89138457	K.HYGPGWVC(+57.02)M(+15.99)ANAGK.D	Y	39.26	1562.68	-2.9	521.898	3	40.79	F49:24384	1	118	131	Y
50	878	gi|221109796	H.EDIIK.L	N	26.45	616.343	-36.2	617.328	1	45.9	F61:32886	9	366	370	N
50	878	gi|221109796	Y.LPTSR.S	N	15.3	572.328	-39.9	573.313	1	56.64	F55:28109	1	410	414	N
50	878	gi|221109796	K.IHEDIIK.L	Y	15.27	866.486	28.8	434.263	2	47.8	F64:35583	1	364	370	N
50	878	gi|221109796	R.ENNVDEALK.K	Y	11.25	1030.49	70.2	516.29	2	46.63	F57:29563	1	581	589	N
50	878	gi|221109796	K.IISGM(+15.99)LLDDSGEVLR.F	Y	6.79	1632.84	-2.8	545.285	3	41.66	F73:40357	1	1173	1187	Y
108	446	gi|221120604	Y.YLSGAAYNC(+57.02)K.K	Y	28.72	1145.52	-45.2	573.74	2	34.7	F69:38038	1	1507	1516	Y
108	446	gi|221120604	M(+15.99)TKAEIAQIF.G	Y	19.59	1166.6	22.7	584.321	2	58.16	F62:34736	9	1	10	Y
108	446	gi|221120604	M(+15.99)TKAEIAQIFG.V	Y	14.55	1223.62	16.4	612.828	2	60.14	F55:28210	2	1	11	Y
108	446	gi|221120604	K.AFGVK.F	N	11.62	520.301	-18.5	521.298	1	56.07	F57:29779	1	44	48	N
108	446	gi|221120604	K.WSTC(+57.02)SSNQIR.S	Y	6.69	1237.55	127.3	619.862	2	51.09	F50:25256	1	336	345	Y
108	446	gi|221120604	S.GKGLSGTVHTK.E	Y	6.54	1083.6	14.3	542.817	2	46.67	F67:37284	1	104	114	N
41	474	gi|156402624	K.LSFAK.W	N	27.91	564.327	-17.5	565.324	1	47.85	F56:28701	7	395	399	N
41	474	gi|156402624	L.VATVYAFK.T	Y	21.17	897.496	36.6	449.772	2	37.76	F53:26022	22	788	795	N
41	474	gi|156402624	K.VDGKYTYLK.V	Y	14.72	1085.58	-44.6	1086.53	1	40.05	F64:35323	1	501	509	N
41	475	gi|156226820	K.LSFAK.W	N	27.91	564.327	-17.5	565.324	1	47.85	F56:28701	7	395	399	N
41	475	gi|156226820	L.VATVYAFK.T	Y	21.17	897.496	36.6	449.772	2	37.76	F53:26022	22	788	795	N
41	475	gi|156226820	K.VDGKYTYLK.V	Y	14.72	1085.58	-44.6	1086.53	1	40.05	F64:35323	1	501	509	N
192	767	gi|221118135	T.LISTK.S	N	21.57	560.353	-18	561.351	1	37.76	F64:35251	1	193	197	N
192	767	gi|221118135	D.SVYQERLR.W	Y	21.24	1049.56	-18.2	525.779	2	42.58	F72:39690	1	32	39	N
192	767	gi|221118135	R.NAVYR.Y	Y	17.85	621.323	4.7	622.334	1	38.54	F43:22654	1	102	106	N
192	767	gi|221118135	K.C(+57.02)SYDIVAASMR.Q	Y	10.93	1271.56	74.6	424.894	3	45.73	F54:27052	1	201	211	Y
189	1067	gi|221110754	K.YILSSK.D	N	21.98	709.401	-1.5	355.707	2	42.52	F62:34060	1	259	264	N
189	1067	gi|221110754	Y.ILSSK.D	N	19.72	546.338	-17.8	547.335	1	44.74	F64:35478	1	260	264	N
189	1067	gi|221110754	T.IYDIIK.R	N	18.84	763.448	-69.1	764.402	1	45.83	F62:34235	1	40	45	N
189	1067	gi|221110754	T.GNKYILSSK.D	Y	14.87	1008.56	-9.4	505.283	2	44.09	F64:35452	2	256	264	N
85	672	gi|156219503	D.LEELK.I	N	24.87	630.359	-9.3	631.36	1	38.81	F56:28473	3	4959	4963	N
85	672	gi|156219503	K.DSIQSIIERYG.T	Y	16.33	1279.64	-18	640.816	2	41.96	F58:30153	1	329	339	N
85	672	gi|156219503	L.TEALIK.A	Y	15.14	673.401	-60.5	674.367	1	46.76	F64:35545	1	7983	7988	N
85	672	gi|156219503	I.DALPR.D	N	13.07	570.312	37	571.341	1	40.13	F79:42796	2	1129	1133	N
85	672	gi|156219503	I.DELVASLRR.A	Y	12.26	1057.59	-15	529.793	2	43.8	F56:28600	1	5062	5070	N
85	672	gi|156219503	K.QSFKEATSS.R	Y	11.85	983.456	11.9	492.741	2	37.93	F54:26855	12	4903	4911	N
85	672	gi|156219503	R.YSVVTYGASAVEK.L	Y	11.07	1372.69	-28.2	687.332	2	35.62	F54:26800	2	2803	2815	N
85	672	gi|156219503	R.STNSASNFEKM(+15.99)K.D	Y	10.59	1358.61	77.7	680.367	2	50.8	F70:38899	1	6470	6481	Y
85	672	gi|156219503	F.GAAPK.R	N	9.67	442.254	28	443.274	1	43.61	F78:42429	1	3923	3927	N
85	672	gi|156219503	L.YKALMSAR.D	Y	9.59	938.501	8.6	470.262	2	67.47	F49:24776	1	5994	6001	N
85	672	gi|156219503	K.VVLPELD.L	Y	9.25	783.438	-62.3	392.702	2	35.85	F54:26802	1	1244	1250	N
85	672	gi|156219503	K.GLRNDDALK.R	Y	9.25	1000.53	31.9	501.288	2	48	F76:41987	1	2270	2278	N
85	672	gi|156219503	R.LTENYSGQQLR.E	Y	8.91	1307.65	-11.9	654.823	2	61.86	F56:29033	1	6331	6341	N
85	672	gi|156219503	G.VGAIR.L	N	8.55	514.323	-6.9	515.326	1	67.85	F50:25335	1	709	713	N
85	672	gi|156219503	K.TAQHIVDTYGTSK.I	Y	7.66	1419.7	10.1	710.864	2	48.15	F64:35588	2	514	526	N
85	672	gi|156219503	R.ELKSVFASEGQETR.K	Y	6.66	1579.78	-60.4	790.852	2	37.58	F70:38603	1	5266	5279	N
85	672	gi|156219503	S.IDAMQPLLGR.A	Y	6.18	1112.6	-36.7	557.287	2	39.9	F61:32608	1	928	937	N
85	672	gi|156219503	R.VVMDKIANQRPR.V	Y	5.81	1425.79	-127.4	476.209	3	34.8	F61:32391	1	7557	7568	N
85	672	gi|156219503	K.AKPLLDK.N	Y	5.66	783.485	17.5	392.757	2	48.57	F64:35600	1	1184	1190	N
85	672	gi|156219503	K.LFEHGGTRPG.V	Y	5.36	1069.53	-2.4	535.771	2	46.13	F49:24503	1	1708	1717	N
85	672	gi|156219503	L.LPHGR.N	N	5.13	578.329	-0.2	579.336	1	61.42	F64:35923	1	3285	3289	N
85	672	gi|156219503	K.NVEIIAVAVGAE.V	Y	5.02	1183.64	-42.4	592.804	2	41.47	F50:25065	1	3264	3275	N
85	672	gi|156219503	V.FAVSATAPNADDTFAR.M	Y	5.02	1652.78	38.9	551.955	3	53.68	F61:33186	1	3698	3713	N
85	673	gi|156382210	D.LEELK.I	N	24.87	630.359	-9.3	631.36	1	38.81	F56:28473	3	4959	4963	N
85	673	gi|156382210	K.DSIQSIIERYG.T	Y	16.33	1279.64	-18	640.816	2	41.96	F58:30153	1	329	339	N
85	673	gi|156382210	L.TEALIK.A	Y	15.14	673.401	-60.5	674.367	1	46.76	F64:35545	1	7983	7988	N
85	673	gi|156382210	I.DALPR.D	N	13.07	570.312	37	571.341	1	40.13	F79:42796	2	1129	1133	N
85	673	gi|156382210	I.DELVASLRR.A	Y	12.26	1057.59	-15	529.793	2	43.8	F56:28600	1	5062	5070	N
85	673	gi|156382210	K.QSFKEATSS.R	Y	11.85	983.456	11.9	492.741	2	37.93	F54:26855	12	4903	4911	N
85	673	gi|156382210	R.YSVVTYGASAVEK.L	Y	11.07	1372.69	-28.2	687.332	2	35.62	F54:26800	2	2803	2815	N
85	673	gi|156382210	R.STNSASNFEKM(+15.99)K.D	Y	10.59	1358.61	77.7	680.367	2	50.8	F70:38899	1	6470	6481	Y
85	673	gi|156382210	F.GAAPK.R	N	9.67	442.254	28	443.274	1	43.61	F78:42429	1	3923	3927	N
85	673	gi|156382210	L.YKALMSAR.D	Y	9.59	938.501	8.6	470.262	2	67.47	F49:24776	1	5994	6001	N
85	673	gi|156382210	K.VVLPELD.L	Y	9.25	783.438	-62.3	392.702	2	35.85	F54:26802	1	1244	1250	N
85	673	gi|156382210	K.GLRNDDALK.R	Y	9.25	1000.53	31.9	501.288	2	48	F76:41987	1	2270	2278	N
85	673	gi|156382210	R.LTENYSGQQLR.E	Y	8.91	1307.65	-11.9	654.823	2	61.86	F56:29033	1	6331	6341	N
85	673	gi|156382210	G.VGAIR.L	N	8.55	514.323	-6.9	515.326	1	67.85	F50:25335	1	709	713	N
85	673	gi|156382210	K.TAQHIVDTYGTSK.I	Y	7.66	1419.7	10.1	710.864	2	48.15	F64:35588	2	514	526	N
85	673	gi|156382210	R.ELKSVFASEGQETR.K	Y	6.66	1579.78	-60.4	790.852	2	37.58	F70:38603	1	5266	5279	N
85	673	gi|156382210	S.IDAMQPLLGR.A	Y	6.18	1112.6	-36.7	557.287	2	39.9	F61:32608	1	928	937	N
85	673	gi|156382210	R.VVMDKIANQRPR.V	Y	5.81	1425.79	-127.4	476.209	3	34.8	F61:32391	1	7557	7568	N
85	673	gi|156382210	K.AKPLLDK.N	Y	5.66	783.485	17.5	392.757	2	48.57	F64:35600	1	1184	1190	N
85	673	gi|156382210	K.LFEHGGTRPG.V	Y	5.36	1069.53	-2.4	535.771	2	46.13	F49:24503	1	1708	1717	N
85	673	gi|156382210	L.LPHGR.N	N	5.13	578.329	-0.2	579.336	1	61.42	F64:35923	1	3285	3289	N
85	673	gi|156382210	K.NVEIIAVAVGAE.V	Y	5.02	1183.64	-42.4	592.804	2	41.47	F50:25065	1	3264	3275	N
85	673	gi|156382210	V.FAVSATAPNADDTFAR.M	Y	5.02	1652.78	38.9	551.955	3	53.68	F61:33186	1	3698	3713	N
656	905	gi|219275117	R.NSVSGTYGYFK.E	Y	37.99	1221.57	-0.2	611.79	2	43.87	F58:30200	1	38	48	N
656	906	gi|156303049	R.NSVSGTYGYFK.E	Y	37.99	1221.57	-0.2	611.79	2	43.87	F58:30200	1	40	50	N
656	907	gi|156193958	R.NSVSGTYGYFK.E	Y	37.99	1221.57	-0.2	611.79	2	43.87	F58:30200	1	40	50	N
87	1165	gi|156387691	V.LLSTK.T	N	21.57	560.353	-18	561.351	1	37.76	F64:35251	1	5762	5766	N
87	1165	gi|156387691	G.GAGLK.V	N	20.89	444.27	-18	445.269	1	36.56	F60:31442	2	3348	3352	N
87	1165	gi|156387691	I.ELPIK.R	N	17.12	598.369	13.7	599.385	1	38.08	F64:35261	2	6489	6493	N
87	1165	gi|156387691	T.NITAEPGVR.Y	Y	12.96	955.509	23.5	478.773	2	40.09	F53:26090	4	2730	2738	N
87	1165	gi|156387691	G.LM(+15.99)SEPMSSDGVVVGKTEYLFDK.N	Y	12.49	2447.16	-27.9	816.704	3	56.61	F69:38522	1	6250	6271	Y
87	1165	gi|156387691	V.TFVASNGAGGK.T	Y	9.79	1007.5	-70.4	504.724	2	37.1	F62:33782	1	4278	4288	N
87	1165	gi|156387691	G.LASSK.V	N	9.78	504.291	23.7	505.31	1	46.82	F43:22813	1	2386	2390	N
87	1165	gi|156387691	K.QYNIC(+57.02)KWPYM(+15.99)R.L	Y	7.75	1573.72	0.3	787.866	2	60.36	F61:33388	1	3919	3929	Y
87	1165	gi|156387691	R.NLPIMHGRDVFISVVATNGAGL.D	Y	7.71	2280.2	-80.2	761.014	3	60.1	F72:40088	1	2394	2415	N
87	1165	gi|156387691	K.VTSDR.L	N	7.49	576.287	80.6	577.341	1	40.84	F79:42809	1	2041	2045	N
87	1165	gi|156387691	R.SFKDQSLTYSAVL.P	Y	5.83	1457.74	44.7	729.91	2	59.89	F62:34804	1	2707	2719	N
87	1165	gi|156387691	V.APAGK.A	N	5.82	442.254	35.8	443.277	1	45.22	F68:37755	1	1951	1955	N
87	1165	gi|156387691	R.DDNPHKHAAM(+15.99)PMLVL.A	Y	5.34	1703.81	7.9	568.949	3	36.25	F75:41119	1	427	441	Y
87	1165	gi|156387691	E.GTISR.V	N	5.17	532.297	29	533.32	1	39.33	F74:40868	1	2023	2027	N
87	1166	gi|156221418	V.LLSTK.T	N	21.57	560.353	-18	561.351	1	37.76	F64:35251	1	5762	5766	N
87	1166	gi|156221418	G.GAGLK.V	N	20.89	444.27	-18	445.269	1	36.56	F60:31442	2	3348	3352	N
87	1166	gi|156221418	I.ELPIK.R	N	17.12	598.369	13.7	599.385	1	38.08	F64:35261	2	6489	6493	N
87	1166	gi|156221418	T.NITAEPGVR.Y	Y	12.96	955.509	23.5	478.773	2	40.09	F53:26090	4	2730	2738	N
87	1166	gi|156221418	G.LM(+15.99)SEPMSSDGVVVGKTEYLFDK.N	Y	12.49	2447.16	-27.9	816.704	3	56.61	F69:38522	1	6250	6271	Y
87	1166	gi|156221418	V.TFVASNGAGGK.T	Y	9.79	1007.5	-70.4	504.724	2	37.1	F62:33782	1	4278	4288	N
87	1166	gi|156221418	G.LASSK.V	N	9.78	504.291	23.7	505.31	1	46.82	F43:22813	1	2386	2390	N
87	1166	gi|156221418	K.QYNIC(+57.02)KWPYM(+15.99)R.L	Y	7.75	1573.72	0.3	787.866	2	60.36	F61:33388	1	3919	3929	Y
87	1166	gi|156221418	R.NLPIMHGRDVFISVVATNGAGL.D	Y	7.71	2280.2	-80.2	761.014	3	60.1	F72:40088	1	2394	2415	N
87	1166	gi|156221418	R.SFKDQSLTYSAVL.P	Y	5.83	1457.74	44.7	729.91	2	59.89	F62:34804	1	2707	2719	N
87	1166	gi|156221418	V.APAGK.A	N	5.82	442.254	35.8	443.277	1	45.22	F68:37755	1	1951	1955	N
87	1166	gi|156221418	R.DDNPHKHAAM(+15.99)PMLVL.A	Y	5.34	1703.81	7.9	568.949	3	36.25	F75:41119	1	427	441	Y
87	1166	gi|156221418	E.GTISR.V	N	5.17	532.297	29	533.32	1	39.33	F74:40868	1	2023	2027	N
158	800	gi|221129732	I.LLSTK.L	N	21.57	560.353	-18	561.351	1	37.76	F64:35251	1	5345	5349	N
158	800	gi|221129732	E.IELVK.N	N	21.54	600.385	-21.9	601.379	1	36.63	F62:33762	1	674	678	N
158	800	gi|221129732	F.EIFAKDANNK.V	Y	15.92	1148.58	43.4	575.323	2	42.68	F56:28572	1	277	286	N
158	800	gi|221129732	R.NDFGETM(+15.99)IDVA.L	Y	12.73	1226.51	0.2	614.264	2	51.25	F53:26386	1	6769	6779	Y
158	800	gi|221129732	I.DGNDNFSVR.I	Y	12.19	1022.44	37.8	512.247	2	36.45	F61:32455	1	3960	3968	N
158	800	gi|221129732	R.HIPNFKASGSLL.M	Y	11.71	1282.7	-48.2	642.328	2	50.72	F51:25672	1	292	303	N
158	800	gi|221129732	R.KPC(+57.02)VITELEDDT.V	Y	10.86	1418.66	29	473.908	3	34.88	F53:25941	1	4494	4505	Y
158	800	gi|221129732	N.APGAR.R	N	10.41	470.26	42.6	471.287	1	68.11	F78:42661	1	8818	8822	N
158	800	gi|221129732	K.KVSSK.N	N	7.29	547.333	-53.4	548.311	1	44.43	F50:25123	1	4094	4098	N
158	800	gi|221129732	S.ELVVK.Q	N	7.17	586.369	-87.9	587.325	1	42.4	F46:23881	1	5511	5515	N
158	800	gi|221129732	R.APEKR.P	N	5.35	599.339	-49.5	600.317	1	61.34	F59:31262	1	9091	9095	N
655	892	gi|221110260	K.DVLVTGEYR.L	Y	37.53	1050.53	-9.5	526.269	2	40.5	F51:25503	1	39	47	N
655	893	gi|221107906	K.DVLVTGEYR.L	Y	37.53	1050.53	-9.5	526.269	2	40.5	F51:25503	1	41	49	N
103	754	gi|221119922	K.SSPIIFLDK.H	Y	37.52	1018.57	-8	510.288	2	51.88	F54:27202	5	536	544	N
103	754	gi|221119922	I.DLANK.G	N	11.06	559.297	34.7	560.323	1	39.98	F43:22691	1	247	251	N
291	747	gi|156226073	I.ANIHGNEVVGR.E	Y	37.43	1164.6	-32.3	583.288	2	38.44	F57:29349	2	62	72	N
291	747	gi|156226073	K.YPDITRLYS.I	Y	12.72	1126.57	-14.1	564.282	2	35.89	F50:24950	1	21	29	N
291	748	gi|156400736	I.ANIHGNEVVGR.E	Y	37.43	1164.6	-32.3	583.288	2	38.44	F57:29349	2	62	72	N
291	748	gi|156400736	K.YPDITRLYS.I	Y	12.72	1126.57	-14.1	564.282	2	35.89	F50:24950	1	21	29	N
555	753	gi|219226716	R.VLFETATLR.S	Y	36.99	1048.59	-22.3	525.291	2	48.65	F71:39292	1	82	90	N
555	753	gi|219226716	X.ISERLEDSP.C	Y	5.77	1044.51	46	523.286	2	46.48	F79:42846	1	2	10	N
555	951	gi|169229195	R.VLFETATLR.S	Y	36.99	1048.59	-22.3	525.291	2	48.65	F71:39292	1	39	47	N
555	952	gi|169232614	R.VLFETATLR.S	Y	36.99	1048.59	-22.3	525.291	2	48.65	F71:39292	1	59	67	N
555	953	gi|219268023	R.VLFETATLR.S	Y	36.99	1048.59	-22.3	525.291	2	48.65	F71:39292	1	60	68	N
555	954	gi|282543356	R.VLFETATLR.S	Y	36.99	1048.59	-22.3	525.291	2	48.65	F71:39292	1	74	82	N
555	955	gi|219243442	R.VLFETATLR.S	Y	36.99	1048.59	-22.3	525.291	2	48.65	F71:39292	1	187	195	N
555	956	gi|89136123	R.VLFETATLR.S	Y	36.99	1048.59	-22.3	525.291	2	48.65	F71:39292	1	216	224	N
555	957	gi|89133665	R.VLFETATLR.S	Y	36.99	1048.59	-22.3	525.291	2	48.65	F71:39292	1	258	266	N
63	1387	gi|156219822	V.ISFAK.K	N	27.91	564.327	-17.5	565.324	1	47.85	F56:28701	7	423	427	N
63	1387	gi|156219822	A.EIPIK.K	N	17.12	598.369	13.7	599.385	1	38.08	F64:35261	2	278	282	N
220	439	gi|156223898	T.GIPGPQGTM(+15.99)GPIGAK.G	Y	28.22	1395.72	-3.9	698.864	2	37.46	F60:31464	1	170	184	Y
220	439	gi|156223898	K.GHAGNTGIPGPQGTMGPIG.A	Y	16.33	1717.82	23.9	573.628	3	44.54	F45:23473	1	164	182	N
220	439	gi|156223898	I.GIIGKSGSPGK.D	Y	9.66	999.571	-17.6	500.784	2	41.84	F71:39133	1	98	108	N
220	439	gi|156223898	K.TGGESC(+57.02)VRPALK.M	Y	9.35	1273.64	2.7	637.831	2	43.62	F60:31674	1	953	964	Y
220	439	gi|156223898	R.GPIGK.P	N	8.79	470.285	13.9	471.299	1	66.87	F56:29128	1	431	435	N
220	439	gi|156223898	S.RGAAGPSGPR.G	Y	6	924.489	-24.6	463.24	2	37.1	F62:33795	1	406	415	N
220	439	gi|156223898	G.APGMPGGVGSIGPSGLQGFQGRMGLK.G	Y	5.98	2455.25	53.2	614.852	4	47.08	F65:36396	1	192	217	N
220	439	gi|156223898	K.GAVGSHGL.I	Y	5.63	696.356	-26.9	697.344	1	60.04	F57:29874	1	44	51	N
220	440	gi|156394356	T.GIPGPQGTM(+15.99)GPIGAK.G	Y	28.22	1395.72	-3.9	698.864	2	37.46	F60:31464	1	170	184	Y
220	440	gi|156394356	K.GHAGNTGIPGPQGTMGPIG.A	Y	16.33	1717.82	23.9	573.628	3	44.54	F45:23473	1	164	182	N
220	440	gi|156394356	I.GIIGKSGSPGK.D	Y	9.66	999.571	-17.6	500.784	2	41.84	F71:39133	1	98	108	N
220	440	gi|156394356	K.TGGESC(+57.02)VRPALK.M	Y	9.35	1273.64	2.7	637.831	2	43.62	F60:31674	1	953	964	Y
220	440	gi|156394356	R.GPIGK.P	N	8.79	470.285	13.9	471.299	1	66.87	F56:29128	1	431	435	N
220	440	gi|156394356	S.RGAAGPSGPR.G	Y	6	924.489	-24.6	463.24	2	37.1	F62:33795	1	406	415	N
220	440	gi|156394356	G.APGMPGGVGSIGPSGLQGFQGRMGLK.G	Y	5.98	2455.25	53.2	614.852	4	47.08	F65:36396	1	192	217	N
220	440	gi|156394356	K.GAVGSHGL.I	Y	5.63	696.356	-26.9	697.344	1	60.04	F57:29874	1	44	51	N
175	992	gi|156221767	F.INVLK.E	N	21.48	585.385	-16.8	586.382	1	45.51	F62:34216	1	61	65	N
175	992	gi|156221767	A.GPAGTGK.T	N	17.71	586.307	5.2	587.318	1	43.09	F56:28583	3	1497	1503	N
175	992	gi|156221767	K.VNTFK.G	N	16.78	607.333	-16.9	608.33	1	45.53	F62:34220	1	48	52	N
175	992	gi|156221767	N.ALFMLDLTIDK.G	Y	8.09	1278.69	24.1	427.247	3	43.73	F62:34128	1	574	584	N
175	992	gi|156221767	K.ETGTFIMK.V	Y	7.51	925.458	-7.2	463.733	2	40.33	F64:35332	1	1098	1105	N
144	1012	gi|156376835	P.LEEIK.L	N	24.87	630.359	-9.3	631.36	1	38.81	F56:28473	3	84	88	N
144	1012	gi|156376835	Q.IISTK.K	N	21.57	560.353	-18	561.351	1	37.76	F64:35251	1	104	108	N
140	1358	gi|156222584	V.IEELK.V	N	24.87	630.359	-9.3	631.36	1	38.81	F56:28473	3	732	736	N
140	1358	gi|156222584	S.IELVK.L	N	21.54	600.385	-21.9	601.379	1	36.63	F62:33762	1	410	414	N
140	1358	gi|156222584	R.ARAIELNEAGGL.D	Y	5.77	1212.65	35.4	607.352	2	49.72	F53:26347	1	374	385	N
140	1359	gi|156390865	V.IEELK.V	N	24.87	630.359	-9.3	631.36	1	38.81	F56:28473	3	732	736	N
140	1359	gi|156390865	S.IELVK.L	N	21.54	600.385	-21.9	601.379	1	36.63	F62:33762	1	410	414	N
140	1359	gi|156390865	R.ARAIELNEAGGL.D	Y	5.77	1212.65	35.4	607.352	2	49.72	F53:26347	1	374	385	N
105	1027	gi|221117955	V.LEELK.K	N	24.87	630.359	-9.3	631.36	1	38.81	F56:28473	3	405	409	N
105	1027	gi|221117955	D.LFEPAIK.L	Y	21.33	816.475	-16.3	409.238	2	42.13	F60:31626	2	85	91	N
105	1057	gi|221093977	V.LEELK.K	N	24.87	630.359	-9.3	631.36	1	38.81	F56:28473	3	499	503	N
105	1057	gi|221093977	D.LFEPAIK.L	Y	21.33	816.475	-16.3	409.238	2	42.13	F60:31626	2	132	138	N
56	729	gi|156221614	W.EDLIK.Y	N	26.45	616.343	-36.2	617.328	1	45.9	F61:32886	9	649	653	N
56	729	gi|156221614	K.ILVKDSVSLMNR.L	Y	17.81	1373.77	-67.3	687.846	2	40.57	F56:28521	2	715	726	N
56	729	gi|156221614	E.EQDVDQAIEFC(+57.02)K.E	Y	6.76	1480.65	14.9	741.343	2	57.75	F46:24109	1	629	640	Y
56	730	gi|156388081	W.EDLIK.Y	N	26.45	616.343	-36.2	617.328	1	45.9	F61:32886	9	649	653	N
56	730	gi|156388081	K.ILVKDSVSLMNR.L	Y	17.81	1373.77	-67.3	687.846	2	40.57	F56:28521	2	715	726	N
56	730	gi|156388081	E.EQDVDQAIEFC(+57.02)K.E	Y	6.76	1480.65	14.9	741.343	2	57.75	F46:24109	1	629	640	Y
233	577	gi|221114933	K.AMSSAAADC(+57.02)PPPSDNTT.L	Y	24.52	1691.68	-26.8	846.823	2	33.01	F56:28361	2	1046	1062	Y
233	577	gi|221114933	L.LNVLK.S	N	21.48	585.385	-16.8	586.382	1	45.51	F62:34216	1	1406	1410	N
233	577	gi|221114933	K.ESELSRLALQSL.L	Y	14.66	1344.72	-26.5	673.352	2	59.38	F55:28194	2	1507	1518	N
233	577	gi|221114933	V.KNVEC(+57.02)MR.A	Y	6	935.432	-0.7	468.723	2	43.11	F69:38218	1	630	636	Y
266	777	gi|162092264	K.FLDAM(+15.99)SYAK.F	Y	24.11	1060.49	-2	531.251	2	40.12	F68:37643	3	205	213	Y
266	777	gi|162092264	K.LSIIK.K	N	22.27	572.39	-19.5	573.386	1	44.01	F60:31689	1	199	203	N
266	789	gi|162084817	K.FLDAM(+15.99)SYAK.F	Y	24.11	1060.49	-2	531.251	2	40.12	F68:37643	3	201	209	Y
266	789	gi|162084817	K.LSIIK.K	N	22.27	572.39	-19.5	573.386	1	44.01	F60:31689	1	195	199	N
266	901	gi|156408528	K.FLDAM(+15.99)SYAK.F	Y	24.11	1060.49	-2	531.251	2	40.12	F68:37643	3	205	213	Y
266	901	gi|156408528	K.LSIIK.K	N	22.27	572.39	-19.5	573.386	1	44.01	F60:31689	1	199	203	N
266	902	gi|156229049	K.FLDAM(+15.99)SYAK.F	Y	24.11	1060.49	-2	531.251	2	40.12	F68:37643	3	205	213	Y
266	902	gi|156229049	K.LSIIK.K	N	22.27	572.39	-19.5	573.386	1	44.01	F60:31689	1	199	203	N
208	420	gi|21745458	G.FNGETGETGISGPR.G	Y	27.35	1420.66	-35.9	711.311	2	49.11	F72:39860	1	112	125	N
208	420	gi|21745458	K.GHIGEKGFTGPIGEK.G	Y	15.74	1525.79	-74.2	382.426	4	36.94	F61:32475	1	420	434	N
208	420	gi|21745458	G.YATSQLTGGEGTIAPK.G	Y	13.04	1592.8	-13.3	797.399	2	43.38	F59:30778	1	12	27	N
208	420	gi|21745458	L.PGNPGLR.G	Y	11.56	709.387	29	710.415	1	41.68	F77:42125	1	689	695	N
208	420	gi|21745458	L.AGDAGSR.G	Y	10.48	632.288	40.2	633.321	1	43.84	F59:30790	1	48	54	N
208	420	gi|21745458	G.ESGDPGPSGPVGQPGQR.G	Y	8.51	1620.75	30.1	541.273	3	53.6	F59:31075	1	265	281	N
208	420	gi|21745458	K.GPPGK.Q	N	7.93	454.254	-33.5	455.246	1	36.52	F51:25438	2	615	619	N
208	420	gi|21745458	K.GNRGEPGR.T	Y	7.58	841.415	71.3	842.483	1	45.57	F60:31742	1	435	442	N
208	420	gi|21745458	R.GNQGLPGSPGLPG.L	Y	6.82	1149.58	59.8	575.831	2	50.88	F53:26374	1	402	414	N
208	420	gi|21745458	R.GPSGEP.G	Y	6.45	542.234	88.1	543.289	1	41.33	F78:42381	1	978	983	N
208	420	gi|21745458	K.GDTGARGPNGTIGFQGAAGPEGLMG.P	Y	6.42	2287.07	5.6	763.367	3	62.16	F55:28255	1	210	234	N
208	420	gi|21745458	K.GDVGQNGEAGENGLPGIKGDTGAR.G	Y	5.57	2268.07	13.1	568.033	4	46.88	F56:28677	1	192	215	N
208	420	gi|21745458	R.NEENPFYQVYR.Y	Y	5.4	1457.66	20.8	729.851	2	37.36	F65:36123	1	1149	1159	N
208	444	gi|221112346	G.FNGETGETGISGPR.G	Y	27.35	1420.66	-35.9	711.311	2	49.11	F72:39860	1	225	238	N
208	444	gi|221112346	K.GHIGEKGFTGPIGEK.G	Y	15.74	1525.79	-74.2	382.426	4	36.94	F61:32475	1	533	547	N
208	444	gi|221112346	L.PGNPGLR.G	Y	11.56	709.387	29	710.415	1	41.68	F77:42125	1	802	808	N
208	444	gi|221112346	L.AGDAGSR.G	Y	10.48	632.288	40.2	633.321	1	43.84	F59:30790	1	161	167	N
208	444	gi|221112346	G.ESGDPGPSGPVGQPGQR.G	Y	8.51	1620.75	30.1	541.273	3	53.6	F59:31075	1	378	394	N
208	444	gi|221112346	K.GPPGK.Q	N	7.93	454.254	-33.5	455.246	1	36.52	F51:25438	2	728	732	N
208	444	gi|221112346	K.GNRGEPGR.T	Y	7.58	841.415	71.3	842.483	1	45.57	F60:31742	1	548	555	N
208	444	gi|221112346	R.GNQGLPGSPGLPG.L	Y	6.82	1149.58	59.8	575.831	2	50.88	F53:26374	1	515	527	N
208	444	gi|221112346	R.GPSGEP.G	Y	6.45	542.234	88.1	543.289	1	41.33	F78:42381	1	1091	1096	N
208	444	gi|221112346	K.GDTGARGPNGTIGFQGAAGPEGLMG.P	Y	6.42	2287.07	5.6	763.367	3	62.16	F55:28255	1	323	347	N
208	444	gi|221112346	K.GDVGQNGEAGENGLPGIKGDTGAR.G	Y	5.57	2268.07	13.1	568.033	4	46.88	F56:28677	1	305	328	N
208	444	gi|221112346	R.NEENPFYQVYR.Y	Y	5.4	1457.66	20.8	729.851	2	37.36	F65:36123	1	1262	1272	N
48	1693	gi|221111366	I.EDLIK.N	N	26.45	616.343	-36.2	617.328	1	45.9	F61:32886	9	1494	1498	N
48	1693	gi|221111366	T.ELPLK.K	N	17.12	598.369	13.7	599.385	1	38.08	F64:35261	2	617	621	N
48	1693	gi|221111366	R.LLVEWGADF.N	Y	13.45	1048.52	5.9	525.272	2	45.77	F70:38796	11	155	163	N
48	1693	gi|221111366	T.IYELISNGQKPFR.D	Y	12.8	1563.84	-37.9	782.898	2	39.63	F62:33917	1	1449	1461	N
136	642	gi|162075056	R.IEEIK.M	N	24.87	630.359	-9.3	631.36	1	38.81	F56:28473	3	143	147	N
136	642	gi|162075056	M.SSHLIR.N	N	20.19	711.403	19.1	712.424	1	44.55	F68:37741	1	2	7	N
136	642	gi|162075056	K.ASLVAMMAGSDFIK.T	Y	5.01	1439.72	-10.8	720.857	2	54.52	F66:37043	1	208	221	N
57	1038	gi|221119616	S.EDLLK.E	N	26.45	616.343	-36.2	617.328	1	45.9	F61:32886	9	24	28	N
57	1038	gi|221119616	T.SYIDK.V	N	16.84	624.312	-11.2	625.312	1	37.7	F41:21584	1	202	206	N
57	1038	gi|221119616	K.LQSELVESY.E	N	6.2	1066.52	6.7	534.27	2	36.2	F44:22941	1	40	48	N
57	1038	gi|221119616	K.VISAS.S	N	5.39	475.264	33.7	476.288	1	39.5	F62:33911	1	61	65	N
657	941	gi|282485615	R.GFLIDTSR.H	Y	34.59	907.476	-7	454.742	2	45.22	F67:37250	1	196	203	N
657	943	gi|221131929	R.GFLIDTSR.H	Y	34.59	907.476	-7	454.742	2	45.22	F67:37250	1	185	192	N
558	948	gi|156217876	G.LIGNVLVIVVVK.C	Y	34.56	1264.85	-27.4	633.414	2	64.28	F42:22589	2	36	47	N
558	949	gi|156377827	G.LIGNVLVIVVVK.C	Y	34.56	1264.85	-27.4	633.414	2	64.28	F42:22589	2	36	47	N
204	1553	gi|156228430	K.VVDIFR.K	Y	25.31	747.428	-10.8	374.717	2	44.69	F53:26221	2	809	814	N
204	1553	gi|156228430	V.VDIFR.K	N	18.49	648.36	-20.5	649.354	1	44.74	F53:26224	1	810	814	N
199	785	gi|156373765	K.IPIETQYGKGA.W	Y	23.77	1175.62	-13.2	588.809	2	39.98	F60:31552	2	239	249	N
199	785	gi|156373765	S.LLSTK.I	N	21.57	560.353	-18	561.351	1	37.76	F64:35251	1	561	565	N
199	786	gi|156216482	K.IPIETQYGKGA.W	Y	23.77	1175.62	-13.2	588.809	2	39.98	F60:31552	2	239	249	N
199	786	gi|156216482	S.LLSTK.I	N	21.57	560.353	-18	561.351	1	37.76	F64:35251	1	561	565	N
55	774	gi|156387677	P.EDLIK.Q	N	26.45	616.343	-36.2	617.328	1	45.9	F61:32886	9	245	249	N
55	774	gi|156387677	A.TFGTALVLWR.V	Y	16.21	1162.65	-51.3	582.302	2	47.81	F61:32984	1	4524	4533	N
55	774	gi|156387677	G.VISVDMTTR.A	Y	7.93	1020.53	6.1	511.274	2	54.83	F75:41675	1	3352	3360	N
55	774	gi|156387677	R.ISIADTHL	Y	7.75	868.465	7.9	435.243	2	46.33	F55:27852	1	5411	5418	N
55	774	gi|156387677	S.TVQGLQLNM(+15.99)PPR.I	Y	6.22	1368.72	29	685.386	2	58.03	F75:41752	1	3579	3590	Y
55	774	gi|156387677	R.IGDQSAVSVTLLKND.E	Y	5.37	1558.82	-19.7	520.604	3	33.64	F61:32335	1	3591	3605	N
55	775	gi|156221411	P.EDLIK.Q	N	26.45	616.343	-36.2	617.328	1	45.9	F61:32886	9	245	249	N
55	775	gi|156221411	A.TFGTALVLWR.V	Y	16.21	1162.65	-51.3	582.302	2	47.81	F61:32984	1	4524	4533	N
55	775	gi|156221411	G.VISVDMTTR.A	Y	7.93	1020.53	6.1	511.274	2	54.83	F75:41675	1	3352	3360	N
55	775	gi|156221411	R.ISIADTHL	Y	7.75	868.465	7.9	435.243	2	46.33	F55:27852	1	5411	5418	N
55	775	gi|156221411	S.TVQGLQLNM(+15.99)PPR.I	Y	6.22	1368.72	29	685.386	2	58.03	F75:41752	1	3579	3590	Y
55	775	gi|156221411	R.IGDQSAVSVTLLKND.E	Y	5.37	1558.82	-19.7	520.604	3	33.64	F61:32335	1	3591	3605	N
72	690	gi|221104373	K.VDIDNALAALDQAK.A	Y	34.2	1455.76	35.3	728.911	2	55.76	F68:37980	7	105	118	N
72	690	gi|221104373	E.PKADADQLAAVDNGK.K	Y	13.77	1511.76	-10.9	756.878	2	51.56	F57:29669	1	259	273	N
152	1017	gi|156397380	K.EIEDK.I	N	19.64	632.302	-5.2	633.306	1	41.65	F62:34017	1	3062	3066	N
152	1017	gi|156397380	E.GPAGTGK.T	N	17.71	586.307	5.2	587.318	1	43.09	F56:28583	3	1247	1253	N
152	1017	gi|156397380	N.EISEK.Q	N	17.03	604.307	19.3	605.326	1	38.75	F67:37114	1	3097	3101	N
152	1017	gi|156397380	Y.ITNFLLK.K	Y	12.52	847.517	-52.7	424.743	2	42.34	F56:28568	1	1905	1911	N
152	1017	gi|156397380	K.FLQGLQTYDK.D	Y	7.75	1211.62	3.9	606.819	2	42.65	F54:26980	1	2669	2678	N
152	1017	gi|156397380	A.AMGPPGGGR.N	N	7.43	798.381	88.8	799.459	1	59.47	F53:26579	1	2009	2017	N
152	1017	gi|156397380	S.TTPDR.K	N	6.15	588.287	108.1	589.358	1	69.82	F49:24831	1	1601	1605	N
152	1017	gi|156397380	K.LC(+57.02)ELGISSEDDFE.W	Y	6.08	1512.63	58.8	757.366	2	56.17	F72:40005	1	1172	1184	Y
152	1017	gi|156397380	E.TNGVFLFTDTQIK.E	Y	5.86	1482.77	-56.1	742.352	2	61.14	F61:33412	1	2313	2325	N
152	1017	gi|156397380	R.LVDGG.D	Y	5.84	459.233	-10.1	460.236	1	38.69	F42:22011	1	2141	2145	N
152	1017	gi|156397380	K.VGDSVIEYSKDFR.F	Y	5.74	1513.74	37.4	757.906	2	62.64	F60:32226	1	2982	2994	N
152	1017	gi|156397380	K.QQEVVK.A	Y	5.06	729.402	40.5	730.439	1	36.48	F55:27617	1	2499	2504	N
152	1018	gi|156224985	K.EIEDK.I	N	19.64	632.302	-5.2	633.306	1	41.65	F62:34017	1	3062	3066	N
152	1018	gi|156224985	E.GPAGTGK.T	N	17.71	586.307	5.2	587.318	1	43.09	F56:28583	3	1247	1253	N
152	1018	gi|156224985	N.EISEK.Q	N	17.03	604.307	19.3	605.326	1	38.75	F67:37114	1	3097	3101	N
152	1018	gi|156224985	Y.ITNFLLK.K	Y	12.52	847.517	-52.7	424.743	2	42.34	F56:28568	1	1905	1911	N
152	1018	gi|156224985	K.FLQGLQTYDK.D	Y	7.75	1211.62	3.9	606.819	2	42.65	F54:26980	1	2669	2678	N
152	1018	gi|156224985	A.AMGPPGGGR.N	N	7.43	798.381	88.8	799.459	1	59.47	F53:26579	1	2009	2017	N
152	1018	gi|156224985	S.TTPDR.K	N	6.15	588.287	108.1	589.358	1	69.82	F49:24831	1	1601	1605	N
152	1018	gi|156224985	K.LC(+57.02)ELGISSEDDFE.W	Y	6.08	1512.63	58.8	757.366	2	56.17	F72:40005	1	1172	1184	Y
152	1018	gi|156224985	E.TNGVFLFTDTQIK.E	Y	5.86	1482.77	-56.1	742.352	2	61.14	F61:33412	1	2313	2325	N
152	1018	gi|156224985	R.LVDGG.D	Y	5.84	459.233	-10.1	460.236	1	38.69	F42:22011	1	2141	2145	N
152	1018	gi|156224985	K.VGDSVIEYSKDFR.F	Y	5.74	1513.74	37.4	757.906	2	62.64	F60:32226	1	2982	2994	N
152	1018	gi|156224985	K.QQEVVK.A	Y	5.06	729.402	40.5	730.439	1	36.48	F55:27617	1	2499	2504	N
265	770	gi|221126267	G.LDEFR.I	N	24.93	678.334	-16.1	679.33	1	48.89	F60:31844	1	280	284	N
265	770	gi|221126267	K.DLALDAGLR.K	Y	18.34	942.513	-2.4	472.263	2	45.91	F73:40444	1	417	425	N
265	770	gi|221126267	K.YLRQQDLFLK.L	Y	7.78	1322.73	-17.3	662.363	2	55.44	F54:27295	2	163	172	N
326	1009	gi|156217439	R.TLTELK.E	N	24.11	703.412	-34	704.395	1	44.64	F61:32821	1	378	383	N
326	1009	gi|156217439	R.NNEKVGIVG.R	Y	19.82	928.498	-18	465.248	2	40.79	F58:30120	1	1054	1062	N
326	1010	gi|156376541	R.TLTELK.E	N	24.11	703.412	-34	704.395	1	44.64	F61:32821	1	378	383	N
326	1010	gi|156376541	R.NNEKVGIVG.R	Y	19.82	928.498	-18	465.248	2	40.79	F58:30120	1	1054	1062	N
106	2155	gi|156211109	N.LQDVR.F	N	25.46	629.35	-12.2	630.349	1	46.28	F68:37780	4	414	418	N
106	2155	gi|156211109	E.SYLDK.F	N	16.84	624.312	-11.2	625.312	1	37.7	F41:21584	1	24	28	N
154	1021	gi|156365793	K.EIEDK.I	N	19.64	632.302	-5.2	633.306	1	41.65	F62:34017	1	3148	3152	N
154	1021	gi|156365793	E.GPAGTGK.T	N	17.71	586.307	5.2	587.318	1	43.09	F56:28583	3	1342	1348	N
154	1021	gi|156365793	R.VTDDK.D	N	16.07	576.275	-42.6	577.258	1	58.45	F61:33336	1	3647	3651	N
154	1021	gi|156365793	R.QSGGGGK.S	Y	7.49	589.282	44.6	590.316	1	36.58	F49:24287	1	3688	3694	N
154	1021	gi|156365793	S.AMGPPGGGR.N	N	7.43	798.381	88.8	799.459	1	59.47	F53:26579	1	2098	2106	N
154	1021	gi|156365793	E.ELVVK.Q	N	7.17	586.369	-87.9	587.325	1	42.4	F46:23881	1	338	342	N
154	1021	gi|156365793	K.TMAFKVLSEAM(+15.99)TDLNK.A	Y	7.01	1813.9	43.6	605.665	3	42.35	F75:41343	1	1630	1645	Y
154	1021	gi|156365793	K.FYMTTR.L	Y	6.42	817.379	106.7	818.474	1	68.68	F62:35066	1	3081	3086	N
154	1021	gi|156365793	K.GLVVMSGELEDVFNNMLLGK.V	Y	6.33	2164.09	25.2	722.389	3	44.14	F62:34145	1	3763	3782	N
154	1021	gi|156365793	E.KLDELGTALDAAR.D	Y	5.87	1371.74	-32.3	686.853	2	34.99	F75:41072	1	771	783	N
196	436	gi|156208030	K.SLGTGLGGQSVEDMER.V	Y	19.32	1634.76	-48.1	545.9	3	45.3	F53:26240	1	420	435	N
196	436	gi|156208030	V.PPSAEISPR.D	Y	17.94	952.498	60.2	477.285	2	48.46	F68:37830	1	185	193	N
196	436	gi|156208030	K.ESTLQGEKER.L	Y	16.1	1175.58	29.8	588.814	2	45.99	F68:37797	1	90	99	N
177	1634	gi|221118386	R.ISLVGPGNL.T	Y	20.11	868.502	38.6	435.275	2	46.87	F75:41472	1	839	847	N
177	1634	gi|221118386	K.VPQVK.G	N	16.33	569.354	-20	570.35	1	48.73	F62:34356	2	928	932	N
177	1634	gi|221118386	H.DYM(+15.99)IK.E	Y	16.07	684.315	-11.6	685.315	1	36.27	F62:33742	1	1179	1183	Y
177	1634	gi|221118386	M.YGGLLAAIK.V	Y	10.43	904.538	-13.4	453.27	2	50.09	F65:36468	1	1002	1010	N
177	1634	gi|221118386	E.NTFGIM(+15.99)VAK.W	Y	6.33	995.511	26.6	498.776	2	54.69	F65:36590	1	1438	1446	Y
177	1634	gi|221118386	R.TPEATSFA.R	Y	6.18	822.376	28.8	412.207	2	68.41	F78:42671	1	1102	1109	N
237	1101	gi|162055578	M.QGSVR.V	Y	24.26	545.292	-17.5	546.29	1	38.6	F54:26870	1	73	77	N
237	1101	gi|162055578	R.SLAGGGGGGVTGRG.G	Y	18.5	1101.55	-2.5	551.782	2	36.27	F68:37575	2	18	31	N
237	1101	gi|162055578	R.SLAGGGGGGVTGR.G	Y	8.95	1044.53	-7.9	523.269	2	36.14	F71:39020	3	18	30	N
139	1355	gi|221108465	L.IEEIK.S	N	24.87	630.359	-9.3	631.36	1	38.81	F56:28473	3	245	249	N
139	1355	gi|221108465	W.EVLIK.H	N	17.25	600.385	-29.7	601.374	1	66.87	F78:42639	1	397	401	N
139	1355	gi|221108465	M.SEVIR.Y	N	10.78	602.339	1.2	603.347	1	70.64	F49:24850	1	271	275	N
141	2004	gi|221104279	I.IEELK.S	N	24.87	630.359	-9.3	631.36	1	38.81	F56:28473	3	534	538	N
141	2004	gi|221104279	H.ELSEK.L	N	17.03	604.307	19.3	605.326	1	38.75	F67:37114	1	585	589	N
141	2004	gi|221104279	Q.LDVELMTAK.C	Y	13.83	1018.54	-3.7	510.274	2	47.36	F58:30276	1	168	176	N
141	2024	gi|221128535	K.IEELK.K	N	24.87	630.359	-9.3	631.36	1	38.81	F56:28473	3	161	165	N
141	2024	gi|221128535	K.EISEK.D	N	17.03	604.307	19.3	605.326	1	38.75	F67:37114	1	973	977	N
141	2024	gi|221128535	I.SHLEK.S	N	9.72	612.323	-6.5	613.326	1	37.36	F62:33797	1	183	187	N
141	3219	gi|221114217	K.IEELK.R	N	24.87	630.359	-9.3	631.36	1	38.81	F56:28473	3	161	165	N
141	3219	gi|221114217	K.EISEK.D	N	17.03	604.307	19.3	605.326	1	38.75	F67:37114	1	1027	1031	N
141	3219	gi|221114217	I.SHLEK.S	N	9.72	612.323	-6.5	613.326	1	37.36	F62:33797	1	183	187	N
141	6204	gi|221123124	N.LEELK.D	N	24.87	630.359	-9.3	631.36	1	38.81	F56:28473	3	2173	2177	N
141	6204	gi|221123124	Q.EISEK.A	N	17.03	604.307	19.3	605.326	1	38.75	F67:37114	1	1180	1184	N
141	6204	gi|221123124	L.SSLLK.T	N	6.18	546.338	-14.8	547.337	1	42.53	F74:40928	1	37	41	N
299	996	gi|156371247	K.TITLEVEPSDTIENVK.A	Y	33.35	1786.92	-14.5	894.454	2	50.97	F73:40554	3	23	38	N
299	997	gi|55228560	K.TITLEVEPSDTIENVK.T	Y	33.35	1786.92	-14.5	894.454	2	50.97	F73:40554	3	12	27	N
299	998	gi|156227701	K.TITLEVEPSDTIENVK.A	Y	33.35	1786.92	-14.5	894.454	2	50.97	F73:40554	3	12	27	N
299	999	gi|156211288	K.TITLEVEPSDTIENVK.A	Y	33.35	1786.92	-14.5	894.454	2	50.97	F73:40554	3	12	27	N
299	1000	gi|156358391	K.TITLEVEPSDTIENVK.A	Y	33.35	1786.92	-14.5	894.454	2	50.97	F73:40554	3	12	27	N
299	1001	gi|219221734	K.TITLEVEPSDTIENVK.T	Y	33.35	1786.92	-14.5	894.454	2	50.97	F73:40554	3	41	56	N
299	1002	gi|156211440	K.TITLEVEPSDTIENVK.A	Y	33.35	1786.92	-14.5	894.454	2	50.97	F73:40554	3	12	27	N
299	1003	gi|156358687	K.TITLEVEPSDTIENVK.A	Y	33.35	1786.92	-14.5	894.454	2	50.97	F73:40554	3	12	27	N
174	772	gi|156379258	T.AFWGR.T	N	23.59	635.318	-10.9	636.318	1	41.65	F59:30736	1	179	183	N
174	772	gi|156379258	S.VDDLLK.M	N	19.36	701.396	-1.7	702.402	1	52.7	F67:37414	2	1033	1038	N
174	772	gi|156379258	R.GHKADK.D	Y	14.04	654.345	-38.9	655.327	1	37.29	F61:32488	1	323	328	N
174	772	gi|156379258	K.SPFTGK.R	Y	13.67	635.328	9.8	636.341	1	46.77	F63:35138	1	1063	1068	N
174	772	gi|156379258	K.LNILTAFWGR.T	Y	12.39	1189.66	-9.8	595.832	2	53.46	F59:31073	1	174	183	N
174	772	gi|156379258	K.YVGSAATSGT.V	Y	5.45	912.419	97.4	457.261	2	45.59	F78:42457	1	1225	1234	N
174	773	gi|156218414	T.AFWGR.T	N	23.59	635.318	-10.9	636.318	1	41.65	F59:30736	1	179	183	N
174	773	gi|156218414	S.VDDLLK.M	N	19.36	701.396	-1.7	702.402	1	52.7	F67:37414	2	1033	1038	N
174	773	gi|156218414	R.GHKADK.D	Y	14.04	654.345	-38.9	655.327	1	37.29	F61:32488	1	323	328	N
174	773	gi|156218414	K.SPFTGK.R	Y	13.67	635.328	9.8	636.341	1	46.77	F63:35138	1	1063	1068	N
174	773	gi|156218414	K.LNILTAFWGR.T	Y	12.39	1189.66	-9.8	595.832	2	53.46	F59:31073	1	174	183	N
174	773	gi|156218414	K.YVGSAATSGT.V	Y	5.45	912.419	97.4	457.261	2	45.59	F78:42457	1	1225	1234	N
335	1554	gi|226017935	E.TLTELK.E	N	24.11	703.412	-34	704.395	1	44.64	F61:32821	1	101	106	N
335	1554	gi|226017935	C.KETLTELK.E	Y	17.93	960.549	-66.6	961.492	1	45.01	F61:32837	1	99	106	N
297	991	gi|226021653	N.LSILK.F	N	22.27	572.39	-19.5	573.386	1	44.01	F60:31689	1	51	55	N
297	991	gi|226021653	R.HIGPDTDVPAG.D	Y	21.17	1077.51	-4	539.76	2	40.86	F55:27715	1	105	115	N
297	991	gi|226021653	K.LAFVMELK.N	Y	8.76	949.531	13.3	475.779	2	68.61	F41:21812	1	227	234	N
297	1006	gi|226026267	N.LSILK.F	N	22.27	572.39	-19.5	573.386	1	44.01	F60:31689	1	81	85	N
297	1006	gi|226026267	R.HIGPDTDVPAG.D	Y	21.17	1077.51	-4	539.76	2	40.86	F55:27715	1	135	145	N
297	1006	gi|226026267	K.LAFVMELK.N	Y	8.76	949.531	13.3	475.779	2	68.61	F41:21812	1	257	264	N
297	1138	gi|226027577	N.LSILK.F	N	22.27	572.39	-19.5	573.386	1	44.01	F60:31689	1	105	109	N
297	1138	gi|226027577	R.HIGPDTDVPAG.D	Y	21.17	1077.51	-4	539.76	2	40.86	F55:27715	1	159	169	N
297	1147	gi|226023427	N.LSILK.F	N	22.27	572.39	-19.5	573.386	1	44.01	F60:31689	1	105	109	N
297	1147	gi|226023427	R.HIGPDTDVPAG.D	Y	21.17	1077.51	-4	539.76	2	40.86	F55:27715	1	159	169	N
297	1157	gi|226026346	N.LSILK.F	N	22.27	572.39	-19.5	573.386	1	44.01	F60:31689	1	100	104	N
297	1157	gi|226026346	R.HIGPDTDVPAG.D	Y	21.17	1077.51	-4	539.76	2	40.86	F55:27715	1	154	164	N
302	1076	gi|156404992	T.TLNSR.C	N	22.47	589.318	-0.7	590.325	1	36.03	F51:25427	1	473	477	N
302	1076	gi|156404992	I.IADFLK.Q	Y	20.77	705.406	-5.2	353.709	2	41.76	F60:31611	1	691	696	N
302	1076	gi|156404992	K.C(+57.02)KC(+57.02)VDFQV.L	Y	5.18	1054.46	-33.7	528.218	2	39.07	F65:36154	1	215	222	Y
288	645	gi|156361178	R.LTPEDIER.M	Y	22.94	971.492	-4.4	486.751	2	38.5	F68:37608	1	537	544	N
288	645	gi|156361178	R.NELESYAYSLK.N	Y	18.63	1315.63	-16.3	658.811	2	49.19	F68:37847	1	567	577	N
288	645	gi|156361178	A.MVLTK.M	N	11.48	590.346	-6.3	591.35	1	44.14	F66:36851	1	152	156	N
288	646	gi|156212228	R.LTPEDIER.M	Y	22.94	971.492	-4.4	486.751	2	38.5	F68:37608	1	537	544	N
288	646	gi|156212228	R.NELESYAYSLK.N	Y	18.63	1315.63	-16.3	658.811	2	49.19	F68:37847	1	567	577	N
288	646	gi|156212228	A.MVLTK.M	N	11.48	590.346	-6.3	591.35	1	44.14	F66:36851	1	152	156	N
296	960	gi|156383743	I.ISLLK.H	N	22.27	572.39	-19.5	573.386	1	44.01	F60:31689	1	219	223	N
296	960	gi|156383743	R.EIPDEVNK.I	Y	19.51	942.466	58.3	472.268	2	38.42	F70:38636	1	49	56	N
296	960	gi|156383743	R.LVNM(+15.99)AESISNK.L	Y	5.5	1220.61	51.2	611.342	2	53.28	F69:38447	1	137	147	Y
296	961	gi|156220056	I.ISLLK.H	N	22.27	572.39	-19.5	573.386	1	44.01	F60:31689	1	219	223	N
296	961	gi|156220056	R.EIPDEVNK.I	Y	19.51	942.466	58.3	472.268	2	38.42	F70:38636	1	49	56	N
296	961	gi|156220056	R.LVNM(+15.99)AESISNK.L	Y	5.5	1220.61	51.2	611.342	2	53.28	F69:38447	1	137	147	Y
200	1007	gi|299890429	V.GSLVVDGK.G	Y	31.71	773.428	-7.4	774.43	1	40.85	F49:24387	3	5	12	N
341	2258	gi|221116055	P.VPLEK.L	N	21.14	584.353	-12.9	585.353	1	37.39	F65:36109	1	559	563	N
341	2258	gi|221116055	S.IIGFK.K	N	21.1	576.364	-9.5	577.365	1	55.11	F49:24700	1	202	206	N
230	1338	gi|221115497	T.ILSTK.N	N	21.57	560.353	-18	561.351	1	37.76	F64:35251	1	2516	2520	N
230	1338	gi|221115497	T.LISSK.L	N	19.72	546.338	-17.8	547.335	1	44.74	F64:35478	1	2490	2494	N
230	1338	gi|221115497	K.C(+57.02)SRELTQFLVEK.I	Y	13.07	1508.77	-25	755.371	2	61.26	F73:40765	1	23	34	Y
230	1338	gi|221115497	K.AKSTQAS.S	Y	11.43	691.35	61.3	692.4	1	44.85	F46:23938	2	2390	2396	N
230	1338	gi|221115497	K.TPTIKNQVT.T	Y	8.97	1000.56	-20.2	501.275	2	48.44	F78:42506	1	2942	2950	N
230	1338	gi|221115497	K.SDKTQSSQASSVSDK.L	Y	7.55	1553.72	8.2	777.872	2	57.56	F54:27357	1	1076	1090	N
236	1059	gi|156218088	E.LSIIK.D	N	22.27	572.39	-19.5	573.386	1	44.01	F60:31689	1	1297	1301	N
236	1059	gi|156218088	Y.GPAGTGK.T	N	17.71	586.307	5.2	587.318	1	43.09	F56:28583	3	1696	1702	N
236	1059	gi|156218088	L.EVWAYEAR.R	Y	14.37	1022.48	-9.8	512.243	2	43.95	F72:39737	1	2534	2541	N
236	1059	gi|156218088	R.LEEVLTLR.T	Y	8.29	971.565	-44.7	486.768	2	36.18	F72:39519	1	337	344	N
194	1273	gi|219225202	V.GAGIK.N	N	20.89	444.27	-18	445.269	1	36.56	F60:31442	2	72	76	N
194	1273	gi|219225202	K.LPC(+57.02)LAQTTEK.H	Y	20.35	1159.59	-24.5	580.788	2	44.92	F75:41417	2	111	120	Y
556	802	gi|221124442	R.LINEPTAAAIAYGLDNA.A	Y	31.01	1715.87	4.5	858.948	2	53.73	F68:37942	1	181	197	N
556	802	gi|221124442	Q.LAGLNVLR.L	N	9.14	854.534	-12.2	428.269	2	37.72	F75:41176	1	173	180	N
75	714	gi|221112019	L.YEELHAYVR.Y	Y	23.26	1178.57	19	590.304	2	43.14	F51:25548	16	247	255	N
75	714	gi|221112019	N.TLIGVDK.L	Y	15.26	744.438	-32.4	745.421	1	49.28	F60:31852	1	936	942	N
75	714	gi|221112019	H.LTSGR.Q	N	9.39	532.297	12.2	533.311	1	49.04	F46:24006	1	1172	1176	N
75	714	gi|221112019	M.AGIDK.T	N	7.74	502.275	20.4	503.293	1	57.49	F64:35820	1	780	784	N
243	663	gi|156228468	R.PVVALQK.G	Y	21.51	753.475	5.3	377.747	2	38.77	F45:23307	1	467	473	N
243	663	gi|156228468	S.AEPMSVM(+15.99)AGFLNSIKK.T	Y	18.68	1737.88	-6.3	580.297	3	52.16	F70:38929	1	704	719	Y
243	663	gi|156228468	T.SAHAR.R	N	8.45	540.277	53.1	541.313	1	71.51	F41:21852	1	970	974	N
243	663	gi|156228468	W.ENIFLDAVAAER.D	Y	8.44	1346.68	-15.8	674.338	2	51.3	F53:26385	1	1128	1139	N
243	663	gi|156228468	R.LMVAS.H	N	5.08	519.273	91.4	520.327	1	40.69	F45:23361	1	827	831	N
243	664	gi|156406995	R.PVVALQK.G	Y	21.51	753.475	5.3	377.747	2	38.77	F45:23307	1	467	473	N
243	664	gi|156406995	S.AEPMSVM(+15.99)AGFLNSIKK.T	Y	18.68	1737.88	-6.3	580.297	3	52.16	F70:38929	1	704	719	Y
243	664	gi|156406995	T.SAHAR.R	N	8.45	540.277	53.1	541.313	1	71.51	F41:21852	1	970	974	N
243	664	gi|156406995	W.ENIFLDAVAAER.D	Y	8.44	1346.68	-15.8	674.338	2	51.3	F53:26385	1	1128	1139	N
243	664	gi|156406995	R.LMVAS.H	N	5.08	519.273	91.4	520.327	1	40.69	F45:23361	1	827	831	N
84	1182	gi|156354421	K.LEEDVEM(+15.99)ER.L	Y	30.72	1164.5	-5.2	583.253	2	36.97	F75:41151	6	90	98	Y
272	1048	gi|156224384	H.IISTK.T	N	21.57	560.353	-18	561.351	1	37.76	F64:35251	1	44	48	N
272	1048	gi|156224384	K.AEAITPEEAK.E	Y	18.13	1057.53	-22.9	529.76	2	39.31	F70:38638	1	111	120	N
272	1048	gi|156224384	K.AEAIT.P	N	7.31	503.259	17.9	504.275	1	41.23	F58:30131	1	111	115	N
272	1048	gi|156224384	A.EAITPEEAKEGNVAEAK.A	Y	6.4	1784.88	-11.8	595.96	3	42.46	F55:27747	1	112	128	N
272	1049	gi|156395750	H.IISTK.T	N	21.57	560.353	-18	561.351	1	37.76	F64:35251	1	44	48	N
272	1049	gi|156395750	K.AEAITPEEAK.E	Y	18.13	1057.53	-22.9	529.76	2	39.31	F70:38638	1	111	120	N
272	1049	gi|156395750	K.AEAIT.P	N	7.31	503.259	17.9	504.275	1	41.23	F58:30131	1	111	115	N
272	1049	gi|156395750	A.EAITPEEAKEGNVAEAK.A	Y	6.4	1784.88	-11.8	595.96	3	42.46	F55:27747	1	112	128	N
96	995	gi|221110522	R.INLGVGAYR.D	Y	21.45	961.534	-11.8	481.769	2	44.35	F45:23471	7	51	59	N
96	995	gi|221110522	G.ITEAFKR.D	Y	18.21	863.486	-72.1	864.431	1	40.18	F61:32617	2	38	44	N
309	1436	gi|226026729	L.LSLIK.T	N	22.27	572.39	-19.5	573.386	1	44.01	F60:31689	1	201	205	N
309	1436	gi|226026729	A.DGLLSLIK.T	Y	16.52	857.522	-9.1	858.522	1	56.15	F64:35790	1	198	205	N
309	1436	gi|226026729	R.LAVVDDLYGMQPMR.V	Y	6.51	1606.78	53.5	536.631	3	41.56	F54:26950	1	49	62	N
148	760	gi|156404021	V.IMMDK.D	N	17.64	636.298	48.1	637.335	1	43.41	F68:37713	1	480	484	N
148	760	gi|156404021	K.VFNESSSRPTAK.K	Y	15.56	1321.66	-31.6	661.818	2	37.36	F73:40259	2	1198	1209	N
148	760	gi|156404021	R.NTENPE.Q	Y	15.31	702.282	22.7	703.305	1	47.09	F48:24213	2	2503	2508	N
148	760	gi|156404021	K.LIIQSVEK.Y	Y	14.17	928.559	-10.6	465.282	2	43.07	F54:26988	1	2780	2787	N
148	760	gi|156404021	V.AAVAVSGGGGGGGYAK.F	Y	13.01	1277.64	11.5	639.833	2	55.91	F80:43040	2	3307	3322	N
148	760	gi|156404021	R.AQGMAS.S	Y	12.31	563.237	189	564.351	1	43.14	F56:28586	1	3471	3476	N
148	760	gi|156404021	T.FAVSAAGINATK.T	Y	11.17	1148.62	-27.6	575.301	2	44.14	F65:36285	1	1296	1307	N
148	760	gi|156404021	N.ASLTR.S	N	10.03	546.313	2.7	547.321	1	42.9	F58:30170	2	654	658	N
148	760	gi|156404021	K.AEAVLLRR.A	Y	9.3	926.566	41.6	464.31	2	57.29	F72:40030	1	312	319	N
148	760	gi|156404021	R.AIYANASLTR.S	Y	8.22	1078.58	45.5	540.32	2	50.71	F56:28776	1	649	658	N
148	760	gi|156404021	G.VGVGR.M	N	8.18	486.291	31.7	487.314	1	44.36	F74:40949	1	327	331	N
148	760	gi|156404021	K.ENGSSAITEALSFAR.T	Y	8.06	1551.75	21.1	776.9	2	50.34	F61:33070	1	817	831	N
148	760	gi|156404021	R.YSFILYGDVPATYYS.F	Y	6.61	1757.82	37.4	879.95	2	67.59	F66:37068	1	599	613	N
148	760	gi|156404021	L.GDDINEEELLGITR.T	Y	5.52	1572.76	6	525.265	3	37.91	F62:33828	1	2712	2725	N
148	761	gi|156227339	V.IMMDK.D	N	17.64	636.298	48.1	637.335	1	43.41	F68:37713	1	480	484	N
148	761	gi|156227339	K.VFNESSSRPTAK.K	Y	15.56	1321.66	-31.6	661.818	2	37.36	F73:40259	2	1198	1209	N
148	761	gi|156227339	R.NTENPE.Q	Y	15.31	702.282	22.7	703.305	1	47.09	F48:24213	2	2503	2508	N
148	761	gi|156227339	K.LIIQSVEK.Y	Y	14.17	928.559	-10.6	465.282	2	43.07	F54:26988	1	2780	2787	N
148	761	gi|156227339	V.AAVAVSGGGGGGGYAK.F	Y	13.01	1277.64	11.5	639.833	2	55.91	F80:43040	2	3307	3322	N
148	761	gi|156227339	R.AQGMAS.S	Y	12.31	563.237	189	564.351	1	43.14	F56:28586	1	3471	3476	N
148	761	gi|156227339	T.FAVSAAGINATK.T	Y	11.17	1148.62	-27.6	575.301	2	44.14	F65:36285	1	1296	1307	N
148	761	gi|156227339	N.ASLTR.S	N	10.03	546.313	2.7	547.321	1	42.9	F58:30170	2	654	658	N
148	761	gi|156227339	K.AEAVLLRR.A	Y	9.3	926.566	41.6	464.31	2	57.29	F72:40030	1	312	319	N
148	761	gi|156227339	R.AIYANASLTR.S	Y	8.22	1078.58	45.5	540.32	2	50.71	F56:28776	1	649	658	N
148	761	gi|156227339	K.ENGSSAITEALSFAR.T	Y	8.06	1551.75	21.1	776.9	2	50.34	F61:33070	1	817	831	N
148	761	gi|156227339	R.YSFILYGDVPATYYS.F	Y	6.61	1757.82	37.4	879.95	2	67.59	F66:37068	1	599	613	N
148	761	gi|156227339	L.GDDINEEELLGITR.T	Y	5.52	1572.76	6	525.265	3	37.91	F62:33828	1	2712	2725	N
160	1342	gi|156214057	A.EVLLK.N	N	17.25	600.385	-29.7	601.374	1	66.87	F78:42639	1	1403	1407	N
160	1342	gi|156214057	K.MNALNEINK.V	Y	16.05	1045.52	40.2	523.79	2	49.43	F75:41545	1	354	362	N
160	1342	gi|156214057	G.IPDDK.D	N	15.74	586.296	-3	587.302	1	45.11	F57:29519	1	2369	2373	N
160	1342	gi|156214057	T.LITAK.V	N	9.87	544.358	-82.1	545.321	1	46.79	F49:24519	1	968	972	N
160	1342	gi|156214057	K.TQWIDRC(+57.02)VEELR.N	Y	8.51	1603.78	59.5	802.944	2	45.03	F62:34192	2	551	562	Y
160	1342	gi|156214057	Q.MTHSLVTLVADNLAK.Y	Y	7.84	1611.87	37.9	538.316	3	55.13	F62:34612	1	609	623	N
160	1342	gi|156214057	R.KSAGMEELAM(+15.99).I	Y	6.74	1081.48	48.3	541.773	2	51.02	F61:33101	1	2045	2054	Y
160	1342	gi|156214057	L.SSIIK.A	N	6.18	546.338	-14.8	547.337	1	42.53	F74:40928	1	310	314	N
160	1342	gi|156214057	R.EIDMEPYTELGLAKAE.G	Y	5.19	1807.86	23.6	603.64	3	52.08	F73:40582	1	1830	1845	N
160	1342	gi|156214057	I.LPHGR.S	N	5.13	578.329	-0.2	579.336	1	61.42	F64:35923	1	883	887	N
279	1656	gi|221121786	K.DTHGSLKEN.P	Y	21.63	999.462	65.3	500.771	2	56.42	F80:43051	1	1676	1684	N
279	1656	gi|221121786	E.GGVIK.H	N	17.5	472.301	-23.3	473.297	1	47.66	F64:35571	1	329	333	N
279	1656	gi|221121786	L.AADSR.S	N	6.46	518.245	7.3	519.256	1	53.91	F61:33195	1	1441	1445	N
279	1656	gi|221121786	Y.ESIMK.S	N	6.24	606.305	103.9	607.375	1	53.3	F67:37428	1	2757	2761	N
277	1565	gi|156208611	M.TLNSR.L	N	22.47	589.318	-0.7	590.325	1	36.03	F51:25427	1	134	138	N
277	1565	gi|156208611	K.KM(+15.99)VFGGSARPGSHK.I	Y	15.64	1473.75	19.7	492.267	3	56.93	F62:34691	1	1545	1558	Y
277	1565	gi|156208611	K.QAQINQEASQETN.R	Y	13.83	1459.65	64.3	730.881	2	60.3	F54:27433	1	711	723	N
277	1565	gi|156208611	A.LPVGR.E	N	7.64	540.338	-79.7	541.303	1	42.53	F64:35395	1	1862	1866	N
277	1566	gi|156350148	M.TLNSR.L	N	22.47	589.318	-0.7	590.325	1	36.03	F51:25427	1	134	138	N
277	1566	gi|156350148	K.KM(+15.99)VFGGSARPGSHK.I	Y	15.64	1473.75	19.7	492.267	3	56.93	F62:34691	1	1545	1558	Y
277	1566	gi|156350148	K.QAQINQEASQETN.R	Y	13.83	1459.65	64.3	730.881	2	60.3	F54:27433	1	711	723	N
277	1566	gi|156350148	A.LPVGR.E	N	7.64	540.338	-79.7	541.303	1	42.53	F64:35395	1	1862	1866	N
269	962	gi|193852737	A.INVLK.A	N	21.48	585.385	-16.8	586.382	1	45.51	F62:34216	1	25	29	N
269	962	gi|193852737	R.EADITK.E	Y	17.58	675.344	11.1	676.359	1	38.17	F78:42339	1	97	102	N
269	962	gi|193852737	G.AMAVR.R	N	11.44	546.295	44.5	547.326	1	42.17	F42:22106	1	135	139	N
269	962	gi|193852737	A.SIILR.G	N	10.96	600.396	-13.7	601.395	1	48.51	F68:37834	1	204	208	N
269	1201	gi|282483264	A.INVLK.A	N	21.48	585.385	-16.8	586.382	1	45.51	F62:34216	1	142	146	N
269	1201	gi|282483264	R.EADITK.E	Y	17.58	675.344	11.1	676.359	1	38.17	F78:42339	1	214	219	N
269	1201	gi|282483264	K.LLEVEHPAAK.V	Y	5.39	1105.61	-45.6	553.789	2	45.35	F71:39219	1	11	20	N
211	557	gi|221120547	V.IEIVK.E	N	21.54	600.385	-21.9	601.379	1	36.63	F62:33762	1	2566	2570	N
211	557	gi|221120547	K.KFC(+57.02)IATEEAGK.V	Y	17.41	1252.61	-12.2	627.306	2	36.86	F60:31451	1	5572	5582	Y
211	557	gi|221120547	K.TMKILNEEEK.S	Y	12.89	1233.63	35.6	617.843	2	40.13	F65:36182	2	6105	6114	N
211	557	gi|221120547	R.EHLVDIKNSGFTR.K	Y	12.8	1514.78	-38	505.916	3	47.4	F45:23543	1	3333	3345	N
211	557	gi|221120547	R.APPAVPK.L	Y	9.71	678.406	142.2	679.51	1	49.98	F41:21716	1	7703	7709	N
211	557	gi|221120547	S.LSASNR.L	Y	8.99	646.34	62.5	647.388	1	68.41	F56:29160	1	2989	2994	N
211	557	gi|221120547	E.AIITC(+57.02)LAIDESNK.I	Y	6.78	1446.74	-50.1	483.229	3	47.28	F61:32953	1	5523	5535	Y
211	557	gi|221120547	K.PSVYC(+57.02)VDHGGYMK.F	Y	6.6	1511.65	25.8	756.854	2	40.02	F62:33933	1	471	483	Y
211	557	gi|221120547	R.IAAEEAEKS.L	Y	6.43	946.461	-4.2	474.236	2	34.04	F54:26772	1	5797	5805	N
211	557	gi|221120547	K.EVNSISQVLLGK.K	Y	6.33	1285.72	-46	643.84	2	45.48	F54:27044	1	1655	1666	N
211	557	gi|221120547	V.TDTKFLPDR.L	Y	5.38	1091.56	29.2	546.804	2	46.02	F75:41451	1	3147	3155	N
241	1746	gi|156379093	F.LSLLK.T	N	22.27	572.39	-19.5	573.386	1	44.01	F60:31689	1	17	21	N
241	1746	gi|156379093	D.PATGK.I	Y	15.79	472.264	-0.5	473.272	1	46.7	F63:35139	1	2098	2102	N
241	1746	gi|156379093	K.FYIDPATGK.I	Y	13.97	1010.51	-56.3	506.232	2	36.82	F65:36099	2	2094	2102	N
241	1746	gi|156379093	R.ALDADSGSLGEVTYGIDGGRSTS.N	Y	8.73	2227.02	96.2	743.42	3	54.79	F69:38482	1	1135	1157	N
241	1746	gi|156379093	Q.TSVLR.V	N	7.65	574.344	-8.6	575.346	1	39.81	F46:23836	1	267	271	N
287	619	gi|162022197	R.ASAILLR.N	Y	20.09	742.47	-25	743.459	1	48.5	F68:37829	1	34	40	N
287	619	gi|162022197	D.PELYK.I	N	19.68	648.348	-14.4	649.346	1	51.64	F53:26392	1	194	198	N
287	619	gi|162022197	P.SGSNR.S	N	5.98	519.24	158.1	520.33	1	40.67	F48:24180	1	177	181	N
303	1141	gi|156393969	Y.ISLIK.G	N	22.27	572.39	-19.5	573.386	1	44.01	F60:31689	1	87	91	N
303	1141	gi|156393969	A.LPTSR.S	N	15.3	572.328	-39.9	573.313	1	56.64	F55:28109	1	540	544	N
303	1141	gi|156393969	R.SEMGRAILQQP.C	Y	6.89	1228.62	-38.3	615.295	2	51.87	F73:40576	1	486	496	N
303	1142	gi|156223704	Y.ISLIK.G	N	22.27	572.39	-19.5	573.386	1	44.01	F60:31689	1	87	91	N
303	1142	gi|156223704	A.LPTSR.S	N	15.3	572.328	-39.9	573.313	1	56.64	F55:28109	1	540	544	N
303	1142	gi|156223704	R.SEMGRAILQQP.C	Y	6.89	1228.62	-38.3	615.295	2	51.87	F73:40576	1	486	496	N
671	1353	gi|156212859	P.SHAPVK.R	Y	29.9	637.355	26.8	638.379	1	35.74	F53:25968	1	347	352	N
218	794	gi|156374376	Q.VISPR.Q	N	20.23	570.349	-8.4	571.351	1	40.08	F44:22986	2	225	229	N
218	794	gi|156374376	K.RQLVALDM(+15.99)PGPQR.L	Y	18.97	1495.79	-3.4	499.603	3	39.04	F59:30669	1	657	669	Y
218	794	gi|156374376	K.C(+57.02)LLGALGSDVSADR.G	Y	13.1	1432.7	-20.9	717.341	2	37.66	F58:30046	3	1565	1578	Y
218	794	gi|156374376	F.FLQSK.S	N	5.37	621.349	0.1	622.356	1	38.9	F51:25469	1	1311	1315	N
218	794	gi|156374376	Q.EDLSTIGQWK.H	Y	5.32	1175.58	-49.5	1176.53	1	38.97	F61:32561	1	904	913	N
218	794	gi|156374376	D.GAGGPAGRR.I	Y	5.22	797.426	31.6	798.458	1	43.92	F45:23459	1	544	552	N
218	795	gi|156216791	Q.VISPR.Q	N	20.23	570.349	-8.4	571.351	1	40.08	F44:22986	2	225	229	N
218	795	gi|156216791	K.RQLVALDM(+15.99)PGPQR.L	Y	18.97	1495.79	-3.4	499.603	3	39.04	F59:30669	1	657	669	Y
218	795	gi|156216791	K.C(+57.02)LLGALGSDVSADR.G	Y	13.1	1432.7	-20.9	717.341	2	37.66	F58:30046	3	1565	1578	Y
218	795	gi|156216791	F.FLQSK.S	N	5.37	621.349	0.1	622.356	1	38.9	F51:25469	1	1311	1315	N
218	795	gi|156216791	Q.EDLSTIGQWK.H	Y	5.32	1175.58	-49.5	1176.53	1	38.97	F61:32561	1	904	913	N
218	795	gi|156216791	D.GAGGPAGRR.I	Y	5.22	797.426	31.6	798.458	1	43.92	F45:23459	1	544	552	N
660	1127	gi|209887415	R.LLEVDNR.M	Y	29.66	857.461	-3.7	429.736	2	36.9	F56:28421	1	158	164	N
156	676	gi|156399977	F.RLFDK.Y	N	16.49	677.386	-68	678.347	1	40.83	F64:35346	1	1370	1374	N
156	676	gi|156399977	K.SAKNEIK.V	Y	15.96	788.439	-20.7	395.219	2	38.65	F56:28472	4	64	70	N
156	676	gi|156399977	Y.YVHAVSDR.W	Y	15.42	945.467	-43	473.72	2	36.95	F65:36102	1	1273	1280	N
156	676	gi|156399977	Y.LSATDLGR.T	Y	10.35	831.445	-82	832.384	1	43.4	F59:30783	1	981	988	N
156	676	gi|156399977	R.NATVR.T	Y	9.28	559.308	14.7	560.323	1	40.55	F48:24179	2	731	735	N
156	676	gi|156399977	R.SVVEELFVNQK.I	Y	7.56	1290.68	15.3	431.241	3	42.66	F67:37196	1	1634	1644	N
156	676	gi|156399977	K.NAILGATLDDK.S	Y	6.34	1129.6	21.5	565.818	2	47.21	F42:22240	1	53	63	N
156	677	gi|156225900	F.RLFDK.Y	N	16.49	677.386	-68	678.347	1	40.83	F64:35346	1	1370	1374	N
156	677	gi|156225900	K.SAKNEIK.V	Y	15.96	788.439	-20.7	395.219	2	38.65	F56:28472	4	64	70	N
156	677	gi|156225900	Y.YVHAVSDR.W	Y	15.42	945.467	-43	473.72	2	36.95	F65:36102	1	1273	1280	N
156	677	gi|156225900	Y.LSATDLGR.T	Y	10.35	831.445	-82	832.384	1	43.4	F59:30783	1	981	988	N
156	677	gi|156225900	R.NATVR.T	Y	9.28	559.308	14.7	560.323	1	40.55	F48:24179	2	731	735	N
156	677	gi|156225900	R.SVVEELFVNQK.I	Y	7.56	1290.68	15.3	431.241	3	42.66	F67:37196	1	1634	1644	N
156	677	gi|156225900	K.NAILGATLDDK.S	Y	6.34	1129.6	21.5	565.818	2	47.21	F42:22240	1	53	63	N
560	1070	gi|162030652	R.LNSPIGR.E	Y	29.43	755.429	-70.7	756.383	1	34.55	F62:33652	2	120	126	N
560	1123	gi|221120338	R.LNSPIGR.D	Y	29.43	755.429	-70.7	756.383	1	34.55	F62:33652	2	490	496	N
328	1267	gi|162094045	D.IELVK.E	N	21.54	600.385	-21.9	601.379	1	36.63	F62:33762	1	263	267	N
328	1267	gi|162094045	K.PALEALR.S	Y	15.59	768.449	-22.8	769.439	1	52.21	F62:34494	1	63	69	N
185	633	gi|156395224	G.DLQDAFTR.L	Y	19.77	964.461	-5	483.236	2	36.03	F75:41111	2	522	529	N
185	633	gi|156395224	K.IGDIM(+15.99)PR.D	Y	19.14	816.416	25.7	409.226	2	44.66	F68:37740	1	379	385	Y
185	633	gi|156395224	K.KVEDLVM(+15.99)GPVK.E	Y	8.23	1229.67	-53.5	615.809	2	48.33	F66:36941	1	306	316	Y
185	633	gi|156395224	R.ANDVVESLGSLR.L	Y	6.73	1258.65	-22.4	630.319	2	41.32	F54:26944	1	688	699	N
185	634	gi|156224120	G.DLQDAFTR.L	Y	19.77	964.461	-5	483.236	2	36.03	F75:41111	2	522	529	N
[truncated: 313 more rows]

## Sheet: gd2
Protein Group	Protein ID	Protein Accession	Peptide	Unique	-10lgP	Mass	ppm	m/z	Z	RT	Scan	#Spec	Start	End	PTM
1	1	gi|160380600	K.AVQEQSDQELQEALYGVK.R	Y	114.49	2033.99	-21.2	1017.98	2	52.76	F140:50779	20	142	159	N
1	1	gi|160380600	K.NDDKETYLFLSYLYPR.E	Y	90.34	2035.99	-26.7	1018.97	2	62.57	F142:53047	8	280	295	N
1	1	gi|160380600	T.SDLSPTEVSALAANVPIYQGVR.F	Y	89.9	2286.19	-38.5	1144.06	2	58.83	F142:52920	14	177	198	N
1	1	gi|160380600	K.IASGC(+57.02)LDILVGISSVLK.D	N	88.39	1743.98	-23.6	872.977	2	68.03	F146:55296	6	91	107	Y
1	1	gi|160380600	K.VM(+15.99)GAIGSLSTAVGK.F	N	86.66	1305.7	-27.3	653.837	2	46.23	F136:47380	18	69	82	Y
1	1	gi|160380600	R.DLILLDLYQLVATPGHSPNIASGIK.E	N	86.1	2647.46	-32	883.465	3	68.26	F145:54967	14	236	260	N
1	1	gi|160380600	K.KAVQEQSDQELQEALYGVK.R	Y	84.1	2162.09	-5.5	721.698	3	47.98	F142:52553	7	141	159	N
1	1	gi|160380600	R.DLILLDLYQLVATPGHSPN.I	N	76.17	2078.1	-29.7	1040.03	2	68.38	F142:53186	7	236	254	N
1	1	gi|160380600	N.ADGALFFVDGIPSK.V	Y	75.83	1435.73	-6.3	718.87	2	58.34	F158:59176	14	430	443	N
1	1	gi|160380600	K.VMGAIGSLSTAVGK.F	N	69.1	1289.7	-11.1	645.851	2	48.13	F144:53576	3	69	82	N
1	1	gi|160380600	R.M(+15.99)LTM(+15.99)LELFTDLC(+57.02)SLR.D	N	69.08	1873.9	-50.2	937.909	2	64.51	F142:53089	10	221	235	Y
1	1	gi|160380600	K.ETYLFLSYLYPR.E	N	66.15	1563.8	-31.7	782.881	2	65.51	F142:53111	2	284	295	N
1	1	gi|160380600	L.YQLVATPGHSPNIASGIK.E	N	63.95	1851.98	2	927.001	2	45.46	F142:52470	2	243	260	N
1	1	gi|160380600	R.FIAM(+15.99)VVQR.I	N	63.92	978.532	-59.3	490.244	2	41.51	F133:45435	24	199	206	Y
1	1	gi|160380600	R.YGNYILFTHK.R	Y	62.53	1254.64	-8.4	419.217	3	45.05	F142:52452	15	382	391	N
1	1	gi|160380600	K.FNFVPVKLEK.R	Y	61.23	1219.7	-10.5	610.849	2	49.6	F142:52611	5	399	408	N
1	1	gi|160380600	R.KIFNFFDLM(+15.99)K.V	Y	59.51	1317.68	-17.4	659.835	2	57.06	F144:53831	5	303	312	Y
1	1	gi|160380600	S.PTEVSALAANVPIYQGVR.F	Y	59.39	1884.01	-22.7	942.991	2	59.11	F144:53891	1	181	198	N
1	1	gi|160380600	R.MLTMLELFTDLC(+57.02)SLR.D	N	57.79	1841.91	-23.5	921.94	2	68.67	F142:53193	1	221	235	Y
1	1	gi|160380600	L.DKLNDGYYSIK.T	Y	56.87	1314.65	-11.1	658.323	2	42.17	F142:52328	2	360	370	N
1	1	gi|160380600	K.REIYLLSSK.E	Y	56.34	1107.63	-40.5	554.799	2	40.96	F142:52285	6	409	417	N
1	1	gi|160380600	R.NDDLEKFNFVPVK.L	N	56.34	1563.79	-29.1	782.881	2	52.11	F144:53686	3	393	405	N
1	1	gi|160380600	A.ESTISSGLNSLK.T	Y	56.18	1234.64	-13.4	618.319	2	43.11	F142:52374	6	21	32	N
1	1	gi|160380600	R.FIAMVVQR.I	N	54.95	962.537	-26.1	482.263	2	43.69	F142:52399	9	199	206	N
1	1	gi|160380600	K.LDKLNDGYYSIK.T	Y	54.71	1427.73	-11.3	476.912	3	44.3	F140:50575	7	359	370	N
1	1	gi|160380600	I.LLDLYQLVATPGHSPNIASGIK.E	N	54.43	2306.26	-55.5	1154.08	2	68.31	F144:54111	1	239	260	N
1	1	gi|160380600	K.AEESVGSVVK.K	N	51.95	1003.52	-22.2	502.755	2	36	F142:52066	3	131	140	N
1	1	gi|160380600	N.DDKETYLFLSYLYPR.E	Y	50.92	1921.95	-38.3	961.943	2	64.72	F144:54027	1	281	295	N
1	1	gi|160380600	V.QEQSDQELQEALYGVK.R	N	48.92	1863.88	-19.8	932.931	2	52.56	F142:52718	1	144	159	N
1	1	gi|160380600	Q.LVATPGHSPNIASGIK.E	N	48.08	1560.86	-49.4	781.4	2	68.14	F142:53180	2	245	260	N
1	1	gi|160380600	D.LSPTEVSALAANVPIYQGVR.F	Y	47.63	2084.13	-39.6	1043.03	2	58.95	F144:53886	1	179	198	N
1	1	gi|160380600	K.VFEDLLK.N	N	46.22	862.48	-14	432.241	2	50.2	F145:54550	21	273	279	N
1	1	gi|160380600	R.EIYLLSSK.E	Y	44.21	951.528	-16.8	476.763	2	46.08	F141:51489	12	410	417	N
1	1	gi|160380600	L.FTDLC(+57.02)SLR.D	N	43.73	1010.49	-6.5	506.247	2	43.2	F142:52376	5	228	235	Y
1	1	gi|160380600	K.LNDGYYSIK.T	Y	43.61	1071.52	-17.7	536.76	2	43.29	F149:56261	14	362	370	N
1	1	gi|160380600	S.ALAANVPIYQGVR.F	Y	42.61	1370.77	-18.9	686.378	2	49.22	F136:47452	1	186	198	N
1	1	gi|160380600	K.IFNFFDLM(+15.99)K.V	Y	42.54	1189.58	-29.8	595.782	2	62.21	F139:50190	6	304	312	Y
1	1	gi|160380600	L.FLSYLYPR.E	N	40.17	1057.56	-13.6	529.78	2	51.01	F144:53660	2	288	295	N
1	1	gi|160380600	K.KVFEDLLK.N	N	38.85	990.575	-16.8	496.286	2	45.99	F141:51482	7	272	279	N
1	1	gi|160380600	L.AANVPIYQGVR.F	Y	37.45	1186.65	-15.1	594.321	2	41.44	F144:53376	2	188	198	N
1	1	gi|160380600	K.FNFVPVK.L	N	37.39	849.475	-22.3	425.735	2	46.54	F144:53548	10	399	405	N
1	1	gi|160380600	L.VATPGHSPNIASGIK.E	N	31.69	1447.78	-5	483.598	3	38.47	F144:53284	2	246	260	N
1	1	gi|160380600	Y.GNYILFTHK.R	Y	29.9	1091.58	-14.4	546.788	2	46.13	F144:53532	2	383	391	N
1	1	gi|160380600	K.AFLDGVR.N	N	29.48	776.418	-15.7	389.21	2	41.59	F142:52306	16	167	173	N
1	1	gi|160380600	N.FFDLMK.V	N	28.98	799.394	-3.5	400.703	2	53.83	F138:48871	6	307	312	N
1	1	gi|160380600	I.YLLSSK.E	N	27.07	709.401	-9.6	355.704	2	44.54	F142:52427	2	412	417	N
1	1	gi|160380600	K.IASGC(+57.02)LDILVGISSVLKDFAK.F	N	26.64	2205.21	-38.1	736.048	3	68.47	F144:54118	1	91	111	Y
1	1	gi|160380600	F.IAM(+15.99)VVQR.I	N	24.04	831.464	-16.3	416.732	2	39.2	F144:53313	3	200	206	Y
1	1	gi|160380600	K.AVQEQSDQELQEALY.G	Y	23.44	1749.81	-1	875.909	2	49.78	F142:52618	2	142	156	N
1	1	gi|160380600	F.NFVPVKLEK.R	Y	22.11	1072.63	-24.5	537.308	2	50.49	F144:53640	2	400	408	N
1	1	gi|160380600	F.LSYLYPR.E	N	21.9	910.491	-19.9	456.244	2	42.66	F142:52352	2	289	295	N
1	1	gi|160380600	N.FFDLM(+15.99)K.V	N	21.73	815.389	-16.1	408.695	2	43.83	F142:52403	17	307	312	Y
1	1	gi|160380600	R.EIYLLSSKESPNK.F	Y	20.65	1506.79	5	754.408	2	42.12	F142:52326	1	410	422	N
1	1	gi|160380600	K.QLFDKVVEM(+15.99)QK.Q	Y	18.4	1379.71	-12.4	460.906	3	41.55	F142:52301	2	44	54	Y
1	1	gi|160380600	R.M(+15.99)LTMLELFTDLC(+57.02)SLR.D	N	17.2	1857.9	-32.1	929.929	2	66.88	F142:53132	1	221	235	Y
1	1	gi|160380600	A.FLDGVR.N	N	16.79	705.381	-12.1	353.693	2	41.62	F142:52305	1	168	173	N
1	1	gi|160380600	V.FEDLLK.N	N	15.87	763.412	-6.1	382.711	2	48.2	F142:52563	2	274	279	N
1	1	gi|160380600	K.KAVQEQSDQELQEALY.G	Y	15.84	1877.9	4.1	939.961	2	46.48	F142:52503	1	141	156	N
1	1	gi|160380600	K.IFSNVHWPNYFM(+15.99)C(+57.02)SSNDYLALIC(+57.02)TKPYGSLK.L	Y	15.34	3740.75	-10.6	936.184	4	65.32	F141:51948	1	328	358	Y
1	1	gi|160380600	V.PIYQGVR.F	Y	15.01	831.46	-11.1	416.733	2	60.26	F138:49060	1	192	198	N
1	1	gi|160380600	I.AM(+15.99)VVQR.I	N	14.64	718.38	-13.6	360.192	2	39.24	F144:53312	3	201	206	Y
1	1	gi|160380600	G.NYILFTHK.R	Y	13.09	1034.55	-27.6	518.27	2	46.21	F144:53534	1	384	391	N
1	1	gi|160380600	S.YLYPR.E	N	13.04	710.375	-4.4	356.193	2	42.9	F142:52360	2	291	295	N
1	1	gi|160380600	A.ANVPIYQGVR.F	Y	13.02	1115.61	-23.7	558.798	2	43.47	F137:47896	2	189	198	N
1	1	gi|160380600	K.NDDKETYLFLSY.L	Y	10.62	1506.69	-3.6	754.348	2	57.33	F144:53836	1	280	291	N
1	1	gi|160380600	K.VFEDLLKND.D	Y	8.05	1091.55	-12.7	546.775	2	50.99	F136:47500	1	273	281	N
1	2	gi|152211366	K.AVQEQSDQELQEALYGVK.R	Y	114.49	2033.99	-21.2	1017.98	2	52.76	F140:50779	20	142	159	N
1	2	gi|152211366	K.NDDKETYLFLSYLYPR.E	Y	90.34	2035.99	-26.7	1018.97	2	62.57	F142:53047	8	280	295	N
1	2	gi|152211366	T.SDLSPTEVSALAANVPIYQGVR.F	Y	89.9	2286.19	-38.5	1144.06	2	58.83	F142:52920	14	177	198	N
1	2	gi|152211366	K.IASGC(+57.02)LDILVGISSVLK.D	N	88.39	1743.98	-23.6	872.977	2	68.03	F146:55296	6	91	107	Y
1	2	gi|152211366	K.VM(+15.99)GAIGSLSTAVGK.F	N	86.66	1305.7	-27.3	653.837	2	46.23	F136:47380	18	69	82	Y
1	2	gi|152211366	R.DLILLDLYQLVATPGHSPNIASGIK.E	N	86.1	2647.46	-32	883.465	3	68.26	F145:54967	14	236	260	N
1	2	gi|152211366	K.KAVQEQSDQELQEALYGVK.R	Y	84.1	2162.09	-5.5	721.698	3	47.98	F142:52553	7	141	159	N
1	2	gi|152211366	R.DLILLDLYQLVATPGHSPN.I	N	76.17	2078.1	-29.7	1040.03	2	68.38	F142:53186	7	236	254	N
1	2	gi|152211366	N.ADGALFFVDGIPSK.V	Y	75.83	1435.73	-6.3	718.87	2	58.34	F158:59176	14	430	443	N
1	2	gi|152211366	K.VMGAIGSLSTAVGK.F	N	69.1	1289.7	-11.1	645.851	2	48.13	F144:53576	3	69	82	N
1	2	gi|152211366	R.M(+15.99)LTM(+15.99)LELFTDLC(+57.02)SLR.D	N	69.08	1873.9	-50.2	937.909	2	64.51	F142:53089	10	221	235	Y
1	2	gi|152211366	K.ETYLFLSYLYPR.E	N	66.15	1563.8	-31.7	782.881	2	65.51	F142:53111	2	284	295	N
1	2	gi|152211366	L.YQLVATPGHSPNIASGIK.E	N	63.95	1851.98	2	927.001	2	45.46	F142:52470	2	243	260	N
1	2	gi|152211366	R.FIAM(+15.99)VVQR.I	N	63.92	978.532	-59.3	490.244	2	41.51	F133:45435	24	199	206	Y
1	2	gi|152211366	R.YGNYILFTHK.R	Y	62.53	1254.64	-8.4	419.217	3	45.05	F142:52452	15	382	391	N
1	2	gi|152211366	K.FNFVPVKLEK.R	Y	61.23	1219.7	-10.5	610.849	2	49.6	F142:52611	5	399	408	N
1	2	gi|152211366	R.KIFNFFDLM(+15.99)K.V	Y	59.51	1317.68	-17.4	659.835	2	57.06	F144:53831	5	303	312	Y
1	2	gi|152211366	S.PTEVSALAANVPIYQGVR.F	Y	59.39	1884.01	-22.7	942.991	2	59.11	F144:53891	1	181	198	N
1	2	gi|152211366	R.MLTMLELFTDLC(+57.02)SLR.D	N	57.79	1841.91	-23.5	921.94	2	68.67	F142:53193	1	221	235	Y
1	2	gi|152211366	L.DKLNDGYYSIK.T	Y	56.87	1314.65	-11.1	658.323	2	42.17	F142:52328	2	360	370	N
1	2	gi|152211366	K.REIYLLSSK.E	Y	56.34	1107.63	-40.5	554.799	2	40.96	F142:52285	6	409	417	N
1	2	gi|152211366	R.NDDLEKFNFVPVK.L	N	56.34	1563.79	-29.1	782.881	2	52.11	F144:53686	3	393	405	N
1	2	gi|152211366	A.ESTISSGLNSLK.T	Y	56.18	1234.64	-13.4	618.319	2	43.11	F142:52374	6	21	32	N
1	2	gi|152211366	R.FIAMVVQR.I	N	54.95	962.537	-26.1	482.263	2	43.69	F142:52399	9	199	206	N
1	2	gi|152211366	K.LDKLNDGYYSIK.T	Y	54.71	1427.73	-11.3	476.912	3	44.3	F140:50575	7	359	370	N
1	2	gi|152211366	I.LLDLYQLVATPGHSPNIASGIK.E	N	54.43	2306.26	-55.5	1154.08	2	68.31	F144:54111	1	239	260	N
1	2	gi|152211366	K.AEESVGSVVK.K	N	51.95	1003.52	-22.2	502.755	2	36	F142:52066	3	131	140	N
1	2	gi|152211366	N.DDKETYLFLSYLYPR.E	Y	50.92	1921.95	-38.3	961.943	2	64.72	F144:54027	1	281	295	N
1	2	gi|152211366	V.QEQSDQELQEALYGVK.R	N	48.92	1863.88	-19.8	932.931	2	52.56	F142:52718	1	144	159	N
1	2	gi|152211366	Q.LVATPGHSPNIASGIK.E	N	48.08	1560.86	-49.4	781.4	2	68.14	F142:53180	2	245	260	N
1	2	gi|152211366	D.LSPTEVSALAANVPIYQGVR.F	Y	47.63	2084.13	-39.6	1043.03	2	58.95	F144:53886	1	179	198	N
1	2	gi|152211366	K.VFEDLLK.N	N	46.22	862.48	-14	432.241	2	50.2	F145:54550	21	273	279	N
1	2	gi|152211366	R.EIYLLSSK.E	Y	44.21	951.528	-16.8	476.763	2	46.08	F141:51489	12	410	417	N
1	2	gi|152211366	L.FTDLC(+57.02)SLR.D	N	43.73	1010.49	-6.5	506.247	2	43.2	F142:52376	5	228	235	Y
1	2	gi|152211366	K.LNDGYYSIK.T	Y	43.61	1071.52	-17.7	536.76	2	43.29	F149:56261	14	362	370	N
1	2	gi|152211366	S.ALAANVPIYQGVR.F	Y	42.61	1370.77	-18.9	686.378	2	49.22	F136:47452	1	186	198	N
1	2	gi|152211366	K.IFNFFDLM(+15.99)K.V	Y	42.54	1189.58	-29.8	595.782	2	62.21	F139:50190	6	304	312	Y
1	2	gi|152211366	L.FLSYLYPR.E	N	40.17	1057.56	-13.6	529.78	2	51.01	F144:53660	2	288	295	N
1	2	gi|152211366	K.KVFEDLLK.N	N	38.85	990.575	-16.8	496.286	2	45.99	F141:51482	7	272	279	N
1	2	gi|152211366	L.AANVPIYQGVR.F	Y	37.45	1186.65	-15.1	594.321	2	41.44	F144:53376	2	188	198	N
1	2	gi|152211366	K.FNFVPVK.L	N	37.39	849.475	-22.3	425.735	2	46.54	F144:53548	10	399	405	N
1	2	gi|152211366	L.VATPGHSPNIASGIK.E	N	31.69	1447.78	-5	483.598	3	38.47	F144:53284	2	246	260	N
1	2	gi|152211366	Y.GNYILFTHK.R	Y	29.9	1091.58	-14.4	546.788	2	46.13	F144:53532	2	383	391	N
1	2	gi|152211366	K.AFLDGVR.N	N	29.48	776.418	-15.7	389.21	2	41.59	F142:52306	16	167	173	N
1	2	gi|152211366	N.FFDLMK.V	N	28.98	799.394	-3.5	400.703	2	53.83	F138:48871	6	307	312	N
1	2	gi|152211366	I.YLLSSK.E	N	27.07	709.401	-9.6	355.704	2	44.54	F142:52427	2	412	417	N
1	2	gi|152211366	K.IASGC(+57.02)LDILVGISSVLKDFAK.F	N	26.64	2205.21	-38.1	736.048	3	68.47	F144:54118	1	91	111	Y
1	2	gi|152211366	F.IAM(+15.99)VVQR.I	N	24.04	831.464	-16.3	416.732	2	39.2	F144:53313	3	200	206	Y
1	2	gi|152211366	K.AVQEQSDQELQEALY.G	Y	23.44	1749.81	-1	875.909	2	49.78	F142:52618	2	142	156	N
1	2	gi|152211366	F.NFVPVKLEK.R	Y	22.11	1072.63	-24.5	537.308	2	50.49	F144:53640	2	400	408	N
1	2	gi|152211366	F.LSYLYPR.E	N	21.9	910.491	-19.9	456.244	2	42.66	F142:52352	2	289	295	N
1	2	gi|152211366	N.FFDLM(+15.99)K.V	N	21.73	815.389	-16.1	408.695	2	43.83	F142:52403	17	307	312	Y
1	2	gi|152211366	R.EIYLLSSKESPNK.F	Y	20.65	1506.79	5	754.408	2	42.12	F142:52326	1	410	422	N
1	2	gi|152211366	K.QLFDKVVEM(+15.99)QK.Q	Y	18.4	1379.71	-12.4	460.906	3	41.55	F142:52301	2	44	54	Y
1	2	gi|152211366	R.M(+15.99)LTMLELFTDLC(+57.02)SLR.D	N	17.2	1857.9	-32.1	929.929	2	66.88	F142:53132	1	221	235	Y
1	2	gi|152211366	A.FLDGVR.N	N	16.79	705.381	-12.1	353.693	2	41.62	F142:52305	1	168	173	N
1	2	gi|152211366	V.FEDLLK.N	N	15.87	763.412	-6.1	382.711	2	48.2	F142:52563	2	274	279	N
1	2	gi|152211366	K.KAVQEQSDQELQEALY.G	Y	15.84	1877.9	4.1	939.961	2	46.48	F142:52503	1	141	156	N
1	2	gi|152211366	K.IFSNVHWPNYFM(+15.99)C(+57.02)SSNDYLALIC(+57.02)TKPYGSLK.L	Y	15.34	3740.75	-10.6	936.184	4	65.32	F141:51948	1	328	358	Y
1	2	gi|152211366	V.PIYQGVR.F	Y	15.01	831.46	-11.1	416.733	2	60.26	F138:49060	1	192	198	N
1	2	gi|152211366	I.AM(+15.99)VVQR.I	N	14.64	718.38	-13.6	360.192	2	39.24	F144:53312	3	201	206	Y
1	2	gi|152211366	G.NYILFTHK.R	Y	13.09	1034.55	-27.6	518.27	2	46.21	F144:53534	1	384	391	N
1	2	gi|152211366	S.YLYPR.E	N	13.04	710.375	-4.4	356.193	2	42.9	F142:52360	2	291	295	N
1	2	gi|152211366	A.ANVPIYQGVR.F	Y	13.02	1115.61	-23.7	558.798	2	43.47	F137:47896	2	189	198	N
1	2	gi|152211366	K.NDDKETYLFLSY.L	Y	10.62	1506.69	-3.6	754.348	2	57.33	F144:53836	1	280	291	N
1	2	gi|152211366	K.VFEDLLKND.D	Y	8.05	1091.55	-12.7	546.775	2	50.99	F136:47500	1	273	281	N
2	3	gi|160380601	K.AIQEQSDQELQEALYGVK.R	Y	97.38	2048.01	-42	1024.97	2	52.28	F142:52716	12	139	156	N
2	3	gi|160380601	K.TDDEETFLFLSYLYPK.E	Y	94.99	1979.94	-48.3	990.929	2	67.91	F142:53172	6	277	292	N
2	3	gi|160380601	K.VM(+15.99)GAIGSLGTAIGK.F	Y	89.06	1289.7	-19.7	645.845	2	48.2	F136:47423	17	66	79	Y
2	3	gi|160380601	S.IASGC(+57.02)LDILVGISSVLK.D	N	88.39	1743.98	-23.6	872.977	2	68.03	F146:55296	6	88	104	Y
2	3	gi|160380601	R.DLILLDLHQLIATPGHSPNIASGIK.E	Y	83.05	2635.47	-27.1	879.473	3	65.19	F142:53099	8	233	257	N
2	3	gi|160380601	R.NEESDLRPTEVSALAANIPVYQGVR.F	Y	78.37	2727.38	-21.7	910.115	3	58.46	F138:49023	19	171	195	N
2	3	gi|160380601	K.KWPHNFAYSQK.T	Y	78.29	1404.69	-28.7	469.225	3	38.5	F142:52177	9	415	425	N
2	3	gi|160380601	R.DLILLDLHQLIATPGHSPN.I	Y	74.31	2066.12	-23.6	1034.04	2	65.42	F142:53107	2	233	251	N
2	3	gi|160380601	K.AEESVSSVVTK.A	Y	73.18	1134.58	-8.2	568.291	2	37.86	F136:47198	15	128	138	N
2	3	gi|160380601	K.VMGAIGSLGTAIGK.F	Y	72.39	1273.71	2.4	637.862	2	49.61	F142:52610	4	66	79	N
2	3	gi|160380601	R.M(+15.99)LTM(+15.99)LELFTDLC(+57.02)SIR.D	N	69.08	1873.9	-50.2	937.909	2	64.51	F142:53089	10	218	232	Y
2	3	gi|160380601	K.SM(+15.99)EQALENKFSDDDER.A	Y	67.01	1928.81	-26	965.385	2	40.61	F142:52269	2	48	63	Y
2	3	gi|160380601	I.LLDLHQLIATPGHSPNIASGIK.E	Y	66.86	2294.27	-32.8	765.74	3	64.85	F142:53094	4	236	257	N
2	3	gi|160380601	K.FSFVPVQVK.G	Y	64.73	1049.59	-55.4	525.774	2	55.09	F131:45180	21	396	404	N
2	3	gi|160380601	R.FIAM(+15.99)VVQR.I	N	63.92	978.532	-59.3	490.244	2	41.51	F133:45435	24	196	203	Y
2	3	gi|160380601	K.WPHNFAYSQK.T	Y	61.95	1276.6	-1.4	639.306	2	41.53	F142:52318	7	416	425	N
2	3	gi|160380601	L.HQLIATPGHSPNIASGIK.E	Y	61.22	1840	0.9	614.34	3	41.85	F142:52313	1	240	257	N
2	3	gi|160380601	R.TC(+57.02)YWTDDYVK.I	Y	58.82	1349.56	-15.4	675.777	2	48.95	F137:48035	6	375	384	Y
2	3	gi|160380601	K.SMEQALENK.F	Y	58.27	1048.49	-17.9	525.241	2	37.18	F142:52105	2	48	56	N
2	3	gi|160380601	L.LDLHQLIATPGHSPNIASGIK.E	Y	58.12	2181.19	-19.1	728.057	3	65.62	F144:54045	4	237	257	N
2	3	gi|160380601	R.MLTMLELFTDLC(+57.02)SIR.D	N	57.79	1841.91	-23.5	921.94	2	68.67	F142:53193	1	218	232	Y
2	3	gi|160380601	K.TANGLLSILK.D	Y	57.69	1028.62	-13.1	515.312	2	54.54	F142:52787	8	426	435	N
2	3	gi|160380601	R.FIAMVVQR.I	N	54.95	962.537	-26.1	482.263	2	43.69	F142:52399	9	196	203	N
2	3	gi|160380601	S.ESTISSGLASLK.A	Y	53.95	1191.63	-21.8	596.812	2	45.99	F139:49635	27	18	29	N
2	3	gi|160380601	K.FFDLIEVK.Y	Y	51.2	1009.55	-23.5	505.77	2	59.37	F137:48293	19	304	311	N
2	3	gi|160380601	L.ILLDLHQLIATPGHSPNIASGIK.E	Y	50.89	2407.36	-40	803.428	3	65.01	F142:53097	4	235	257	N
2	3	gi|160380601	I.QEQSDQELQEALYGVK.R	N	48.92	1863.88	-19.8	932.931	2	52.56	F142:52718	1	141	156	N
2	3	gi|160380601	W.PHNFAYSQK.T	Y	47.43	1090.52	-12.8	546.26	2	41.73	F142:52312	2	417	425	N
2	3	gi|160380601	K.LDLSGGQALSTLQWPNYYLC(+57.02)PHNDYLANNC(+57.02)HDLR.V	Y	46.48	4017.85	-27.4	1005.44	4	62.26	F144:53982	3	318	351	Y
2	3	gi|160380601	R.VFEDLLK.T	N	46.22	862.48	-14	432.241	2	50.2	F145:54550	21	270	276	N
2	3	gi|160380601	K.SMEQALENKFSDDDER.A	Y	45.4	1912.81	19.5	957.431	2	47.08	F142:52516	1	48	63	N
2	3	gi|160380601	L.FTDLC(+57.02)SIR.D	N	43.73	1010.49	-6.5	506.247	2	43.2	F142:52376	5	225	232	Y
2	3	gi|160380601	K.LSDGFYTIK.T	Y	43.1	1042.53	-22.1	522.263	2	48.02	F138:48711	15	359	367	N
2	3	gi|160380601	K.AYLLSTK.K	N	35.25	794.454	-16.5	398.228	2	38.93	F144:53298	17	408	414	N
2	3	gi|160380601	K.AFLDGVR.N	N	29.48	776.418	-15.7	389.21	2	41.59	F142:52306	16	164	170	N
2	3	gi|160380601	S.IASGC(+57.02)LDILVGISSVLKDFAK.F	N	26.64	2205.21	-38.1	736.048	3	68.47	F144:54118	1	88	108	Y
2	3	gi|160380601	K.EVTSLGREEYQR.V	Y	24.31	1465.72	-13.1	733.856	2	36.7	F142:52083	1	258	269	N
2	3	gi|160380601	F.IAM(+15.99)VVQR.I	N	24.04	831.464	-16.3	416.732	2	39.2	F144:53313	3	197	203	Y
2	3	gi|160380601	K.LGYGNQGFFTISTYS.N	Y	18.79	1653.77	-18.7	827.875	2	59.82	F142:52949	2	441	455	N
2	3	gi|160380601	R.M(+15.99)LTMLELFTDLC(+57.02)SIR.D	N	17.2	1857.9	-32.1	929.929	2	66.88	F142:53132	1	218	232	Y
2	3	gi|160380601	A.FLDGVR.N	N	16.79	705.381	-12.1	353.693	2	41.62	F142:52305	1	165	170	N
2	3	gi|160380601	I.PVYQGVR.F	N	15.93	817.445	181	818.6	1	56.82	F142:52854	1	189	195	N
2	3	gi|160380601	V.FEDLLK.T	N	15.87	763.412	-6.1	382.711	2	48.2	F142:52563	2	271	276	N
2	3	gi|160380601	A.NIPVYQGVR.F	Y	15.69	1044.57	-6.6	523.29	2	51.51	F139:49869	1	187	195	N
2	3	gi|160380601	I.AM(+15.99)VVQR.I	N	14.64	718.38	-13.6	360.192	2	39.24	F144:53312	3	198	203	Y
2	3	gi|160380601	T.GIASESTISSGLASLK.A	Y	11.77	1519.81	-97.8	760.837	2	49.94	F147:55470	1	14	29	N
2	3	gi|160380601	N.EESDLRPTEVSALAANIPVYQGVR.F	Y	11.69	2613.34	-6.5	872.115	3	56.99	F142:52858	1	172	195	N
2	3	gi|160380601	F.LSYLYPK.E	Y	11.64	882.485	-13.6	442.244	2	42.46	F144:53413	1	286	292	N
2	3	gi|160380601	K.FFDLIEVKYDDR.F	Y	10.71	1558.77	9.7	520.601	3	59.51	F134:46489	1	304	315	N
2	3	gi|160380601	A.NGLLSILK.D	Y	10.7	856.538	16.5	429.283	2	42.12	F140:50520	1	428	435	N
2	3	gi|160380601	R.NEESDLRPTEVSAL.A	Y	5.95	1558.75	-1.7	780.38	2	46.17	F142:52492	1	171	184	N
2	4	gi|152211368	K.AIQEQSDQELQEALYGVK.R	Y	97.38	2048.01	-42	1024.97	2	52.28	F142:52716	12	139	156	N
2	4	gi|152211368	K.TDDEETFLFLSYLYPK.E	Y	94.99	1979.94	-48.3	990.929	2	67.91	F142:53172	6	277	292	N
2	4	gi|152211368	K.VM(+15.99)GAIGSLGTAIGK.F	Y	89.06	1289.7	-19.7	645.845	2	48.2	F136:47423	17	66	79	Y
2	4	gi|152211368	S.IASGC(+57.02)LDILVGISSVLK.D	N	88.39	1743.98	-23.6	872.977	2	68.03	F146:55296	6	88	104	Y
2	4	gi|152211368	R.DLILLDLHQLIATPGHSPNIASGIK.E	Y	83.05	2635.47	-27.1	879.473	3	65.19	F142:53099	8	233	257	N
2	4	gi|152211368	R.NEESDLRPTEVSALAANIPVYQGVR.F	Y	78.37	2727.38	-21.7	910.115	3	58.46	F138:49023	19	171	195	N
2	4	gi|152211368	K.KWPHNFAYSQK.T	Y	78.29	1404.69	-28.7	469.225	3	38.5	F142:52177	9	415	425	N
2	4	gi|152211368	R.DLILLDLHQLIATPGHSPN.I	Y	74.31	2066.12	-23.6	1034.04	2	65.42	F142:53107	2	233	251	N
2	4	gi|152211368	K.AEESVSSVVTK.A	Y	73.18	1134.58	-8.2	568.291	2	37.86	F136:47198	15	128	138	N
2	4	gi|152211368	K.VMGAIGSLGTAIGK.F	Y	72.39	1273.71	2.4	637.862	2	49.61	F142:52610	4	66	79	N
2	4	gi|152211368	R.M(+15.99)LTM(+15.99)LELFTDLC(+57.02)SIR.D	N	69.08	1873.9	-50.2	937.909	2	64.51	F142:53089	10	218	232	Y
2	4	gi|152211368	K.SM(+15.99)EQALENKFSDDDER.A	Y	67.01	1928.81	-26	965.385	2	40.61	F142:52269	2	48	63	Y
2	4	gi|152211368	I.LLDLHQLIATPGHSPNIASGIK.E	Y	66.86	2294.27	-32.8	765.74	3	64.85	F142:53094	4	236	257	N
2	4	gi|152211368	K.FSFVPVQVK.G	Y	64.73	1049.59	-55.4	525.774	2	55.09	F131:45180	21	396	404	N
2	4	gi|152211368	R.FIAM(+15.99)VVQR.I	N	63.92	978.532	-59.3	490.244	2	41.51	F133:45435	24	196	203	Y
2	4	gi|152211368	K.WPHNFAYSQK.T	Y	61.95	1276.6	-1.4	639.306	2	41.53	F142:52318	7	416	425	N
2	4	gi|152211368	L.HQLIATPGHSPNIASGIK.E	Y	61.22	1840	0.9	614.34	3	41.85	F142:52313	1	240	257	N
2	4	gi|152211368	R.TC(+57.02)YWTDDYVK.I	Y	58.82	1349.56	-15.4	675.777	2	48.95	F137:48035	6	375	384	Y
2	4	gi|152211368	K.SMEQALENK.F	Y	58.27	1048.49	-17.9	525.241	2	37.18	F142:52105	2	48	56	N
2	4	gi|152211368	L.LDLHQLIATPGHSPNIASGIK.E	Y	58.12	2181.19	-19.1	728.057	3	65.62	F144:54045	4	237	257	N
2	4	gi|152211368	R.MLTMLELFTDLC(+57.02)SIR.D	N	57.79	1841.91	-23.5	921.94	2	68.67	F142:53193	1	218	232	Y
2	4	gi|152211368	K.TANGLLSILK.D	Y	57.69	1028.62	-13.1	515.312	2	54.54	F142:52787	8	426	435	N
2	4	gi|152211368	R.FIAMVVQR.I	N	54.95	962.537	-26.1	482.263	2	43.69	F142:52399	9	196	203	N
2	4	gi|152211368	S.ESTISSGLASLK.A	Y	53.95	1191.63	-21.8	596.812	2	45.99	F139:49635	27	18	29	N
2	4	gi|152211368	K.FFDLIEVK.Y	Y	51.2	1009.55	-23.5	505.77	2	59.37	F137:48293	19	304	311	N
2	4	gi|152211368	L.ILLDLHQLIATPGHSPNIASGIK.E	Y	50.89	2407.36	-40	803.428	3	65.01	F142:53097	4	235	257	N
2	4	gi|152211368	I.QEQSDQELQEALYGVK.R	N	48.92	1863.88	-19.8	932.931	2	52.56	F142:52718	1	141	156	N
2	4	gi|152211368	W.PHNFAYSQK.T	Y	47.43	1090.52	-12.8	546.26	2	41.73	F142:52312	2	417	425	N
2	4	gi|152211368	K.LDLSGGQALSTLQWPNYYLC(+57.02)PHNDYLANNC(+57.02)HDLR.V	Y	46.48	4017.85	-27.4	1005.44	4	62.26	F144:53982	3	318	351	Y
2	4	gi|152211368	R.VFEDLLK.T	N	46.22	862.48	-14	432.241	2	50.2	F145:54550	21	270	276	N
2	4	gi|152211368	K.SMEQALENKFSDDDER.A	Y	45.4	1912.81	19.5	957.431	2	47.08	F142:52516	1	48	63	N
2	4	gi|152211368	L.FTDLC(+57.02)SIR.D	N	43.73	1010.49	-6.5	506.247	2	43.2	F142:52376	5	225	232	Y
2	4	gi|152211368	K.LSDGFYTIK.T	Y	43.1	1042.53	-22.1	522.263	2	48.02	F138:48711	15	359	367	N
2	4	gi|152211368	K.AYLLSTK.K	N	35.25	794.454	-16.5	398.228	2	38.93	F144:53298	17	408	414	N
2	4	gi|152211368	K.AFLDGVR.N	N	29.48	776.418	-15.7	389.21	2	41.59	F142:52306	16	164	170	N
2	4	gi|152211368	S.IASGC(+57.02)LDILVGISSVLKDFAK.F	N	26.64	2205.21	-38.1	736.048	3	68.47	F144:54118	1	88	108	Y
2	4	gi|152211368	K.EVTSLGREEYQR.V	Y	24.31	1465.72	-13.1	733.856	2	36.7	F142:52083	1	258	269	N
2	4	gi|152211368	F.IAM(+15.99)VVQR.I	N	24.04	831.464	-16.3	416.732	2	39.2	F144:53313	3	197	203	Y
2	4	gi|152211368	K.LGYGNQGFFTISTYS.N	Y	18.79	1653.77	-18.7	827.875	2	59.82	F142:52949	2	441	455	N
2	4	gi|152211368	R.M(+15.99)LTMLELFTDLC(+57.02)SIR.D	N	17.2	1857.9	-32.1	929.929	2	66.88	F142:53132	1	218	232	Y
2	4	gi|152211368	A.FLDGVR.N	N	16.79	705.381	-12.1	353.693	2	41.62	F142:52305	1	165	170	N
2	4	gi|152211368	I.PVYQGVR.F	N	15.93	817.445	181	818.6	1	56.82	F142:52854	1	189	195	N
2	4	gi|152211368	V.FEDLLK.T	N	15.87	763.412	-6.1	382.711	2	48.2	F142:52563	2	271	276	N
2	4	gi|152211368	A.NIPVYQGVR.F	Y	15.69	1044.57	-6.6	523.29	2	51.51	F139:49869	1	187	195	N
2	4	gi|152211368	I.AM(+15.99)VVQR.I	N	14.64	718.38	-13.6	360.192	2	39.24	F144:53312	3	198	203	Y
2	4	gi|152211368	T.GIASESTISSGLASLK.A	Y	11.77	1519.81	-97.8	760.837	2	49.94	F147:55470	1	14	29	N
2	4	gi|152211368	N.EESDLRPTEVSALAANIPVYQGVR.F	Y	11.69	2613.34	-6.5	872.115	3	56.99	F142:52858	1	172	195	N
2	4	gi|152211368	F.LSYLYPK.E	Y	11.64	882.485	-13.6	442.244	2	42.46	F144:53413	1	286	292	N
2	4	gi|152211368	K.FFDLIEVKYDDR.F	Y	10.71	1558.77	9.7	520.601	3	59.51	F134:46489	1	304	315	N
2	4	gi|152211368	A.NGLLSILK.D	Y	10.7	856.538	16.5	429.283	2	42.12	F140:50520	1	428	435	N
2	4	gi|152211368	R.NEESDLRPTEVSAL.A	Y	5.95	1558.75	-1.7	780.38	2	46.17	F142:52492	1	171	184	N
3	29	gi|18146993	K.IASGC(+57.02)LDILVGISSVLK.D	N	88.39	1743.98	-23.6	872.977	2	68.03	F146:55296	6	91	107	Y
3	29	gi|18146993	K.VM(+15.99)GAIGSLSTAVGK.F	N	86.66	1305.7	-27.3	653.837	2	46.23	F136:47380	18	69	82	Y
3	29	gi|18146993	R.DLILLDLYQLVATPGHSPNIASGIK.E	N	86.1	2647.46	-32	883.465	3	68.26	F145:54967	14	236	260	N
3	29	gi|18146993	R.DLILLDLYQLVATPGHSPN.I	N	76.17	2078.1	-29.7	1040.03	2	68.38	F142:53186	7	236	254	N
3	29	gi|18146993	K.KVVQEQSDQELQEALYGVK.R	Y	74.03	2190.12	-28.6	731.025	3	49.05	F144:53603	2	141	159	N
3	29	gi|18146993	K.VMGAIGSLSTAVGK.F	N	69.1	1289.7	-11.1	645.851	2	48.13	F144:53576	3	69	82	N
3	29	gi|18146993	K.ETYLFLSYLYPR.E	N	66.15	1563.8	-31.7	782.881	2	65.51	F142:53111	2	284	295	N
3	29	gi|18146993	L.YQLVATPGHSPNIASGIK.E	N	63.95	1851.98	2	927.001	2	45.46	F142:52470	2	243	260	N
3	29	gi|18146993	R.FIAM(+15.99)VVQR.I	N	63.92	978.532	-59.3	490.244	2	41.51	F133:45435	24	199	206	Y
3	29	gi|18146993	R.NDDLEKFNFVPVK.L	N	56.34	1563.79	-29.1	782.881	2	52.11	F144:53686	3	393	405	N
3	29	gi|18146993	R.FIAMVVQR.I	N	54.95	962.537	-26.1	482.263	2	43.69	F142:52399	9	199	206	N
3	29	gi|18146993	I.LLDLYQLVATPGHSPNIASGIK.E	N	54.43	2306.26	-55.5	1154.08	2	68.31	F144:54111	1	239	260	N
3	29	gi|18146993	K.AEESVGSVVK.K	N	51.95	1003.52	-22.2	502.755	2	36	F142:52066	3	131	140	N
3	29	gi|18146993	V.QEQSDQELQEALYGVK.R	N	48.92	1863.88	-19.8	932.931	2	52.56	F142:52718	1	144	159	N
3	29	gi|18146993	Q.LVATPGHSPNIASGIK.E	N	48.08	1560.86	-49.4	781.4	2	68.14	F142:53180	2	245	260	N
3	29	gi|18146993	K.VFEDLLK.T	N	46.22	862.48	-14	432.241	2	50.2	F145:54550	21	273	279	N
3	29	gi|18146993	L.FTDLC(+57.02)SLR.D	N	43.73	1010.49	-6.5	506.247	2	43.2	F142:52376	5	228	235	Y
3	29	gi|18146993	L.FLSYLYPR.E	N	40.17	1057.56	-13.6	529.78	2	51.01	F144:53660	2	288	295	N
3	29	gi|18146993	K.VVQEQSDQELQEALYGVK.R	Y	39.38	2062.02	-7.7	1032.01	2	54.23	F144:53743	1	142	159	N
3	29	gi|18146993	K.KVFEDLLK.T	N	38.85	990.575	-16.8	496.286	2	45.99	F141:51482	7	272	279	N
3	29	gi|18146993	K.FNFVPVK.L	N	37.39	849.475	-22.3	425.735	2	46.54	F144:53548	10	399	405	N
3	29	gi|18146993	L.VATPGHSPNIASGIK.E	N	31.69	1447.78	-5	483.598	3	38.47	F144:53284	2	246	260	N
3	29	gi|18146993	K.AFLDGVR.N	N	29.48	776.418	-15.7	389.21	2	41.59	F142:52306	16	167	173	N
3	29	gi|18146993	K.FFDLMK.V	N	28.98	799.394	-3.5	400.703	2	53.83	F138:48871	6	307	312	N
3	29	gi|18146993	I.YLLSSK.A	N	27.07	709.401	-9.6	355.704	2	44.54	F142:52427	2	412	417	N
3	29	gi|18146993	K.IASGC(+57.02)LDILVGISSVLKDFAK.F	N	26.64	2205.21	-38.1	736.048	3	68.47	F144:54118	1	91	111	Y
3	29	gi|18146993	F.IAM(+15.99)VVQR.I	N	24.04	831.464	-16.3	416.732	2	39.2	F144:53313	3	200	206	Y
3	29	gi|18146993	F.LSYLYPR.E	N	21.9	910.491	-19.9	456.244	2	42.66	F142:52352	2	289	295	N
3	29	gi|18146993	K.FFDLM(+15.99)K.V	N	21.73	815.389	-16.1	408.695	2	43.83	F142:52403	17	307	312	Y
3	29	gi|18146993	A.FLDGVR.N	N	16.79	705.381	-12.1	353.693	2	41.62	F142:52305	1	168	173	N
3	29	gi|18146993	V.PVYQGVR.F	N	15.93	817.445	181	818.6	1	56.82	F142:52854	1	192	198	N
3	29	gi|18146993	V.FEDLLK.T	N	15.87	763.412	-6.1	382.711	2	48.2	F142:52563	2	274	279	N
3	29	gi|18146993	I.AM(+15.99)VVQR.I	N	14.64	718.38	-13.6	360.192	2	39.24	F144:53312	3	201	206	Y
3	29	gi|18146993	S.YLYPR.E	N	13.04	710.375	-4.4	356.193	2	42.9	F142:52360	2	291	295	N
3	30	gi|20137750	K.IASGC(+57.02)LDILVGISSVLK.D	N	88.39	1743.98	-23.6	872.977	2	68.03	F146:55296	6	91	107	Y
3	30	gi|20137750	K.VM(+15.99)GAIGSLSTAVGK.F	N	86.66	1305.7	-27.3	653.837	2	46.23	F136:47380	18	69	82	Y
3	30	gi|20137750	R.DLILLDLYQLVATPGHSPNIASGIK.E	N	86.1	2647.46	-32	883.465	3	68.26	F145:54967	14	236	260	N
3	30	gi|20137750	R.DLILLDLYQLVATPGHSPN.I	N	76.17	2078.1	-29.7	1040.03	2	68.38	F142:53186	7	236	254	N
3	30	gi|20137750	K.KVVQEQSDQELQEALYGVK.R	Y	74.03	2190.12	-28.6	731.025	3	49.05	F144:53603	2	141	159	N
3	30	gi|20137750	K.VMGAIGSLSTAVGK.F	N	69.1	1289.7	-11.1	645.851	2	48.13	F144:53576	3	69	82	N
3	30	gi|20137750	K.ETYLFLSYLYPR.E	N	66.15	1563.8	-31.7	782.881	2	65.51	F142:53111	2	284	295	N
3	30	gi|20137750	L.YQLVATPGHSPNIASGIK.E	N	63.95	1851.98	2	927.001	2	45.46	F142:52470	2	243	260	N
3	30	gi|20137750	R.FIAM(+15.99)VVQR.I	N	63.92	978.532	-59.3	490.244	2	41.51	F133:45435	24	199	206	Y
3	30	gi|20137750	R.NDDLEKFNFVPVK.L	N	56.34	1563.79	-29.1	782.881	2	52.11	F144:53686	3	393	405	N
3	30	gi|20137750	R.FIAMVVQR.I	N	54.95	962.537	-26.1	482.263	2	43.69	F142:52399	9	199	206	N
3	30	gi|20137750	I.LLDLYQLVATPGHSPNIASGIK.E	N	54.43	2306.26	-55.5	1154.08	2	68.31	F144:54111	1	239	260	N
3	30	gi|20137750	K.AEESVGSVVK.K	N	51.95	1003.52	-22.2	502.755	2	36	F142:52066	3	131	140	N
3	30	gi|20137750	V.QEQSDQELQEALYGVK.R	N	48.92	1863.88	-19.8	932.931	2	52.56	F142:52718	1	144	159	N
3	30	gi|20137750	Q.LVATPGHSPNIASGIK.E	N	48.08	1560.86	-49.4	781.4	2	68.14	F142:53180	2	245	260	N
3	30	gi|20137750	K.VFEDLLK.T	N	46.22	862.48	-14	432.241	2	50.2	F145:54550	21	273	279	N
3	30	gi|20137750	L.FTDLC(+57.02)SLR.D	N	43.73	1010.49	-6.5	506.247	2	43.2	F142:52376	5	228	235	Y
3	30	gi|20137750	L.FLSYLYPR.E	N	40.17	1057.56	-13.6	529.78	2	51.01	F144:53660	2	288	295	N
3	30	gi|20137750	K.VVQEQSDQELQEALYGVK.R	Y	39.38	2062.02	-7.7	1032.01	2	54.23	F144:53743	1	142	159	N
3	30	gi|20137750	K.KVFEDLLK.T	N	38.85	990.575	-16.8	496.286	2	45.99	F141:51482	7	272	279	N
3	30	gi|20137750	K.FNFVPVK.L	N	37.39	849.475	-22.3	425.735	2	46.54	F144:53548	10	399	405	N
3	30	gi|20137750	L.VATPGHSPNIASGIK.E	N	31.69	1447.78	-5	483.598	3	38.47	F144:53284	2	246	260	N
3	30	gi|20137750	K.AFLDGVR.N	N	29.48	776.418	-15.7	389.21	2	41.59	F142:52306	16	167	173	N
3	30	gi|20137750	K.FFDLMK.V	N	28.98	799.394	-3.5	400.703	2	53.83	F138:48871	6	307	312	N
3	30	gi|20137750	I.YLLSSK.A	N	27.07	709.401	-9.6	355.704	2	44.54	F142:52427	2	412	417	N
3	30	gi|20137750	K.IASGC(+57.02)LDILVGISSVLKDFAK.F	N	26.64	2205.21	-38.1	736.048	3	68.47	F144:54118	1	91	111	Y
3	30	gi|20137750	F.IAM(+15.99)VVQR.I	N	24.04	831.464	-16.3	416.732	2	39.2	F144:53313	3	200	206	Y
3	30	gi|20137750	F.LSYLYPR.E	N	21.9	910.491	-19.9	456.244	2	42.66	F142:52352	2	289	295	N
3	30	gi|20137750	K.FFDLM(+15.99)K.V	N	21.73	815.389	-16.1	408.695	2	43.83	F142:52403	17	307	312	Y
3	30	gi|20137750	A.FLDGVR.N	N	16.79	705.381	-12.1	353.693	2	41.62	F142:52305	1	168	173	N
3	30	gi|20137750	V.PVYQGVR.F	N	15.93	817.445	181	818.6	1	56.82	F142:52854	1	192	198	N
3	30	gi|20137750	V.FEDLLK.T	N	15.87	763.412	-6.1	382.711	2	48.2	F142:52563	2	274	279	N
3	30	gi|20137750	I.AM(+15.99)VVQR.I	N	14.64	718.38	-13.6	360.192	2	39.24	F144:53312	3	201	206	Y
3	30	gi|20137750	S.YLYPR.E	N	13.04	710.375	-4.4	356.193	2	42.9	F142:52360	2	291	295	N
4	188	gi|37498690	K.AGVSEGQPGTFC(+57.02)DR.H	Y	88.24	1479.64	-67.1	740.778	2	38.82	F125:43652	11	95	108	Y
4	188	gi|37498690	K.YC(+57.02)HLFLC(+57.02)VHC(+57.02)LK.E	Y	81.84	1648.77	-66.3	825.336	2	50.54	F125:43914	2	61	72	Y
4	188	gi|37498690	A.PGYYSQEC(+57.02)NAHK.A	N	81.02	1452.61	-58.1	727.27	2	38.51	F125:43634	2	43	54	Y
4	188	gi|37498690	K.ENVAC(+57.02)TQNGQC(+57.02)C(+57.02)EGQC(+57.02)TYGR.C	Y	79.1	2390.91	-62.7	797.927	3	36.03	F125:43582	1	73	92	Y
4	188	gi|37498690	R.NVYVGAQVQK.A	Y	75.71	1104.59	-67.4	553.266	2	36.97	F125:43608	16	152	161	N
4	188	gi|37498690	L.APGYYSQEC(+57.02)NAHK.A	Y	72.69	1523.65	-62	762.783	2	38.52	F125:43638	1	42	54	Y
4	188	gi|37498690	R.M(+15.99)LAPGYYSQEC(+57.02)NAHK.A	Y	69.47	1783.77	-67	595.556	3	38.48	F125:43635	2	40	54	Y
4	188	gi|37498690	K.AGVSEGQPGTFC(+57.02)DRHEDC(+57.02)AGEGK.A	Y	58.99	2463.02	-66.3	616.721	4	36.88	F125:43597	2	95	117	Y
4	188	gi|37498690	Q.PGTFC(+57.02)DRHEDC(+57.02)AGEGK.A	Y	55.01	1834.74	-63.5	918.317	2	37	F125:43598	1	102	117	Y
4	188	gi|37498690	R.MLAPGYYSQEC(+57.02)NAHK.A	Y	46.08	1767.77	-63	590.227	3	41.34	F125:43699	1	40	54	Y
4	188	gi|37498690	V.SEGQPGTFC(+57.02)DRHEDC(+57.02)AGEGK.A	Y	46.02	2235.89	-61.6	746.258	3	36.93	F125:43599	1	98	117	Y
4	188	gi|37498690	K.YC(+57.02)HLFLC(+57.02).V	Y	30.8	1011.43	-59.1	506.693	2	51.46	F125:43933	1	61	67	Y
4	188	gi|37498690	H.ISIC(+57.02)KPPLAENM(+15.99)VC(+57.02)GPINFFR.N	Y	28.69	2478.22	-78.5	827.016	3	60.85	F125:44094	2	131	151	Y
4	188	gi|37498690	R.EPAINPHISIC(+57.02)KPPLAENM(+15.99)VC(+57.02)GPINFFR.N	Y	15.32	3236.59	-62.7	810.105	4	61.15	F126:44299	2	124	151	Y
4	188	gi|37498690	K.YC(+57.02)HLFLC(+57.02)VH.C	Y	14.98	1247.56	-56.4	416.836	3	50.12	F125:43902	1	61	69	Y
4	188	gi|37498690	K.YC(+57.02)HLF.L	Y	11.89	738.316	-55.8	370.145	2	46.4	F125:43826	1	61	65	Y
4	188	gi|37498690	K.KYC(+57.02)HLFLC(+57.02)VHC(+57.02)LK.E	Y	9.77	1776.86	-63.8	593.257	3	50.26	F125:43904	1	60	72	Y
4	188	gi|37498690	K.AGVSEGQPGTF.C	Y	6.1	1048.48	-48.7	525.223	2	41.5	F125:43701	1	95	105	N
4	189	gi|221111230	K.AGVSEGQPGTFC(+57.02)DR.H	Y	88.24	1479.64	-67.1	740.778	2	38.82	F125:43652	11	95	108	Y
4	189	gi|221111230	K.YC(+57.02)HLFLC(+57.02)VHC(+57.02)LK.E	Y	81.84	1648.77	-66.3	825.336	2	50.54	F125:43914	2	61	72	Y
4	189	gi|221111230	A.PGYYSQEC(+57.02)NAHK.A	N	81.02	1452.61	-58.1	727.27	2	38.51	F125:43634	2	43	54	Y
4	189	gi|221111230	K.ENVAC(+57.02)TQNGQC(+57.02)C(+57.02)EGQC(+57.02)TYGR.C	Y	79.1	2390.91	-62.7	797.927	3	36.03	F125:43582	1	73	92	Y
4	189	gi|221111230	R.NVYVGAQVQK.A	Y	75.71	1104.59	-67.4	553.266	2	36.97	F125:43608	16	152	161	N
4	189	gi|221111230	L.APGYYSQEC(+57.02)NAHK.A	Y	72.69	1523.65	-62	762.783	2	38.52	F125:43638	1	42	54	Y
4	189	gi|221111230	R.M(+15.99)LAPGYYSQEC(+57.02)NAHK.A	Y	69.47	1783.77	-67	595.556	3	38.48	F125:43635	2	40	54	Y
4	189	gi|221111230	K.AGVSEGQPGTFC(+57.02)DRHEDC(+57.02)AGEGK.A	Y	58.99	2463.02	-66.3	616.721	4	36.88	F125:43597	2	95	117	Y
4	189	gi|221111230	Q.PGTFC(+57.02)DRHEDC(+57.02)AGEGK.A	Y	55.01	1834.74	-63.5	918.317	2	37	F125:43598	1	102	117	Y
4	189	gi|221111230	R.MLAPGYYSQEC(+57.02)NAHK.A	Y	46.08	1767.77	-63	590.227	3	41.34	F125:43699	1	40	54	Y
4	189	gi|221111230	V.SEGQPGTFC(+57.02)DRHEDC(+57.02)AGEGK.A	Y	46.02	2235.89	-61.6	746.258	3	36.93	F125:43599	1	98	117	Y
4	189	gi|221111230	K.YC(+57.02)HLFLC(+57.02).V	Y	30.8	1011.43	-59.1	506.693	2	51.46	F125:43933	1	61	67	Y
4	189	gi|221111230	H.ISIC(+57.02)KPPLAENM(+15.99)VC(+57.02)GPINFFR.N	Y	28.69	2478.22	-78.5	827.016	3	60.85	F125:44094	2	131	151	Y
4	189	gi|221111230	R.EPAINPHISIC(+57.02)KPPLAENM(+15.99)VC(+57.02)GPINFFR.N	Y	15.32	3236.59	-62.7	810.105	4	61.15	F126:44299	2	124	151	Y
4	189	gi|221111230	K.YC(+57.02)HLFLC(+57.02)VH.C	Y	14.98	1247.56	-56.4	416.836	3	50.12	F125:43902	1	61	69	Y
4	189	gi|221111230	K.YC(+57.02)HLF.L	Y	11.89	738.316	-55.8	370.145	2	46.4	F125:43826	1	61	65	Y
4	189	gi|221111230	K.KYC(+57.02)HLFLC(+57.02)VHC(+57.02)LK.E	Y	9.77	1776.86	-63.8	593.257	3	50.26	F125:43904	1	60	72	Y
4	189	gi|221111230	K.AGVSEGQPGTF.C	Y	6.1	1048.48	-48.7	525.223	2	41.5	F125:43701	1	95	105	N
12	122	gi|221115495	K.PALDEHQTC(+57.02)GPYNQFR.T	Y	87.55	1931.86	-62.6	644.92	3	43.92	F125:43761	1	145	160	Y
12	122	gi|221115495	R.TVYIGGTVQPVC(+57.02)GPC(+57.02)K.Q	Y	83.17	1734.84	-87.4	868.353	2	45.6	F125:43809	6	161	176	Y
12	122	gi|221115495	K.YC(+57.02)HM(+15.99)FLC(+57.02)VDC(+57.02)LK.E	N	73.15	1660.69	-74	831.289	2	50.65	F125:43919	2	71	82	Y
12	122	gi|221115495	K.ENVAC(+57.02)TQNGQC(+57.02)C(+57.02)PGTEC(+57.02)TYGR.C	Y	60.53	2460.95	-71.3	821.266	3	37.65	F125:43617	1	83	103	Y
12	122	gi|221115495	R.EPAINPVISIC(+57.02)K.P	Y	54.07	1339.72	-55.5	670.828	2	50.08	F125:43903	1	133	144	Y
12	122	gi|221115495	I.NPVISIC(+57.02)KPALDEHQTC(+57.02)GPYNQFR.T	Y	43.17	2843.35	-60.6	948.732	3	54.39	F125:43996	1	137	160	Y
12	122	gi|221115495	K.YC(+57.02)HM(+15.99)FLC(+57.02)VD.C	N	42.73	1259.48	-59.7	630.708	2	48.47	F125:43864	1	71	79	Y
12	122	gi|221115495	R.EPAINPVISIC(+57.02)KPALDEHQTC(+57.02)GPYNQFR.T	Y	41.75	3253.56	-72.7	814.339	4	54.19	F125:43991	3	133	160	Y
12	122	gi|221115495	N.PVISIC(+57.02)KPALDEHQTC(+57.02)GPYNQFR.T	Y	40.17	2729.31	-70	910.712	3	54.55	F125:43998	1	138	160	Y
12	122	gi|221115495	V.YIGGTVQPVC(+57.02)GPC(+57.02)K.Q	Y	38.45	1534.73	-59	768.326	2	45.79	F125:43813	2	163	176	Y
12	122	gi|221115495	P.ALDEHQTC(+57.02)GPYNQFR.T	Y	34.55	1834.81	-35.8	918.377	2	43.87	F125:43758	1	146	160	Y
12	122	gi|221115495	K.M(+15.99)IAPGYYSQEC(+57.02)NVHKPC(+57.02)PD.P	Y	26.31	2280.96	-59.6	761.282	3	41.96	F125:43714	1	49	67	Y
12	122	gi|221115495	F.LC(+57.02)VDC(+57.02)LK.E	N	23.21	906.43	-57.6	454.196	2	41.77	F125:43711	1	76	82	Y
12	122	gi|221115495	Y.C(+57.02)HM(+15.99)FLC(+57.02)VDC(+57.02)LK.E	N	22.45	1497.62	-50.4	749.781	2	50.87	F125:43922	1	72	82	Y
12	122	gi|221115495	K.QVGIFGVHEI.C	Y	15.47	1097.59	-51.2	549.773	2	56.65	F125:44045	1	183	192	N
12	122	gi|221115495	Q.PVC(+57.02)GPC(+57.02)K.Q	Y	13.93	816.362	-50.8	409.168	2	45.75	F125:43810	1	170	176	Y
12	122	gi|221115495	K.YC(+57.02)HM(+15.99)FL.C	N	13.9	885.351	-56.1	443.658	2	45.64	F125:43808	1	71	76	Y
6	130	gi|156221795	R.VAPEEHPVLLTEAPLNPK.A	N	84.46	1953.06	-22.2	977.514	2	48.84	F139:49761	2	96	113	N
6	130	gi|156221795	R.GYSFTTTAER.E	N	70.67	1131.52	-11	566.761	2	41.44	F160:59299	12	197	206	N
6	130	gi|156221795	A.PEEHPVLLTEAPLNPK.A	N	67.85	1782.95	-31.9	892.455	2	48.72	F139:49752	1	98	113	N
6	130	gi|156221795	K.SYELPDGQVITIGNER.F	N	62.62	1789.88	-46.7	895.908	2	54.28	F139:49966	9	239	254	N
6	130	gi|156221795	K.QEYDESGPSIVHR.K	N	54.64	1515.7	-20.3	506.229	3	38.01	F139:49286	1	360	372	N
6	130	gi|156221795	R.TTGIVMDSGDGVTHTVPIYEGYALPHAIIR.L	N	50.61	3182.61	-53.6	796.616	4	58.72	F139:50094	1	148	177	N
6	130	gi|156221795	K.IWHHTFYNELR.V	N	49.25	1514.74	-18.6	505.912	3	43.79	F139:49538	1	85	95	N
6	130	gi|156221795	R.AVFPSIVGRPR.H	N	43.54	1197.7	-21.1	400.231	3	45.82	F139:49619	1	29	39	N
6	130	gi|156221795	V.FPSIVGRPR.H	N	32.87	1027.59	-23.6	514.791	2	45.72	F139:49618	1	31	39	N
6	130	gi|156221795	R.DLTDYLM(+15.99)K.I	N	31.67	1013.47	-49.1	507.719	2	48.76	F133:45610	9	184	191	Y
6	130	gi|156221795	K.IIAPPER.K	N	23.67	794.465	-48.2	398.221	2	36.73	F134:45945	1	329	335	N
6	130	gi|156221795	R.DLTDYLMK.I	N	20.59	997.479	-21.4	499.736	2	52.19	F139:49883	1	184	191	N
6	130	gi|156221795	Y.ALPHAIIR.L	N	20.18	889.55	-9.3	445.778	2	41.36	F157:59042	1	170	177	N
6	130	gi|156221795	F.PSIVGRPR.H	N	14.64	880.524	-30.5	441.256	2	45.65	F139:49615	1	32	39	N
6	130	gi|156221795	M(+15.99)DDDVAALVIDNGSGM(+15.99)C(+57.02)KAGFAGDDA.P	Y	9.77	2646.09	38.4	883.071	3	64.05	F138:49123	1	1	26	Y
6	131	gi|156388857	R.VAPEEHPVLLTEAPLNPK.A	N	84.46	1953.06	-22.2	977.514	2	48.84	F139:49761	2	96	113	N
6	131	gi|156388857	R.GYSFTTTAER.E	N	70.67	1131.52	-11	566.761	2	41.44	F160:59299	12	197	206	N
6	131	gi|156388857	A.PEEHPVLLTEAPLNPK.A	N	67.85	1782.95	-31.9	892.455	2	48.72	F139:49752	1	98	113	N
6	131	gi|156388857	K.SYELPDGQVITIGNER.F	N	62.62	1789.88	-46.7	895.908	2	54.28	F139:49966	9	239	254	N
6	131	gi|156388857	K.QEYDESGPSIVHR.K	N	54.64	1515.7	-20.3	506.229	3	38.01	F139:49286	1	360	372	N
6	131	gi|156388857	R.TTGIVMDSGDGVTHTVPIYEGYALPHAIIR.L	N	50.61	3182.61	-53.6	796.616	4	58.72	F139:50094	1	148	177	N
6	131	gi|156388857	K.IWHHTFYNELR.V	N	49.25	1514.74	-18.6	505.912	3	43.79	F139:49538	1	85	95	N
6	131	gi|156388857	R.AVFPSIVGRPR.H	N	43.54	1197.7	-21.1	400.231	3	45.82	F139:49619	1	29	39	N
6	131	gi|156388857	V.FPSIVGRPR.H	N	32.87	1027.59	-23.6	514.791	2	45.72	F139:49618	1	31	39	N
6	131	gi|156388857	R.DLTDYLM(+15.99)K.I	N	31.67	1013.47	-49.1	507.719	2	48.76	F133:45610	9	184	191	Y
6	131	gi|156388857	K.IIAPPER.K	N	23.67	794.465	-48.2	398.221	2	36.73	F134:45945	1	329	335	N
6	131	gi|156388857	R.DLTDYLMK.I	N	20.59	997.479	-21.4	499.736	2	52.19	F139:49883	1	184	191	N
6	131	gi|156388857	Y.ALPHAIIR.L	N	20.18	889.55	-9.3	445.778	2	41.36	F157:59042	1	170	177	N
6	131	gi|156388857	F.PSIVGRPR.H	N	14.64	880.524	-30.5	441.256	2	45.65	F139:49615	1	32	39	N
6	131	gi|156388857	M(+15.99)DDDVAALVIDNGSGM(+15.99)C(+57.02)KAGFAGDDA.P	Y	9.77	2646.09	38.4	883.071	3	64.05	F138:49123	1	1	26	Y
6	123	gi|156375400	R.VAPEEHPVLLTEAPLNPK.A	N	84.46	1953.06	-22.2	977.514	2	48.84	F139:49761	2	96	113	N
6	123	gi|156375400	R.GYSFTTTAER.E	N	70.67	1131.52	-11	566.761	2	41.44	F160:59299	12	197	206	N
6	123	gi|156375400	A.PEEHPVLLTEAPLNPK.A	N	67.85	1782.95	-31.9	892.455	2	48.72	F139:49752	1	98	113	N
6	123	gi|156375400	K.SYELPDGQVITIGNER.F	N	62.62	1789.88	-46.7	895.908	2	54.28	F139:49966	9	239	254	N
6	123	gi|156375400	K.QEYDESGPSIVHR.K	N	54.64	1515.7	-20.3	506.229	3	38.01	F139:49286	1	360	372	N
6	123	gi|156375400	R.TTGIVMDSGDGVTHTVPIYEGYALPHAILR.L	N	50.61	3182.61	-53.6	796.616	4	58.72	F139:50094	1	148	177	N
6	123	gi|156375400	K.IWHHTFYNELR.V	N	49.25	1514.74	-18.6	505.912	3	43.79	F139:49538	1	85	95	N
6	123	gi|156375400	R.AVFPSIVGRPR.H	N	43.54	1197.7	-21.1	400.231	3	45.82	F139:49619	1	29	39	N
6	123	gi|156375400	V.FPSIVGRPR.H	N	32.87	1027.59	-23.6	514.791	2	45.72	F139:49618	1	31	39	N
6	123	gi|156375400	R.DLTDYLM(+15.99)K.I	N	31.67	1013.47	-49.1	507.719	2	48.76	F133:45610	9	184	191	Y
6	123	gi|156375400	K.IIAPPER.K	N	23.67	794.465	-48.2	398.221	2	36.73	F134:45945	1	329	335	N
6	123	gi|156375400	R.DLTDYLMK.I	N	20.59	997.479	-21.4	499.736	2	52.19	F139:49883	1	184	191	N
6	123	gi|156375400	Y.ALPHAILR.L	N	20.18	889.55	-9.3	445.778	2	41.36	F157:59042	1	170	177	N
6	123	gi|156375400	F.PSIVGRPR.H	N	14.64	880.524	-30.5	441.256	2	45.65	F139:49615	1	32	39	N
6	128	gi|156395354	R.VAPEEHPVLLTEAPLNPK.A	N	84.46	1953.06	-22.2	977.514	2	48.84	F139:49761	2	96	113	N
6	128	gi|156395354	R.GYSFTTTAER.E	N	70.67	1131.52	-11	566.761	2	41.44	F160:59299	12	197	206	N
6	128	gi|156395354	A.PEEHPVLLTEAPLNPK.A	N	67.85	1782.95	-31.9	892.455	2	48.72	F139:49752	1	98	113	N
6	128	gi|156395354	K.SYELPDGQVITIGNER.F	N	62.62	1789.88	-46.7	895.908	2	54.28	F139:49966	9	239	254	N
6	128	gi|156395354	K.QEYDESGPSIVHR.K	N	54.64	1515.7	-20.3	506.229	3	38.01	F139:49286	1	360	372	N
6	128	gi|156395354	R.TTGIVMDSGDGVTHTVPIYEGYALPHAILR.L	N	50.61	3182.61	-53.6	796.616	4	58.72	F139:50094	1	148	177	N
6	128	gi|156395354	K.IWHHTFYNELR.V	N	49.25	1514.74	-18.6	505.912	3	43.79	F139:49538	1	85	95	N
6	128	gi|156395354	R.AVFPSIVGRPR.H	N	43.54	1197.7	-21.1	400.231	3	45.82	F139:49619	1	29	39	N
6	128	gi|156395354	V.FPSIVGRPR.H	N	32.87	1027.59	-23.6	514.791	2	45.72	F139:49618	1	31	39	N
6	128	gi|156395354	R.DLTDYLM(+15.99)K.I	N	31.67	1013.47	-49.1	507.719	2	48.76	F133:45610	9	184	191	Y
6	128	gi|156395354	K.IIAPPER.K	N	23.67	794.465	-48.2	398.221	2	36.73	F134:45945	1	329	335	N
6	128	gi|156395354	R.DLTDYLMK.I	N	20.59	997.479	-21.4	499.736	2	52.19	F139:49883	1	184	191	N
6	128	gi|156395354	Y.ALPHAILR.L	N	20.18	889.55	-9.3	445.778	2	41.36	F157:59042	1	170	177	N
6	128	gi|156395354	F.PSIVGRPR.H	N	14.64	880.524	-30.5	441.256	2	45.65	F139:49615	1	32	39	N
6	129	gi|156224185	R.VAPEEHPVLLTEAPLNPK.A	N	84.46	1953.06	-22.2	977.514	2	48.84	F139:49761	2	96	113	N
6	129	gi|156224185	R.GYSFTTTAER.E	N	70.67	1131.52	-11	566.761	2	41.44	F160:59299	12	197	206	N
6	129	gi|156224185	A.PEEHPVLLTEAPLNPK.A	N	67.85	1782.95	-31.9	892.455	2	48.72	F139:49752	1	98	113	N
6	129	gi|156224185	K.SYELPDGQVITIGNER.F	N	62.62	1789.88	-46.7	895.908	2	54.28	F139:49966	9	239	254	N
6	129	gi|156224185	K.QEYDESGPSIVHR.K	N	54.64	1515.7	-20.3	506.229	3	38.01	F139:49286	1	360	372	N
6	129	gi|156224185	R.TTGIVMDSGDGVTHTVPIYEGYALPHAILR.L	N	50.61	3182.61	-53.6	796.616	4	58.72	F139:50094	1	148	177	N
6	129	gi|156224185	K.IWHHTFYNELR.V	N	49.25	1514.74	-18.6	505.912	3	43.79	F139:49538	1	85	95	N
6	129	gi|156224185	R.AVFPSIVGRPR.H	N	43.54	1197.7	-21.1	400.231	3	45.82	F139:49619	1	29	39	N
6	129	gi|156224185	V.FPSIVGRPR.H	N	32.87	1027.59	-23.6	514.791	2	45.72	F139:49618	1	31	39	N
6	129	gi|156224185	R.DLTDYLM(+15.99)K.I	N	31.67	1013.47	-49.1	507.719	2	48.76	F133:45610	9	184	191	Y
6	129	gi|156224185	K.IIAPPER.K	N	23.67	794.465	-48.2	398.221	2	36.73	F134:45945	1	329	335	N
6	129	gi|156224185	R.DLTDYLMK.I	N	20.59	997.479	-21.4	499.736	2	52.19	F139:49883	1	184	191	N
6	129	gi|156224185	Y.ALPHAILR.L	N	20.18	889.55	-9.3	445.778	2	41.36	F157:59042	1	170	177	N
6	129	gi|156224185	F.PSIVGRPR.H	N	14.64	880.524	-30.5	441.256	2	45.65	F139:49615	1	32	39	N
6	124	gi|156217082	R.VAPEEHPVLLTEAPLNPK.A	N	84.46	1953.06	-22.2	977.514	2	48.84	F139:49761	2	96	113	N
6	124	gi|156217082	R.GYSFTTTAER.E	N	70.67	1131.52	-11	566.761	2	41.44	F160:59299	12	197	206	N
6	124	gi|156217082	A.PEEHPVLLTEAPLNPK.A	N	67.85	1782.95	-31.9	892.455	2	48.72	F139:49752	1	98	113	N
6	124	gi|156217082	K.SYELPDGQVITIGNER.F	N	62.62	1789.88	-46.7	895.908	2	54.28	F139:49966	9	239	254	N
6	124	gi|156217082	K.QEYDESGPSIVHR.K	N	54.64	1515.7	-20.3	506.229	3	38.01	F139:49286	1	360	372	N
6	124	gi|156217082	R.TTGIVMDSGDGVTHTVPIYEGYALPHAILR.L	N	50.61	3182.61	-53.6	796.616	4	58.72	F139:50094	1	148	177	N
6	124	gi|156217082	K.IWHHTFYNELR.V	N	49.25	1514.74	-18.6	505.912	3	43.79	F139:49538	1	85	95	N
6	124	gi|156217082	R.AVFPSIVGRPR.H	N	43.54	1197.7	-21.1	400.231	3	45.82	F139:49619	1	29	39	N
6	124	gi|156217082	V.FPSIVGRPR.H	N	32.87	1027.59	-23.6	514.791	2	45.72	F139:49618	1	31	39	N
6	124	gi|156217082	R.DLTDYLM(+15.99)K.I	N	31.67	1013.47	-49.1	507.719	2	48.76	F133:45610	9	184	191	Y
6	124	gi|156217082	K.IIAPPER.K	N	23.67	794.465	-48.2	398.221	2	36.73	F134:45945	1	329	335	N
6	124	gi|156217082	R.DLTDYLMK.I	N	20.59	997.479	-21.4	499.736	2	52.19	F139:49883	1	184	191	N
6	124	gi|156217082	Y.ALPHAILR.L	N	20.18	889.55	-9.3	445.778	2	41.36	F157:59042	1	170	177	N
6	124	gi|156217082	F.PSIVGRPR.H	N	14.64	880.524	-30.5	441.256	2	45.65	F139:49615	1	32	39	N
6	125	gi|156217607	R.VAPEEHPVLLTEAPLNPK.A	N	84.46	1953.06	-22.2	977.514	2	48.84	F139:49761	2	97	114	N
6	125	gi|156217607	R.GYSFTTTAER.E	N	70.67	1131.52	-11	566.761	2	41.44	F160:59299	12	198	207	N
6	125	gi|156217607	A.PEEHPVLLTEAPLNPK.A	N	67.85	1782.95	-31.9	892.455	2	48.72	F139:49752	1	99	114	N
6	125	gi|156217607	K.SYELPDGQVITIGNER.F	N	62.62	1789.88	-46.7	895.908	2	54.28	F139:49966	9	240	255	N
6	125	gi|156217607	K.QEYDESGPSIVHR.K	N	54.64	1515.7	-20.3	506.229	3	38.01	F139:49286	1	361	373	N
6	125	gi|156217607	R.TTGIVMDSGDGVTHTVPIYEGYALPHAILR.L	N	50.61	3182.61	-53.6	796.616	4	58.72	F139:50094	1	149	178	N
6	125	gi|156217607	K.IWHHTFYNELR.V	N	49.25	1514.74	-18.6	505.912	3	43.79	F139:49538	1	86	96	N
6	125	gi|156217607	R.AVFPSIVGRPR.H	N	43.54	1197.7	-21.1	400.231	3	45.82	F139:49619	1	30	40	N
6	125	gi|156217607	V.FPSIVGRPR.H	N	32.87	1027.59	-23.6	514.791	2	45.72	F139:49618	1	32	40	N
6	125	gi|156217607	R.DLTDYLM(+15.99)K.I	N	31.67	1013.47	-49.1	507.719	2	48.76	F133:45610	9	185	192	Y
6	125	gi|156217607	K.IIAPPER.K	N	23.67	794.465	-48.2	398.221	2	36.73	F134:45945	1	330	336	N
6	125	gi|156217607	R.DLTDYLMK.I	N	20.59	997.479	-21.4	499.736	2	52.19	F139:49883	1	185	192	N
6	125	gi|156217607	Y.ALPHAILR.L	N	20.18	889.55	-9.3	445.778	2	41.36	F157:59042	1	171	178	N
6	125	gi|156217607	F.PSIVGRPR.H	N	14.64	880.524	-30.5	441.256	2	45.65	F139:49615	1	33	40	N
6	126	gi|156376874	R.VAPEEHPVLLTEAPLNPK.A	N	84.46	1953.06	-22.2	977.514	2	48.84	F139:49761	2	97	114	N
6	126	gi|156376874	R.GYSFTTTAER.E	N	70.67	1131.52	-11	566.761	2	41.44	F160:59299	12	198	207	N
6	126	gi|156376874	A.PEEHPVLLTEAPLNPK.A	N	67.85	1782.95	-31.9	892.455	2	48.72	F139:49752	1	99	114	N
6	126	gi|156376874	K.SYELPDGQVITIGNER.F	N	62.62	1789.88	-46.7	895.908	2	54.28	F139:49966	9	240	255	N
6	126	gi|156376874	K.QEYDESGPSIVHR.K	N	54.64	1515.7	-20.3	506.229	3	38.01	F139:49286	1	361	373	N
6	126	gi|156376874	R.TTGIVMDSGDGVTHTVPIYEGYALPHAILR.L	N	50.61	3182.61	-53.6	796.616	4	58.72	F139:50094	1	149	178	N
6	126	gi|156376874	K.IWHHTFYNELR.V	N	49.25	1514.74	-18.6	505.912	3	43.79	F139:49538	1	86	96	N
6	126	gi|156376874	R.AVFPSIVGRPR.H	N	43.54	1197.7	-21.1	400.231	3	45.82	F139:49619	1	30	40	N
6	126	gi|156376874	V.FPSIVGRPR.H	N	32.87	1027.59	-23.6	514.791	2	45.72	F139:49618	1	32	40	N
6	126	gi|156376874	R.DLTDYLM(+15.99)K.I	N	31.67	1013.47	-49.1	507.719	2	48.76	F133:45610	9	185	192	Y
6	126	gi|156376874	K.IIAPPER.K	N	23.67	794.465	-48.2	398.221	2	36.73	F134:45945	1	330	336	N
6	126	gi|156376874	R.DLTDYLMK.I	N	20.59	997.479	-21.4	499.736	2	52.19	F139:49883	1	185	192	N
6	126	gi|156376874	Y.ALPHAILR.L	N	20.18	889.55	-9.3	445.778	2	41.36	F157:59042	1	171	178	N
6	126	gi|156376874	F.PSIVGRPR.H	N	14.64	880.524	-30.5	441.256	2	45.65	F139:49615	1	33	40	N
7	120	gi|303306184	R.VAPEEHPVLLTEAPLNPK.A	N	84.46	1953.06	-22.2	977.514	2	48.84	F139:49761	2	97	114	N
7	120	gi|303306184	R.GYSFTTTAER.E	N	70.67	1131.52	-11	566.761	2	41.44	F160:59299	12	198	207	N
7	120	gi|303306184	A.PEEHPVLLTEAPLNPK.A	N	67.85	1782.95	-31.9	892.455	2	48.72	F139:49752	1	99	114	N
7	120	gi|303306184	K.SYELPDGQVITIGNER.F	N	62.62	1789.88	-46.7	895.908	2	54.28	F139:49966	9	240	255	N
7	120	gi|303306184	K.QEYDESGPSIVHR.K	N	54.64	1515.7	-20.3	506.229	3	38.01	F139:49286	1	361	373	N
7	120	gi|303306184	K.IWHHTFYNELR.V	N	49.25	1514.74	-18.6	505.912	3	43.79	F139:49538	1	86	96	N
7	120	gi|303306184	R.AVFPSIVGRPR.H	N	43.54	1197.7	-21.1	400.231	3	45.82	F139:49619	1	30	40	N
7	120	gi|303306184	V.FPSIVGRPR.H	N	32.87	1027.59	-23.6	514.791	2	45.72	F139:49618	1	32	40	N
7	120	gi|303306184	R.DLTDYLM(+15.99)K.I	N	31.67	1013.47	-49.1	507.719	2	48.76	F133:45610	9	185	192	Y
7	120	gi|303306184	K.IIAPPER.K	N	23.67	794.465	-48.2	398.221	2	36.73	F134:45945	1	330	336	N
7	120	gi|303306184	R.DLTDYLMK.I	N	20.59	997.479	-21.4	499.736	2	52.19	F139:49883	1	185	192	N
7	120	gi|303306184	Y.ALPHAILR.L	N	20.18	889.55	-9.3	445.778	2	41.36	F157:59042	1	171	178	N
7	120	gi|303306184	K.EITALAPPTMK.I	Y	17.89	1170.63	26.8	586.339	2	69.99	F126:44346	1	317	327	N
7	120	gi|303306184	F.PSIVGRPR.H	N	14.64	880.524	-30.5	441.256	2	45.65	F139:49615	1	33	40	N
5	72	gi|26522784	R.VAPEEHPVLLTEAPLNPK.A	N	84.46	1953.06	-22.2	977.514	2	48.84	F139:49761	2	97	114	N
5	72	gi|26522784	R.GYSFTTTAER.E	N	70.67	1131.52	-11	566.761	2	41.44	F160:59299	12	198	207	N
5	72	gi|26522784	A.PEEHPVLLTEAPLNPK.A	N	67.85	1782.95	-31.9	892.455	2	48.72	F139:49752	1	99	114	N
5	72	gi|26522784	K.SYELPDGQVITIGNER.F	N	62.62	1789.88	-46.7	895.908	2	54.28	F139:49966	9	240	255	N
5	72	gi|26522784	K.EIAALAPPTM(+15.99)K.I	Y	49.85	1156.62	6.6	579.319	2	42.85	F157:59070	5	317	327	Y
5	72	gi|26522784	K.IWHHTFYNELR.V	N	49.25	1514.74	-18.6	505.912	3	43.79	F139:49538	1	86	96	N
5	72	gi|26522784	R.AVFPSIVGRPR.H	N	43.54	1197.7	-21.1	400.231	3	45.82	F139:49619	1	30	40	N
5	72	gi|26522784	V.FPSIVGRPR.H	N	32.87	1027.59	-23.6	514.791	2	45.72	F139:49618	1	32	40	N
5	72	gi|26522784	R.DLTDYLM(+15.99)K.I	N	31.67	1013.47	-49.1	507.719	2	48.76	F133:45610	9	185	192	Y
5	72	gi|26522784	K.IIAPPER.K	N	23.67	794.465	-48.2	398.221	2	36.73	F134:45945	1	330	336	N
5	72	gi|26522784	R.DLTDYLMK.I	N	20.59	997.479	-21.4	499.736	2	52.19	F139:49883	1	185	192	N
5	72	gi|26522784	Y.ALPHAILR.L	N	20.18	889.55	-9.3	445.778	2	41.36	F157:59042	1	171	178	N
5	72	gi|26522784	F.PSIVGRPR.H	N	14.64	880.524	-30.5	441.256	2	45.65	F139:49615	1	33	40	N
8	289	gi|221118656	V.VFRPPIIYHPPPEIYHR.A	Y	79.14	2130.15	-6.5	533.542	4	54.12	F140:50822	4	1770	1786	N
8	289	gi|221118656	R.VVVFRPPIIYHPPPEIYHR.A	Y	77.91	2328.29	-11.6	777.095	3	53.6	F141:51672	7	1768	1786	N
8	289	gi|221118656	R.RPPIIYHQPPVIVHR.P	Y	68.78	1821.05	-17.9	456.262	4	44	F136:47331	8	1893	1907	N
8	289	gi|221118656	R.PAVVYHQPPLIFHQPPPAVSQPILK.S	Y	66.15	2772.55	-12.8	694.135	4	55.62	F138:48939	7	1908	1932	N
8	289	gi|221118656	V.VVFRPPIIYHPPPEIYHR.A	Y	55.41	2229.22	-7.7	558.308	4	54.51	F140:50836	4	1769	1786	N
8	289	gi|221118656	R.RPPIIYHQPPVIVHRPAVVY.H	Y	44.64	2350.34	-12.1	784.445	3	49.37	F138:48755	1	1893	1912	N
8	289	gi|221118656	H.PPPEIYHR.A	Y	44.18	1007.52	-17.9	504.758	2	55.88	F137:48202	2	1779	1786	N
8	289	gi|221118656	Y.HQPPLIFHQPPPAVSQPILK.S	Y	31.91	2243.26	-7.5	748.754	3	51.56	F140:50754	6	1913	1932	N
8	289	gi|221118656	P.PPEIYHR.A	Y	30.44	910.466	-8.4	456.236	2	54.42	F140:50838	2	1780	1786	N
8	289	gi|221118656	K.RPPVIYHPPPEIY.H	Y	13.65	1576.84	-12.8	789.417	2	49.48	F138:48757	2	1865	1877	N
8	289	gi|221118656	Y.HRPPIIVHRPPLVIR.R	Y	12.46	1799.12	-15.1	450.779	4	44.02	F138:48593	1	1878	1892	N
8	289	gi|221118656	K.RPPVIYHPPPEIYHRPPIIVHRPPLVIR.R	Y	12.32	3357.95	-22	840.475	4	48.91	F139:49759	1	1865	1892	N
8	289	gi|221118656	N.NQIGM(+15.99)GPSESSYASQSGSDDAFGR.N	Y	11.85	2463.02	-18.7	822	3	50.41	F145:54555	1	2084	2107	Y
8	289	gi|221118656	R.RPPIIYHQPPVIVHRPAVVYHQ.P	Y	11.82	2615.46	97.3	654.936	4	54.97	F137:48182	1	1893	1914	N
8	289	gi|221118656	V.HPVVHHHR.I	Y	8.87	1017.54	8.8	509.78	2	43.8	F138:48588	1	479	486	N
8	289	gi|221118656	I.HRPDIVIHR.A	Y	8.37	1141.65	-33.2	571.812	2	46.71	F145:54422	1	437	445	N
8	289	gi|221118656	R.SFSESSSSEQQ.A	Y	6.07	1201.47	-245.2	401.4	3	38.63	F142:52182	1	762	772	N
8	289	gi|221118656	K.QEIVANESK.R	Y	5.48	1016.51	-36.3	509.246	2	43.63	F141:51427	1	2147	2155	N
9	250	gi|82862316	R.VAPEEHPVLLTEAPLNPK.A	N	84.46	1953.06	-22.2	977.514	2	48.84	F139:49761	2	15	32	N
9	250	gi|82862316	R.GYSFTTTAER.E	N	70.67	1131.52	-11	566.761	2	41.44	F160:59299	12	116	125	N
9	250	gi|82862316	A.PEEHPVLLTEAPLNPK.A	N	67.85	1782.95	-31.9	892.455	2	48.72	F139:49752	1	17	32	N
9	250	gi|82862316	K.SYELPDGQVITIGNER.F	N	62.62	1789.88	-46.7	895.908	2	54.28	F139:49966	9	158	173	N
9	250	gi|82862316	R.TTGIVMDSGDGVTHTVPIYEGYALPHAIIR.L	N	50.61	3182.61	-53.6	796.616	4	58.72	F139:50094	1	67	96	N
9	250	gi|82862316	K.IWHHTFYNELR.V	N	49.25	1514.74	-18.6	505.912	3	43.79	F139:49538	1	4	14	N
9	250	gi|82862316	Y.ANTVLSGGTTMYPGIADR.M	N	41.26	1822.89	-29	912.425	2	49.14	F139:49770	1	214	231	N
9	250	gi|82862316	R.DLTDYLM(+15.99)K.I	N	31.67	1013.47	-49.1	507.719	2	48.76	F133:45610	9	103	110	Y
9	250	gi|82862316	R.DLTDYLMK.I	N	20.59	997.479	-21.4	499.736	2	52.19	F139:49883	1	103	110	N
9	250	gi|82862316	Y.ALPHAIIR.L	N	20.18	889.55	-9.3	445.778	2	41.36	F157:59042	1	89	96	N
9	250	gi|82862316	R.KDLYANTVLSGGT.T	N	9.95	1337.68	-34.9	669.825	2	39.17	F139:49345	1	210	222	N
19	288	gi|308210736	K.C(+57.02)EEDTAWLR.C	N	72.08	1178.5	-12	590.251	2	45.88	F152:57831	5	152	160	Y
19	288	gi|308210736	K.DAC(+57.02)EGTTMC(+57.02)EVR.C	Y	64	1427.55	-26.3	714.763	2	37.88	F149:56122	1	207	218	Y
19	288	gi|308210736	K.YC(+57.02)PTTPLFLTK.V	Y	63.65	1339.68	-35.4	670.826	2	54.48	F149:56529	7	194	204	Y
19	288	gi|308210736	K.HISIISAFWGR.R	N	58.89	1285.69	-26.5	643.837	2	61.27	F149:56678	1	166	176	N
19	288	gi|308210736	K.VKDAC(+57.02)EGTTMC(+57.02)EVR.C	Y	43.83	1654.71	-26.6	552.563	3	37.05	F149:56110	1	205	218	Y
25	486	gi|219233028	K.FFFHDQSC(+57.02)LDVYK.Y	Y	92.45	1704.76	-3.6	853.385	2	54.63	F148:55982	6	191	203	Y
25	486	gi|219233028	K.C(+57.02)EEDTAWLR.C	N	72.08	1178.5	-12	590.251	2	45.88	F152:57831	5	121	129	Y
25	486	gi|219233028	K.HISIISAFWGR.R	N	58.89	1285.69	-26.5	643.837	2	61.27	F149:56678	1	135	145	N
25	486	gi|219233028	F.FFHDQSC(+57.02)LDVYK.Y	Y	6.19	1557.69	-40.2	779.822	2	55.05	F150:57092	1	192	203	Y
11	242	gi|162125697	R.GYSFTTTAER.E	N	70.67	1131.52	-11	566.761	2	41.44	F160:59299	12	69	78	N
11	242	gi|162125697	K.SYELPDGQVITIGNER.F	N	62.62	1789.88	-46.7	895.908	2	54.28	F139:49966	9	111	126	N
11	242	gi|162125697	K.EITALAPSTMK.I	N	59.04	1160.61	-23.4	581.299	2	42.83	F139:49504	1	188	198	N
11	242	gi|162125697	Y.ANTVLSGGTTMYPGIADR.M	N	41.26	1822.89	-29	912.425	2	49.14	F139:49770	1	167	184	N
11	242	gi|162125697	R.DLTDYLM(+15.99)K.I	N	31.67	1013.47	-49.1	507.719	2	48.76	F133:45610	9	56	63	Y
11	242	gi|162125697	K.IIAPPER.K	N	23.67	794.465	-48.2	398.221	2	36.73	F134:45945	1	201	207	N
11	242	gi|162125697	R.DLTDYLMK.I	N	20.59	997.479	-21.4	499.736	2	52.19	F139:49883	1	56	63	N
11	242	gi|162125697	Y.ALPHAILR.L	N	20.18	889.55	-9.3	445.778	2	41.36	F157:59042	1	42	49	N
10	265	gi|162044785	R.GYSFTTTAER.E	N	70.67	1131.52	-11	566.761	2	41.44	F160:59299	12	58	67	N
10	265	gi|162044785	K.SYELPDGQVITIGNER.F	N	62.62	1789.88	-46.7	895.908	2	54.28	F139:49966	9	100	115	N
10	265	gi|162044785	R.TTGIVMDSGDGVTHTVPIYEGYALPHAIIR.L	N	50.61	3182.61	-53.6	796.616	4	58.72	F139:50094	1	9	38	N
10	265	gi|162044785	Y.ANTVLSGGTTMYPGIADR.M	N	41.26	1822.89	-29	912.425	2	49.14	F139:49770	1	156	173	N
10	265	gi|162044785	R.DLTDYLM(+15.99)K.I	N	31.67	1013.47	-49.1	507.719	2	48.76	F133:45610	9	45	52	Y
10	265	gi|162044785	K.IIAPPER.K	N	23.67	794.465	-48.2	398.221	2	36.73	F134:45945	1	190	196	N
10	265	gi|162044785	R.DLTDYLMK.I	N	20.59	997.479	-21.4	499.736	2	52.19	F139:49883	1	45	52	N
10	265	gi|162044785	Y.ALPHAIIR.L	N	20.18	889.55	-9.3	445.778	2	41.36	F157:59042	1	31	38	N
10	265	gi|162044785	R.KDLYANTVLSGGT.T	N	9.95	1337.68	-34.9	669.825	2	39.17	F139:49345	1	152	164	N
10	267	gi|162047243	R.GYSFTTTAER.E	N	70.67	1131.52	-11	566.761	2	41.44	F160:59299	12	79	88	N
10	267	gi|162047243	K.SYELPDGQVITIGNER.F	N	62.62	1789.88	-46.7	895.908	2	54.28	F139:49966	9	121	136	N
10	267	gi|162047243	R.TTGIVMDSGDGVTHTVPIYEGYALPHAIIR.L	N	50.61	3182.61	-53.6	796.616	4	58.72	F139:50094	1	30	59	N
10	267	gi|162047243	Y.ANTVLSGGTTMYPGIADR.M	N	41.26	1822.89	-29	912.425	2	49.14	F139:49770	1	177	194	N
10	267	gi|162047243	R.DLTDYLM(+15.99)K.I	N	31.67	1013.47	-49.1	507.719	2	48.76	F133:45610	9	66	73	Y
10	267	gi|162047243	K.IIAPPER.K	N	23.67	794.465	-48.2	398.221	2	36.73	F134:45945	1	211	217	N
10	267	gi|162047243	R.DLTDYLMK.I	N	20.59	997.479	-21.4	499.736	2	52.19	F139:49883	1	66	73	N
10	267	gi|162047243	Y.ALPHAIIR.L	N	20.18	889.55	-9.3	445.778	2	41.36	F157:59042	1	52	59	N
10	267	gi|162047243	R.KDLYANTVLSGGT.T	N	9.95	1337.68	-34.9	669.825	2	39.17	F139:49345	1	173	185	N
35	325	gi|156229092	S.PGYYSQEC(+57.02)NAHK.T	N	81.02	1452.61	-58.1	727.27	2	38.51	F125:43634	2	5	16	Y
35	325	gi|156229092	K.YC(+57.02)HM(+15.99)FLC(+57.02)VDC(+57.02)LK.E	N	73.15	1660.69	-74	831.289	2	50.65	F125:43919	2	24	35	Y
35	325	gi|156229092	K.YC(+57.02)HM(+15.99)FLC(+57.02)VD.C	N	42.73	1259.48	-59.7	630.708	2	48.47	F125:43864	1	24	32	Y
35	325	gi|156229092	F.LC(+57.02)VDC(+57.02)LK.E	N	23.21	906.43	-57.6	454.196	2	41.77	F125:43711	1	29	35	Y
35	325	gi|156229092	Y.C(+57.02)HM(+15.99)FLC(+57.02)VDC(+57.02)LK.E	N	22.45	1497.62	-50.4	749.781	2	50.87	F125:43922	1	25	35	Y
35	325	gi|156229092	K.YC(+57.02)HM(+15.99)FL.C	N	13.9	885.351	-56.1	443.658	2	45.64	F125:43808	1	24	29	Y
35	326	gi|156408614	S.PGYYSQEC(+57.02)NAHK.T	N	81.02	1452.61	-58.1	727.27	2	38.51	F125:43634	2	5	16	Y
35	326	gi|156408614	K.YC(+57.02)HM(+15.99)FLC(+57.02)VDC(+57.02)LK.E	N	73.15	1660.69	-74	831.289	2	50.65	F125:43919	2	24	35	Y
35	326	gi|156408614	K.YC(+57.02)HM(+15.99)FLC(+57.02)VD.C	N	42.73	1259.48	-59.7	630.708	2	48.47	F125:43864	1	24	32	Y
35	326	gi|156408614	F.LC(+57.02)VDC(+57.02)LK.E	N	23.21	906.43	-57.6	454.196	2	41.77	F125:43711	1	29	35	Y
35	326	gi|156408614	Y.C(+57.02)HM(+15.99)FLC(+57.02)VDC(+57.02)LK.E	N	22.45	1497.62	-50.4	749.781	2	50.87	F125:43922	1	25	35	Y
35	326	gi|156408614	K.YC(+57.02)HM(+15.99)FL.C	N	13.9	885.351	-56.1	443.658	2	45.64	F125:43808	1	24	29	Y
21	273	gi|221123368	N.TYANLGSLSGLNLR.R	Y	80.7	1477.79	-23.1	739.885	2	56.68	F137:48229	6	1295	1308	N
21	273	gi|221123368	E.DVGLAVVGGSISK.G	Y	71.25	1200.67	-24.8	601.328	2	48.81	F137:48033	3	1319	1331	N
21	273	gi|221123368	K.LTNIVLWELSANDM(+15.99)R.R	Y	34.67	1789.9	-13.1	895.947	2	62.32	F137:48343	1	1395	1409	Y
21	273	gi|221123368	K.ITSLSWR.N	Y	28.95	861.471	-1.8	431.742	2	45.1	F145:54340	3	1474	1480	N
21	273	gi|221123368	K.NLLTTLN.R	Y	8.63	787.444	57.4	394.752	2	41.42	F138:48515	1	1092	1098	N
24	575	gi|162125696	K.SYELPDGQVITIGNER.F	N	62.62	1789.88	-46.7	895.908	2	54.28	F139:49966	9	32	47	N
24	575	gi|162125696	K.EITALAPSTMK.I	N	59.04	1160.61	-23.4	581.299	2	42.83	F139:49504	1	109	119	N
24	575	gi|162125696	K.QEYDESGPSIVHR.K	N	54.64	1515.7	-20.3	506.229	3	38.01	F139:49286	1	153	165	N
24	575	gi|162125696	Y.ANTVLSGGTTMYPGIADR.M	N	41.26	1822.89	-29	912.425	2	49.14	F139:49770	1	88	105	N
24	575	gi|162125696	K.IIAPPER.K	N	23.67	794.465	-48.2	398.221	2	36.73	F134:45945	1	122	128	N
27	355	gi|221113955	R.HYSC(+57.02)TIGGC(+57.02)GPNYC(+57.02)C(+57.02)C(+57.02)R.A	Y	99.97	2120.77	-17.8	707.919	3	40.42	F160:59281	1	158	174	Y
27	355	gi|221113955	K.LGLAIYR.H	Y	37.68	804.486	-13.6	403.245	2	48.4	F122:43273	8	151	157	N
27	355	gi|221113955	G.PNYC(+57.02)C(+57.02)C(+57.02)R.A	Y	18.31	1028.36	-3.8	515.187	2	40.53	F160:59279	1	168	174	Y
31	334	gi|221116853	R.LTLGENIADNGGTK.I	Y	67.39	1401.71	-24.6	701.845	2	45.44	F149:56323	1	603	616	N
31	334	gi|221116853	K.IDQSGLSLQR.E	N	62.96	1115.59	-17.5	558.794	2	41.54	F149:56214	5	193	202	N
31	334	gi|221116853	D.QSGLSLQR.E	N	24.39	887.482	-15.9	444.741	2	41.6	F149:56216	1	195	202	N
31	334	gi|221116853	R.SLSYGAIGSIIGHELTHGFDNTGR.K	N	22.2	2501.23	-28.9	834.726	3	65.78	F149:56708	2	533	556	N
31	334	gi|221116853	L.SYGAIGSIIGHELTHGFDNTGR.K	N	20.7	2301.11	-30.6	768.022	3	65.87	F149:56709	1	535	556	N
31	334	gi|221116853	R.YIVWQM(+15.99)LR.D	Y	13.31	1123.58	-3.1	562.798	2	50.29	F142:52635	1	331	338	Y
32	435	gi|221128287	K.IDQSGLSLQR.E	N	62.96	1115.59	-17.5	558.794	2	41.54	F149:56214	5	207	216	N
32	435	gi|221128287	R.DKISFLSK.D	Y	44.31	936.528	-19.8	469.262	2	44.28	F149:56282	1	318	325	N
32	435	gi|221128287	D.QSGLSLQR.E	N	24.39	887.482	-15.9	444.741	2	41.6	F149:56216	1	209	216	N
32	435	gi|221128287	R.SLSYGAIGSIIGHELTHGFDNTGR.K	N	22.2	2501.23	-28.9	834.726	3	65.78	F149:56708	2	512	535	N
32	435	gi|221128287	L.SYGAIGSIIGHELTHGFDNTGR.K	N	20.7	2301.11	-30.6	768.022	3	65.87	F149:56709	1	514	535	N
32	435	gi|221128287	K.IFPDSYKINEK.E	Y	7.05	1352.7	40.1	677.383	2	56.49	F136:47618	1	261	271	N
17	26	gi|156394505	K.EIIDLVLDR.I	N	46.82	1084.61	-13.6	543.306	2	58.51	F121:43121	4	113	121	N
17	26	gi|156394505	K.VGINYQPPTVVPGGDLAK.V	N	39.19	1823.98	-19.1	912.979	2	52.48	F137:48128	5	353	370	N
17	26	gi|156394505	K.DVNAAIATIK.T	N	38.59	1014.57	-50.3	508.267	2	44.93	F135:46757	3	327	336	N
17	26	gi|156394505	R.TIQFVDWC(+57.02)PTGFK.V	N	37.39	1597.76	-50.9	799.846	2	60.91	F133:45880	5	340	352	Y
17	26	gi|156394505	R.EDLAALEK.D	N	33.24	887.46	20.2	444.746	2	41.15	F122:43178	1	423	430	N
17	26	gi|156394505	R.QLFHPEQLITGK.E	N	9.4	1409.77	-21.6	470.919	3	50.2	F139:49803	1	85	96	N
17	26	gi|156394505	K.FDLM(+15.99)YAK.R	N	8.88	902.421	-41.2	452.199	2	45.05	F134:46135	1	395	401	Y
17	26	gi|156394505	R.NLDIERPTYTNLNR.L	N	6.79	1717.87	-51.8	573.602	3	46.9	F134:46178	1	216	229	N
17	26	gi|156394505	S.GFTSLLM(+15.99)ER.L	N	6.02	1068.53	0.7	535.271	2	44.1	F134:46116	1	148	156	Y
17	27	gi|156223973	K.EIIDLVLDR.I	N	46.82	1084.61	-13.6	543.306	2	58.51	F121:43121	4	113	121	N
17	27	gi|156223973	K.VGINYQPPTVVPGGDLAK.V	N	39.19	1823.98	-19.1	912.979	2	52.48	F137:48128	5	353	370	N
17	27	gi|156223973	K.DVNAAIATIK.T	N	38.59	1014.57	-50.3	508.267	2	44.93	F135:46757	3	327	336	N
17	27	gi|156223973	R.TIQFVDWC(+57.02)PTGFK.V	N	37.39	1597.76	-50.9	799.846	2	60.91	F133:45880	5	340	352	Y
17	27	gi|156223973	R.EDLAALEK.D	N	33.24	887.46	20.2	444.746	2	41.15	F122:43178	1	423	430	N
17	27	gi|156223973	R.QLFHPEQLITGK.E	N	9.4	1409.77	-21.6	470.919	3	50.2	F139:49803	1	85	96	N
17	27	gi|156223973	K.FDLM(+15.99)YAK.R	N	8.88	902.421	-41.2	452.199	2	45.05	F134:46135	1	395	401	Y
17	27	gi|156223973	R.NLDIERPTYTNLNR.L	N	6.79	1717.87	-51.8	573.602	3	46.9	F134:46178	1	216	229	N
17	27	gi|156223973	S.GFTSLLM(+15.99)ER.L	N	6.02	1068.53	0.7	535.271	2	44.1	F134:46116	1	148	156	Y
17	14	gi|156375572	K.ELIDLVLDR.I	N	46.82	1084.61	-13.6	543.306	2	58.51	F121:43121	4	113	121	N
17	14	gi|156375572	K.VGINYQPPTVVPGGDLAK.V	N	39.19	1823.98	-19.1	912.979	2	52.48	F137:48128	5	353	370	N
17	14	gi|156375572	K.DVNAAIATIK.T	N	38.59	1014.57	-50.3	508.267	2	44.93	F135:46757	3	327	336	N
17	14	gi|156375572	R.TIQFVDWC(+57.02)PTGFK.V	N	37.39	1597.76	-50.9	799.846	2	60.91	F133:45880	5	340	352	Y
17	14	gi|156375572	R.EDLAALEK.D	N	33.24	887.46	20.2	444.746	2	41.15	F122:43178	1	423	430	N
17	14	gi|156375572	R.QLFHPEQLITGK.E	N	9.4	1409.77	-21.6	470.919	3	50.2	F139:49803	1	85	96	N
17	14	gi|156375572	K.FDLM(+15.99)YAK.R	N	8.88	902.421	-41.2	452.199	2	45.05	F134:46135	1	395	401	Y
17	14	gi|156375572	R.NLDIERPTYTNLNR.L	N	6.79	1717.87	-51.8	573.602	3	46.9	F134:46178	1	216	229	N
17	15	gi|156217169	K.ELIDLVLDR.I	N	46.82	1084.61	-13.6	543.306	2	58.51	F121:43121	4	113	121	N
17	15	gi|156217169	K.VGINYQPPTVVPGGDLAK.V	N	39.19	1823.98	-19.1	912.979	2	52.48	F137:48128	5	353	370	N
17	15	gi|156217169	K.DVNAAIATIK.T	N	38.59	1014.57	-50.3	508.267	2	44.93	F135:46757	3	327	336	N
17	15	gi|156217169	R.TIQFVDWC(+57.02)PTGFK.V	N	37.39	1597.76	-50.9	799.846	2	60.91	F133:45880	5	340	352	Y
17	15	gi|156217169	R.EDLAALEK.D	N	33.24	887.46	20.2	444.746	2	41.15	F122:43178	1	423	430	N
17	15	gi|156217169	R.QLFHPEQLITGK.E	N	9.4	1409.77	-21.6	470.919	3	50.2	F139:49803	1	85	96	N
17	15	gi|156217169	K.FDLM(+15.99)YAK.R	N	8.88	902.421	-41.2	452.199	2	45.05	F134:46135	1	395	401	Y
17	15	gi|156217169	R.NLDIERPTYTNLNR.L	N	6.79	1717.87	-51.8	573.602	3	46.9	F134:46178	1	216	229	N
17	16	gi|156217145	K.ELIDLVLDR.I	N	46.82	1084.61	-13.6	543.306	2	58.51	F121:43121	4	113	121	N
17	16	gi|156217145	K.VGINYQPPTVVPGGDLAK.V	N	39.19	1823.98	-19.1	912.979	2	52.48	F137:48128	5	353	370	N
17	16	gi|156217145	K.DVNAAIATIK.T	N	38.59	1014.57	-50.3	508.267	2	44.93	F135:46757	3	327	336	N
17	16	gi|156217145	R.TIQFVDWC(+57.02)PTGFK.V	N	37.39	1597.76	-50.9	799.846	2	60.91	F133:45880	5	340	352	Y
17	16	gi|156217145	R.EDLAALEK.D	N	33.24	887.46	20.2	444.746	2	41.15	F122:43178	1	423	430	N
17	16	gi|156217145	R.QLFHPEQLITGK.E	N	9.4	1409.77	-21.6	470.919	3	50.2	F139:49803	1	85	96	N
17	16	gi|156217145	K.FDLM(+15.99)YAK.R	N	8.88	902.421	-41.2	452.199	2	45.05	F134:46135	1	395	401	Y
17	16	gi|156217145	R.NLDIERPTYTNLNR.L	N	6.79	1717.87	-51.8	573.602	3	46.9	F134:46178	1	216	229	N
17	17	gi|156375524	K.ELIDLVLDR.I	N	46.82	1084.61	-13.6	543.306	2	58.51	F121:43121	4	113	121	N
17	17	gi|156375524	K.VGINYQPPTVVPGGDLAK.V	N	39.19	1823.98	-19.1	912.979	2	52.48	F137:48128	5	353	370	N
17	17	gi|156375524	K.DVNAAIATIK.T	N	38.59	1014.57	-50.3	508.267	2	44.93	F135:46757	3	327	336	N
17	17	gi|156375524	R.TIQFVDWC(+57.02)PTGFK.V	N	37.39	1597.76	-50.9	799.846	2	60.91	F133:45880	5	340	352	Y
17	17	gi|156375524	R.EDLAALEK.D	N	33.24	887.46	20.2	444.746	2	41.15	F122:43178	1	423	430	N
17	17	gi|156375524	R.QLFHPEQLITGK.E	N	9.4	1409.77	-21.6	470.919	3	50.2	F139:49803	1	85	96	N
17	17	gi|156375524	K.FDLM(+15.99)YAK.R	N	8.88	902.421	-41.2	452.199	2	45.05	F134:46135	1	395	401	Y
17	17	gi|156375524	R.NLDIERPTYTNLNR.L	N	6.79	1717.87	-51.8	573.602	3	46.9	F134:46178	1	216	229	N
23	342	gi|221116631	R.IQELGGFGVYR.F	Y	66.02	1237.65	-61.3	619.792	2	52.25	F134:46318	7	1605	1615	N
23	342	gi|221116631	Q.AVLEAALDAK.E	Y	42.17	999.56	-24.2	500.775	2	43.26	F152:57761	5	1064	1073	N
23	342	gi|221116631	K.HTPLSNIIQALTG.F	Y	21.01	1363.75	-15.7	455.582	3	43.65	F151:57361	1	561	573	N
23	342	gi|221116631	H.IITTPLLR.L	Y	9.67	925.596	-34.3	463.789	2	49.78	F150:56980	1	606	613	N
23	342	gi|221116631	K.EIIEEDSSPGLNG.A	Y	7.53	1358.62	25	680.334	2	47.33	F134:46187	1	1074	1086	N
44	358	gi|308210726	K.NEQAC(+57.02)EVVASNIFFDDNSC(+57.02)GNVYK.Y	N	71.86	2779.19	-19.4	927.384	3	58.04	F140:50965	3	229	252	Y
44	358	gi|308210726	Q.PGLPGPPGYPGEK.G	Y	29.44	1264.65	-39.7	633.305	2	41.06	F139:49424	1	114	126	N
44	358	gi|308210726	K.QYELIK.V	N	21.94	792.438	-12.2	397.221	2	40.81	F140:50486	2	180	185	N
44	359	gi|308210722	K.NEQAC(+57.02)EVVASNIFFDDNSC(+57.02)GNVYK.Y	N	71.86	2779.19	-19.4	927.384	3	58.04	F140:50965	3	229	252	Y
44	359	gi|308210722	Q.PGLPGPPGYPGEK.G	Y	29.44	1264.65	-39.7	633.305	2	41.06	F139:49424	1	114	126	N
44	359	gi|308210722	K.QYELIK.V	N	21.94	792.438	-12.2	397.221	2	40.81	F140:50486	2	180	185	N
44	360	gi|221117181	K.NEQAC(+57.02)EVVASNIFFDDNSC(+57.02)GNVYK.Y	N	71.86	2779.19	-19.4	927.384	3	58.04	F140:50965	3	229	252	Y
44	360	gi|221117181	Q.PGLPGPPGYPGEK.G	Y	29.44	1264.65	-39.7	633.305	2	41.06	F139:49424	1	114	126	N
44	360	gi|221117181	K.QYELIK.V	N	21.94	792.438	-12.2	397.221	2	40.81	F140:50486	2	180	185	N
44	361	gi|306408168	K.NEQAC(+57.02)EVVASNIFFDDNSC(+57.02)GNVYK.Y	N	71.86	2779.19	-19.4	927.384	3	58.04	F140:50965	3	229	252	Y
44	361	gi|306408168	Q.PGLPGPPGYPGEK.G	Y	29.44	1264.65	-39.7	633.305	2	41.06	F139:49424	1	114	126	N
44	361	gi|306408168	K.QYELIK.V	N	21.94	792.438	-12.2	397.221	2	40.81	F140:50486	2	180	185	N
44	362	gi|221117183	K.NEQAC(+57.02)EVVASNIFFDDNSC(+57.02)GNVYK.Y	N	71.86	2779.19	-19.4	927.384	3	58.04	F140:50965	3	229	252	Y
44	362	gi|221117183	Q.PGLPGPPGYPGEK.G	Y	29.44	1264.65	-39.7	633.305	2	41.06	F139:49424	1	114	126	N
44	362	gi|221117183	K.QYELIK.V	N	21.94	792.438	-12.2	397.221	2	40.81	F140:50486	2	180	185	N
45	335	gi|215260535	K.NEQAC(+57.02)EVVASNIFFDDNSC(+57.02)GNVYK.Y	N	71.86	2779.19	-19.4	927.384	3	58.04	F140:50965	3	227	250	Y
45	335	gi|215260535	Q.ILPDWPK.I	Y	26.24	867.485	-23.2	434.74	2	46.92	F139:49684	1	28	34	N
45	335	gi|215260535	K.QYELIK.V	N	21.94	792.438	-12.2	397.221	2	40.81	F140:50486	2	178	183	N
45	336	gi|89140012	K.NEQAC(+57.02)EVVASNIFFDDNSC(+57.02)GNVYK.Y	N	71.86	2779.19	-19.4	927.384	3	58.04	F140:50965	3	247	270	Y
45	336	gi|89140012	Q.ILPDWPK.I	Y	26.24	867.485	-23.2	434.74	2	46.92	F139:49684	1	48	54	N
45	336	gi|89140012	K.QYELIK.V	N	21.94	792.438	-12.2	397.221	2	40.81	F140:50486	2	198	203	N
18	137	gi|156217168	K.ELIDLVLDR.I	N	46.82	1084.61	-13.6	543.306	2	58.51	F121:43121	4	50	58	N
18	137	gi|156217168	K.VGINYQPPTVVPGGDLAK.I	N	39.19	1823.98	-19.1	912.979	2	52.48	F137:48128	5	290	307	N
18	137	gi|156217168	K.DVNAAIATIK.T	N	38.59	1014.57	-50.3	508.267	2	44.93	F135:46757	3	264	273	N
18	137	gi|156217168	R.TIQFVDWC(+57.02)PTGFK.V	N	37.39	1597.76	-50.9	799.846	2	60.91	F133:45880	5	277	289	Y
18	137	gi|156217168	K.IC(+57.02)VGQFAHFP	Y	16.1	1174.56	10.5	588.293	2	40.71	F151:57301	1	308	317	Y
18	137	gi|156217168	R.QLFHPEQLITGK.E	N	9.4	1409.77	-21.6	470.919	3	50.2	F139:49803	1	22	33	N
18	137	gi|156217168	R.NLDIERPTYTNLNR.L	N	6.79	1717.87	-51.8	573.602	3	46.9	F134:46178	1	153	166	N
18	138	gi|156375570	K.ELIDLVLDR.I	N	46.82	1084.61	-13.6	543.306	2	58.51	F121:43121	4	50	58	N
18	138	gi|156375570	K.VGINYQPPTVVPGGDLAK.I	N	39.19	1823.98	-19.1	912.979	2	52.48	F137:48128	5	290	307	N
18	138	gi|156375570	K.DVNAAIATIK.T	N	38.59	1014.57	-50.3	508.267	2	44.93	F135:46757	3	264	273	N
18	138	gi|156375570	R.TIQFVDWC(+57.02)PTGFK.V	N	37.39	1597.76	-50.9	799.846	2	60.91	F133:45880	5	277	289	Y
18	138	gi|156375570	K.IC(+57.02)VGQFAHFP	Y	16.1	1174.56	10.5	588.293	2	40.71	F151:57301	1	308	317	Y
18	138	gi|156375570	R.QLFHPEQLITGK.E	N	9.4	1409.77	-21.6	470.919	3	50.2	F139:49803	1	22	33	N
18	138	gi|156375570	R.NLDIERPTYTNLNR.L	N	6.79	1717.87	-51.8	573.602	3	46.9	F134:46178	1	153	166	N
22	40	gi|89138372	K.LAVNMVPFPR.L	Y	49.4	1142.63	-32.6	572.302	2	53.26	F139:49928	1	56	65	N
22	40	gi|89138372	R.ISEQFTAM(+15.99)FR.R	Y	39.19	1244.59	-48.8	623.27	2	48.85	F133:45612	2	184	193	Y
22	40	gi|89138372	K.LAVNM(+15.99)VPFPR.L	Y	35.76	1158.62	-52.1	580.288	2	50.94	F134:46287	2	56	65	Y
22	40	gi|89138372	K.NSSYFVEWIPNNVK.T	Y	33.99	1695.83	-72.3	848.859	2	58.64	F139:50091	4	140	153	N
22	40	gi|89138372	R.ISEQFTAMFR.R	Y	32.93	1228.59	-19.1	615.291	2	53.63	F139:49940	1	184	193	N
22	40	gi|89138372	R.YLTVAAM(+15.99)FR.G	Y	20.03	1086.55	-47.3	544.258	2	49.4	F134:46242	1	113	121	Y
22	40	gi|89138372	R.FPGQLNADLR.K	Y	20	1129.59	-44.3	565.776	2	47.4	F133:45578	1	45	54	N
22	40	gi|89138372	K.MSSTFIGNSTAIQELFK.R	Y	14.95	1872.93	-24.4	937.449	2	63.49	F138:49115	1	166	182	N
22	40	gi|89138372	K.EVDEQM(+15.99)LNVQNK.N	Y	12.81	1461.68	-57.3	731.804	2	37.87	F133:45345	2	128	139	Y
22	22	gi|156369515	K.LAVNMVPFPR.L	Y	49.4	1142.63	-32.6	572.302	2	53.26	F139:49928	1	253	262	N
22	22	gi|156369515	R.ISEQFTAM(+15.99)FR.R	Y	39.19	1244.59	-48.8	623.27	2	48.85	F133:45612	2	381	390	Y
22	22	gi|156369515	K.LAVNM(+15.99)VPFPR.L	Y	35.76	1158.62	-52.1	580.288	2	50.94	F134:46287	2	253	262	Y
22	22	gi|156369515	K.NSSYFVEWIPNNVK.T	Y	33.99	1695.83	-72.3	848.859	2	58.64	F139:50091	4	337	350	N
22	22	gi|156369515	R.ISEQFTAMFR.R	Y	32.93	1228.59	-19.1	615.291	2	53.63	F139:49940	1	381	390	N
22	22	gi|156369515	R.YLTVAAM(+15.99)FR.G	Y	20.03	1086.55	-47.3	544.258	2	49.4	F134:46242	1	310	318	Y
22	22	gi|156369515	R.FPGQLNADLR.K	Y	20	1129.59	-44.3	565.776	2	47.4	F133:45578	1	242	251	N
22	22	gi|156369515	K.EVDEQM(+15.99)LNVQNK.N	Y	12.81	1461.68	-57.3	731.804	2	37.87	F133:45345	2	325	336	Y
22	22	gi|156369515	R.EIVSLQAGQC(+57.02)GNQIGA.K	Y	8.03	1643.79	-9.9	822.896	2	52.76	F149:56485	1	3	18	Y
22	23	gi|156214987	K.LAVNMVPFPR.L	Y	49.4	1142.63	-32.6	572.302	2	53.26	F139:49928	1	253	262	N
22	23	gi|156214987	R.ISEQFTAM(+15.99)FR.R	Y	39.19	1244.59	-48.8	623.27	2	48.85	F133:45612	2	381	390	Y
22	23	gi|156214987	K.LAVNM(+15.99)VPFPR.L	Y	35.76	1158.62	-52.1	580.288	2	50.94	F134:46287	2	253	262	Y
22	23	gi|156214987	K.NSSYFVEWIPNNVK.T	Y	33.99	1695.83	-72.3	848.859	2	58.64	F139:50091	4	337	350	N
22	23	gi|156214987	R.ISEQFTAMFR.R	Y	32.93	1228.59	-19.1	615.291	2	53.63	F139:49940	1	381	390	N
22	23	gi|156214987	R.YLTVAAM(+15.99)FR.G	Y	20.03	1086.55	-47.3	544.258	2	49.4	F134:46242	1	310	318	Y
22	23	gi|156214987	R.FPGQLNADLR.K	Y	20	1129.59	-44.3	565.776	2	47.4	F133:45578	1	242	251	N
22	23	gi|156214987	K.EVDEQM(+15.99)LNVQNK.N	Y	12.81	1461.68	-57.3	731.804	2	37.87	F133:45345	2	325	336	Y
22	23	gi|156214987	R.EIVSLQAGQC(+57.02)GNQIGA.K	Y	8.03	1643.79	-9.9	822.896	2	52.76	F149:56485	1	3	18	Y
22	21	gi|51947607	K.LAVNMVPFPR.L	Y	49.4	1142.63	-32.6	572.302	2	53.26	F139:49928	1	253	262	N
22	21	gi|51947607	R.ISEQFTAM(+15.99)FR.R	Y	39.19	1244.59	-48.8	623.27	2	48.85	F133:45612	2	381	390	Y
22	21	gi|51947607	K.LAVNM(+15.99)VPFPR.L	Y	35.76	1158.62	-52.1	580.288	2	50.94	F134:46287	2	253	262	Y
22	21	gi|51947607	K.NSSYFVEWIPNNVK.T	Y	33.99	1695.83	-72.3	848.859	2	58.64	F139:50091	4	337	350	N
22	21	gi|51947607	R.ISEQFTAMFR.R	Y	32.93	1228.59	-19.1	615.291	2	53.63	F139:49940	1	381	390	N
22	21	gi|51947607	R.YLTVAAM(+15.99)FR.G	Y	20.03	1086.55	-47.3	544.258	2	49.4	F134:46242	1	310	318	Y
22	21	gi|51947607	R.FPGQLNADLR.K	Y	20	1129.59	-44.3	565.776	2	47.4	F133:45578	1	242	251	N
22	21	gi|51947607	K.EVDEQM(+15.99)LNVQNK.N	Y	12.81	1461.68	-57.3	731.804	2	37.87	F133:45345	2	325	336	Y
22	21	gi|51947607	K.LTTPTYGDLNHLVSATMSGITTC(+57.02)LR.F	Y	7.23	2721.35	-16.7	908.108	3	54.86	F151:57599	1	217	241	Y
22	37	gi|162051647	K.LAVNMVPFPR.L	Y	49.4	1142.63	-32.6	572.302	2	53.26	F139:49928	1	47	56	N
22	37	gi|162051647	R.ISEQFTAM(+15.99)FR.R	Y	39.19	1244.59	-48.8	623.27	2	48.85	F133:45612	2	175	184	Y
22	37	gi|162051647	K.LAVNM(+15.99)VPFPR.L	Y	35.76	1158.62	-52.1	580.288	2	50.94	F134:46287	2	47	56	Y
22	37	gi|162051647	K.NSSYFVEWIPNNVK.T	Y	33.99	1695.83	-72.3	848.859	2	58.64	F139:50091	4	131	144	N
22	37	gi|162051647	R.ISEQFTAMFR.R	Y	32.93	1228.59	-19.1	615.291	2	53.63	F139:49940	1	175	184	N
22	37	gi|162051647	R.YLTVAAM(+15.99)FR.G	Y	20.03	1086.55	-47.3	544.258	2	49.4	F134:46242	1	104	112	Y
22	37	gi|162051647	R.FPGQLNADLR.K	Y	20	1129.59	-44.3	565.776	2	47.4	F133:45578	1	36	45	N
22	37	gi|162051647	K.EVDEQM(+15.99)LNVQNK.N	Y	12.81	1461.68	-57.3	731.804	2	37.87	F133:45345	2	119	130	Y
22	48	gi|86559792	K.LAVNMVPFPR.L	Y	49.4	1142.63	-32.6	572.302	2	53.26	F139:49928	1	67	76	N
22	48	gi|86559792	R.ISEQFTAM(+15.99)FR.R	Y	39.19	1244.59	-48.8	623.27	2	48.85	F133:45612	2	195	204	Y
22	48	gi|86559792	K.LAVNM(+15.99)VPFPR.L	Y	35.76	1158.62	-52.1	580.288	2	50.94	F134:46287	2	67	76	Y
22	48	gi|86559792	K.NSSYFVEWIPNNVK.T	Y	33.99	1695.83	-72.3	848.859	2	58.64	F139:50091	4	151	164	N
22	48	gi|86559792	R.ISEQFTAMFR.R	Y	32.93	1228.59	-19.1	615.291	2	53.63	F139:49940	1	195	204	N
22	48	gi|86559792	R.YLTVAAM(+15.99)FR.G	Y	20.03	1086.55	-47.3	544.258	2	49.4	F134:46242	1	124	132	Y
22	48	gi|86559792	R.FPGQLNADLR.K	Y	20	1129.59	-44.3	565.776	2	47.4	F133:45578	1	56	65	N
22	48	gi|86559792	K.EVDEQM(+15.99)LNVQNK.N	Y	12.81	1461.68	-57.3	731.804	2	37.87	F133:45345	2	139	150	Y
22	38	gi|162046002	K.LAVNMVPFPR.L	Y	49.4	1142.63	-32.6	572.302	2	53.26	F139:49928	1	71	80	N
22	38	gi|162046002	R.ISEQFTAM(+15.99)FR.R	Y	39.19	1244.59	-48.8	623.27	2	48.85	F133:45612	2	199	208	Y
22	38	gi|162046002	K.LAVNM(+15.99)VPFPR.L	Y	35.76	1158.62	-52.1	580.288	2	50.94	F134:46287	2	71	80	Y
22	38	gi|162046002	K.NSSYFVEWIPNNVK.T	Y	33.99	1695.83	-72.3	848.859	2	58.64	F139:50091	4	155	168	N
22	38	gi|162046002	R.ISEQFTAMFR.R	Y	32.93	1228.59	-19.1	615.291	2	53.63	F139:49940	1	199	208	N
22	38	gi|162046002	R.YLTVAAM(+15.99)FR.G	Y	20.03	1086.55	-47.3	544.258	2	49.4	F134:46242	1	128	136	Y
22	38	gi|162046002	R.FPGQLNADLR.K	Y	20	1129.59	-44.3	565.776	2	47.4	F133:45578	1	60	69	N
22	38	gi|162046002	K.EVDEQM(+15.99)LNVQNK.N	Y	12.81	1461.68	-57.3	731.804	2	37.87	F133:45345	2	143	154	Y
22	31	gi|89138934	K.LAVNMVPFPR.L	Y	49.4	1142.63	-32.6	572.302	2	53.26	F139:49928	1	136	145	N
22	31	gi|89138934	R.ISEQFTAM(+15.99)FR.R	Y	39.19	1244.59	-48.8	623.27	2	48.85	F133:45612	2	264	273	Y
22	31	gi|89138934	K.LAVNM(+15.99)VPFPR.L	Y	35.76	1158.62	-52.1	580.288	2	50.94	F134:46287	2	136	145	Y
22	31	gi|89138934	K.NSSYFVEWIPNNVK.T	Y	33.99	1695.83	-72.3	848.859	2	58.64	F139:50091	4	220	233	N
22	31	gi|89138934	R.ISEQFTAMFR.R	Y	32.93	1228.59	-19.1	615.291	2	53.63	F139:49940	1	264	273	N
22	31	gi|89138934	R.YLTVAAM(+15.99)FR.G	Y	20.03	1086.55	-47.3	544.258	2	49.4	F134:46242	1	193	201	Y
22	31	gi|89138934	R.FPGQLNADLR.K	Y	20	1129.59	-44.3	565.776	2	47.4	F133:45578	1	125	134	N
22	31	gi|89138934	K.EVDEQM(+15.99)LNVQNK.N	Y	12.81	1461.68	-57.3	731.804	2	37.87	F133:45345	2	208	219	Y
22	18	gi|156371491	K.LAVNMVPFPR.L	Y	49.4	1142.63	-32.6	572.302	2	53.26	F139:49928	1	163	172	N
22	18	gi|156371491	R.ISEQFTAM(+15.99)FR.R	Y	39.19	1244.59	-48.8	623.27	2	48.85	F133:45612	2	291	300	Y
22	18	gi|156371491	K.LAVNM(+15.99)VPFPR.L	Y	35.76	1158.62	-52.1	580.288	2	50.94	F134:46287	2	163	172	Y
22	18	gi|156371491	K.NSSYFVEWIPNNVK.T	Y	33.99	1695.83	-72.3	848.859	2	58.64	F139:50091	4	247	260	N
22	18	gi|156371491	R.ISEQFTAMFR.R	Y	32.93	1228.59	-19.1	615.291	2	53.63	F139:49940	1	291	300	N
22	18	gi|156371491	R.YLTVAAM(+15.99)FR.G	Y	20.03	1086.55	-47.3	544.258	2	49.4	F134:46242	1	220	228	Y
22	18	gi|156371491	R.FPGQLNADLR.K	Y	20	1129.59	-44.3	565.776	2	47.4	F133:45578	1	152	161	N
22	18	gi|156371491	K.EVDEQM(+15.99)LNVQNK.N	Y	12.81	1461.68	-57.3	731.804	2	37.87	F133:45345	2	235	246	Y
22	19	gi|156215782	K.LAVNMVPFPR.L	Y	49.4	1142.63	-32.6	572.302	2	53.26	F139:49928	1	163	172	N
22	19	gi|156215782	R.ISEQFTAM(+15.99)FR.R	Y	39.19	1244.59	-48.8	623.27	2	48.85	F133:45612	2	291	300	Y
22	19	gi|156215782	K.LAVNM(+15.99)VPFPR.L	Y	35.76	1158.62	-52.1	580.288	2	50.94	F134:46287	2	163	172	Y
22	19	gi|156215782	K.NSSYFVEWIPNNVK.T	Y	33.99	1695.83	-72.3	848.859	2	58.64	F139:50091	4	247	260	N
22	19	gi|156215782	R.ISEQFTAMFR.R	Y	32.93	1228.59	-19.1	615.291	2	53.63	F139:49940	1	291	300	N
22	19	gi|156215782	R.YLTVAAM(+15.99)FR.G	Y	20.03	1086.55	-47.3	544.258	2	49.4	F134:46242	1	220	228	Y
22	19	gi|156215782	R.FPGQLNADLR.K	Y	20	1129.59	-44.3	565.776	2	47.4	F133:45578	1	152	161	N
22	19	gi|156215782	K.EVDEQM(+15.99)LNVQNK.N	Y	12.81	1461.68	-57.3	731.804	2	37.87	F133:45345	2	235	246	Y
22	9	gi|32967428	K.LAVNMVPFPR.L	Y	49.4	1142.63	-32.6	572.302	2	53.26	F139:49928	1	238	247	N
22	9	gi|32967428	R.ISEQFTAM(+15.99)FR.R	Y	39.19	1244.59	-48.8	623.27	2	48.85	F133:45612	2	366	375	Y
22	9	gi|32967428	K.LAVNM(+15.99)VPFPR.L	Y	35.76	1158.62	-52.1	580.288	2	50.94	F134:46287	2	238	247	Y
22	9	gi|32967428	K.NSSYFVEWIPNNVK.T	Y	33.99	1695.83	-72.3	848.859	2	58.64	F139:50091	4	322	335	N
22	9	gi|32967428	R.ISEQFTAMFR.R	Y	32.93	1228.59	-19.1	615.291	2	53.63	F139:49940	1	366	375	N
22	9	gi|32967428	R.YLTVAAM(+15.99)FR.G	Y	20.03	1086.55	-47.3	544.258	2	49.4	F134:46242	1	295	303	Y
22	9	gi|32967428	R.FPGQLNADLR.K	Y	20	1129.59	-44.3	565.776	2	47.4	F133:45578	1	227	236	N
22	9	gi|32967428	K.EVDEQM(+15.99)LNVQNK.N	Y	12.81	1461.68	-57.3	731.804	2	37.87	F133:45345	2	310	321	Y
22	6	gi|32967426	K.LAVNMVPFPR.L	Y	49.4	1142.63	-32.6	572.302	2	53.26	F139:49928	1	238	247	N
22	6	gi|32967426	R.ISEQFTAM(+15.99)FR.R	Y	39.19	1244.59	-48.8	623.27	2	48.85	F133:45612	2	366	375	Y
22	6	gi|32967426	K.LAVNM(+15.99)VPFPR.L	Y	35.76	1158.62	-52.1	580.288	2	50.94	F134:46287	2	238	247	Y
22	6	gi|32967426	K.NSSYFVEWIPNNVK.T	Y	33.99	1695.83	-72.3	848.859	2	58.64	F139:50091	4	322	335	N
22	6	gi|32967426	R.ISEQFTAMFR.R	Y	32.93	1228.59	-19.1	615.291	2	53.63	F139:49940	1	366	375	N
22	6	gi|32967426	R.YLTVAAM(+15.99)FR.G	Y	20.03	1086.55	-47.3	544.258	2	49.4	F134:46242	1	295	303	Y
22	6	gi|32967426	R.FPGQLNADLR.K	Y	20	1129.59	-44.3	565.776	2	47.4	F133:45578	1	227	236	N
22	6	gi|32967426	K.EVDEQM(+15.99)LNVQNK.N	Y	12.81	1461.68	-57.3	731.804	2	37.87	F133:45345	2	310	321	Y
22	7	gi|156219058	K.LAVNMVPFPR.L	Y	49.4	1142.63	-32.6	572.302	2	53.26	F139:49928	1	253	262	N
22	7	gi|156219058	R.ISEQFTAM(+15.99)FR.R	Y	39.19	1244.59	-48.8	623.27	2	48.85	F133:45612	2	381	390	Y
22	7	gi|156219058	K.LAVNM(+15.99)VPFPR.L	Y	35.76	1158.62	-52.1	580.288	2	50.94	F134:46287	2	253	262	Y
22	7	gi|156219058	K.NSSYFVEWIPNNVK.T	Y	33.99	1695.83	-72.3	848.859	2	58.64	F139:50091	4	337	350	N
22	7	gi|156219058	R.ISEQFTAMFR.R	Y	32.93	1228.59	-19.1	615.291	2	53.63	F139:49940	1	381	390	N
22	7	gi|156219058	R.YLTVAAM(+15.99)FR.G	Y	20.03	1086.55	-47.3	544.258	2	49.4	F134:46242	1	310	318	Y
22	7	gi|156219058	R.FPGQLNADLR.K	Y	20	1129.59	-44.3	565.776	2	47.4	F133:45578	1	242	251	N
22	7	gi|156219058	K.EVDEQM(+15.99)LNVQNK.N	Y	12.81	1461.68	-57.3	731.804	2	37.87	F133:45345	2	325	336	Y
22	8	gi|156380907	K.LAVNMVPFPR.L	Y	49.4	1142.63	-32.6	572.302	2	53.26	F139:49928	1	253	262	N
22	8	gi|156380907	R.ISEQFTAM(+15.99)FR.R	Y	39.19	1244.59	-48.8	623.27	2	48.85	F133:45612	2	381	390	Y
22	8	gi|156380907	K.LAVNM(+15.99)VPFPR.L	Y	35.76	1158.62	-52.1	580.288	2	50.94	F134:46287	2	253	262	Y
22	8	gi|156380907	K.NSSYFVEWIPNNVK.T	Y	33.99	1695.83	-72.3	848.859	2	58.64	F139:50091	4	337	350	N
22	8	gi|156380907	R.ISEQFTAMFR.R	Y	32.93	1228.59	-19.1	615.291	2	53.63	F139:49940	1	381	390	N
22	8	gi|156380907	R.YLTVAAM(+15.99)FR.G	Y	20.03	1086.55	-47.3	544.258	2	49.4	F134:46242	1	310	318	Y
22	8	gi|156380907	R.FPGQLNADLR.K	Y	20	1129.59	-44.3	565.776	2	47.4	F133:45578	1	242	251	N
22	8	gi|156380907	K.EVDEQM(+15.99)LNVQNK.N	Y	12.81	1461.68	-57.3	731.804	2	37.87	F133:45345	2	325	336	Y
22	5	gi|221129327	K.LAVNMVPFPR.L	Y	49.4	1142.63	-32.6	572.302	2	53.26	F139:49928	1	253	262	N
22	5	gi|221129327	R.ISEQFTAM(+15.99)FR.R	Y	39.19	1244.59	-48.8	623.27	2	48.85	F133:45612	2	381	390	Y
22	5	gi|221129327	K.LAVNM(+15.99)VPFPR.L	Y	35.76	1158.62	-52.1	580.288	2	50.94	F134:46287	2	253	262	Y
22	5	gi|221129327	K.NSSYFVEWIPNNVK.T	Y	33.99	1695.83	-72.3	848.859	2	58.64	F139:50091	4	337	350	N
22	5	gi|221129327	R.ISEQFTAMFR.R	Y	32.93	1228.59	-19.1	615.291	2	53.63	F139:49940	1	381	390	N
22	5	gi|221129327	R.YLTVAAM(+15.99)FR.G	Y	20.03	1086.55	-47.3	544.258	2	49.4	F134:46242	1	310	318	Y
22	5	gi|221129327	R.FPGQLNADLR.K	Y	20	1129.59	-44.3	565.776	2	47.4	F133:45578	1	242	251	N
22	5	gi|221129327	K.EVDEQM(+15.99)LNVQNK.N	Y	12.81	1461.68	-57.3	731.804	2	37.87	F133:45345	2	325	336	Y
22	45	gi|156369517	K.LAVNMVPFPR.L	Y	49.4	1142.63	-32.6	572.302	2	53.26	F139:49928	1	107	116	N
22	45	gi|156369517	R.ISEQFTAM(+15.99)FR.R	Y	39.19	1244.59	-48.8	623.27	2	48.85	F133:45612	2	235	244	Y
22	45	gi|156369517	K.LAVNM(+15.99)VPFPR.L	Y	35.76	1158.62	-52.1	580.288	2	50.94	F134:46287	2	107	116	Y
22	45	gi|156369517	K.NSSYFVEWIPNNVK.T	Y	33.99	1695.83	-72.3	848.859	2	58.64	F139:50091	4	191	204	N
22	45	gi|156369517	R.ISEQFTAMFR.R	Y	32.93	1228.59	-19.1	615.291	2	53.63	F139:49940	1	235	244	N
22	45	gi|156369517	R.YLTVAAM(+15.99)FR.G	Y	20.03	1086.55	-47.3	544.258	2	49.4	F134:46242	1	164	172	Y
22	45	gi|156369517	R.FPGQLNADLR.K	Y	20	1129.59	-44.3	565.776	2	47.4	F133:45578	1	96	105	N
22	46	gi|156214988	K.LAVNMVPFPR.L	Y	49.4	1142.63	-32.6	572.302	2	53.26	F139:49928	1	107	116	N
22	46	gi|156214988	R.ISEQFTAM(+15.99)FR.R	Y	39.19	1244.59	-48.8	623.27	2	48.85	F133:45612	2	235	244	Y
22	46	gi|156214988	K.LAVNM(+15.99)VPFPR.L	Y	35.76	1158.62	-52.1	580.288	2	50.94	F134:46287	2	107	116	Y
22	46	gi|156214988	K.NSSYFVEWIPNNVK.T	Y	33.99	1695.83	-72.3	848.859	2	58.64	F139:50091	4	191	204	N
22	46	gi|156214988	R.ISEQFTAMFR.R	Y	32.93	1228.59	-19.1	615.291	2	53.63	F139:49940	1	235	244	N
22	46	gi|156214988	R.YLTVAAM(+15.99)FR.G	Y	20.03	1086.55	-47.3	544.258	2	49.4	F134:46242	1	164	172	Y
22	46	gi|156214988	R.FPGQLNADLR.K	Y	20	1129.59	-44.3	565.776	2	47.4	F133:45578	1	96	105	N
22	12	gi|156222042	K.LAVNMVPFPR.L	Y	49.4	1142.63	-32.6	572.302	2	53.26	F139:49928	1	249	258	N
22	12	gi|156222042	R.ISEQFTAM(+15.99)FR.R	Y	39.19	1244.59	-48.8	623.27	2	48.85	F133:45612	2	377	386	Y
22	12	gi|156222042	K.LAVNM(+15.99)VPFPR.L	Y	35.76	1158.62	-52.1	580.288	2	50.94	F134:46287	2	249	258	Y
22	12	gi|156222042	K.NSSYFVEWIPNNVK.T	Y	33.99	1695.83	-72.3	848.859	2	58.64	F139:50091	4	333	346	N
22	12	gi|156222042	R.ISEQFTAMFR.R	Y	32.93	1228.59	-19.1	615.291	2	53.63	F139:49940	1	377	386	N
22	12	gi|156222042	R.YLTVAAM(+15.99)FR.G	Y	20.03	1086.55	-47.3	544.258	2	49.4	F134:46242	1	306	314	Y
22	12	gi|156222042	R.FPGQLNADLR.K	Y	20	1129.59	-44.3	565.776	2	47.4	F133:45578	1	238	247	N
22	13	gi|156389348	K.LAVNMVPFPR.L	Y	49.4	1142.63	-32.6	572.302	2	53.26	F139:49928	1	249	258	N
22	13	gi|156389348	R.ISEQFTAM(+15.99)FR.R	Y	39.19	1244.59	-48.8	623.27	2	48.85	F133:45612	2	377	386	Y
22	13	gi|156389348	K.LAVNM(+15.99)VPFPR.L	Y	35.76	1158.62	-52.1	580.288	2	50.94	F134:46287	2	249	258	Y
22	13	gi|156389348	K.NSSYFVEWIPNNVK.T	Y	33.99	1695.83	-72.3	848.859	2	58.64	F139:50091	4	333	346	N
22	13	gi|156389348	R.ISEQFTAMFR.R	Y	32.93	1228.59	-19.1	615.291	2	53.63	F139:49940	1	377	386	N
22	13	gi|156389348	R.YLTVAAM(+15.99)FR.G	Y	20.03	1086.55	-47.3	544.258	2	49.4	F134:46242	1	306	314	Y
22	13	gi|156389348	R.FPGQLNADLR.K	Y	20	1129.59	-44.3	565.776	2	47.4	F133:45578	1	238	247	N
52	2473	gi|221132105	R.SISYGAIGHVLGHELTHGFDTLGR.R	Y	63.89	2536.28	-17.8	846.42	3	61.44	F147:55706	2	534	557	N
52	2473	gi|221132105	I.SYGAIGHVLGHELTHGFDTLGR.R	Y	44.09	2336.17	-7.1	779.724	3	61.51	F147:55705	2	536	557	N
52	2473	gi|221132105	K.LAKISVPK.Q	Y	7.87	854.559	-49.7	428.265	2	41.15	F152:57709	1	258	265	N
52	2473	gi|221132105	K.KLDNPVDPHQWVSVPHM(+15.99)ANAFYVVTK.N	Y	5.7	3007.5	0.8	752.883	4	56.86	F148:56024	1	486	511	Y
71	747	gi|156226073	I.ANIHGNEVVGR.E	Y	72	1164.6	-18.9	583.296	2	39.86	F138:48476	2	62	72	N
71	747	gi|156226073	A.NIHGNEVVGR.E	Y	24.13	1093.56	-8.2	547.784	2	39.92	F137:47813	1	63	72	N
71	747	gi|156226073	I.HGNEVVGR.E	N	10.98	866.436	-7.9	434.222	2	40.08	F137:47815	1	65	72	N
71	748	gi|156400736	I.ANIHGNEVVGR.E	Y	72	1164.6	-18.9	583.296	2	39.86	F138:48476	2	62	72	N
71	748	gi|156400736	A.NIHGNEVVGR.E	Y	24.13	1093.56	-8.2	547.784	2	39.92	F137:47813	1	63	72	N
71	748	gi|156400736	I.HGNEVVGR.E	N	10.98	866.436	-7.9	434.222	2	40.08	F137:47815	1	65	72	N
28	118	gi|156383441	K.VGINYQPPTVVPGGDLAK.V	N	39.19	1823.98	-19.1	912.979	2	52.48	F137:48128	5	353	370	N
28	118	gi|156383441	K.TIQFVDWC(+57.02)PTGFK.V	N	37.39	1597.76	-50.9	799.846	2	60.91	F133:45880	5	340	352	Y
28	118	gi|156383441	R.LISQLVSSITASLR.F	Y	33.86	1486.87	-63.2	744.396	2	67.29	F139:50329	1	230	243	N
28	118	gi|156383441	R.EDLAALEK.D	N	33.24	887.46	20.2	444.746	2	41.15	F122:43178	1	423	430	N
28	118	gi|156383441	R.QLFHPEQLITGK.E	N	9.4	1409.77	-21.6	470.919	3	50.2	F139:49803	1	85	96	N
28	118	gi|156383441	K.FDLM(+15.99)YAK.R	N	8.88	902.421	-41.2	452.199	2	45.05	F134:46135	1	395	401	Y
28	118	gi|156383441	R.NLDIERPTYTNLNR.L	N	6.79	1717.87	-51.8	573.602	3	46.9	F134:46178	1	216	229	N
28	118	gi|156383441	S.GFTSLLM(+15.99)ER.L	N	6.02	1068.53	0.7	535.271	2	44.1	F134:46116	1	148	156	Y
28	119	gi|156219904	K.VGINYQPPTVVPGGDLAK.V	N	39.19	1823.98	-19.1	912.979	2	52.48	F137:48128	5	353	370	N
28	119	gi|156219904	K.TIQFVDWC(+57.02)PTGFK.V	N	37.39	1597.76	-50.9	799.846	2	60.91	F133:45880	5	340	352	Y
28	119	gi|156219904	R.LISQLVSSITASLR.F	Y	33.86	1486.87	-63.2	744.396	2	67.29	F139:50329	1	230	243	N
28	119	gi|156219904	R.EDLAALEK.D	N	33.24	887.46	20.2	444.746	2	41.15	F122:43178	1	423	430	N
28	119	gi|156219904	R.QLFHPEQLITGK.E	N	9.4	1409.77	-21.6	470.919	3	50.2	F139:49803	1	85	96	N
28	119	gi|156219904	K.FDLM(+15.99)YAK.R	N	8.88	902.421	-41.2	452.199	2	45.05	F134:46135	1	395	401	Y
28	119	gi|156219904	R.NLDIERPTYTNLNR.L	N	6.79	1717.87	-51.8	573.602	3	46.9	F134:46178	1	216	229	N
28	119	gi|156219904	S.GFTSLLM(+15.99)ER.L	N	6.02	1068.53	0.7	535.271	2	44.1	F134:46116	1	148	156	Y
28	115	gi|162059467	K.VGINYQPPTVVPGGDLAK.V	N	39.19	1823.98	-19.1	912.979	2	52.48	F137:48128	5	144	161	N
28	115	gi|162059467	K.TIQFVDWC(+57.02)PTGFK.V	N	37.39	1597.76	-50.9	799.846	2	60.91	F133:45880	5	131	143	Y
28	115	gi|162059467	R.LISQLVSSITASLR.F	Y	33.86	1486.87	-63.2	744.396	2	67.29	F139:50329	1	21	34	N
28	115	gi|162059467	R.EDLAALEK.D	N	33.24	887.46	20.2	444.746	2	41.15	F122:43178	1	214	221	N
28	115	gi|162059467	K.FDLM(+15.99)YAK.R	N	8.88	902.421	-41.2	452.199	2	45.05	F134:46135	1	186	192	Y
28	115	gi|162059467	R.NLDIERPTYTNLNR.L	N	6.79	1717.87	-51.8	573.602	3	46.9	F134:46178	1	7	20	N
29	116	gi|156225515	K.VGINYQPPTVVPGGDLAK.V	N	39.19	1823.98	-19.1	912.979	2	52.48	F137:48128	5	353	370	N
29	116	gi|156225515	R.TIQFVDWC(+57.02)PTGFK.V	N	37.39	1597.76	-50.9	799.846	2	60.91	F133:45880	5	340	352	Y
29	116	gi|156225515	R.EDLAALEK.D	N	33.24	887.46	20.2	444.746	2	41.15	F122:43178	1	423	430	N
29	116	gi|156225515	R.AVFVDLEPTVIDEIR.T	Y	16.99	1714.91	-64.8	858.409	2	61.8	F139:50177	1	65	79	N
29	116	gi|156225515	K.FDLM(+15.99)YAK.R	N	8.88	902.421	-41.2	452.199	2	45.05	F134:46135	1	395	401	Y
29	116	gi|156225515	R.NLDIERPTYTNLNR.L	N	6.79	1717.87	-51.8	573.602	3	46.9	F134:46178	1	216	229	N
69	1092	gi|221120305	L.YGLQWHPEK.S	Y	49.78	1156.57	-1.8	579.289	2	51.85	F140:50757	1	258	266	N
69	1092	gi|221120305	Y.GLQWHPEK.S	Y	34.67	993.503	-5.6	497.756	2	51.75	F140:50759	2	259	266	N
69	1092	gi|221120305	I.STFEGR.H	Y	7.34	695.324	-18.2	348.663	2	43.84	F140:50559	1	248	253	N
69	1092	gi|221120305	G.LQWHPEK.S	Y	7.14	936.482	-2.5	469.247	2	52.46	F140:50769	1	260	266	N
33	754	gi|221119922	K.SSPIIFLDK.H	Y	40.93	1018.57	-53.6	510.265	2	55.02	F131:45181	6	536	544	N
33	754	gi|221119922	T.SSINAYFGSK.L	Y	33.78	1072.52	-57.5	537.236	2	45.27	F133:45531	1	865	874	N
33	754	gi|221119922	S.PIIFLDK.H	Y	25.31	844.506	-64.6	423.233	2	54.1	F133:45737	3	538	544	N
33	754	gi|221119922	R.KGGKPAELFA.P	Y	6.44	1016.57	-127.7	509.225	2	50.79	F133:45681	1	655	664	N
36	887	gi|156224034	K.HSYILSSK.K	Y	42.89	933.492	5.9	467.756	2	45.28	F144:53507	5	73	80	N
36	887	gi|156224034	S.YILSSK.K	N	27.07	709.401	-9.6	355.704	2	44.54	F142:52427	2	75	80	N
36	888	gi|156395053	K.HSYILSSK.K	Y	42.89	933.492	5.9	467.756	2	45.28	F144:53507	5	73	80	N
36	888	gi|156395053	S.YILSSK.K	N	27.07	709.401	-9.6	355.704	2	44.54	F142:52427	2	75	80	N
68	805	gi|156386196	K.LTLGENIADNGGFK.S	Y	39.55	1447.73	-0.7	724.872	2	50.82	F148:55910	2	572	585	N
68	805	gi|156386196	R.AYHNWLK.K	Y	33.23	930.471	-17.5	466.235	2	41.76	F150:56778	2	590	596	N
68	805	gi|156386196	G.TIDKLGDQPIR.D	Y	9.44	1254.69	-48.6	419.218	3	48.71	F140:50689	1	97	107	N
68	806	gi|156220874	K.LTLGENIADNGGFK.S	Y	39.55	1447.73	-0.7	724.872	2	50.82	F148:55910	2	572	585	N
68	806	gi|156220874	R.AYHNWLK.K	Y	33.23	930.471	-17.5	466.235	2	41.76	F150:56778	2	590	596	N
68	806	gi|156220874	G.TIDKLGDQPIR.D	Y	9.44	1254.69	-48.6	419.218	3	48.71	F140:50689	1	97	107	N
68	804	gi|82863829	K.LTLGENIADNGGFK.S	Y	39.55	1447.73	-0.7	724.872	2	50.82	F148:55910	2	184	197	N
68	804	gi|82863829	R.AYHNWLK.K	Y	33.23	930.471	-17.5	466.235	2	41.76	F150:56778	2	202	208	N
20	690	gi|221104373	K.VDIDNALAALDQAK.A	Y	49.55	1455.76	23.7	728.903	2	57.97	F146:55196	14	105	118	N
20	690	gi|221104373	G.QEPM(+15.99)SSSNSPDEAK.D	Y	12.84	1521.63	27.2	761.841	2	68.01	F149:56723	1	225	238	Y
39	471	gi|221112215	I.GGLAVGVPGELR.G	Y	47.57	1123.63	-18.7	562.814	2	49.61	F136:47465	6	233	244	N
14	12401	gi|221128312	F.AYLLSTK.Q	N	35.25	794.454	-16.5	398.228	2	38.93	F144:53298	17	530	536	N
14	12401	gi|221128312	K.YFEDYFK.I	Y	24.38	1010.44	3.4	506.228	2	38.61	F145:54162	5	263	269	N
14	12401	gi|221128312	K.EGFASYMSYYGSDQLKPNMESMK.K	Y	10.41	2662.14	51.4	888.433	3	63.83	F141:51908	1	347	369	N
72	1161	gi|162119147	K.IPIETQYGKGA.W	Y	36.45	1175.62	-12.3	588.809	2	41.94	F140:50515	2	35	45	N
72	1161	gi|162119147	K.IPIETQYGK.G	Y	20.55	1047.56	-33.3	524.77	2	44.66	F140:50583	2	35	43	N
72	785	gi|156373765	K.IPIETQYGKGA.W	Y	36.45	1175.62	-12.3	588.809	2	41.94	F140:50515	2	239	249	N
72	785	gi|156373765	K.IPIETQYGK.G	Y	20.55	1047.56	-33.3	524.77	2	44.66	F140:50583	2	239	247	N
72	786	gi|156216482	K.IPIETQYGKGA.W	Y	36.45	1175.62	-12.3	588.809	2	41.94	F140:50515	2	239	249	N
72	786	gi|156216482	K.IPIETQYGK.G	Y	20.55	1047.56	-33.3	524.77	2	44.66	F140:50583	2	239	247	N
47	855	gi|294401862	R.IFASSVVQR.S	Y	44.81	1005.56	-27	503.774	2	42.86	F138:48560	5	73	81	N
269	570	gi|221128085	S.PIIETFSNK.S	Y	44.22	1047.56	-45.7	524.763	2	45.33	F140:50595	1	2009	2017	N
269	570	gi|221128085	K.FMGQYIE.H	Y	8.15	886.389	27.1	444.214	2	45.92	F135:46778	1	3711	3717	N
70	12407	gi|156217944	K.LAQEALM(+15.99)QGALK.G	Y	26.94	1287.69	-2.8	644.848	2	41.92	F147:55346	1	249	260	Y
70	12407	gi|156217944	R.GDVSIDLFSPSGTR.N	Y	23.31	1449.71	1.1	725.863	2	54.86	F148:55989	1	484	497	N
70	12407	gi|156217944	K.TQELEAQKQGK.N	Y	16.85	1258.65	-3	420.557	3	37.55	F139:49271	1	578	588	N
70	12407	gi|156217944	R.RGDVSIDLFSPSGTR.N	Y	10.03	1605.81	-15	803.901	2	49.92	F141:51593	1	483	497	N
70	12408	gi|156377962	K.LAQEALM(+15.99)QGALK.G	Y	26.94	1287.69	-2.8	644.848	2	41.92	F147:55346	1	249	260	Y
70	12408	gi|156377962	R.GDVSIDLFSPSGTR.N	Y	23.31	1449.71	1.1	725.863	2	54.86	F148:55989	1	484	497	N
70	12408	gi|156377962	K.TQELEAQKQGK.N	Y	16.85	1258.65	-3	420.557	3	37.55	F139:49271	1	578	588	N
70	12408	gi|156377962	R.RGDVSIDLFSPSGTR.N	Y	10.03	1605.81	-15	803.901	2	49.92	F141:51593	1	483	497	N
46	12428	gi|169229783	D.VDEAFQR.M	Y	34.78	863.414	21.7	432.724	2	42.99	F141:51403	4	40	46	N
46	12428	gi|169229783	P.VLADSGLSALR.V	Y	18.02	1100.62	20.8	551.328	2	45.55	F147:55387	2	92	102	N
355	12444	gi|89135504	R.FAIQDISVEETASK.D	Y	43.06	1536.77	-17.9	769.377	2	50.13	F139:49800	1	13	26	N
354	905	gi|219275117	R.NSVSGTYGYFK.E	Y	42.81	1221.57	-45	611.763	2	45.08	F138:48631	1	38	48	N
354	906	gi|156303049	R.NSVSGTYGYFK.E	Y	42.81	1221.57	-45	611.763	2	45.08	F138:48631	1	40	50	N
354	907	gi|156193958	R.NSVSGTYGYFK.E	Y	42.81	1221.57	-45	611.763	2	45.08	F138:48631	1	40	50	N
212	12411	gi|156225066	R.YQPQATVSLPR.K	Y	42.63	1258.67	88.2	420.6	3	39.28	F142:52210	1	74	84	N
212	12411	gi|156225066	R.NSSTIESSPKR.F	Y	9.9	1204.6	16.2	603.319	2	38.87	F140:50432	1	783	793	N
212	12411	gi|156225066	R.LRNSPAVTEG.A	Y	6.64	1042.54	-8.3	522.273	2	36.66	F142:52084	1	756	765	N
212	12412	gi|156397945	R.YQPQATVSLPR.K	Y	42.63	1258.67	88.2	420.6	3	39.28	F142:52210	1	74	84	N
212	12412	gi|156397945	R.NSSTIESSPKR.F	Y	9.9	1204.6	16.2	603.319	2	38.87	F140:50432	1	783	793	N
212	12412	gi|156397945	R.LRNSPAVTEG.A	Y	6.64	1042.54	-8.3	522.273	2	36.66	F142:52084	1	756	765	N
212	12445	gi|162036476	R.YQPQATVSLPR.K	Y	42.63	1258.67	88.2	420.6	3	39.28	F142:52210	1	58	68	N
62	454	gi|156220031	R.SAVPLGGLGTGSFEIR.A	Y	40.52	1559.83	0.7	780.923	2	57.65	F148:56034	3	190	205	N
62	454	gi|156220031	R.YDVSM(+15.99)YNSVM(+15.99)H.L	Y	8.56	1376.54	18.2	689.289	2	41.33	F149:56206	1	738	748	Y
62	454	gi|156220031	A.LSGQQYSAVDKK.L	Y	8.2	1322.68	-19.7	662.336	2	52.48	F149:56494	1	1144	1155	N
62	454	gi|156220031	R.YDVSM(+15.99)YNS.V	Y	5.71	993.375	36	497.713	2	39.01	F139:49337	1	738	745	Y
62	455	gi|156383694	R.SAVPLGGLGTGSFEIR.A	Y	40.52	1559.83	0.7	780.923	2	57.65	F148:56034	3	190	205	N
62	455	gi|156383694	R.YDVSM(+15.99)YNSVM(+15.99)H.L	Y	8.56	1376.54	18.2	689.289	2	41.33	F149:56206	1	738	748	Y
62	455	gi|156383694	A.LSGQQYSAVDKK.L	Y	8.2	1322.68	-19.7	662.336	2	52.48	F149:56494	1	1144	1155	N
62	455	gi|156383694	R.YDVSM(+15.99)YNS.V	Y	5.71	993.375	36	497.713	2	39.01	F139:49337	1	738	745	Y
57	476	gi|221119725	K.NIDTLENALDKVK.E	Y	28.15	1471.79	-11.4	736.893	2	60.89	F144:53946	2	2275	2287	N
57	476	gi|221119725	K.DQKLLPVK.E	Y	23.77	939.575	-35.8	470.778	2	49.46	F142:52605	2	7500	7507	N
57	476	gi|221119725	K.QIEDLDIR.V	Y	10.96	1000.52	23.6	501.279	2	50.71	F139:49838	1	6664	6671	N
57	476	gi|221119725	K.EAVQTNTFVDISSLVKNFQR.D	Y	10.9	2295.19	-28.4	766.048	3	54.93	F122:43324	1	2890	2909	N
57	476	gi|221119725	K.DQLNNFDK.K	Y	10.47	992.456	81.6	497.276	2	46.7	F125:43832	1	6829	6836	N
57	476	gi|221119725	K.LTVDQC(+57.02)AR.E	Y	9.67	961.465	34.3	481.756	2	48.94	F133:45615	1	7244	7251	Y
57	476	gi|221119725	R.VLDM(+15.99)WR.K	Y	8.58	834.406	0.2	418.21	2	38.37	F142:52171	1	8613	8618	Y
57	476	gi|221119725	A.EPIGITTDVLR.K	Y	7.02	1212.67	23	607.357	2	56.95	F137:48233	1	5278	5288	N
57	476	gi|221119725	R.LQEALGQSQK.F	Y	5.91	1100.58	33.7	551.317	2	41.83	F147:55344	1	4916	4925	N
98	12414	gi|221124590	R.IDYYYGTDK.T	Y	39.58	1136.5	-50	569.23	2	41.34	F133:45429	2	287	295	N
98	12414	gi|221124590	K.NESIANDM(+15.99)KNNSIA.N	Y	10.15	1535.69	-73.8	768.795	2	38.74	F125:43653	1	161	174	Y
98	12414	gi|221124590	K.TPGFSASS.V	Y	5.65	752.334	-187.6	753.2	1	65.1	F141:51941	1	915	922	N
99	727	gi|156400882	R.HHNYEEM(+15.99)TWLLK.K	Y	39.08	1615.75	0.1	539.589	3	57.54	F138:48999	2	6	17	Y
99	727	gi|156400882	K.YTNITR.L	Y	11.73	766.397	39.5	384.221	2	68.06	F124:43519	1	23	28	N
99	727	gi|156400882	K.YTNITRLYDVGTSVQNR.K	Y	9.08	1999.01	29.5	667.364	3	68.08	F123:43431	1	23	39	N
99	728	gi|156226146	R.HHNYEEM(+15.99)TWLLK.K	Y	39.08	1615.75	0.1	539.589	3	57.54	F138:48999	2	6	17	Y
99	728	gi|156226146	K.YTNITR.L	Y	11.73	766.397	39.5	384.221	2	68.06	F124:43519	1	23	28	N
99	728	gi|156226146	K.YTNITRLYDVGTSVQNR.K	Y	9.08	1999.01	29.5	667.364	3	68.08	F123:43431	1	23	39	N
37	1182	gi|156354421	K.LEEDVEM(+15.99)ER.L	Y	28.45	1164.5	-38.8	583.233	2	40.2	F134:46022	7	90	98	Y
37	1182	gi|156354421	R.GDIGDFEKR.V	Y	18.38	1035.5	-0.8	518.756	2	38.21	F139:49293	1	792	800	N
37	1182	gi|156354421	L.DHADESSGTSLPFSR.R	Y	6.18	1604.71	79	803.424	2	61.73	F146:55265	1	879	893	N
41	12403	gi|156214621	K.FESLGLDSLRD.T	Y	25.59	1250.61	-14.6	626.305	2	43.76	F134:46107	4	544	554	N
41	12403	gi|156214621	K.QDLLDDAEAC(+57.02)R.R	Y	23.71	1304.57	22.2	653.305	2	37.2	F133:45329	1	3462	3472	Y
41	12403	gi|156214621	K.MLAASALISGLGG.E	Y	11.61	1159.63	-22	387.541	3	41.36	F133:45434	1	3475	3487	N
41	12403	gi|156214621	K.QFLGLFSQSM.E	Y	10.97	1156.56	10.9	386.531	3	43.94	F140:50562	2	3835	3844	N
41	12403	gi|156214621	R.C(+57.02)YITLAQALFM(+15.99)S.M	Y	5.59	1432.67	-22.5	717.328	2	48.27	F139:49737	1	1956	1967	Y
41	12404	gi|156368443	K.FESLGLDSLRD.T	Y	25.59	1250.61	-14.6	626.305	2	43.76	F134:46107	4	544	554	N
41	12404	gi|156368443	K.QDLLDDAEAC(+57.02)R.R	Y	23.71	1304.57	22.2	653.305	2	37.2	F133:45329	1	3462	3472	Y
41	12404	gi|156368443	K.MLAASALISGLGG.E	Y	11.61	1159.63	-22	387.541	3	41.36	F133:45434	1	3475	3487	N
41	12404	gi|156368443	K.QFLGLFSQSM.E	Y	10.97	1156.56	10.9	386.531	3	43.94	F140:50562	2	3835	3844	N
41	12404	gi|156368443	R.C(+57.02)YITLAQALFM(+15.99)S.M	Y	5.59	1432.67	-22.5	717.328	2	48.27	F139:49737	1	1956	1967	Y
88	1958	gi|221116120	K.NNSGVNAGANNGAN.S	Y	25.78	1272.54	48.8	637.311	2	35.84	F142:52062	2	1073	1086	N
88	1958	gi|221116120	R.ANGKANGGPNSGTSGGAN.G	Y	22.49	1529.68	100.7	765.925	2	59.44	F147:55668	1	2257	2274	N
88	1958	gi|221116120	K.NEVNGGPNR.G	Y	12.46	955.447	49.1	478.754	2	42.08	F149:56239	1	638	646	N
88	1958	gi|221116120	K.SINASGAHNLK.V	Y	11.13	1110.58	60.3	371.222	3	37.02	F139:49254	1	350	360	N
88	1958	gi|221116120	R.DANEGKNSELSGNNGK.D	Y	9.99	1632.73	-47.9	817.335	2	59.33	F133:45855	1	2403	2418	N
216	12456	gi|221124496	G.PAPVIFVSGR.M	Y	36.41	1041.6	0.7	521.806	2	45.74	F145:54383	1	429	438	N
216	12456	gi|221124496	A.PVIFVSGR.M	Y	8.53	873.507	7.7	437.764	2	47.47	F138:48682	2	431	438	N
60	12432	gi|156351500	R.NGLIVSYTVR.Y	Y	26.54	1120.62	-29.5	561.303	2	48.65	F138:48734	3	3449	3458	N
60	12432	gi|156351500	R.YGGTLSIGMHK.T	Y	17.24	1162.58	34.3	582.317	2	68.09	F127:44537	3	1347	1357	N
60	12432	gi|156351500	V.TRITAATDIK.L	Y	8.52	1088.62	-9.7	545.311	2	52.54	F140:50783	1	3982	3991	N
75	12457	gi|223649562	R.IYNYALK.S	Y	34.95	883.48	-16.9	442.74	2	41.21	F140:50498	3	60	66	N
75	12459	gi|221122319	R.IYNYALK.S	Y	34.95	883.48	-16.9	442.74	2	41.21	F140:50498	3	184	190	N
75	12460	gi|223047699	R.IYNYALK.S	Y	34.95	883.48	-16.9	442.74	2	41.21	F140:50498	3	246	252	N
125	1192	gi|221118510	T.TYIAASYVK.F	Y	34.02	1014.54	-18.2	508.267	2	42.9	F138:48563	2	50	58	N
89	12417	gi|156225668	K.VVDHDLGE.S	Y	22.02	882.408	-45.9	442.191	2	52.63	F131:45136	1	601	608	N
89	12417	gi|156225668	T.YGEVQVDAR.L	Y	17.58	1035.5	9.4	518.761	2	43.08	F150:56816	1	2708	2716	N
89	12417	gi|156225668	R.TLEVTARDR.G	Y	14	1059.57	-19.3	530.781	2	46.62	F151:57429	1	313	321	N
89	12417	gi|156225668	R.GEPFGIDSKSGR.F	Y	8.41	1248.61	25.4	625.328	2	57.03	F134:46431	1	719	730	N
89	12417	gi|156225668	K.QASGPLENYIDVEITVLDVNDNAPF.F	Y	5.72	2732.32	4.2	911.784	3	60.07	F148:56062	1	1789	1813	N
89	12417	gi|156225668	K.IQDVDDHFPQFTQPMYYAK.A	Y	5.32	2342.07	-123.4	781.6	3	68.3	F141:52052	1	567	585	N
89	12418	gi|156399515	K.VVDHDLGE.S	Y	22.02	882.408	-45.9	442.191	2	52.63	F131:45136	1	601	608	N
89	12418	gi|156399515	T.YGEVQVDAR.L	Y	17.58	1035.5	9.4	518.761	2	43.08	F150:56816	1	2708	2716	N
89	12418	gi|156399515	R.TLEVTARDR.G	Y	14	1059.57	-19.3	530.781	2	46.62	F151:57429	1	313	321	N
89	12418	gi|156399515	R.GEPFGIDSKSGR.F	Y	8.41	1248.61	25.4	625.328	2	57.03	F134:46431	1	719	730	N
89	12418	gi|156399515	K.QASGPLENYIDVEITVLDVNDNAPF.F	Y	5.72	2732.32	4.2	911.784	3	60.07	F148:56062	1	1789	1813	N
89	12418	gi|156399515	K.IQDVDDHFPQFTQPMYYAK.A	Y	5.32	2342.07	-123.4	781.6	3	68.3	F141:52052	1	567	585	N
89	3579	gi|156225601	K.VVDHDLGE.S	Y	22.02	882.408	-45.9	442.191	2	52.63	F131:45136	1	601	608	N
89	3579	gi|156225601	T.YGEVQVDAR.L	Y	17.58	1035.5	9.4	518.761	2	43.08	F150:56816	1	1988	1996	N
89	3579	gi|156225601	R.TLEVTARDR.G	Y	14	1059.57	-19.3	530.781	2	46.62	F151:57429	1	313	321	N
89	3579	gi|156225601	R.GEPFGIDSKSGR.F	Y	8.41	1248.61	25.4	625.328	2	57.03	F134:46431	1	719	730	N
89	3579	gi|156225601	K.IQDVDDHFPQFTQPMYYAK.A	Y	5.32	2342.07	-123.4	781.6	3	68.3	F141:52052	1	567	585	N
63	1643	gi|221103545	K.M(+15.99)ISNM(+15.99)KFHDE.N	Y	30.53	1282.53	48.4	642.304	2	52	F135:46923	5	649	658	Y
63	1643	gi|221103545	R.QQVSKASSSGSAES.S	Y	6.73	1351.62	105.6	676.889	2	73.87	F155:58910	1	229	242	N
77	495	gi|162082534	K.QYELIK.V	N	21.94	792.438	-12.2	397.221	2	40.81	F140:50486	2	115	120	N
77	495	gi|162082534	P.PGAPGLPGEK.G	Y	17.06	921.492	-29.2	461.74	2	39.88	F141:51312	1	52	61	N
77	526	gi|162068034	K.QYELIK.V	N	21.94	792.438	-12.2	397.221	2	40.81	F140:50486	2	157	162	N
77	526	gi|162068034	S.PGAPGLPGEK.G	Y	17.06	921.492	-29.2	461.74	2	39.88	F141:51312	1	94	103	N
77	415	gi|219226293	K.QYELIK.I	N	21.94	792.438	-12.2	397.221	2	40.81	F140:50486	2	151	156	N
77	415	gi|219226293	S.PGAPGLPGEK.G	Y	17.06	921.492	-29.2	461.74	2	39.88	F141:51312	1	88	97	N
77	406	gi|162093426	K.QYELIK.V	N	21.94	792.438	-12.2	397.221	2	40.81	F140:50486	2	180	185	N
77	406	gi|162093426	S.PGAPGLPGEK.G	Y	17.06	921.492	-29.2	461.74	2	39.88	F141:51312	1	117	126	N
77	407	gi|156226471	K.QYELIK.V	N	21.94	792.438	-12.2	397.221	2	40.81	F140:50486	2	180	185	N
77	407	gi|156226471	S.PGAPGLPGEK.G	Y	17.06	921.492	-29.2	461.74	2	39.88	F141:51312	1	117	126	N
77	408	gi|156401529	K.QYELIK.V	N	21.94	792.438	-12.2	397.221	2	40.81	F140:50486	2	180	185	N
77	408	gi|156401529	S.PGAPGLPGEK.G	Y	17.06	921.492	-29.2	461.74	2	39.88	F141:51312	1	117	126	N
54	1086	gi|282473413	M.GFIDEFR.I	Y	30.25	882.423	-24.8	442.208	2	49.71	F139:49791	5	67	73	N
54	12482	gi|163694196	M.GFIDEFR.I	Y	30.25	882.423	-24.8	442.208	2	49.71	F139:49791	5	73	79	N
54	12483	gi|163690213	M.GFIDEFR.I	Y	30.25	882.423	-24.8	442.208	2	49.71	F139:49791	5	136	142	N
54	12484	gi|163687728	M.GFIDEFR.I	Y	30.25	882.423	-24.8	442.208	2	49.71	F139:49791	5	168	174	N
54	12485	gi|163697318	M.GFIDEFR.I	Y	30.25	882.423	-24.8	442.208	2	49.71	F139:49791	5	224	230	N
271	12465	gi|156214212	R.VGHTGLATSFFNHK.N	Y	30.1	1514.76	-21.6	505.917	3	41.78	F140:50509	1	543	556	N
271	12465	gi|156214212	R.QHRGGSSGGGM(+15.99)HGGGGGYGNYGGYGGYGG.N	Y	5.01	2633.05	26	878.713	3	61.09	F150:57188	1	611	639	Y
271	12466	gi|156367199	R.VGHTGLATSFFNHK.N	Y	30.1	1514.76	-21.6	505.917	3	41.78	F140:50509	1	543	556	N
271	12466	gi|156367199	R.QHRGGSSGGGM(+15.99)HGGGGGYGNYGGYGGYGG.N	Y	5.01	2633.05	26	878.713	3	61.09	F150:57188	1	611	639	Y
114	2881	gi|221130272	K.M(+15.99)YSHAC(+57.02)WL.F	Y	29.45	1082.43	13.2	542.23	2	45.7	F126:44208	2	1412	1419	Y
114	2881	gi|221130272	S.AGVYK.W	N	8.22	536.296	180.4	537.4	1	52.93	F145:54647	1	1437	1441	N
220	5751	gi|156212948	S.NLPALDIVK.N	Y	29.03	981.586	-24.9	491.788	2	50.23	F150:56988	3	272	280	N
220	12496	gi|156363508	S.NLPALDIVK.N	Y	29.03	981.586	-24.9	491.788	2	50.23	F150:56988	3	272	280	N
220	12497	gi|156341550	S.NLPALDIVK.N	Y	29.03	981.586	-24.9	491.788	2	50.23	F150:56988	3	50	58	N
220	12498	gi|156206142	S.NLPALDIVK.N	Y	29.03	981.586	-24.9	491.788	2	50.23	F150:56988	3	50	58	N
362	12543	gi|221101211	R.NM(+15.99)LFGVSK.T	Y	28.38	910.458	21.3	456.246	2	53.91	F137:48158	1	497	504	Y
154	12419	gi|156224760	K.M(+15.99)FSLM(+15.99)PGEVEA.H	Y	28.27	1241.53	32.2	621.793	2	57.93	F135:47046	3	909	919	Y
154	12419	gi|156224760	K.C(+57.02)DAYLWG.G	Y	12.9	883.354	36.5	442.7	2	43.32	F157:59078	3	488	494	Y
84	628	gi|221091574	K.SPVFQSLALQLATNDVI.L	Y	20.27	1814.98	-37	908.462	2	67.5	F148:56074	1	4914	4930	N
84	628	gi|221091574	K.LSNQFQNYK.G	Y	15.24	1140.56	97.7	571.341	2	39.58	F142:52224	1	799	807	N
84	628	gi|221091574	K.ISGNNIK.E	Y	11.83	744.413	-128.8	373.166	2	44.32	F141:51445	1	2836	2842	N
84	628	gi|221091574	K.TIATMTTTTTSDTT.S	Y	11.58	1444.66	24.6	723.355	2	39.92	F147:55316	1	4288	4301	N
84	628	gi|221091574	I.KSIDGEQNK.K	Y	9.7	1017.51	31.5	509.778	2	51.21	F135:46909	1	25	33	N
84	628	gi|221091574	R.QPETTESSSPTKFS.T	Y	5.33	1524.69	-0.8	763.354	2	45.33	F141:51469	1	2560	2573	N
84	628	gi|221091574	K.QQNSIEFGHK.F	Y	5.02	1186.57	53.8	594.326	2	44.07	F138:48597	1	1353	1362	N
64	12506	gi|156386679	K.TVEGVNGDTR.D	Y	18.02	1046.5	3.7	524.259	2	69.58	F126:44337	1	85	94	N
64	12506	gi|156386679	R.HDTHRLSNAS.D	Y	17	1136.53	-4.7	569.271	2	58.13	F125:44070	4	781	790	N
64	12506	gi|156386679	K.NSYSSREGPPQ.P	Y	8.76	1220.54	20.6	611.291	2	38.06	F144:53275	1	1058	1068	N
49	12422	gi|221126038	S.VLEEAFK.K	Y	26.22	834.449	-18.7	418.224	2	37.67	F142:52129	8	127	133	N
49	12422	gi|221126038	A.DKNELESSQHENETLMFK.K	Y	11.54	2177.99	39.2	727.032	3	60.45	F125:44083	1	465	482	N
49	12422	gi|221126038	R.NEIAEVSELK.Q	Y	5.79	1130.58	-1	566.298	2	50.9	F149:56446	1	352	361	N
49	12488	gi|221102080	S.VLEEAFK.K	Y	26.22	834.449	-18.7	418.224	2	37.67	F142:52129	8	127	133	N
49	12488	gi|221102080	R.NEIAEVSELK.Q	Y	5.79	1130.58	-1	566.298	2	50.9	F149:56446	1	226	235	N
356	12507	gi|221120638	K.WEEEPQNIK.G	Y	26.08	1171.55	-51.1	586.753	2	55.42	F139:50003	1	695	703	N
285	1634	gi|221118386	M.YGGLLAAIK.V	Y	25.99	904.538	-15.4	453.269	2	51.18	F145:54584	1	1002	1010	N
285	1634	gi|221118386	R.ISLVGPGNL.T	Y	14.97	868.502	24.8	435.269	2	50.54	F137:48077	1	839	847	N
272	600	gi|221131969	R.NLLSVAYK.N	Y	25.98	906.518	-35.3	454.25	2	45.96	F139:49632	1	44	51	N
272	600	gi|221131969	K.KVTEMGGSLQNEER.N	Y	7.4	1576.75	22.9	526.603	3	38.46	F136:47208	1	30	43	N
272	1124	gi|82862843	R.NLLSVAYK.N	Y	25.98	906.518	-35.3	454.25	2	45.96	F139:49632	1	43	50	N
272	1125	gi|163687633	R.NLLSVAYK.N	Y	25.98	906.518	-35.3	454.25	2	45.96	F139:49632	1	21	28	N
272	579	gi|82875475	R.NLLSVAYK.N	Y	25.98	906.518	-35.3	454.25	2	45.96	F139:49632	1	50	57	N
272	580	gi|162087301	R.NLLSVAYK.N	Y	25.98	906.518	-35.3	454.25	2	45.96	F139:49632	1	60	67	N
272	581	gi|162043166	R.NLLSVAYK.N	Y	25.98	906.518	-35.3	454.25	2	45.96	F139:49632	1	15	22	N
272	582	gi|162050579	R.NLLSVAYK.N	Y	25.98	906.518	-35.3	454.25	2	45.96	F139:49632	1	43	50	N
272	583	gi|162076901	R.NLLSVAYK.N	Y	25.98	906.518	-35.3	454.25	2	45.96	F139:49632	1	21	28	N
272	584	gi|162043726	R.NLLSVAYK.N	Y	25.98	906.518	-35.3	454.25	2	45.96	F139:49632	1	10	17	N
272	585	gi|89135260	R.NLLSVAYK.N	Y	25.98	906.518	-35.3	454.25	2	45.96	F139:49632	1	34	41	N
272	1126	gi|163692679	R.NLLSVAYK.N	Y	25.98	906.518	-35.3	454.25	2	45.96	F139:49632	1	43	50	N
272	586	gi|89133590	R.NLLSVAYK.N	Y	25.98	906.518	-35.3	454.25	2	45.96	F139:49632	1	47	54	N
272	587	gi|89136748	R.NLLSVAYK.N	Y	25.98	906.518	-35.3	454.25	2	45.96	F139:49632	1	34	41	N
272	588	gi|163694243	R.NLLSVAYK.N	Y	25.98	906.518	-35.3	454.25	2	45.96	F139:49632	1	43	50	N
272	589	gi|162024149	R.NLLSVAYK.N	Y	25.98	906.518	-35.3	454.25	2	45.96	F139:49632	1	41	48	N
272	590	gi|156389285	R.NLLSVAYK.N	Y	25.98	906.518	-35.3	454.25	2	45.96	F139:49632	1	43	50	N
272	591	gi|156385030	R.NLLSVAYK.N	Y	25.98	906.518	-35.3	454.25	2	45.96	F139:49632	1	43	50	N
272	592	gi|156222010	R.NLLSVAYK.N	Y	25.98	906.518	-35.3	454.25	2	45.96	F139:49632	1	43	50	N
272	593	gi|162059922	R.NLLSVAYK.N	Y	25.98	906.518	-35.3	454.25	2	45.96	F139:49632	1	43	50	N
272	594	gi|156220504	R.NLLSVAYK.N	Y	25.98	906.518	-35.3	454.25	2	45.96	F139:49632	1	43	50	N
272	595	gi|162067041	R.NLLSVAYK.N	Y	25.98	906.518	-35.3	454.25	2	45.96	F139:49632	1	43	50	N
272	596	gi|162018259	R.NLLSVAYK.N	Y	25.98	906.518	-35.3	454.25	2	45.96	F139:49632	1	43	50	N
272	442	gi|221116303	R.NLLSVAYK.N	Y	25.98	906.518	-35.3	454.25	2	45.96	F139:49632	1	47	54	N
272	597	gi|156387494	R.NLLSVAYK.N	Y	25.98	906.518	-35.3	454.25	2	45.96	F139:49632	1	50	57	N
272	443	gi|27368037	R.NLLSVAYK.N	Y	25.98	906.518	-35.3	454.25	2	45.96	F139:49632	1	47	54	N
272	598	gi|162061250	R.NLLSVAYK.N	Y	25.98	906.518	-35.3	454.25	2	45.96	F139:49632	1	50	57	N
272	599	gi|156221319	R.NLLSVAYK.N	Y	25.98	906.518	-35.3	454.25	2	45.96	F139:49632	1	50	57	N
272	601	gi|163683859	R.NLLSVAYK.N	Y	25.98	906.518	-35.3	454.25	2	45.96	F139:49632	1	43	50	N
272	602	gi|162090950	R.NLLSVAYK.N	Y	25.98	906.518	-35.3	454.25	2	45.96	F139:49632	1	60	67	N
272	603	gi|162012987	R.NLLSVAYK.N	Y	25.98	906.518	-35.3	454.25	2	45.96	F139:49632	1	94	101	N
358	12510	gi|282485362	R.QQTARAM(+15.99)K.T	Y	25.84	948.481	-39.8	475.229	2	40.83	F139:49413	1	181	188	Y
281	1009	gi|156217439	R.NNEKVGIVG.R	Y	25.75	928.498	-19.3	465.247	2	42.53	F138:48551	1	1054	1062	N
281	1009	gi|156217439	R.VSYASQQAWIFSGSVR.E	Y	8.8	1784.88	-23.2	595.955	3	57.63	F137:48250	1	455	470	N
281	1010	gi|156376541	R.NNEKVGIVG.R	Y	25.75	928.498	-19.3	465.247	2	42.53	F138:48551	1	1054	1062	N
281	1010	gi|156376541	R.VSYASQQAWIFSGSVR.E	Y	8.8	1784.88	-23.2	595.955	3	57.63	F137:48250	1	455	470	N
213	5271	gi|156388238	G.TPMQSAAK.A	Y	25.55	832.411	20.3	417.221	2	45.69	F139:49614	1	1376	1383	N
213	5271	gi|156388238	P.AQSEKEAATYM(+15.99)SK.V	Y	8.64	1458.67	4.7	730.344	2	58.27	F133:45832	1	1645	1657	Y
213	5271	gi|156388238	R.KDVELQM(+15.99)MR.E	Y	5.16	1164.56	-15.6	583.28	2	47.4	F155:58516	1	822	830	Y
213	12420	gi|156221693	G.TPMQSAAK.A	Y	25.55	832.411	20.3	417.221	2	45.69	F139:49614	1	1376	1383	N
213	12420	gi|156221693	P.AQSEKEAATYM(+15.99)SK.V	Y	8.64	1458.67	4.7	730.344	2	58.27	F133:45832	1	1645	1657	Y
213	12420	gi|156221693	R.KDVELQM(+15.99)MR.E	Y	5.16	1164.56	-15.6	583.28	2	47.4	F155:58516	1	822	830	Y
213	12513	gi|162073012	G.TPMQSAAK.A	Y	25.55	832.411	20.3	417.221	2	45.69	F139:49614	1	61	68	N
349	14034	gi|163693615	K.ITDVTVTGK.D	Y	25.48	932.518	-54.2	467.241	2	37.68	F155:58316	1	135	143	N
349	14034	gi|163693615	K.C(+57.02)LFLIAAVLSAW.G	Y	5.07	1362.74	5	455.255	3	57.17	F140:50933	1	3	14	Y
149	12402	gi|156378247	A.AAPLAAWVR.A	Y	25.32	953.545	-75.7	477.743	2	36.18	F139:49229	1	3123	3131	N
149	12402	gi|156378247	R.VQTTLDQER.D	Y	12.96	1088.55	50.3	545.308	2	61.9	F137:48334	2	3500	3508	N
149	12402	gi|156378247	R.NIQTLAGSM(+15.99)VFVYD.Q	Y	10.38	1572.75	-16.3	394.188	4	50.59	F135:46895	1	2474	2487	Y
149	12402	gi|156378247	E.FVELEETMKK.L	Y	10.25	1252.64	-30.6	627.307	2	39.63	F138:48472	2	1099	1108	N
149	12402	gi|156378247	R.YDLDPGSSDSS.A	Y	10.04	1141.44	43.4	571.753	2	40.09	F137:47820	1	2518	2528	N
149	1059	gi|156218088	A.AAPLAAWVR.A	Y	25.32	953.545	-75.7	477.743	2	36.18	F139:49229	1	3123	3131	N
149	1059	gi|156218088	R.VQTTLDQER.D	Y	12.96	1088.55	50.3	545.308	2	61.9	F137:48334	2	3500	3508	N
149	1059	gi|156218088	R.NIQTLAGSM(+15.99)VFVYD.Q	Y	10.38	1572.75	-16.3	394.188	4	50.59	F135:46895	1	2474	2487	Y
149	1059	gi|156218088	E.FVELEETMKK.L	Y	10.25	1252.64	-30.6	627.307	2	39.63	F138:48472	2	1099	1108	N
149	1059	gi|156218088	R.YDLDPGSSDSS.A	Y	10.04	1141.44	43.4	571.753	2	40.09	F137:47820	1	2518	2528	N
275	12502	gi|156389669	K.FLDPDM(+15.99)R.L	Y	25.31	908.406	11.9	455.216	2	48.07	F149:56373	1	483	489	Y
275	12502	gi|156389669	R.RPEAEVPFPK.I	Y	10	1168.62	-81.4	585.272	2	43.07	F137:47890	1	199	208	N
102	1597	gi|156365563	K.VLEGM(+15.99)DVVR.R	Y	17.56	1032.53	-55	517.242	2	38.43	F130:44749	2	125	133	Y
102	1597	gi|156365563	K.TVANFVALAD.K	Y	15.02	1019.53	14.2	510.779	2	46.71	F144:53551	1	25	34	N
102	1597	gi|156365563	K.VLEGMDVVR.R	Y	11.37	1016.53	27.1	509.287	2	68.35	F137:48389	1	125	133	N
102	1598	gi|156213601	K.VLEGM(+15.99)DVVR.R	Y	17.56	1032.53	-55	517.242	2	38.43	F130:44749	2	125	133	Y
102	1598	gi|156213601	K.TVANFVALAD.K	Y	15.02	1019.53	14.2	510.779	2	46.71	F144:53551	1	25	34	N
102	1598	gi|156213601	K.VLEGMDVVR.R	Y	11.37	1016.53	27.1	509.287	2	68.35	F137:48389	1	125	133	N
102	1599	gi|162131661	K.VLEGM(+15.99)DVVR.R	Y	17.56	1032.53	-55	517.242	2	38.43	F130:44749	2	154	162	Y
102	1599	gi|162131661	K.TVANFVALAD.K	Y	15.02	1019.53	14.2	510.779	2	46.71	F144:53551	1	54	63	N
102	1599	gi|162131661	K.VLEGMDVVR.R	Y	11.37	1016.53	27.1	509.287	2	68.35	F137:48389	1	154	162	N
184	12455	gi|156379250	R.HGNAIALSAVLHDAP.D	Y	25.07	1484.77	-27.3	743.374	2	51.79	F147:55513	2	1139	1153	N
184	12455	gi|156379250	K.SLDASDQLSY.I	Y	11.43	1097.49	24.8	549.765	2	44.62	F152:57798	1	878	887	N
184	12455	gi|156379250	D.ASDQLSYIAPLR.Q	Y	6.63	1332.7	-18.6	667.347	2	44.3	F142:52418	1	881	892	N
357	4573	gi|221102791	K.EISGKSTFR.N	Y	25.04	1023.53	-35	512.757	2	45.53	F133:45536	1	311	319	N
357	12508	gi|221116497	K.EISGKSTFR.N	Y	25.04	1023.53	-35	512.757	2	45.53	F133:45536	1	311	319	N
94	4536	gi|221114379	R.GQIGQQGIKGSTGAPG.A	Y	17.2	1454.75	-69.5	485.889	3	37.49	F142:52121	1	516	531	N
94	4536	gi|221114379	G.ISGIPGNPGEPGAPGEK.G	Y	15.53	1575.79	-50.8	394.935	4	37.23	F141:51237	1	493	509	N
94	4536	gi|221114379	R.GIDGLKGADGPK.G	Y	10.93	1126.6	10.2	564.312	2	48.78	F149:56393	1	1074	1085	N
94	4536	gi|221114379	V.GEPGEQGSDGIPGYK.G	Y	6.71	1489.67	14.3	745.852	2	46.58	F138:48659	1	702	716	N
94	4536	gi|221114379	R.LEDITQGAQK.P	Y	5.67	1101.57	-43.1	551.767	2	37.76	F139:49278	1	1257	1266	N
94	4536	gi|221114379	G.EQGSDGIPGYK.G	Y	5.38	1149.53	54.9	575.804	2	59.32	F127:44518	1	706	716	N
94	4537	gi|110629866	R.GQIGQQGIKGSTGAPG.A	Y	17.2	1454.75	-69.5	485.889	3	37.49	F142:52121	1	519	534	N
94	4537	gi|110629866	G.ISGIPGNPGEPGAPGEK.G	Y	15.53	1575.79	-50.8	394.935	4	37.23	F141:51237	1	496	512	N
94	4537	gi|110629866	R.GIDGLKGADGPK.G	Y	10.93	1126.6	10.2	564.312	2	48.78	F149:56393	1	1077	1088	N
94	4537	gi|110629866	V.GEPGEQGSDGIPGYK.G	Y	6.71	1489.67	14.3	745.852	2	46.58	F138:48659	1	705	719	N
94	4537	gi|110629866	G.EQGSDGIPGYK.G	Y	5.38	1149.53	54.9	575.804	2	59.32	F127:44518	1	709	719	N
278	12538	gi|156214278	K.IVQSQGTPTSK.Y	Y	24.75	1144.61	19.3	573.323	2	45.21	F144:53501	1	452	462	N
278	12538	gi|156214278	F.KFPDKPVK.K	Y	6.88	957.565	-23.9	479.778	2	50.34	F144:53638	1	706	713	N
278	12539	gi|156367329	K.IVQSQGTPTSK.Y	Y	24.75	1144.61	19.3	573.323	2	45.21	F144:53501	1	452	462	N
278	12539	gi|156367329	F.KFPDKPVK.K	Y	6.88	957.565	-23.9	479.778	2	50.34	F144:53638	1	706	713	N
43	12724	gi|294408110	K.NKILQVFK.C	Y	23.88	988.607	-35.2	495.293	2	54.96	F139:49984	9	106	113	N
97	13094	gi|156615336	Q.WSPLNQVEDLMK.N	Y	16.08	1458.72	-68.1	730.316	2	49.26	F147:55457	1	253	264	N
97	13094	gi|156615336	Y.IIDVM(+15.99)SLGK.D	Y	15.28	990.542	15	496.286	2	52.09	F152:57964	4	92	100	Y
97	13095	gi|156214768	Q.WSPLNQVEDLMK.N	Y	16.08	1458.72	-68.1	730.316	2	49.26	F147:55457	1	253	264	N
97	13095	gi|156214768	Y.IIDVM(+15.99)SLGK.D	Y	15.28	990.542	15	496.286	2	52.09	F152:57964	4	92	100	Y
276	12520	gi|156387711	R.C(+57.02)TKELNPVC(+57.02)GSDGK.T	Y	23.46	1563.7	48.2	782.896	2	42.03	F142:52325	1	184	197	Y
276	12520	gi|156387711	Q.DGIC(+57.02)PKNC(+57.02)R.D	Y	8.77	1118.5	76.6	560.298	2	41.63	F133:45438	1	462	470	Y
115	12487	gi|156215728	K.DPSDLDVVLNN.Q	Y	23.44	1199.57	45	600.818	2	49.18	F150:56965	2	2025	2035	N
115	12487	gi|156215728	K.SWSLGTAC(+57.02)VVQC(+57.02)VSALLTVQVVPR.I	Y	7.04	2629.37	-17.3	877.449	3	70.53	F144:54132	1	2226	2249	Y
58	1041	gi|156407986	K.QAGEFVAAEHFLK.D	Y	23.38	1445.73	31.8	723.895	2	45.71	F144:53518	7	2501	2513	N
58	1041	gi|156407986	R.LTSAEEIHR.F	Y	8.29	1054.54	-61.7	528.245	2	40.24	F142:52255	1	1482	1490	N
58	1041	gi|156407986	K.DGASAETLLTR.H	Y	6.55	1132.57	53.1	567.324	2	53.14	F140:50792	1	1305	1315	N
401	12863	gi|221132632	K.DTPGFIVNRLLVPYM(+15.99)MEAIR.F	Y	23.26	2350.22	27.2	784.434	3	68.35	F127:44543	1	228	247	Y
241	12748	gi|156227780	T.TLELM(+15.99)DLR.Y	Y	23.06	1005.52	8.4	503.77	2	52.52	F139:49900	2	126	133	Y
241	12748	gi|156227780	K.LIDDVDANMLQEL.R	Y	5.1	1487.72	-28.2	744.845	2	58.3	F137:48264	1	401	413	N
96	12877	gi|156393336	M.NALATAAVAAPR.K	Y	15.39	1124.63	-77	563.279	2	50.36	F145:54557	4	316	327	N
96	12877	gi|156393336	R.MRGPMPPR.M	Y	15.12	940.473	21.9	471.254	2	51.09	F131:45104	1	764	771	N
34	12663	gi|221115390	K.LSNSQGIVSDAI.Y	Y	22.93	1202.61	-30.7	602.296	2	52.6	F135:46935	9	215	226	N
191	1112	gi|156394292	K.DGVPGTNGGK.G	Y	22.9	900.43	65.7	451.252	2	40.9	F145:54211	1	849	858	N
191	1112	gi|156394292	R.AGRTGDQGVAGR.R	Y	6.4	1143.57	-41.9	572.77	2	42.77	F138:48557	1	912	923	N
191	1112	gi|156394292	R.GSPGVSGASGAKGA.K	Y	5.75	1101.54	-3.9	551.776	2	39.8	F137:47830	1	405	418	N
191	1112	gi|156394292	R.GAPGNVGATGAM(+15.99)G.E	Y	5.67	1074.48	96.4	538.297	2	68.11	F128:44588	1	943	955	Y
191	1113	gi|156223866	K.DGVPGTNGGK.G	Y	22.9	900.43	65.7	451.252	2	40.9	F145:54211	1	849	858	N
191	1113	gi|156223866	R.AGRTGDQGVAGR.R	Y	6.4	1143.57	-41.9	572.77	2	42.77	F138:48557	1	912	923	N
191	1113	gi|156223866	R.GSPGVSGASGAKGA.K	Y	5.75	1101.54	-3.9	551.776	2	39.8	F137:47830	1	405	418	N
191	1113	gi|156223866	R.GAPGNVGATGAM(+15.99)G.E	Y	5.67	1074.48	96.4	538.297	2	68.11	F128:44588	1	943	955	Y
66	12971	gi|221115491	R.GFAFLYQQ.D	Y	22.78	972.471	33	487.259	2	53.74	F148:55965	6	175	182	N
81	1179	gi|156224310	R.LSSLQER.S	Y	22.78	831.445	26.8	416.741	2	41.09	F140:50495	3	1888	1894	N
81	1179	gi|156224310	R.AIDLIDLAC(+57.02)IF.P	Y	14.88	1262.66	15.1	632.346	2	53.46	F139:49934	1	420	430	Y
81	1179	gi|156224310	V.SLPSASHSK.K	Y	8.87	912.466	-12.4	457.235	2	49.56	F125:43889	1	2005	2013	N
81	1179	gi|156224310	R.LHFSEALTIDC(+57.02)GKTM(+15.99).E	Y	8.08	1737.81	-26.9	869.887	2	51.7	F149:56460	2	1588	1602	Y
81	1179	gi|156224310	R.MRTHANIAQC(+57.02)I.V	Y	5.16	1313.63	7.1	657.829	2	47.08	F133:45571	1	2544	2554	Y
162	12770	gi|221112231	K.HLPVSLHGMSKTR.W	Y	22.59	1461.79	12.5	488.276	3	58.47	F153:58183	6	462	474	N
225	12554	gi|170664239	K.GLIKAINLR.H	Y	22.55	996.644	-51.9	499.303	2	49.19	F142:52594	1	665	673	N
225	12554	gi|170664239	E.GM(+15.99)LIFSVNGAGK.S	N	13.91	1208.62	30	403.894	3	40.34	F139:49393	1	697	708	Y
225	12554	gi|170664239	A.HDISLEDEGM(+15.99)LIFSVNGAGK.S	Y	5.67	2147.02	21.9	1074.54	2	56.62	F141:51755	1	689	708	Y
183	12439	gi|120616160	A.LDASASFYEEGFQQEK.D	Y	22.42	1847.82	-18.4	616.936	3	44.17	F122:43237	2	1845	1860	N
183	12439	gi|120616160	Q.GPQGVMGPK.G	Y	7.26	869.443	57.3	435.754	2	42.5	F148:55802	1	874	882	N
183	12439	gi|120616160	K.ISTNGAHAAL.L	Y	6.44	953.493	-15.2	477.747	2	40.65	F145:54221	1	270	279	N
131	1554	gi|226017935	C.KETLTELK.E	Y	22.36	960.549	-60.3	481.253	2	48.12	F141:51549	2	99	106	N
38	12613	gi|282553299	K.VAPM(+15.99)LSQTARK.M	Y	22.32	1216.66	-56.8	609.303	2	42.62	F134:46083	7	104	114	Y
38	12613	gi|282553299	K.VAPMLSQTARK.M	Y	19.27	1200.66	-72.8	601.296	2	46.17	F133:45558	1	104	114	N
221	12512	gi|221119992	T.GSFSSPGYPK.L	Y	22.23	1025.48	-2.4	513.747	2	41.38	F139:49442	1	431	440	N
221	12512	gi|221119992	G.WGYMSPPNK.K	Y	12.12	1078.49	111.7	540.313	2	52.87	F149:56483	1	211	219	N
221	12512	gi|221119992	R.INQVNFNLEKSEGC(+57.02)LK.D	Y	7.41	1891.95	-40.5	946.942	2	60.38	F139:50138	1	122	137	Y
387	12716	gi|169232782	F.LVDSSGSIGRSR.W	Y	22.23	1232.65	39.4	411.906	3	42.82	F142:52357	1	190	201	N
287	12634	gi|156211942	R.SGNKAYPYQWWGEGGGGC(+57.02)K.G	Y	22.17	2100.91	-2.2	1051.46	2	55.69	F135:47000	1	663	681	Y
287	12634	gi|156211942	A.MALIIYHR.W	Y	6.14	1015.56	21.4	508.8	2	55.1	F138:48915	1	452	459	N
287	12635	gi|156360621	R.SGNKAYPYQWWGEGGGGC(+57.02)K.G	Y	22.17	2100.91	-2.2	1051.46	2	55.69	F135:47000	1	663	681	Y
287	12635	gi|156360621	A.MALIIYHR.W	Y	6.14	1015.56	21.4	508.8	2	55.1	F138:48915	1	452	459	N
419	13014	gi|221123988	K.DVPNAVSIFK.K	Y	22.1	1088.59	8.8	545.305	2	51.82	F145:54603	1	4	13	N
397	12839	gi|221129892	E.VEQNFLK.Q	Y	22.09	876.471	-24.3	439.232	2	49.33	F139:49777	1	404	410	N
280	12560	gi|221101365	I.C(+57.02)TYYVAR.Y	Y	21.92	931.422	-15	466.711	2	36.43	F137:47753	1	506	512	Y
280	12560	gi|221101365	N.KLESLLAQSK.N	Y	7.01	1115.65	-13	558.827	2	36.16	F142:52079	1	75	84	N
185	12473	gi|156209208	R.REALPEQHR.Q	Y	21.83	1134.59	-39.5	568.279	2	38.13	F151:57252	1	1058	1066	N
185	12473	gi|156209208	R.ERPPLR.E	Y	10.27	766.445	-32.1	384.217	2	50.93	F131:45103	2	194	199	N
185	12473	gi|156209208	A.MPPTHMAGGRMSPQSLLGTPR.M	Y	6.15	2221.09	-44.9	741.338	3	47.27	F148:55847	1	1106	1126	N
185	12474	gi|156352145	R.REALPEQHR.Q	Y	21.83	1134.59	-39.5	568.279	2	38.13	F151:57252	1	1058	1066	N
185	12474	gi|156352145	R.ERPPLR.E	Y	10.27	766.445	-32.1	384.217	2	50.93	F131:45103	2	194	199	N
185	12474	gi|156352145	A.MPPTHMAGGRMSPQSLLGTPR.M	Y	6.15	2221.09	-44.9	741.338	3	47.27	F148:55847	1	1106	1126	N
151	12450	gi|156226121	C.LTFDESIESIELAK.C	Y	21.8	1593.81	-69.2	797.859	2	49.32	F144:53610	5	1017	1030	N
151	12450	gi|156226121	K.GVC(+57.02)HSLDLAHG.A	Y	10.01	1164.53	150.2	389.244	3	38.6	F144:53286	1	841	851	Y
151	12450	gi|156226121	R.RIMWLEVGR.N	Y	9.02	1158.63	-20.2	580.312	2	47.94	F142:52548	1	159	167	N
150	774	gi|156387677	K.IIQEPGNAQ.V	Y	21.77	968.493	-63.1	485.223	2	40.03	F125:43668	1	3857	3865	N
150	774	gi|156387677	I.PVPTDSPR.L	Y	10.15	867.445	57.4	434.755	2	43.04	F131:44979	1	1379	1386	N
150	774	gi|156387677	R.QHAPVIPVP.T	Y	9.93	956.544	-21.2	479.269	2	49.68	F145:54532	2	1373	1381	N
150	774	gi|156387677	R.NVDSFGSVVVGW.R	Y	6.74	1264.61	3.4	633.314	2	46.41	F150:56891	1	2302	2313	N
150	774	gi|156387677	D.AGTGLFEFSLASR.N	Y	6.4	1354.69	39.4	678.378	2	44.62	F136:47342	1	468	480	N
150	774	gi|156387677	R.VTVKEPY.D	Y	5.77	834.449	-17.9	418.224	2	38.32	F144:53282	1	1414	1420	N
150	775	gi|156221411	K.IIQEPGNAQ.V	Y	21.77	968.493	-63.1	485.223	2	40.03	F125:43668	1	3857	3865	N
150	775	gi|156221411	I.PVPTDSPR.L	Y	10.15	867.445	57.4	434.755	2	43.04	F131:44979	1	1379	1386	N
150	775	gi|156221411	R.QHAPVIPVP.T	Y	9.93	956.544	-21.2	479.269	2	49.68	F145:54532	2	1373	1381	N
150	775	gi|156221411	R.NVDSFGSVVVGW.R	Y	6.74	1264.61	3.4	633.314	2	46.41	F150:56891	1	2302	2313	N
150	775	gi|156221411	D.AGTGLFEFSLASR.N	Y	6.4	1354.69	39.4	678.378	2	44.62	F136:47342	1	468	480	N
150	775	gi|156221411	R.VTVKEPY.D	Y	5.77	834.449	-17.9	418.224	2	38.32	F144:53282	1	1414	1420	N
376	12659	gi|219274903	K.VFFDISIGGK.P	Y	21.45	1081.58	-83.7	541.752	2	47.27	F131:45032	1	35	44	N
376	2937	gi|89141276	K.VFFDISIGGK.P	Y	21.45	1081.58	-83.7	541.752	2	47.27	F131:45032	1	53	62	N
92	12544	gi|156400722	K.NQFLGIFSR.F	Y	21.29	1080.57	32.7	541.311	2	56.33	F145:54738	4	1236	1244	N
92	12544	gi|156400722	K.M(+15.99)LTGDIPVTSGEGF.V	Y	7.11	1438.66	86.2	720.402	2	72.29	F155:58882	1	1371	1384	Y
92	12544	gi|156400722	H.MDEADVLGDR.I	Y	6.44	1119.49	-19.9	560.739	2	40.01	F133:45397	1	562	571	N
181	12429	gi|221131702	K.GAAGKDGAVGEM(+15.99)GPSGITGPPGPL.G	Y	21.26	2108.02	19.4	528.023	4	48.18	F133:45598	1	681	704	Y
181	12429	gi|221131702	K.GDVGHPGPAGSRGEPGIR.G	Y	10.29	1714.85	-33.1	858.404	2	56.44	F148:56020	1	1089	1106	N
181	12429	gi|221131702	K.GFPGLNGK.D	Y	7.6	788.418	-5.6	395.214	2	45.67	F133:45537	1	909	916	N
181	12429	gi|221131702	R.VARQTQPN.T	Y	5.59	912.478	-20.3	457.237	2	49.52	F130:44837	1	21	28	N
181	12434	gi|110629870	K.GAAGKDGAVGEM(+15.99)GPSGITGPPGPL.G	Y	21.26	2108.02	19.4	528.023	4	48.18	F133:45598	1	646	669	Y
181	12434	gi|110629870	K.GDVGHPGPAGSRGEPGIR.G	Y	10.29	1714.85	-33.1	858.404	2	56.44	F148:56020	1	1054	1071	N
181	12434	gi|110629870	K.GFPGLNGK.D	Y	7.6	788.418	-5.6	395.214	2	45.67	F133:45537	1	874	881	N
388	2224	gi|156383815	R.VDNLMTAKTLSER.S	Y	21.21	1476.76	-6.3	739.383	2	47.96	F142:52554	1	341	353	N
388	12755	gi|156220092	R.VDNLMTAKTLSER.S	Y	21.21	1476.76	-6.3	739.383	2	47.96	F142:52554	1	341	353	N
117	12552	gi|170664249	G.ILQFVK.D	Y	21.13	746.469	-11.7	374.237	2	57.52	F137:48246	2	298	303	N
117	12552	gi|170664249	K.GM(+15.99)LIFSVNGAGK.S	N	13.91	1208.62	30	403.894	3	40.34	F139:49393	1	698	709	Y
117	5135	gi|170664247	G.ILQFVK.D	Y	21.13	746.469	-11.7	374.237	2	57.52	F137:48246	2	296	301	N
117	1565	gi|156208611	K.LLQFVK.D	Y	21.13	746.469	-11.7	374.237	2	57.52	F137:48246	2	224	229	N
117	1565	gi|156208611	K.QAQINQEASQETNR.E	Y	5.83	1615.76	2.1	808.886	2	63.76	F147:55736	1	711	724	N
117	1566	gi|156350148	K.LLQFVK.D	Y	21.13	746.469	-11.7	374.237	2	57.52	F137:48246	2	224	229	N
117	1566	gi|156350148	K.QAQINQEASQETNR.E	Y	5.83	1615.76	2.1	808.886	2	63.76	F147:55736	1	711	724	N
374	12648	gi|163683790	Y.PGEITFK.L	Y	21.06	790.423	-42.1	396.202	2	55.78	F133:45778	1	136	142	N
374	12650	gi|163708775	Y.PGEITFK.L	Y	21.06	790.423	-42.1	396.202	2	55.78	F133:45778	1	112	118	N
374	12651	gi|163689663	Y.PGEITFK.L	Y	21.06	790.423	-42.1	396.202	2	55.78	F133:45778	1	139	145	N
453	13519	gi|226026666	R.TGYISSYSTK.R	Y	20.94	1105.53	-40	553.75	2	39.46	F141:51298	1	111	120	N
427	1975	gi|221111587	G.YFVGYDK.D	Y	20.93	890.417	25.1	446.227	2	46.77	F145:54433	1	688	694	N
134	1656	gi|221121786	R.FIATHETL.H	Y	20.91	930.481	15.5	466.255	2	42.07	F142:52323	1	2341	2348	N
134	1656	gi|221121786	K.EHYSVC(+57.02)LE.P	Y	14.09	1035.43	43.4	518.746	2	45.48	F150:56867	1	299	306	Y
134	1656	gi|221121786	K.DTHGSLKEN.P	Y	13.08	999.462	43.7	500.76	2	58.94	F136:47671	4	1676	1684	N
134	1656	gi|221121786	K.EDNSLAK.E	Y	12.5	775.371	6.8	388.695	2	48.78	F144:53589	1	1613	1619	N
134	1656	gi|221121786	K.DILPALLHQWSS.A	Y	9.43	1378.72	-28.4	460.569	3	43.72	F139:49536	1	61	72	N
134	1656	gi|221121786	K.DKMAETM(+15.99)EFGR.R	Y	9.05	1329.57	109.5	444.246	3	41.85	F155:58413	1	769	779	Y
134	1656	gi|221121786	K.AYDNNNDIAEPFSKK.D	Y	7.61	1724.8	-28.7	575.924	3	45.35	F125:43798	1	3051	3065	N
134	1656	gi|221121786	K.IQNKENSK.T	Y	6.96	959.504	-23.6	480.748	2	55.27	F139:49997	1	2098	2105	N
134	1656	gi|221121786	K.DQIEKAYDNNNDIAEPFSK.K	Y	6.85	2210.01	-35.7	737.652	3	48.92	F140:50692	1	3046	3064	N
304	12791	gi|156389002	K.IHGAPSLTQ.G	Y	20.84	922.487	14.6	462.258	2	42.8	F136:47303	1	1226	1234	N
304	12791	gi|156389002	R.M(+15.99)FWAQC(+57.02)C(+57.02)QKNAC(+57.02)WR.K	Y	8.69	1960.8	74.4	981.478	2	51.13	F140:50744	1	1170	1183	Y
291	4320	gi|156220840	R.LHDAEQGHR.I	Y	20.73	1061.5	77.2	531.798	2	51.3	F139:49848	1	328	336	N
291	4320	gi|156220840	K.LSVANHFR.D	Y	9.73	942.504	12.6	472.265	2	68.18	F123:43453	1	143	150	N
382	12681	gi|156216834	K.ATGSSQDHTFFV.S	Y	20.61	1295.58	24.9	432.877	3	53.73	F131:45155	1	317	328	N
51	2078	gi|221113903	S.WQHIQSLYNLDK.I	Y	20.37	1543.78	-25.5	772.877	2	47.99	F141:51551	7	887	898	N
51	2078	gi|221113903	Q.LLLVAGADMNSDTNNGK.S	Y	9.96	1731.85	-4.2	866.927	2	60.98	F133:45879	1	188	204	N
67	1887	gi|221104083	K.KLVESLM(+15.99)K.L	Y	20.33	962.547	-22.3	482.27	2	36.6	F141:51212	6	269	276	Y
112	13078	gi|225639895	N.YEFSLVK.R	Y	20.22	884.464	-9.4	443.235	2	40.72	F145:54209	4	158	164	N
178	13015	gi|221117048	R.FLAGVDFAR.T	Y	20.2	994.524	2.2	498.27	2	43.21	F136:47313	5	327	335	N
182	12435	gi|156376813	K.YKHIDVQDLEEK.L	Y	20.13	1515.76	21.9	758.902	2	67.91	F122:43351	1	167	178	N
182	12435	gi|156376813	K.EALM(+15.99)KYGNG.L	Y	10.48	997.454	8.9	499.739	2	54.19	F151:57588	2	81	89	Y
182	12435	gi|156376813	S.NTLPPAVVGSATK.V	Y	8.15	1253.7	-86.1	627.802	2	38.15	F137:47775	1	287	299	N
217	792	gi|156372872	R.LGGIALMTS.S	Y	20.08	861.463	36	431.754	2	48.88	F160:59410	1	1644	1652	N
217	792	gi|156372872	K.DWGLGTVSR.I	Y	7.1	989.493	-6.6	495.75	2	42.41	F137:47870	1	1704	1712	N
217	792	gi|156372872	K.HLM(+15.99)HSDFFKVMVALAC(+57.02)DLG.I	Y	5.7	2206.04	-64	736.306	3	35.97	F155:58283	1	3242	3260	Y
235	12703	gi|156210889	R.NEMFLLEK.S	Y	20.04	1022.51	-25.9	512.249	2	46.37	F135:46798	2	169	176	N
235	12703	gi|156210889	MSQRNFLFV.P	Y	5.35	1140.58	-18.9	571.284	2	56.63	F155:58670	1	1	9	N
219	2843	gi|221107751	T.ALSNM(+15.99)PIINR.T	Y	20.04	1143.61	-26.2	572.796	2	38.98	F149:56148	1	249	258	Y
219	2843	gi|221107751	K.AFSTSDR.S	Y	10.55	782.356	48.5	392.204	2	39.47	F139:49353	1	647	653	N
219	2843	gi|221107751	K.TSRGIEVK.V	Y	9.39	888.503	-75.2	445.225	2	38.3	F134:45979	1	292	299	N
