# Supplementary material for: Venom Proteome of the Box Jellyfish Chironex fleckeri
Source: PLoS One. 2012 Dec 7;7(12):e47866. doi: 10.1371/journal.pone.0047866 (PMC3517583; doi:10.1371/journal.pone.0047866)
Supplement: Information S4 — Homology peptide report. Excel spreadsheet containing full peptide information for C. fleckeri identifications made during homology searches of de novo peptide sequences. (XLSX) [file pone.0047866.s004.xlsx]

## Sheet: gd1
Protein Group	Protein ID	Protein Accession	Peptide	Unique	-10lgP	Mass	ppm	m/z	Z	RT	Scan	#Spec	Start	End	PTM
1	2	gi|152211366	K.AVQEQSDQELQEALYGVK.R	Y	108.7	2033.99	-5.8	1018	2	51.02	F65:36490	9	142	159	N
1	2	gi|152211366	K.FAYVPQNADGALFFVDGIPSK.V	Y	88.28	2255.13	-13.1	1128.56	2	61.49	F64:35918	10	423	443	N
1	2	gi|152211366	K.KAVQEQSDQELQEALYGVK.R	Y	85.38	2162.09	-0.2	1082.05	2	48.06	F64:35585	2	141	159	N
1	2	gi|152211366	T.SDLSPTEVSALAANVPIYQGVR.F	Y	79.49	2286.19	-12.4	1144.09	2	58.28	F65:36672	12	177	198	N
1	2	gi|152211366	K.VM(+15.99)GAIGSLSTAVGK.F	N	78	1305.7	-11.3	653.848	2	45.03	F56:28629	17	69	82	Y
1	2	gi|152211366	K.NDDKETYLFLSYLYPR.E	Y	75.43	2035.99	-7.2	1018.99	2	62.81	F64:35949	9	280	295	N
1	2	gi|152211366	R.M(+15.99)LTM(+15.99)LELFTDLC(+57.02)SLR.D	N	69.95	1873.9	-24.3	937.934	2	62.97	F61:33473	8	221	235	Y
1	2	gi|152211366	K.IASGC(+57.02)LDILVGISSVLK.D	N	66.55	1743.98	-18.7	872.981	2	67.65	F62:35032	4	91	107	Y
1	2	gi|152211366	R.DLILLDLYQLVATPGHSPNIASGIK.E	N	64.59	2647.46	-1.8	883.492	3	67.94	F64:36056	9	236	260	N
1	2	gi|152211366	R.DLILLDLYQLVATPGHSPN.I	N	64.54	2078.1	-16.5	1040.04	2	67.94	F62:35047	1	236	254	N
1	2	gi|152211366	R.YGNYILFTHK.R	Y	60.4	1254.64	-11.9	628.32	2	45.71	F64:35516	8	382	391	N
1	2	gi|152211366	M.GAIGSLSTAVGK.F	N	55.84	1059.59	-11	1060.59	1	41.37	F62:34001	2	71	82	N
1	2	gi|152211366	Q.NADGALFFVDGIPSK.V	Y	54.55	1549.78	-7.1	775.891	2	54.75	F62:34597	2	429	443	N
1	2	gi|152211366	K.AEESVGSVVK.K	N	54.55	1003.52	-9.7	502.762	2	35.86	F56:28402	6	131	140	N
1	2	gi|152211366	K.ETYLFLSYLYPR.E	N	53.09	1563.8	-13.2	782.896	2	63.51	F62:34920	3	284	295	N
1	2	gi|152211366	K.M(sub V)MGAIGSLSTAVGK.F	N	51.63	1321.67	6.9	661.848	2	42.3	F62:34048	2	69	82	N
1	2	gi|152211366	R.KIFNFFDLM(+15.99)K.V	Y	50.42	1317.68	-6.3	659.843	2	54.26	F62:34578	5	303	312	Y
1	2	gi|152211366	R.NDDLEKFNFVPVK.L	N	50.37	1563.79	2.9	782.906	2	51.56	F64:35685	1	393	405	N
1	2	gi|152211366	K.AVQEQSDQELQN(sub E)ALYGVK.R	Y	49.18	2018.99	-9.7	1010.49	2	58.04	F60:32114	9	142	159	N
1	2	gi|152211366	R.FIAM(+15.99)VVQR.I	N	48.62	978.532	-13	490.267	2	38.92	F54:26877	23	199	206	Y
1	2	gi|152211366	K.FNFVPVKLEK.R	Y	47.36	1219.7	-5.8	610.852	2	49.98	F64:35640	2	399	408	N
1	2	gi|152211366	K.FQ(sub A)YVPQNADGALFFVDGIPSK.V	Y	46.93	2312.15	-13.8	1157.07	2	60.68	F62:34825	1	423	443	N
1	2	gi|152211366	K.IFNFFDLM(+15.99)K.V	Y	46.4	1189.58	-19.5	595.788	2	59.86	F61:33378	14	304	312	Y
1	2	gi|152211366	A.ESTISSGLNSLK.T	Y	45.55	1234.64	-16	1235.63	1	41.08	F62:33983	3	21	32	N
1	2	gi|152211366	K.LNDGYYSIK.T	Y	44.66	1071.52	-11.5	536.763	2	40.22	F60:31559	13	362	370	N
1	2	gi|152211366	K.R(sub V)M(+15.99)GAIGSLSTAVGK.F	N	43.59	1362.73	-23.7	682.356	2	43.85	F60:31687	2	69	82	Y
1	2	gi|152211366	R.EYAVSKQ(sub A)FLDGVR.N	N	42.8	1510.78	-4.1	756.393	2	45.94	F62:34241	2	161	173	N
1	2	gi|152211366	K.VGYGNQGYFTLVE	Y	41.53	1445.68	-6.6	723.844	2	55.79	F64:35783	6	444	456	N
1	2	gi|152211366	K.Q(sub A)VQEQSDQELQEALYGVK.R	N	41.15	2091.01	-6.4	1046.51	2	48.87	F62:34376	1	142	159	N
1	2	gi|152211366	R.FIAMVVQR.I	N	38.91	962.537	-0.8	482.276	2	43.65	F64:35436	2	199	206	N
1	2	gi|152211366	R.DLILLDLYQLVATPN(sub G)HSPNIASGIK.E	N	38.9	2704.48	-21.4	902.481	3	67.77	F62:35039	1	236	260	N
1	2	gi|152211366	K.KVFEDLLK.N	N	38.3	990.575	-14.3	496.288	2	42.27	F62:34050	6	272	279	N
1	2	gi|152211366	K.AFLDGVR.N	N	38.14	776.418	-17.8	777.411	1	41.33	F64:35358	15	167	173	N
1	2	gi|152211366	K.VFEDLLK.N	N	38.1	862.48	-6.6	432.244	2	48.81	F65:36435	23	273	279	N
1	2	gi|152211366	K.VM(+15.99)GAIGSLSTAVN(sub G)K.F	N	37.79	1362.72	-3.9	682.363	2	41.2	F62:33993	3	69	82	Y
1	2	gi|152211366	I.SSGLNSLK.T	Y	37.39	804.434	-10.5	805.433	1	41.14	F62:33991	2	25	32	N
1	2	gi|152211366	K.AVQEQSDQELQEALYGVKRN(sub E).Y	Y	37.26	2304.13	-1.7	769.051	3	46.21	F62:34251	2	142	161	N
1	2	gi|152211366	S.KESPNKFG(sub A)YVPQNADGALFFVDGIPSK.V	Y	37.05	2924.47	-19.8	975.812	3	59.96	F64:35882	2	417	443	N
1	2	gi|152211366	I.GSLSTAVGK.F	N	36.4	818.45	-4.1	819.454	1	41.41	F62:34005	2	74	82	N
1	2	gi|152211366	K.VM(+15.99)GAIGSLSTAVGKFN(ins)QSGDPAK.I	N	36.21	2250.13	-2.2	751.049	3	49.53	F62:34385	1	69	90	Y
1	2	gi|152211366	R.YGNYILFTH.K	Y	36.09	1126.54	2.2	564.281	2	48.52	F62:34346	1	382	390	N
1	2	gi|152211366	R.EIYLLSSK.E	Y	36.07	951.528	-30.4	952.506	1	44.52	F64:35470	17	410	417	N
1	2	gi|152211366	K.FNFVPVK.L	N	35.66	849.475	-4	425.743	2	46.87	F42:22231	18	399	405	N
1	2	gi|152211366	K.LDKLNDGYYSIK.T	Y	35.57	1427.73	-12.7	476.911	3	40.39	F62:33972	5	359	370	N
1	2	gi|152211366	K.REIYLLSSK.E	Y	35.44	1107.63	-11.8	554.815	2	41.14	F64:35353	3	409	417	N
1	2	gi|152211366	K.VMT(sub G)AIGSLSTAVGK.F	N	34.44	1333.73	-20.4	667.857	2	53.05	F64:35715	1	69	82	N
1	2	gi|152211366	R.MM(sub L)TMLELFTDLC(+57.02)SLR.D	N	34.33	1859.87	-5.1	930.935	2	64.57	F59:31319	6	221	235	Y
1	2	gi|152211366	R.YGNYILFTHKRN.D	Y	33.98	1524.78	-8.2	763.393	2	40.12	F62:33939	1	382	393	N
1	2	gi|152211366	L.NDGYYSIK.T	Y	33.94	958.44	-21.9	959.426	1	37.82	F62:33821	1	363	370	N
1	2	gi|152211366	Q.EQSP(sub D)QELQEALYGVK.R	N	33.52	1717.85	-20	859.916	2	52.23	F64:35701	1	145	159	N
1	2	gi|152211366	K.AVQEQSDQELQEALYGR(sub V)KR.E	Y	32.67	2247.12	-6.2	750.044	3	46.04	F62:34246	1	142	160	N
1	2	gi|152211366	T.SDLSPTER(sub V)SALAANVPIYQGVR.F	Y	32.53	2343.22	-19.4	782.065	3	57.19	F62:34700	1	177	198	N
1	2	gi|152211366	V.PQNADGALFFVDGIPSK.V	Y	32.16	1774.89	3.6	888.455	2	61.58	F64:35916	1	427	443	N
1	2	gi|152211366	K.VM(+15.99)GAIGSLD(sub S)TAVGK.F	N	31.45	1333.69	-0.5	667.852	2	45.44	F64:35504	1	69	82	Y
1	2	gi|152211366	K.IFSNVHWPNYFM(+15.99)C(+57.02)SSNDYLALIC(+57.02)TK.P	Y	30.74	3095.4	-45.7	1032.76	3	62.89	F62:34897	1	328	352	Y
1	2	gi|152211366	L.AANVPIYQGVR.F	Y	30.1	1186.65	-23.3	594.316	2	38.68	F62:33864	1	188	198	N
1	2	gi|152211366	V.PIYQGVR.F	Y	30.09	831.46	-28.9	832.443	1	56.89	F62:34687	3	192	198	N
1	2	gi|152211366	K.VMGN(sub A)IGSLSTAVGK.F	N	28.74	1332.71	-6.6	667.356	2	44.01	F64:35450	1	69	82	N
1	2	gi|152211366	K.NDDKW(sub E)TYLFLSYLYPR.E	Y	28.27	2093.03	-24.1	1047.49	2	59.91	F62:34797	1	280	295	N
1	2	gi|152211366	E.LFTDLC(+57.02)SLR.D	N	28.21	1123.57	4.3	562.794	2	50.47	F64:35655	1	227	235	Y
1	2	gi|152211366	N.DGYYSIK.T	Y	27.21	844.397	-30.8	845.378	1	37.84	F62:33826	2	364	370	N
1	2	gi|152211366	F.EDLLK.N	N	26.45	616.343	-36.2	617.328	1	45.9	F61:32886	9	275	279	N
1	2	gi|152211366	N.FFDLM(+15.99)K.V	N	26.41	815.389	14.7	816.408	1	59	F62:34765	8	307	312	Y
1	2	gi|152211366	Y.GNYILFTHK.R	Y	26.37	1091.58	-4	546.793	2	43.17	F62:34099	1	383	391	N
1	2	gi|152211366	L.KV(sub L)DKLNDGYYSIK.T	Y	26.32	1541.81	-23	771.894	2	41.97	F64:35381	1	358	370	N
1	2	gi|152211366	Q.EALYGVK.R	N	25.69	778.423	-23.3	779.412	1	56.09	F62:34655	1	153	159	N
1	2	gi|152211366	F.LDGVR.N	N	25.31	558.313	-14.4	559.312	1	43.68	F56:28597	11	169	173	N
1	2	gi|152211366	R.M(+15.99)LTY(sub M)LELFTDLC(+57.02)SLR.D	N	25.05	1889.93	-37.6	945.935	2	65.32	F62:34974	1	221	235	Y
1	2	gi|152211366	E.G(sub K)FNFVPVKLEK.R	Y	24.64	1276.72	-0.9	639.366	2	48.44	F62:34344	1	398	408	N
1	2	gi|152211366	F.LSYLYPR.E	N	22.42	910.491	-7	456.25	2	40.31	F62:33943	2	289	295	N
1	2	gi|152211366	F.NFVPVK.L	N	22.31	702.406	-9.5	703.407	1	43.66	F62:34126	2	400	405	N
1	2	gi|152211366	I.YLLSSK.E	N	21.98	709.401	-1.5	355.707	2	42.52	F62:34060	1	412	417	N
1	2	gi|152211366	L.G(sub K)NDDKETYLFLSYLYPR.E	Y	21.21	2093.01	-7.9	1047.5	2	61.8	F62:34858	1	279	295	N
1	2	gi|152211366	R.FIAMM(sub V)VQR.I	N	21.01	994.509	7.8	498.266	2	40.41	F60:31565	1	199	206	N
1	2	gi|152211366	R.DLILLDLYQLVATPN(sub G)HSPN.I	N	20.86	2135.13	-17.4	712.704	3	67.9	F62:35044	1	236	254	N
1	2	gi|152211366	V.FEDLLK.N	N	20.71	763.412	-20.4	764.403	1	49.76	F57:29627	3	274	279	N
1	2	gi|152211366	R.M(+15.99)LS(sub T)M(+15.99)LELFTDLC(+57.02)SLR.D	N	20.57	1859.88	-12.1	930.938	2	64.24	F65:36761	1	221	235	Y
1	2	gi|152211366	R.EIYLLSSKW(sub E)SPNK.F	Y	20.04	1563.83	-30.7	782.898	2	39.63	F62:33917	1	410	422	N
1	2	gi|152211366	Y.LLSSK.E	N	19.72	546.338	-17.8	547.335	1	44.74	F64:35478	1	413	417	N
1	2	gi|152211366	N.FVPVK.L	N	19.08	588.364	-12.3	589.364	1	43.6	F62:34123	2	401	405	N
1	2	gi|152211366	K.IFNFFD.L	Y	18.9	801.37	2	802.379	1	60.74	F64:35901	1	304	309	N
1	2	gi|152211366	R.MW(sub L)TM(+15.99)LELFTDLC(+57.02)SLR.D	N	18.87	1930.9	-6.3	966.451	2	63.31	F62:34914	2	221	235	Y
1	2	gi|152211366	S.YLYPR.E	N	18.21	710.375	-8.8	711.376	1	40.65	F62:33964	2	291	295	N
1	2	gi|152211366	K.LNDGYYT(sub S)IK.T	Y	16.84	1085.54	-14.7	543.769	2	40.56	F60:31571	3	362	370	N
1	2	gi|152211366	F.FVDGIPSK.V	Y	16.79	861.46	-15.3	431.73	2	36.35	F62:33760	1	436	443	N
1	2	gi|152211366	F.NFFDLM(+15.99)K.V	Y	15.98	929.432	-14.8	930.425	1	58.96	F62:34767	2	306	312	Y
1	2	gi|152211366	K.KQ(sub A)VQEQSDQELQEALYGVK.R	N	15.73	2219.11	0.1	740.71	3	47.81	F64:35576	2	141	159	N
1	2	gi|152211366	R.YGNYILFTHKG(sub R).N	Y	15.65	1311.66	-6.5	656.834	2	45.45	F64:35508	2	382	392	N
1	2	gi|152211366	L.SYLYPR.E	N	15.24	797.407	-18.4	798.4	1	60.88	F62:34833	1	290	295	N
1	2	gi|152211366	R.EYAW(sub V)N(sub S)KAFLDGVR.N	N	14.99	1567.78	8.1	784.903	2	48.59	F64:35605	1	161	173	N
1	2	gi|152211366	R.YGNYILF.T	Y	14.8	888.438	-15.9	889.431	1	58.74	F42:22497	2	382	388	N
1	2	gi|152211366	K.VM(+15.99)GAIGSLSTAVN(sub G)KFQSGDPAK.I	N	14.73	2193.11	5.3	732.048	3	49.45	F62:34383	1	69	90	Y
1	2	gi|152211366	Q.KQIDAP(sub K)FSNDDER.A	Y	13.32	1533.71	-37.2	767.832	2	38.2	F62:33842	1	54	66	N
1	2	gi|152211366	K.NDDKETYLFLSY.L	Y	12.81	1506.69	-4.9	754.347	2	56.81	F64:35803	1	280	291	N
1	2	gi|152211366	K.IFNFFDR(sub L)MK.V	Y	11.31	1216.61	-11.9	609.303	2	59.93	F62:34802	1	304	312	N
1	2	gi|152211366	I.AM(+15.99)VVQR.I	N	11.3	718.38	-21.6	719.371	1	38.73	F60:31505	1	201	206	Y
1	2	gi|152211366	S.GDPAK.I	N	10.53	486.244	-33.6	487.235	1	40.64	F76:41917	1	86	90	N
1	2	gi|152211366	V.KKG(sub A)VQEQSDQELQEALYGVK.R	Y	10.23	2276.16	-10.3	759.721	3	48.38	F64:35599	1	140	159	N
1	2	gi|152211366	R.MR(sub L)TM(+15.99)LELFTDLC(+57.02)SLR.D	N	8.75	1900.92	-19.1	951.45	2	63.9	F62:34935	1	221	235	Y
1	2	gi|152211366	K.REYT(sub A)VSKAFLDGVR.N	N	8.7	1639.87	-16.9	547.621	3	50.17	F62:34414	1	160	173	N
1	2	gi|152211366	K.REYAVST(sub K)AFLDGVR.N	N	7.81	1582.81	-4.2	528.609	3	49.77	F62:34394	1	160	173	N
1	2	gi|152211366	K.AVQEQSDQELQEALYN(sub G)VKR.E	Y	6.63	2247.11	-1.1	750.044	3	47.88	F64:35579	1	142	160	N
1	2	gi|152211366	K.AVQEQE(sub S)DQELQEALYGVK.R	Y	6.34	2076	12.6	1039.02	2	55.59	F62:34636	1	142	159	N
1	2	gi|152211366	R.KIFNFFDLY(sub M)K.V	Y	5.07	1333.71	-19.6	667.848	2	56.59	F62:34677	1	303	312	N
1	1	gi|160380600	K.AVQEQSDQELQEALYGVK.R	Y	108.7	2033.99	-5.8	1018	2	51.02	F65:36490	9	142	159	N
1	1	gi|160380600	K.FAYVPQNADGALFFVDGIPSK.V	Y	88.28	2255.13	-13.1	1128.56	2	61.49	F64:35918	10	423	443	N
1	1	gi|160380600	K.KAVQEQSDQELQEALYGVK.R	Y	85.38	2162.09	-0.2	1082.05	2	48.06	F64:35585	2	141	159	N
1	1	gi|160380600	T.SDLSPTEVSALAANVPIYQGVR.F	Y	79.49	2286.19	-12.4	1144.09	2	58.28	F65:36672	12	177	198	N
1	1	gi|160380600	K.VM(+15.99)GAIGSLSTAVGK.F	N	78	1305.7	-11.3	653.848	2	45.03	F56:28629	17	69	82	Y
1	1	gi|160380600	K.NDDKETYLFLSYLYPR.E	Y	75.43	2035.99	-7.2	1018.99	2	62.81	F64:35949	9	280	295	N
1	1	gi|160380600	R.M(+15.99)LTM(+15.99)LELFTDLC(+57.02)SLR.D	N	69.95	1873.9	-24.3	937.934	2	62.97	F61:33473	8	221	235	Y
1	1	gi|160380600	K.IASGC(+57.02)LDILVGISSVLK.D	N	66.55	1743.98	-18.7	872.981	2	67.65	F62:35032	4	91	107	Y
1	1	gi|160380600	R.DLILLDLYQLVATPGHSPNIASGIK.E	N	64.59	2647.46	-1.8	883.492	3	67.94	F64:36056	9	236	260	N
1	1	gi|160380600	R.DLILLDLYQLVATPGHSPN.I	N	64.54	2078.1	-16.5	1040.04	2	67.94	F62:35047	1	236	254	N
1	1	gi|160380600	R.YGNYILFTHK.R	Y	60.4	1254.64	-11.9	628.32	2	45.71	F64:35516	8	382	391	N
1	1	gi|160380600	M.GAIGSLSTAVGK.F	N	55.84	1059.59	-11	1060.59	1	41.37	F62:34001	2	71	82	N
1	1	gi|160380600	Q.NADGALFFVDGIPSK.V	Y	54.55	1549.78	-7.1	775.891	2	54.75	F62:34597	2	429	443	N
1	1	gi|160380600	K.AEESVGSVVK.K	N	54.55	1003.52	-9.7	502.762	2	35.86	F56:28402	6	131	140	N
1	1	gi|160380600	K.ETYLFLSYLYPR.E	N	53.09	1563.8	-13.2	782.896	2	63.51	F62:34920	3	284	295	N
1	1	gi|160380600	K.M(sub V)MGAIGSLSTAVGK.F	N	51.63	1321.67	6.9	661.848	2	42.3	F62:34048	2	69	82	N
1	1	gi|160380600	R.KIFNFFDLM(+15.99)K.V	Y	50.42	1317.68	-6.3	659.843	2	54.26	F62:34578	5	303	312	Y
1	1	gi|160380600	R.NDDLEKFNFVPVK.L	N	50.37	1563.79	2.9	782.906	2	51.56	F64:35685	1	393	405	N
1	1	gi|160380600	K.AVQEQSDQELQN(sub E)ALYGVK.R	Y	49.18	2018.99	-9.7	1010.49	2	58.04	F60:32114	9	142	159	N
1	1	gi|160380600	R.FIAM(+15.99)VVQR.I	N	48.62	978.532	-13	490.267	2	38.92	F54:26877	23	199	206	Y
1	1	gi|160380600	K.FNFVPVKLEK.R	Y	47.36	1219.7	-5.8	610.852	2	49.98	F64:35640	2	399	408	N
1	1	gi|160380600	K.FQ(sub A)YVPQNADGALFFVDGIPSK.V	Y	46.93	2312.15	-13.8	1157.07	2	60.68	F62:34825	1	423	443	N
1	1	gi|160380600	K.IFNFFDLM(+15.99)K.V	Y	46.4	1189.58	-19.5	595.788	2	59.86	F61:33378	14	304	312	Y
1	1	gi|160380600	A.ESTISSGLNSLK.T	Y	45.55	1234.64	-16	1235.63	1	41.08	F62:33983	3	21	32	N
1	1	gi|160380600	K.LNDGYYSIK.T	Y	44.66	1071.52	-11.5	536.763	2	40.22	F60:31559	13	362	370	N
1	1	gi|160380600	K.R(sub V)M(+15.99)GAIGSLSTAVGK.F	N	43.59	1362.73	-23.7	682.356	2	43.85	F60:31687	2	69	82	Y
1	1	gi|160380600	R.EYAVSKQ(sub A)FLDGVR.N	N	42.8	1510.78	-4.1	756.393	2	45.94	F62:34241	2	161	173	N
1	1	gi|160380600	K.VGYGNQGYFTLVE	Y	41.53	1445.68	-6.6	723.844	2	55.79	F64:35783	6	444	456	N
1	1	gi|160380600	K.Q(sub A)VQEQSDQELQEALYGVK.R	N	41.15	2091.01	-6.4	1046.51	2	48.87	F62:34376	1	142	159	N
1	1	gi|160380600	R.FIAMVVQR.I	N	38.91	962.537	-0.8	482.276	2	43.65	F64:35436	2	199	206	N
1	1	gi|160380600	R.DLILLDLYQLVATPN(sub G)HSPNIASGIK.E	N	38.9	2704.48	-21.4	902.481	3	67.77	F62:35039	1	236	260	N
1	1	gi|160380600	K.KVFEDLLK.N	N	38.3	990.575	-14.3	496.288	2	42.27	F62:34050	6	272	279	N
1	1	gi|160380600	K.AFLDGVR.N	N	38.14	776.418	-17.8	777.411	1	41.33	F64:35358	15	167	173	N
1	1	gi|160380600	K.VFEDLLK.N	N	38.1	862.48	-6.6	432.244	2	48.81	F65:36435	23	273	279	N
1	1	gi|160380600	K.VM(+15.99)GAIGSLSTAVN(sub G)K.F	N	37.79	1362.72	-3.9	682.363	2	41.2	F62:33993	3	69	82	Y
1	1	gi|160380600	I.SSGLNSLK.T	Y	37.39	804.434	-10.5	805.433	1	41.14	F62:33991	2	25	32	N
1	1	gi|160380600	K.AVQEQSDQELQEALYGVKRN(sub E).Y	Y	37.26	2304.13	-1.7	769.051	3	46.21	F62:34251	2	142	161	N
1	1	gi|160380600	S.KESPNKFG(sub A)YVPQNADGALFFVDGIPSK.V	Y	37.05	2924.47	-19.8	975.812	3	59.96	F64:35882	2	417	443	N
1	1	gi|160380600	I.GSLSTAVGK.F	N	36.4	818.45	-4.1	819.454	1	41.41	F62:34005	2	74	82	N
1	1	gi|160380600	K.VM(+15.99)GAIGSLSTAVGKFN(ins)QSGDPAK.I	N	36.21	2250.13	-2.2	751.049	3	49.53	F62:34385	1	69	90	Y
1	1	gi|160380600	R.YGNYILFTH.K	Y	36.09	1126.54	2.2	564.281	2	48.52	F62:34346	1	382	390	N
1	1	gi|160380600	R.EIYLLSSK.E	Y	36.07	951.528	-30.4	952.506	1	44.52	F64:35470	17	410	417	N
1	1	gi|160380600	K.FNFVPVK.L	N	35.66	849.475	-4	425.743	2	46.87	F42:22231	18	399	405	N
1	1	gi|160380600	K.LDKLNDGYYSIK.T	Y	35.57	1427.73	-12.7	476.911	3	40.39	F62:33972	5	359	370	N
1	1	gi|160380600	K.REIYLLSSK.E	Y	35.44	1107.63	-11.8	554.815	2	41.14	F64:35353	3	409	417	N
1	1	gi|160380600	K.VMT(sub G)AIGSLSTAVGK.F	N	34.44	1333.73	-20.4	667.857	2	53.05	F64:35715	1	69	82	N
1	1	gi|160380600	R.MM(sub L)TMLELFTDLC(+57.02)SLR.D	N	34.33	1859.87	-5.1	930.935	2	64.57	F59:31319	6	221	235	Y
1	1	gi|160380600	R.YGNYILFTHKRN.D	Y	33.98	1524.78	-8.2	763.393	2	40.12	F62:33939	1	382	393	N
1	1	gi|160380600	L.NDGYYSIK.T	Y	33.94	958.44	-21.9	959.426	1	37.82	F62:33821	1	363	370	N
1	1	gi|160380600	Q.EQSP(sub D)QELQEALYGVK.R	N	33.52	1717.85	-20	859.916	2	52.23	F64:35701	1	145	159	N
1	1	gi|160380600	K.AVQEQSDQELQEALYGR(sub V)KR.E	Y	32.67	2247.12	-6.2	750.044	3	46.04	F62:34246	1	142	160	N
1	1	gi|160380600	T.SDLSPTER(sub V)SALAANVPIYQGVR.F	Y	32.53	2343.22	-19.4	782.065	3	57.19	F62:34700	1	177	198	N
1	1	gi|160380600	V.PQNADGALFFVDGIPSK.V	Y	32.16	1774.89	3.6	888.455	2	61.58	F64:35916	1	427	443	N
1	1	gi|160380600	K.VM(+15.99)GAIGSLD(sub S)TAVGK.F	N	31.45	1333.69	-0.5	667.852	2	45.44	F64:35504	1	69	82	Y
1	1	gi|160380600	K.IFSNVHWPNYFM(+15.99)C(+57.02)SSNDYLALIC(+57.02)TK.P	Y	30.74	3095.4	-45.7	1032.76	3	62.89	F62:34897	1	328	352	Y
1	1	gi|160380600	L.AANVPIYQGVR.F	Y	30.1	1186.65	-23.3	594.316	2	38.68	F62:33864	1	188	198	N
1	1	gi|160380600	V.PIYQGVR.F	Y	30.09	831.46	-28.9	832.443	1	56.89	F62:34687	3	192	198	N
1	1	gi|160380600	K.VMGN(sub A)IGSLSTAVGK.F	N	28.74	1332.71	-6.6	667.356	2	44.01	F64:35450	1	69	82	N
1	1	gi|160380600	K.NDDKW(sub E)TYLFLSYLYPR.E	Y	28.27	2093.03	-24.1	1047.49	2	59.91	F62:34797	1	280	295	N
1	1	gi|160380600	E.LFTDLC(+57.02)SLR.D	N	28.21	1123.57	4.3	562.794	2	50.47	F64:35655	1	227	235	Y
1	1	gi|160380600	N.DGYYSIK.T	Y	27.21	844.397	-30.8	845.378	1	37.84	F62:33826	2	364	370	N
1	1	gi|160380600	F.EDLLK.N	N	26.45	616.343	-36.2	617.328	1	45.9	F61:32886	9	275	279	N
1	1	gi|160380600	N.FFDLM(+15.99)K.V	N	26.41	815.389	14.7	816.408	1	59	F62:34765	8	307	312	Y
1	1	gi|160380600	Y.GNYILFTHK.R	Y	26.37	1091.58	-4	546.793	2	43.17	F62:34099	1	383	391	N
1	1	gi|160380600	L.KV(sub L)DKLNDGYYSIK.T	Y	26.32	1541.81	-23	771.894	2	41.97	F64:35381	1	358	370	N
1	1	gi|160380600	Q.EALYGVK.R	N	25.69	778.423	-23.3	779.412	1	56.09	F62:34655	1	153	159	N
1	1	gi|160380600	F.LDGVR.N	N	25.31	558.313	-14.4	559.312	1	43.68	F56:28597	11	169	173	N
1	1	gi|160380600	R.M(+15.99)LTY(sub M)LELFTDLC(+57.02)SLR.D	N	25.05	1889.93	-37.6	945.935	2	65.32	F62:34974	1	221	235	Y
1	1	gi|160380600	E.G(sub K)FNFVPVKLEK.R	Y	24.64	1276.72	-0.9	639.366	2	48.44	F62:34344	1	398	408	N
1	1	gi|160380600	F.LSYLYPR.E	N	22.42	910.491	-7	456.25	2	40.31	F62:33943	2	289	295	N
1	1	gi|160380600	F.NFVPVK.L	N	22.31	702.406	-9.5	703.407	1	43.66	F62:34126	2	400	405	N
1	1	gi|160380600	I.YLLSSK.E	N	21.98	709.401	-1.5	355.707	2	42.52	F62:34060	1	412	417	N
1	1	gi|160380600	L.G(sub K)NDDKETYLFLSYLYPR.E	Y	21.21	2093.01	-7.9	1047.5	2	61.8	F62:34858	1	279	295	N
1	1	gi|160380600	R.FIAMM(sub V)VQR.I	N	21.01	994.509	7.8	498.266	2	40.41	F60:31565	1	199	206	N
1	1	gi|160380600	R.DLILLDLYQLVATPN(sub G)HSPN.I	N	20.86	2135.13	-17.4	712.704	3	67.9	F62:35044	1	236	254	N
1	1	gi|160380600	V.FEDLLK.N	N	20.71	763.412	-20.4	764.403	1	49.76	F57:29627	3	274	279	N
1	1	gi|160380600	R.M(+15.99)LS(sub T)M(+15.99)LELFTDLC(+57.02)SLR.D	N	20.57	1859.88	-12.1	930.938	2	64.24	F65:36761	1	221	235	Y
1	1	gi|160380600	R.EIYLLSSKW(sub E)SPNK.F	Y	20.04	1563.83	-30.7	782.898	2	39.63	F62:33917	1	410	422	N
1	1	gi|160380600	Y.LLSSK.E	N	19.72	546.338	-17.8	547.335	1	44.74	F64:35478	1	413	417	N
1	1	gi|160380600	N.FVPVK.L	N	19.08	588.364	-12.3	589.364	1	43.6	F62:34123	2	401	405	N
1	1	gi|160380600	K.IFNFFD.L	Y	18.9	801.37	2	802.379	1	60.74	F64:35901	1	304	309	N
1	1	gi|160380600	R.MW(sub L)TM(+15.99)LELFTDLC(+57.02)SLR.D	N	18.87	1930.9	-6.3	966.451	2	63.31	F62:34914	2	221	235	Y
1	1	gi|160380600	S.YLYPR.E	N	18.21	710.375	-8.8	711.376	1	40.65	F62:33964	2	291	295	N
1	1	gi|160380600	K.LNDGYYT(sub S)IK.T	Y	16.84	1085.54	-14.7	543.769	2	40.56	F60:31571	3	362	370	N
1	1	gi|160380600	F.FVDGIPSK.V	Y	16.79	861.46	-15.3	431.73	2	36.35	F62:33760	1	436	443	N
1	1	gi|160380600	F.NFFDLM(+15.99)K.V	Y	15.98	929.432	-14.8	930.425	1	58.96	F62:34767	2	306	312	Y
1	1	gi|160380600	K.KQ(sub A)VQEQSDQELQEALYGVK.R	N	15.73	2219.11	0.1	740.71	3	47.81	F64:35576	2	141	159	N
1	1	gi|160380600	R.YGNYILFTHKG(sub R).N	Y	15.65	1311.66	-6.5	656.834	2	45.45	F64:35508	2	382	392	N
1	1	gi|160380600	L.SYLYPR.E	N	15.24	797.407	-18.4	798.4	1	60.88	F62:34833	1	290	295	N
1	1	gi|160380600	R.EYAW(sub V)N(sub S)KAFLDGVR.N	N	14.99	1567.78	8.1	784.903	2	48.59	F64:35605	1	161	173	N
1	1	gi|160380600	R.YGNYILF.T	Y	14.8	888.438	-15.9	889.431	1	58.74	F42:22497	2	382	388	N
1	1	gi|160380600	K.VM(+15.99)GAIGSLSTAVN(sub G)KFQSGDPAK.I	N	14.73	2193.11	5.3	732.048	3	49.45	F62:34383	1	69	90	Y
1	1	gi|160380600	Q.KQIDAP(sub K)FSNDDER.A	Y	13.32	1533.71	-37.2	767.832	2	38.2	F62:33842	1	54	66	N
1	1	gi|160380600	K.NDDKETYLFLSY.L	Y	12.81	1506.69	-4.9	754.347	2	56.81	F64:35803	1	280	291	N
1	1	gi|160380600	K.IFNFFDR(sub L)MK.V	Y	11.31	1216.61	-11.9	609.303	2	59.93	F62:34802	1	304	312	N
1	1	gi|160380600	I.AM(+15.99)VVQR.I	N	11.3	718.38	-21.6	719.371	1	38.73	F60:31505	1	201	206	Y
1	1	gi|160380600	S.GDPAK.I	N	10.53	486.244	-33.6	487.235	1	40.64	F76:41917	1	86	90	N
1	1	gi|160380600	V.KKG(sub A)VQEQSDQELQEALYGVK.R	Y	10.23	2276.16	-10.3	759.721	3	48.38	F64:35599	1	140	159	N
1	1	gi|160380600	R.MR(sub L)TM(+15.99)LELFTDLC(+57.02)SLR.D	N	8.75	1900.92	-19.1	951.45	2	63.9	F62:34935	1	221	235	Y
1	1	gi|160380600	K.REYT(sub A)VSKAFLDGVR.N	N	8.7	1639.87	-16.9	547.621	3	50.17	F62:34414	1	160	173	N
1	1	gi|160380600	K.REYAVST(sub K)AFLDGVR.N	N	7.81	1582.81	-4.2	528.609	3	49.77	F62:34394	1	160	173	N
1	1	gi|160380600	K.AVQEQSDQELQEALYN(sub G)VKR.E	Y	6.63	2247.11	-1.1	750.044	3	47.88	F64:35579	1	142	160	N
1	1	gi|160380600	K.AVQEQE(sub S)DQELQEALYGVK.R	Y	6.34	2076	12.6	1039.02	2	55.59	F62:34636	1	142	159	N
1	1	gi|160380600	R.KIFNFFDLY(sub M)K.V	Y	5.07	1333.71	-19.6	667.848	2	56.59	F62:34677	1	303	312	N
2	4	gi|152211368	K.AIQEQSDQELQEALYGVK.R	Y	92.24	2048.01	-8	1025	2	51.79	F64:35689	8	139	156	N
2	4	gi|152211368	K.TDDEETFLFLSYLYPK.E	Y	91.1	1979.94	-30.5	990.947	2	67.49	F61:33583	7	277	292	N
2	4	gi|152211368	K.VM(+15.99)GAIGSLGTAIGK.F	Y	74.58	1289.7	-18.1	645.846	2	45.47	F60:31740	18	66	79	Y
2	4	gi|152211368	R.M(+15.99)LTM(+15.99)LELFTDLC(+57.02)SIR.D	N	69.95	1873.9	-24.3	937.934	2	62.97	F61:33473	8	218	232	Y
2	4	gi|152211368	R.NEESDLRPTEVSALAANIPVYQGVR.F	Y	67	2727.38	-26.2	910.111	3	56.68	F60:32077	14	171	195	N
2	4	gi|152211368	S.IASGC(+57.02)LDILVGISSVLK.D	N	66.55	1743.98	-18.7	872.981	2	67.65	F62:35032	4	88	104	Y
2	4	gi|152211368	R.DLILLDLHQLIATPGHSPNIASGIK.E	Y	64.09	2635.47	-7.7	879.49	3	63.38	F62:34916	2	233	257	N
2	4	gi|152211368	K.AEESVSSVVTK.A	Y	60.45	1134.58	-9.5	568.29	2	35.41	F60:31406	13	128	138	N
2	4	gi|152211368	R.DLILLDLHQLIATPGHSPN.I	Y	60.2	2066.12	-4.5	1034.06	2	63.72	F62:34928	2	233	251	N
2	4	gi|152211368	S.ESTISSGLASLK.A	Y	54.3	1191.63	-19.2	596.813	2	44.88	F60:31734	12	18	29	N
2	4	gi|152211368	S.DLRPTEVSALAANIPVYQGVR.F	Y	52.49	2268.22	-21.4	1135.09	2	60.39	F62:34818	1	175	195	N
2	4	gi|152211368	K.FFDLIEVK.Y	Y	52.41	1009.55	-20.4	505.771	2	56.35	F56:28919	18	304	311	N
2	4	gi|152211368	K.FSFVPVQVK.G	Y	50.96	1049.59	-17.5	525.793	2	51.32	F60:31916	16	396	404	N
2	4	gi|152211368	K.TANGLLSILK.D	Y	50.02	1028.62	-5.1	515.316	2	55.82	F42:22446	9	426	435	N
2	4	gi|152211368	K.WPHNFAYSQK.T	Y	49.55	1276.6	3.9	426.542	3	41.55	F64:35367	2	416	425	N
2	4	gi|152211368	R.FIAM(+15.99)VVQR.I	N	48.62	978.532	-13	490.267	2	38.92	F54:26877	23	196	203	Y
2	4	gi|152211368	R.NEESDLRPTES(sub V)SALAANIPVYQGVR.F	Y	43.76	2715.35	24.2	906.145	3	56.03	F62:34653	1	171	195	N
2	4	gi|152211368	K.LGYGNQGFFTISTYS.N	Y	42.73	1653.77	-17.8	827.876	2	57.79	F62:34722	3	441	455	N
2	4	gi|152211368	K.TDDEETFLFLSYLYPKEKN.E	Y	42.71	2351.12	-2.1	1176.57	2	63.15	F62:34900	1	277	295	N
2	4	gi|152211368	K.TDDEN(sub E)TFLFLSYLYPK.E	Y	42.65	1964.94	26.4	656.005	3	61.99	F62:34864	1	277	292	N
2	4	gi|152211368	E.ESVSSVVTK.A	Y	42.47	934.497	-14.8	935.49	1	34.16	F62:33636	1	130	138	N
2	4	gi|152211368	K.AYLLSTK.K	Y	41.03	794.454	-14.7	795.449	1	37.74	F64:35252	11	408	414	N
2	4	gi|152211368	K.FSFVPVQVE(sub K)GQK.A	Y	40.98	1363.71	-20.9	682.85	2	49.02	F61:33019	3	396	407	N
2	4	gi|152211368	R.NEESDLRPTEVSQ(sub A)LAANIPVYQGVR.F	Y	40.18	2784.4	-6.4	929.136	3	55.29	F62:34618	1	171	195	N
2	4	gi|152211368	K.LSDGFYTIK.T	Y	40.11	1042.53	-26.4	522.26	2	42.86	F61:32740	13	359	367	N
2	4	gi|152211368	K.FQSGDPASIASGC(+57.02)LDILVGISSVLK.D	Y	39.47	2533.31	4.3	845.447	3	67.93	F64:36051	1	80	104	Y
2	4	gi|152211368	R.FIAMVVQR.I	N	38.91	962.537	-0.8	482.276	2	43.65	F64:35436	2	196	203	N
2	4	gi|152211368	K.AFLDGVR.N	N	38.14	776.418	-17.8	777.411	1	41.33	F64:35358	15	164	170	N
2	4	gi|152211368	R.VFEDLLK.T	N	38.1	862.48	-6.6	432.244	2	48.81	F65:36435	23	270	276	N
2	4	gi|152211368	K.AFLDGVRNEER(sub S)DLRPTEVR(sub S)ALAANIPVYQGVR.F	Y	37.51	3623.93	-18.6	906.972	4	55.51	F61:33246	1	164	195	N
2	4	gi|152211368	K.Q(sub A)EESVSSVVTK.A	Y	37.04	1191.6	-8.1	596.802	2	35.67	F60:31410	3	128	138	N
2	4	gi|152211368	S.DGFYTIK.T	Y	36.76	842.417	-6.5	843.419	1	42.59	F62:34067	1	361	367	N
2	4	gi|152211368	K.VM(+15.99)GAIGSLGTAIN(sub G)K.F	Y	36.58	1346.72	-5.5	674.365	2	43.08	F62:34093	2	66	79	Y
2	4	gi|152211368	K.KWPHNFAYSQK.T	Y	36.5	1404.69	3.3	469.24	3	38.73	F64:35281	2	415	425	N
2	4	gi|152211368	R.E(sub D)R(sub L)ILLDLHQLIATPGHSPNIASGIK.E	Y	35.8	2692.5	-9.6	898.5	3	65.75	F62:34986	1	233	257	N
2	4	gi|152211368	R.MM(sub L)TMLELFTDLC(+57.02)SIR.D	N	34.33	1859.87	-5.1	930.935	2	64.57	F59:31319	6	218	232	Y
2	4	gi|152211368	K.AIQEQSDQELQEQ(sub A)LYGVK.R	Y	33.77	2105.03	-2.4	1053.52	2	49.99	F62:34404	1	139	156	N
2	4	gi|152211368	K.LGYGNQGF.F	Y	33.53	854.392	-7.5	855.393	1	41.72	F62:34019	1	441	448	N
2	4	gi|152211368	Q.EQSP(sub D)QELQEALYGVK.R	N	33.52	1717.85	-20	859.916	2	52.23	F64:35701	1	142	156	N
2	4	gi|152211368	K.R(sub V)M(+15.99)GAIGSLGTAIGK.F	Y	32.89	1346.73	-36.1	674.35	2	43.56	F61:32774	1	66	79	Y
2	4	gi|152211368	S.RKQ(sub I)FKFFDLIEVK.Y	Y	32.6	1696.97	-0.3	566.663	3	58.38	F62:34742	1	299	311	N
2	4	gi|152211368	I.SSGLASLK.A	N	32.26	761.428	-14.9	762.424	1	41.88	F62:34028	3	22	29	N
2	4	gi|152211368	R.D(sub N)EESDLRPTEVSALAANIPVYQGVR.F	Y	31.88	2728.37	15.7	683.11	4	54.73	F62:34598	1	171	195	N
2	4	gi|152211368	K.LGYGNQGFF.T	Y	31.8	1001.46	-11	1002.46	1	52.12	F62:34487	1	441	449	N
2	4	gi|152211368	R.TC(+57.02)YWN(sub T)DDYVK.I	Y	31.46	1362.56	-12.2	682.277	2	45.13	F60:31723	4	375	384	Y
2	4	gi|152211368	I.GSLGTAIGK.F	Y	29.79	802.455	-14.4	803.451	1	43.19	F62:34098	1	71	79	N
2	4	gi|152211368	K.LSDGFYTIKTYN(sub G)R.D	Y	29.45	1576.79	5.4	789.406	2	43.44	F62:34110	1	359	371	N
2	4	gi|152211368	I.PVYQGVR.F	N	29.07	817.445	-22.7	818.433	1	54.83	F62:34600	1	189	195	N
2	4	gi|152211368	L.SDGFYTIK.T	Y	28.37	929.449	-6	930.451	1	42.62	F62:34066	1	360	367	N
2	4	gi|152211368	E.LFTDLC(+57.02)SIR.D	N	28.21	1123.57	4.3	562.794	2	50.47	F64:35655	1	224	232	Y
2	4	gi|152211368	K.LDLSGGQAL.S	Y	27.94	872.46	-6.5	873.462	1	44.91	F62:34186	1	318	326	N
2	4	gi|152211368	F.VPVQVK.G	N	27.82	668.422	-13.8	669.42	1	51.01	F64:35665	1	399	404	N
2	4	gi|152211368	F.EDLLK.T	N	26.45	616.343	-36.2	617.328	1	45.9	F61:32886	9	272	276	N
2	4	gi|152211368	Q.EALYGVK.R	N	25.69	778.423	-23.3	779.412	1	56.09	F62:34655	1	150	156	N
2	4	gi|152211368	S.FVPVQVK.G	Y	25.46	815.49	-4.1	816.494	1	50.92	F64:35662	1	398	404	N
2	4	gi|152211368	F.LDGVR.N	N	25.31	558.313	-14.4	559.312	1	43.68	F56:28597	11	166	170	N
2	4	gi|152211368	R.M(+15.99)LTY(sub M)LELFTDLC(+57.02)SIR.D	N	25.05	1889.93	-37.6	945.935	2	65.32	F62:34974	1	218	232	Y
2	4	gi|152211368	K.AIQQ(sub E)QSDQELQEALYGVK.R	Y	24.64	2047.02	-3.1	1024.52	2	51.61	F60:31927	2	139	156	N
2	4	gi|152211368	K.AIQEQSDQELQEALYGR(sub V)KR.E	Y	23.93	2261.14	-2.3	754.719	3	47.69	F62:34315	2	139	157	N
2	4	gi|152211368	K.FSFVPVQVKD(sub G)QK.A	Y	23.55	1420.77	-27.2	711.374	2	48.76	F62:34360	1	396	407	N
2	4	gi|152211368	K.VM(+15.99)GQ(sub A)IGSLGTAIGK.F	Y	23.46	1346.72	-9.6	674.362	2	45.69	F60:31744	1	66	79	Y
2	4	gi|152211368	L.LSILK.D	N	22.27	572.39	-19.5	573.386	1	44.01	F60:31689	1	431	435	N
2	4	gi|152211368	N.EESDLRPTES(sub V)SALAANIPVYQGVR.F	Y	22.16	2601.3	29.5	868.134	3	57.51	F64:35825	1	172	195	N
2	4	gi|152211368	A.NGLLSILK.D	Y	22.05	856.538	-14.9	857.533	1	52.99	F62:34542	1	428	435	N
2	4	gi|152211368	Y.LLSTK.K	N	21.57	560.353	-18	561.351	1	37.76	F64:35251	1	410	414	N
2	4	gi|152211368	R.FIAMM(sub V)VQR.I	N	21.01	994.509	7.8	498.266	2	40.41	F60:31565	1	196	203	N
2	4	gi|152211368	V.FEDLLK.T	N	20.71	763.412	-20.4	764.403	1	49.76	F57:29627	3	271	276	N
2	4	gi|152211368	R.M(+15.99)LS(sub T)M(+15.99)LELFTDLC(+57.02)SIR.D	N	20.57	1859.88	-12.1	930.938	2	64.24	F65:36761	1	218	232	Y
2	4	gi|152211368	K.LGYGNQGFFTISTY.S	Y	19.67	1566.74	4.1	784.378	2	58.94	F62:34762	2	441	454	N
2	4	gi|152211368	K.AEESVSSVR(sub V)TK.A	Y	19.18	1191.61	-16.5	596.802	2	34.91	F62:33669	1	128	138	N
2	4	gi|152211368	R.MW(sub L)TM(+15.99)LELFTDLC(+57.02)SIR.D	N	18.87	1930.9	-6.3	966.451	2	63.31	F62:34914	2	218	232	Y
2	4	gi|152211368	F.DLIEVK.Y	Y	18.11	715.412	-8.9	716.413	1	53.64	F62:34551	3	306	311	N
2	4	gi|152211368	T.KAEESVSSVVTKAV(sub I)QEQSDQELQEALYGVK.R	Y	17.23	3278.65	-10.8	1093.88	3	61.46	F62:34843	1	127	156	N
2	4	gi|152211368	L.SYLYPK.E	Y	15.6	769.401	-25	770.389	1	62.29	F62:34879	1	287	292	N
2	4	gi|152211368	K.TDDQ(sub E)ETFV(sub L)FLSYLYPK.E	Y	14.07	1964.94	-1	983.477	2	64.65	F60:32264	1	277	292	N
2	4	gi|152211368	V.KV(sub I)SSTSNGELEKFSFVPVQVK.G	Y	12.94	2309.23	-21.4	770.733	3	51.93	F62:34479	1	384	404	N
2	4	gi|152211368	I.AM(+15.99)VVQR.I	N	11.3	718.38	-21.6	719.371	1	38.73	F60:31505	1	198	203	Y
2	4	gi|152211368	K.TAD(sub N)GLLSILK.D	Y	11.21	1029.61	-10.6	515.805	2	53.38	F62:34548	2	426	435	N
2	4	gi|152211368	K.FSFVPVQVKG.Q	Y	11.01	1106.61	-11.1	554.307	2	49.87	F64:35658	1	396	405	N
2	4	gi|152211368	P.NIASGIKEVTSLGR.E	Y	10.02	1443.8	0.1	482.276	3	41.01	F62:33982	2	251	264	N
2	4	gi|152211368	K.FSFVPVQVKGE(sub Q)K.A	Y	9.31	1363.75	-38.7	682.856	2	51.35	F42:22335	2	396	407	N
2	4	gi|152211368	R.MR(sub L)TM(+15.99)LELFTDLC(+57.02)SIR.D	N	8.75	1900.92	-19.1	951.45	2	63.9	F62:34935	1	218	232	Y
2	4	gi|152211368	I.RDLILLDA(sub L)HQLIATPGHSPNIASGIK.E	Y	7.66	2749.52	-13.8	917.503	3	61.31	F62:34841	1	232	257	N
2	4	gi|152211368	K.AIQEQSDQELQEALYGVKRN(sub E).F	Y	6.83	2318.15	-12.5	773.714	3	49.58	F60:31862	1	139	158	N
2	4	gi|152211368	K.FFDLIEVKYDDR.F	Y	6.51	1558.77	-5.6	780.386	2	61.91	F62:34859	1	304	315	N
2	4	gi|152211368	K.VMGN(sub A)IGSLGTAIGK.F	Y	5.82	1316.71	1.2	659.364	2	46.05	F64:35524	1	66	79	N
2	3	gi|160380601	K.AIQEQSDQELQEALYGVK.R	Y	92.24	2048.01	-8	1025	2	51.79	F64:35689	8	139	156	N
2	3	gi|160380601	K.TDDEETFLFLSYLYPK.E	Y	91.1	1979.94	-30.5	990.947	2	67.49	F61:33583	7	277	292	N
2	3	gi|160380601	K.VM(+15.99)GAIGSLGTAIGK.F	Y	74.58	1289.7	-18.1	645.846	2	45.47	F60:31740	18	66	79	Y
2	3	gi|160380601	R.M(+15.99)LTM(+15.99)LELFTDLC(+57.02)SIR.D	N	69.95	1873.9	-24.3	937.934	2	62.97	F61:33473	8	218	232	Y
2	3	gi|160380601	R.NEESDLRPTEVSALAANIPVYQGVR.F	Y	67	2727.38	-26.2	910.111	3	56.68	F60:32077	14	171	195	N
2	3	gi|160380601	S.IASGC(+57.02)LDILVGISSVLK.D	N	66.55	1743.98	-18.7	872.981	2	67.65	F62:35032	4	88	104	Y
2	3	gi|160380601	R.DLILLDLHQLIATPGHSPNIASGIK.E	Y	64.09	2635.47	-7.7	879.49	3	63.38	F62:34916	2	233	257	N
2	3	gi|160380601	K.AEESVSSVVTK.A	Y	60.45	1134.58	-9.5	568.29	2	35.41	F60:31406	13	128	138	N
2	3	gi|160380601	R.DLILLDLHQLIATPGHSPN.I	Y	60.2	2066.12	-4.5	1034.06	2	63.72	F62:34928	2	233	251	N
2	3	gi|160380601	S.ESTISSGLASLK.A	Y	54.3	1191.63	-19.2	596.813	2	44.88	F60:31734	12	18	29	N
2	3	gi|160380601	S.DLRPTEVSALAANIPVYQGVR.F	Y	52.49	2268.22	-21.4	1135.09	2	60.39	F62:34818	1	175	195	N
2	3	gi|160380601	K.FFDLIEVK.Y	Y	52.41	1009.55	-20.4	505.771	2	56.35	F56:28919	18	304	311	N
2	3	gi|160380601	K.FSFVPVQVK.G	Y	50.96	1049.59	-17.5	525.793	2	51.32	F60:31916	16	396	404	N
2	3	gi|160380601	K.TANGLLSILK.D	Y	50.02	1028.62	-5.1	515.316	2	55.82	F42:22446	9	426	435	N
2	3	gi|160380601	K.WPHNFAYSQK.T	Y	49.55	1276.6	3.9	426.542	3	41.55	F64:35367	2	416	425	N
2	3	gi|160380601	R.FIAM(+15.99)VVQR.I	N	48.62	978.532	-13	490.267	2	38.92	F54:26877	23	196	203	Y
2	3	gi|160380601	R.NEESDLRPTES(sub V)SALAANIPVYQGVR.F	Y	43.76	2715.35	24.2	906.145	3	56.03	F62:34653	1	171	195	N
2	3	gi|160380601	K.LGYGNQGFFTISTYS.N	Y	42.73	1653.77	-17.8	827.876	2	57.79	F62:34722	3	441	455	N
2	3	gi|160380601	K.TDDEETFLFLSYLYPKEKN.E	Y	42.71	2351.12	-2.1	1176.57	2	63.15	F62:34900	1	277	295	N
2	3	gi|160380601	K.TDDEN(sub E)TFLFLSYLYPK.E	Y	42.65	1964.94	26.4	656.005	3	61.99	F62:34864	1	277	292	N
2	3	gi|160380601	E.ESVSSVVTK.A	Y	42.47	934.497	-14.8	935.49	1	34.16	F62:33636	1	130	138	N
2	3	gi|160380601	K.AYLLSTK.K	Y	41.03	794.454	-14.7	795.449	1	37.74	F64:35252	11	408	414	N
2	3	gi|160380601	K.FSFVPVQVE(sub K)GQK.A	Y	40.98	1363.71	-20.9	682.85	2	49.02	F61:33019	3	396	407	N
2	3	gi|160380601	R.NEESDLRPTEVSQ(sub A)LAANIPVYQGVR.F	Y	40.18	2784.4	-6.4	929.136	3	55.29	F62:34618	1	171	195	N
2	3	gi|160380601	K.LSDGFYTIK.T	Y	40.11	1042.53	-26.4	522.26	2	42.86	F61:32740	13	359	367	N
2	3	gi|160380601	K.FQSGDPASIASGC(+57.02)LDILVGISSVLK.D	Y	39.47	2533.31	4.3	845.447	3	67.93	F64:36051	1	80	104	Y
2	3	gi|160380601	R.FIAMVVQR.I	N	38.91	962.537	-0.8	482.276	2	43.65	F64:35436	2	196	203	N
2	3	gi|160380601	K.AFLDGVR.N	N	38.14	776.418	-17.8	777.411	1	41.33	F64:35358	15	164	170	N
2	3	gi|160380601	R.VFEDLLK.T	N	38.1	862.48	-6.6	432.244	2	48.81	F65:36435	23	270	276	N
2	3	gi|160380601	K.AFLDGVRNEER(sub S)DLRPTEVR(sub S)ALAANIPVYQGVR.F	Y	37.51	3623.93	-18.6	906.972	4	55.51	F61:33246	1	164	195	N
2	3	gi|160380601	K.Q(sub A)EESVSSVVTK.A	Y	37.04	1191.6	-8.1	596.802	2	35.67	F60:31410	3	128	138	N
2	3	gi|160380601	S.DGFYTIK.T	Y	36.76	842.417	-6.5	843.419	1	42.59	F62:34067	1	361	367	N
2	3	gi|160380601	K.VM(+15.99)GAIGSLGTAIN(sub G)K.F	Y	36.58	1346.72	-5.5	674.365	2	43.08	F62:34093	2	66	79	Y
2	3	gi|160380601	K.KWPHNFAYSQK.T	Y	36.5	1404.69	3.3	469.24	3	38.73	F64:35281	2	415	425	N
2	3	gi|160380601	R.E(sub D)R(sub L)ILLDLHQLIATPGHSPNIASGIK.E	Y	35.8	2692.5	-9.6	898.5	3	65.75	F62:34986	1	233	257	N
2	3	gi|160380601	R.MM(sub L)TMLELFTDLC(+57.02)SIR.D	N	34.33	1859.87	-5.1	930.935	2	64.57	F59:31319	6	218	232	Y
2	3	gi|160380601	K.AIQEQSDQELQEQ(sub A)LYGVK.R	Y	33.77	2105.03	-2.4	1053.52	2	49.99	F62:34404	1	139	156	N
2	3	gi|160380601	K.LGYGNQGF.F	Y	33.53	854.392	-7.5	855.393	1	41.72	F62:34019	1	441	448	N
2	3	gi|160380601	Q.EQSP(sub D)QELQEALYGVK.R	N	33.52	1717.85	-20	859.916	2	52.23	F64:35701	1	142	156	N
2	3	gi|160380601	K.R(sub V)M(+15.99)GAIGSLGTAIGK.F	Y	32.89	1346.73	-36.1	674.35	2	43.56	F61:32774	1	66	79	Y
2	3	gi|160380601	S.RKQ(sub I)FKFFDLIEVK.Y	Y	32.6	1696.97	-0.3	566.663	3	58.38	F62:34742	1	299	311	N
2	3	gi|160380601	I.SSGLASLK.A	N	32.26	761.428	-14.9	762.424	1	41.88	F62:34028	3	22	29	N
2	3	gi|160380601	R.D(sub N)EESDLRPTEVSALAANIPVYQGVR.F	Y	31.88	2728.37	15.7	683.11	4	54.73	F62:34598	1	171	195	N
2	3	gi|160380601	K.LGYGNQGFF.T	Y	31.8	1001.46	-11	1002.46	1	52.12	F62:34487	1	441	449	N
2	3	gi|160380601	R.TC(+57.02)YWN(sub T)DDYVK.I	Y	31.46	1362.56	-12.2	682.277	2	45.13	F60:31723	4	375	384	Y
2	3	gi|160380601	I.GSLGTAIGK.F	Y	29.79	802.455	-14.4	803.451	1	43.19	F62:34098	1	71	79	N
2	3	gi|160380601	K.LSDGFYTIKTYN(sub G)R.D	Y	29.45	1576.79	5.4	789.406	2	43.44	F62:34110	1	359	371	N
2	3	gi|160380601	I.PVYQGVR.F	N	29.07	817.445	-22.7	818.433	1	54.83	F62:34600	1	189	195	N
2	3	gi|160380601	L.SDGFYTIK.T	Y	28.37	929.449	-6	930.451	1	42.62	F62:34066	1	360	367	N
2	3	gi|160380601	E.LFTDLC(+57.02)SIR.D	N	28.21	1123.57	4.3	562.794	2	50.47	F64:35655	1	224	232	Y
2	3	gi|160380601	K.LDLSGGQAL.S	Y	27.94	872.46	-6.5	873.462	1	44.91	F62:34186	1	318	326	N
2	3	gi|160380601	F.VPVQVK.G	N	27.82	668.422	-13.8	669.42	1	51.01	F64:35665	1	399	404	N
2	3	gi|160380601	F.EDLLK.T	N	26.45	616.343	-36.2	617.328	1	45.9	F61:32886	9	272	276	N
2	3	gi|160380601	Q.EALYGVK.R	N	25.69	778.423	-23.3	779.412	1	56.09	F62:34655	1	150	156	N
2	3	gi|160380601	S.FVPVQVK.G	Y	25.46	815.49	-4.1	816.494	1	50.92	F64:35662	1	398	404	N
2	3	gi|160380601	F.LDGVR.N	N	25.31	558.313	-14.4	559.312	1	43.68	F56:28597	11	166	170	N
2	3	gi|160380601	R.M(+15.99)LTY(sub M)LELFTDLC(+57.02)SIR.D	N	25.05	1889.93	-37.6	945.935	2	65.32	F62:34974	1	218	232	Y
2	3	gi|160380601	K.AIQQ(sub E)QSDQELQEALYGVK.R	Y	24.64	2047.02	-3.1	1024.52	2	51.61	F60:31927	2	139	156	N
2	3	gi|160380601	K.AIQEQSDQELQEALYGR(sub V)KR.E	Y	23.93	2261.14	-2.3	754.719	3	47.69	F62:34315	2	139	157	N
2	3	gi|160380601	K.FSFVPVQVKD(sub G)QK.A	Y	23.55	1420.77	-27.2	711.374	2	48.76	F62:34360	1	396	407	N
2	3	gi|160380601	K.VM(+15.99)GQ(sub A)IGSLGTAIGK.F	Y	23.46	1346.72	-9.6	674.362	2	45.69	F60:31744	1	66	79	Y
2	3	gi|160380601	L.LSILK.D	N	22.27	572.39	-19.5	573.386	1	44.01	F60:31689	1	431	435	N
2	3	gi|160380601	N.EESDLRPTES(sub V)SALAANIPVYQGVR.F	Y	22.16	2601.3	29.5	868.134	3	57.51	F64:35825	1	172	195	N
2	3	gi|160380601	A.NGLLSILK.D	Y	22.05	856.538	-14.9	857.533	1	52.99	F62:34542	1	428	435	N
2	3	gi|160380601	Y.LLSTK.K	N	21.57	560.353	-18	561.351	1	37.76	F64:35251	1	410	414	N
2	3	gi|160380601	R.FIAMM(sub V)VQR.I	N	21.01	994.509	7.8	498.266	2	40.41	F60:31565	1	196	203	N
2	3	gi|160380601	V.FEDLLK.T	N	20.71	763.412	-20.4	764.403	1	49.76	F57:29627	3	271	276	N
2	3	gi|160380601	R.M(+15.99)LS(sub T)M(+15.99)LELFTDLC(+57.02)SIR.D	N	20.57	1859.88	-12.1	930.938	2	64.24	F65:36761	1	218	232	Y
2	3	gi|160380601	K.LGYGNQGFFTISTY.S	Y	19.67	1566.74	4.1	784.378	2	58.94	F62:34762	2	441	454	N
2	3	gi|160380601	K.AEESVSSVR(sub V)TK.A	Y	19.18	1191.61	-16.5	596.802	2	34.91	F62:33669	1	128	138	N
2	3	gi|160380601	R.MW(sub L)TM(+15.99)LELFTDLC(+57.02)SIR.D	N	18.87	1930.9	-6.3	966.451	2	63.31	F62:34914	2	218	232	Y
2	3	gi|160380601	F.DLIEVK.Y	Y	18.11	715.412	-8.9	716.413	1	53.64	F62:34551	3	306	311	N
2	3	gi|160380601	T.KAEESVSSVVTKAV(sub I)QEQSDQELQEALYGVK.R	Y	17.23	3278.65	-10.8	1093.88	3	61.46	F62:34843	1	127	156	N
2	3	gi|160380601	L.SYLYPK.E	Y	15.6	769.401	-25	770.389	1	62.29	F62:34879	1	287	292	N
2	3	gi|160380601	K.TDDQ(sub E)ETFV(sub L)FLSYLYPK.E	Y	14.07	1964.94	-1	983.477	2	64.65	F60:32264	1	277	292	N
2	3	gi|160380601	V.KV(sub I)SSTSNGELEKFSFVPVQVK.G	Y	12.94	2309.23	-21.4	770.733	3	51.93	F62:34479	1	384	404	N
2	3	gi|160380601	I.AM(+15.99)VVQR.I	N	11.3	718.38	-21.6	719.371	1	38.73	F60:31505	1	198	203	Y
2	3	gi|160380601	K.TAD(sub N)GLLSILK.D	Y	11.21	1029.61	-10.6	515.805	2	53.38	F62:34548	2	426	435	N
2	3	gi|160380601	K.FSFVPVQVKG.Q	Y	11.01	1106.61	-11.1	554.307	2	49.87	F64:35658	1	396	405	N
2	3	gi|160380601	P.NIASGIKEVTSLGR.E	Y	10.02	1443.8	0.1	482.276	3	41.01	F62:33982	2	251	264	N
2	3	gi|160380601	K.FSFVPVQVKGE(sub Q)K.A	Y	9.31	1363.75	-38.7	682.856	2	51.35	F42:22335	2	396	407	N
2	3	gi|160380601	R.MR(sub L)TM(+15.99)LELFTDLC(+57.02)SIR.D	N	8.75	1900.92	-19.1	951.45	2	63.9	F62:34935	1	218	232	Y
2	3	gi|160380601	I.RDLILLDA(sub L)HQLIATPGHSPNIASGIK.E	Y	7.66	2749.52	-13.8	917.503	3	61.31	F62:34841	1	232	257	N
2	3	gi|160380601	K.AIQEQSDQELQEALYGVKRN(sub E).F	Y	6.83	2318.15	-12.5	773.714	3	49.58	F60:31862	1	139	158	N
2	3	gi|160380601	K.FFDLIEVKYDDR.F	Y	6.51	1558.77	-5.6	780.386	2	61.91	F62:34859	1	304	315	N
2	3	gi|160380601	K.VMGN(sub A)IGSLGTAIGK.F	Y	5.82	1316.71	1.2	659.364	2	46.05	F64:35524	1	66	79	N
4	30	gi|20137750	K.VM(+15.99)GAIGSLSTAVGK.F	N	78	1305.7	-11.3	653.848	2	45.03	F56:28629	17	69	82	Y
4	30	gi|20137750	K.IASGC(+57.02)LDILVGISSVLK.D	N	66.55	1743.98	-18.7	872.981	2	67.65	F62:35032	4	91	107	Y
4	30	gi|20137750	R.DLILLDLYQLVATPGHSPNIASGIK.E	N	64.59	2647.46	-1.8	883.492	3	67.94	F64:36056	9	236	260	N
4	30	gi|20137750	R.DLILLDLYQLVATPGHSPN.I	N	64.54	2078.1	-16.5	1040.04	2	67.94	F62:35047	1	236	254	N
4	30	gi|20137750	M.GAIGSLSTAVGK.F	N	55.84	1059.59	-11	1060.59	1	41.37	F62:34001	2	71	82	N
4	30	gi|20137750	K.AEESVGSVVK.K	N	54.55	1003.52	-9.7	502.762	2	35.86	F56:28402	6	131	140	N
4	30	gi|20137750	K.ETYLFLSYLYPR.E	N	53.09	1563.8	-13.2	782.896	2	63.51	F62:34920	3	284	295	N
4	30	gi|20137750	K.M(sub V)MGAIGSLSTAVGK.F	N	51.63	1321.67	6.9	661.848	2	42.3	F62:34048	2	69	82	N
4	30	gi|20137750	R.NDDLEKFNFVPVK.L	N	50.37	1563.79	2.9	782.906	2	51.56	F64:35685	1	393	405	N
4	30	gi|20137750	R.FIAM(+15.99)VVQR.I	N	48.62	978.532	-13	490.267	2	38.92	F54:26877	23	199	206	Y
4	30	gi|20137750	K.R(sub V)M(+15.99)GAIGSLSTAVGK.F	N	43.59	1362.73	-23.7	682.356	2	43.85	F60:31687	2	69	82	Y
4	30	gi|20137750	R.EYAVSKQ(sub A)FLDGVR.N	N	42.8	1510.78	-4.1	756.393	2	45.94	F62:34241	2	161	173	N
4	30	gi|20137750	K.Q(sub V)VQEQSDQELQEALYGVK.R	N	41.15	2091.01	-6.4	1046.51	2	48.87	F62:34376	1	142	159	N
4	30	gi|20137750	R.FIAMVVQR.I	N	38.91	962.537	-0.8	482.276	2	43.65	F64:35436	2	199	206	N
4	30	gi|20137750	R.DLILLDLYQLVATPN(sub G)HSPNIASGIK.E	N	38.9	2704.48	-21.4	902.481	3	67.77	F62:35039	1	236	260	N
4	30	gi|20137750	K.KVFEDLLK.T	N	38.3	990.575	-14.3	496.288	2	42.27	F62:34050	6	272	279	N
4	30	gi|20137750	K.AFLDGVR.N	N	38.14	776.418	-17.8	777.411	1	41.33	F64:35358	15	167	173	N
4	30	gi|20137750	K.VFEDLLK.T	N	38.1	862.48	-6.6	432.244	2	48.81	F65:36435	23	273	279	N
4	30	gi|20137750	K.VM(+15.99)GAIGSLSTAVN(sub G)K.F	N	37.79	1362.72	-3.9	682.363	2	41.2	F62:33993	3	69	82	Y
4	30	gi|20137750	R.W(sub V)M(sub L)SM(+15.99)LELFTDLC(+57.02)SLR.D	Y	36.84	1916.88	8.3	959.457	2	64.14	F64:35980	1	221	235	Y
4	30	gi|20137750	I.GSLSTAVGK.F	N	36.4	818.45	-4.1	819.454	1	41.41	F62:34005	2	74	82	N
4	30	gi|20137750	K.VM(+15.99)GAIGSLSTAVGKFN(ins)QSGDPAK.I	N	36.21	2250.13	-2.2	751.049	3	49.53	F62:34385	1	69	90	Y
4	30	gi|20137750	K.FNFVPVK.L	N	35.66	849.475	-4	425.743	2	46.87	F42:22231	18	399	405	N
4	30	gi|20137750	K.VMT(sub G)AIGSLSTAVGK.F	N	34.44	1333.73	-20.4	667.857	2	53.05	F64:35715	1	69	82	N
4	30	gi|20137750	Q.EQSP(sub D)QELQEALYGVK.R	N	33.52	1717.85	-20	859.916	2	52.23	F64:35701	1	145	159	N
4	30	gi|20137750	A.SEGTISSGLASLK.A	Y	32.33	1248.66	1.2	625.336	2	43.34	F64:35427	2	20	32	N
4	30	gi|20137750	I.SSGLASLK.A	N	32.26	761.428	-14.9	762.424	1	41.88	F62:34028	3	25	32	N
4	30	gi|20137750	L.KTNDKETYLFLSYLYPR.E	Y	31.6	2150.1	-34.9	717.684	3	63.06	F64:35953	2	279	295	N
4	30	gi|20137750	K.VM(+15.99)GAIGSLD(sub S)TAVGK.F	N	31.45	1333.69	-0.5	667.852	2	45.44	F64:35504	1	69	82	Y
4	30	gi|20137750	V.PVYQGVR.F	N	29.07	817.445	-22.7	818.433	1	54.83	F62:34600	1	192	198	N
4	30	gi|20137750	K.VMGN(sub A)IGSLSTAVGK.F	N	28.74	1332.71	-6.6	667.356	2	44.01	F64:35450	1	69	82	N
4	30	gi|20137750	E.LFTDLC(+57.02)SLR.D	N	28.21	1123.57	4.3	562.794	2	50.47	F64:35655	1	227	235	Y
4	30	gi|20137750	F.EDLLK.T	N	26.45	616.343	-36.2	617.328	1	45.9	F61:32886	9	275	279	N
4	30	gi|20137750	K.FFDLM(+15.99)K.V	N	26.41	815.389	14.7	816.408	1	59	F62:34765	8	307	312	Y
4	30	gi|20137750	Q.EALYGVK.R	N	25.69	778.423	-23.3	779.412	1	56.09	F62:34655	1	153	159	N
4	30	gi|20137750	F.LDGVR.N	N	25.31	558.313	-14.4	559.312	1	43.68	F56:28597	11	169	173	N
4	30	gi|20137750	R.VLSMLELFTDLC(+57.02)SLR.D	Y	25.14	1795.92	-25.8	599.632	3	57.63	F62:34716	1	221	235	Y
4	30	gi|20137750	F.LSYLYPR.E	N	22.42	910.491	-7	456.25	2	40.31	F62:33943	2	289	295	N
4	30	gi|20137750	F.NFVPVK.L	N	22.31	702.406	-9.5	703.407	1	43.66	F62:34126	2	400	405	N
4	30	gi|20137750	I.YLLSSK.A	N	21.98	709.401	-1.5	355.707	2	42.52	F62:34060	1	412	417	N
4	30	gi|20137750	K.KVFEDLLKTNDKETYLFLSYLYPR.E	Y	21.9	2994.57	-31.7	749.627	4	67.58	F62:35029	1	272	295	N
4	30	gi|20137750	R.FIAMM(sub V)VQR.I	N	21.01	994.509	7.8	498.266	2	40.41	F60:31565	1	199	206	N
4	30	gi|20137750	R.DLILLDLYQLVATPN(sub G)HSPN.I	N	20.86	2135.13	-17.4	712.704	3	67.9	F62:35044	1	236	254	N
4	30	gi|20137750	V.FEDLLK.T	N	20.71	763.412	-20.4	764.403	1	49.76	F57:29627	3	274	279	N
4	30	gi|20137750	Y.LLSSK.A	N	19.72	546.338	-17.8	547.335	1	44.74	F64:35478	1	413	417	N
4	30	gi|20137750	R.KIYLLSSK.A	Y	19.65	950.58	-116	476.242	2	47.56	F64:35568	3	410	417	N
4	30	gi|20137750	N.FVPVK.L	N	19.08	588.364	-12.3	589.364	1	43.6	F62:34123	2	401	405	N
4	30	gi|20137750	S.YLYPR.E	N	18.21	710.375	-8.8	711.376	1	40.65	F62:33964	2	291	295	N
4	30	gi|20137750	K.FNFVPQ(sub V)KLGER.K	Y	17.43	1333.71	15.2	667.875	2	50.19	F64:35645	1	399	409	N
4	30	gi|20137750	R.VLF(sub S)MLELFTDLC(+57.02)SLR.D	Y	15.4	1855.96	-28.5	619.642	3	62.81	F62:34893	1	221	235	Y
4	30	gi|20137750	L.SYLYPR.E	N	15.24	797.407	-18.4	798.4	1	60.88	F62:34833	1	290	295	N
4	30	gi|20137750	R.EYAW(sub V)N(sub S)KAFLDGVR.N	N	14.99	1567.78	8.1	784.903	2	48.59	F64:35605	1	161	173	N
4	30	gi|20137750	K.VM(+15.99)GAIGSLSTAVN(sub G)KFQSGDPAK.I	N	14.73	2193.11	5.3	732.048	3	49.45	F62:34383	1	69	90	Y
4	30	gi|20137750	K.KQ(sub V)VQEQSDQELQEALYGVK.R	N	14.55	2219.11	7	740.715	3	45.99	F62:34243	1	141	159	N
4	30	gi|20137750	R.VLSW(sub M)LELFTDLC(+57.02)SLR.D	Y	14.36	1850.96	-9.4	617.988	3	54.25	F62:34573	1	221	235	Y
4	30	gi|20137750	K.QIP(sub E)EKFSNDDER.A	Y	13.1	1476.68	-32.3	739.326	2	38.08	F62:33837	2	55	66	N
4	30	gi|20137750	I.AM(+15.99)VVQR.I	N	11.3	718.38	-21.6	719.371	1	38.73	F60:31505	1	201	206	Y
4	30	gi|20137750	S.GDPAK.I	N	10.53	486.244	-33.6	487.235	1	40.64	F76:41917	1	86	90	N
4	30	gi|20137750	L.IC(+57.02)TKPYGSLR.L	Y	9.61	1193.62	43.7	597.845	2	51.15	F53:26389	5	349	358	Y
4	30	gi|20137750	K.REYT(sub A)VSKAFLDGVR.N	N	8.7	1639.87	-16.9	547.621	3	50.17	F62:34414	1	160	173	N
4	30	gi|20137750	K.REYAVST(sub K)AFLDGVR.N	N	7.81	1582.81	-4.2	528.609	3	49.77	F62:34394	1	160	173	N
4	29	gi|18146993	K.VM(+15.99)GAIGSLSTAVGK.F	N	78	1305.7	-11.3	653.848	2	45.03	F56:28629	17	69	82	Y
4	29	gi|18146993	K.IASGC(+57.02)LDILVGISSVLK.D	N	66.55	1743.98	-18.7	872.981	2	67.65	F62:35032	4	91	107	Y
4	29	gi|18146993	R.DLILLDLYQLVATPGHSPNIASGIK.E	N	64.59	2647.46	-1.8	883.492	3	67.94	F64:36056	9	236	260	N
4	29	gi|18146993	R.DLILLDLYQLVATPGHSPN.I	N	64.54	2078.1	-16.5	1040.04	2	67.94	F62:35047	1	236	254	N
4	29	gi|18146993	M.GAIGSLSTAVGK.F	N	55.84	1059.59	-11	1060.59	1	41.37	F62:34001	2	71	82	N
4	29	gi|18146993	K.AEESVGSVVK.K	N	54.55	1003.52	-9.7	502.762	2	35.86	F56:28402	6	131	140	N
4	29	gi|18146993	K.ETYLFLSYLYPR.E	N	53.09	1563.8	-13.2	782.896	2	63.51	F62:34920	3	284	295	N
4	29	gi|18146993	K.M(sub V)MGAIGSLSTAVGK.F	N	51.63	1321.67	6.9	661.848	2	42.3	F62:34048	2	69	82	N
4	29	gi|18146993	R.NDDLEKFNFVPVK.L	N	50.37	1563.79	2.9	782.906	2	51.56	F64:35685	1	393	405	N
4	29	gi|18146993	R.FIAM(+15.99)VVQR.I	N	48.62	978.532	-13	490.267	2	38.92	F54:26877	23	199	206	Y
4	29	gi|18146993	K.R(sub V)M(+15.99)GAIGSLSTAVGK.F	N	43.59	1362.73	-23.7	682.356	2	43.85	F60:31687	2	69	82	Y
4	29	gi|18146993	R.EYAVSKQ(sub A)FLDGVR.N	N	42.8	1510.78	-4.1	756.393	2	45.94	F62:34241	2	161	173	N
4	29	gi|18146993	K.Q(sub V)VQEQSDQELQEALYGVK.R	N	41.15	2091.01	-6.4	1046.51	2	48.87	F62:34376	1	142	159	N
4	29	gi|18146993	R.FIAMVVQR.I	N	38.91	962.537	-0.8	482.276	2	43.65	F64:35436	2	199	206	N
4	29	gi|18146993	R.DLILLDLYQLVATPN(sub G)HSPNIASGIK.E	N	38.9	2704.48	-21.4	902.481	3	67.77	F62:35039	1	236	260	N
4	29	gi|18146993	K.KVFEDLLK.T	N	38.3	990.575	-14.3	496.288	2	42.27	F62:34050	6	272	279	N
4	29	gi|18146993	K.AFLDGVR.N	N	38.14	776.418	-17.8	777.411	1	41.33	F64:35358	15	167	173	N
4	29	gi|18146993	K.VFEDLLK.T	N	38.1	862.48	-6.6	432.244	2	48.81	F65:36435	23	273	279	N
4	29	gi|18146993	K.VM(+15.99)GAIGSLSTAVN(sub G)K.F	N	37.79	1362.72	-3.9	682.363	2	41.2	F62:33993	3	69	82	Y
4	29	gi|18146993	R.W(sub V)M(sub L)SM(+15.99)LELFTDLC(+57.02)SLR.D	Y	36.84	1916.88	8.3	959.457	2	64.14	F64:35980	1	221	235	Y
4	29	gi|18146993	I.GSLSTAVGK.F	N	36.4	818.45	-4.1	819.454	1	41.41	F62:34005	2	74	82	N
4	29	gi|18146993	K.VM(+15.99)GAIGSLSTAVGKFN(ins)QSGDPAK.I	N	36.21	2250.13	-2.2	751.049	3	49.53	F62:34385	1	69	90	Y
4	29	gi|18146993	K.FNFVPVK.L	N	35.66	849.475	-4	425.743	2	46.87	F42:22231	18	399	405	N
4	29	gi|18146993	K.VMT(sub G)AIGSLSTAVGK.F	N	34.44	1333.73	-20.4	667.857	2	53.05	F64:35715	1	69	82	N
4	29	gi|18146993	Q.EQSP(sub D)QELQEALYGVK.R	N	33.52	1717.85	-20	859.916	2	52.23	F64:35701	1	145	159	N
4	29	gi|18146993	A.SEGTISSGLASLK.A	Y	32.33	1248.66	1.2	625.336	2	43.34	F64:35427	2	20	32	N
4	29	gi|18146993	I.SSGLASLK.A	N	32.26	761.428	-14.9	762.424	1	41.88	F62:34028	3	25	32	N
4	29	gi|18146993	L.KTNDKETYLFLSYLYPR.E	Y	31.6	2150.1	-34.9	717.684	3	63.06	F64:35953	2	279	295	N
4	29	gi|18146993	K.VM(+15.99)GAIGSLD(sub S)TAVGK.F	N	31.45	1333.69	-0.5	667.852	2	45.44	F64:35504	1	69	82	Y
4	29	gi|18146993	V.PVYQGVR.F	N	29.07	817.445	-22.7	818.433	1	54.83	F62:34600	1	192	198	N
4	29	gi|18146993	K.VMGN(sub A)IGSLSTAVGK.F	N	28.74	1332.71	-6.6	667.356	2	44.01	F64:35450	1	69	82	N
4	29	gi|18146993	E.LFTDLC(+57.02)SLR.D	N	28.21	1123.57	4.3	562.794	2	50.47	F64:35655	1	227	235	Y
4	29	gi|18146993	F.EDLLK.T	N	26.45	616.343	-36.2	617.328	1	45.9	F61:32886	9	275	279	N
4	29	gi|18146993	K.FFDLM(+15.99)K.V	N	26.41	815.389	14.7	816.408	1	59	F62:34765	8	307	312	Y
4	29	gi|18146993	Q.EALYGVK.R	N	25.69	778.423	-23.3	779.412	1	56.09	F62:34655	1	153	159	N
4	29	gi|18146993	F.LDGVR.N	N	25.31	558.313	-14.4	559.312	1	43.68	F56:28597	11	169	173	N
4	29	gi|18146993	R.VLSMLELFTDLC(+57.02)SLR.D	Y	25.14	1795.92	-25.8	599.632	3	57.63	F62:34716	1	221	235	Y
4	29	gi|18146993	F.LSYLYPR.E	N	22.42	910.491	-7	456.25	2	40.31	F62:33943	2	289	295	N
4	29	gi|18146993	F.NFVPVK.L	N	22.31	702.406	-9.5	703.407	1	43.66	F62:34126	2	400	405	N
4	29	gi|18146993	I.YLLSSK.A	N	21.98	709.401	-1.5	355.707	2	42.52	F62:34060	1	412	417	N
4	29	gi|18146993	K.KVFEDLLKTNDKETYLFLSYLYPR.E	Y	21.9	2994.57	-31.7	749.627	4	67.58	F62:35029	1	272	295	N
4	29	gi|18146993	R.FIAMM(sub V)VQR.I	N	21.01	994.509	7.8	498.266	2	40.41	F60:31565	1	199	206	N
4	29	gi|18146993	R.DLILLDLYQLVATPN(sub G)HSPN.I	N	20.86	2135.13	-17.4	712.704	3	67.9	F62:35044	1	236	254	N
4	29	gi|18146993	V.FEDLLK.T	N	20.71	763.412	-20.4	764.403	1	49.76	F57:29627	3	274	279	N
4	29	gi|18146993	Y.LLSSK.A	N	19.72	546.338	-17.8	547.335	1	44.74	F64:35478	1	413	417	N
4	29	gi|18146993	R.KIYLLSSK.A	Y	19.65	950.58	-116	476.242	2	47.56	F64:35568	3	410	417	N
4	29	gi|18146993	N.FVPVK.L	N	19.08	588.364	-12.3	589.364	1	43.6	F62:34123	2	401	405	N
4	29	gi|18146993	S.YLYPR.E	N	18.21	710.375	-8.8	711.376	1	40.65	F62:33964	2	291	295	N
4	29	gi|18146993	K.FNFVPQ(sub V)KLGER.K	Y	17.43	1333.71	15.2	667.875	2	50.19	F64:35645	1	399	409	N
4	29	gi|18146993	R.VLF(sub S)MLELFTDLC(+57.02)SLR.D	Y	15.4	1855.96	-28.5	619.642	3	62.81	F62:34893	1	221	235	Y
4	29	gi|18146993	L.SYLYPR.E	N	15.24	797.407	-18.4	798.4	1	60.88	F62:34833	1	290	295	N
4	29	gi|18146993	R.EYAW(sub V)N(sub S)KAFLDGVR.N	N	14.99	1567.78	8.1	784.903	2	48.59	F64:35605	1	161	173	N
4	29	gi|18146993	K.VM(+15.99)GAIGSLSTAVN(sub G)KFQSGDPAK.I	N	14.73	2193.11	5.3	732.048	3	49.45	F62:34383	1	69	90	Y
4	29	gi|18146993	K.KQ(sub V)VQEQSDQELQEALYGVK.R	N	14.55	2219.11	7	740.715	3	45.99	F62:34243	1	141	159	N
4	29	gi|18146993	R.VLSW(sub M)LELFTDLC(+57.02)SLR.D	Y	14.36	1850.96	-9.4	617.988	3	54.25	F62:34573	1	221	235	Y
4	29	gi|18146993	K.QIP(sub E)EKFSNDDER.A	Y	13.1	1476.68	-32.3	739.326	2	38.08	F62:33837	2	55	66	N
4	29	gi|18146993	I.AM(+15.99)VVQR.I	N	11.3	718.38	-21.6	719.371	1	38.73	F60:31505	1	201	206	Y
4	29	gi|18146993	S.GDPAK.I	N	10.53	486.244	-33.6	487.235	1	40.64	F76:41917	1	86	90	N
4	29	gi|18146993	L.IC(+57.02)TKPYGSLR.L	Y	9.61	1193.62	43.7	597.845	2	51.15	F53:26389	5	349	358	Y
4	29	gi|18146993	K.REYT(sub A)VSKAFLDGVR.N	N	8.7	1639.87	-16.9	547.621	3	50.17	F62:34414	1	160	173	N
4	29	gi|18146993	K.REYAVST(sub K)AFLDGVR.N	N	7.81	1582.81	-4.2	528.609	3	49.77	F62:34394	1	160	173	N
30	122	gi|221115495	R.TVYIGGTVQPVC(+57.02)GPC(+57.02)K.Q	Y	101.34	1734.84	-10.8	868.419	2	43.98	F46:23921	5	161	176	Y
30	122	gi|221115495	K.ENVAC(+57.02)TQNGQC(+57.02)C(+57.02)PGTEC(+57.02)TYGR.C	Y	84.75	2460.95	-9.5	821.317	3	35.57	F45:23220	1	83	103	Y
30	122	gi|221115495	K.PALDEHQTC(+57.02)GPYNQFR.T	Y	71.07	1931.86	-9	644.954	3	41.62	F45:23388	1	145	160	Y
30	122	gi|221115495	K.YC(+57.02)HM(+15.99)FLC(+57.02)VDC(+57.02)LK.E	N	52.62	1660.69	-9.2	554.564	3	48.32	F45:23572	3	71	82	Y
30	122	gi|221115495	R.EPAINPVISIC(+57.02)K.P	Y	52.13	1339.72	-6.5	670.861	2	48.73	F44:23100	3	133	144	Y
30	122	gi|221115495	R.TVYIGGTVQPVC(+57.02)N(sub G)PC(+57.02)K.Q	Y	44.95	1791.86	-16.7	896.925	2	43.24	F45:23440	1	161	176	Y
30	122	gi|221115495	R.TVYIGGTVQPVC(+57.02)GPC(+57.02)N(sub K)Q.G	Y	40.99	1848.85	6.6	925.438	2	43.32	F45:23443	1	161	177	Y
30	122	gi|221115495	R.TVYIGGTVQPVC(+57.02)A(sub G)PC(+57.02)K.Q	Y	40.83	1748.86	-15.1	875.423	2	43.71	F45:23454	1	161	176	Y
30	122	gi|221115495	K.QVGIFGVHEIC(+57.02)LPM(sub S)GGK.G	Y	38.95	1840.93	0.4	614.652	3	54.3	F45:23710	1	183	199	Y
30	122	gi|221115495	K.QVGIFGVH.E	N	36.6	855.46	-5	428.735	2	46.3	F45:23516	2	183	190	N
30	122	gi|221115495	K.W(sub Y)C(+57.02)HMFLC(+57.02)VDC(+57.02)LK.E	N	31.64	1667.71	-38.6	834.829	2	51.86	F45:23650	1	71	82	Y
30	122	gi|221115495	Q.PVC(+57.02)GPC(+57.02)K.Q	Y	28.49	816.362	-6.6	817.364	1	43.43	F45:23441	2	170	176	Y
30	122	gi|221115495	R.N(sub T)VYV(sub I)GGTVQPVC(+57.02)GPC(+57.02)K.Q	Y	22.64	1733.82	-1	867.918	2	58.74	F45:23744	1	161	176	Y
30	122	gi|221115495	R.EPAINPVISIC(+57.02)KPALDEHQTC(+57.02)GPYNQFR.T	Y	22.63	3253.56	-13.9	814.387	4	52.13	F45:23662	1	133	160	Y
30	122	gi|221115495	K.M(+15.99)IAPGYY.S	N	13.3	829.368	-29.4	830.351	1	41.51	F45:23381	1	49	55	Y
30	122	gi|221115495	H.M(+15.99)FLC(+57.02)VDC(+57.02)LK.E	N	8.7	1200.53	2.2	601.276	2	49.2	F45:23588	1	74	82	Y
30	122	gi|221115495	K.H(sub Q)VGS(sub I)FGVHEIC(+57.02)LPSGT(sub G)K.G	Y	6.15	1823.9	-3.3	912.954	2	58.76	F45:23748	1	183	199	Y
26	189	gi|221111230	K.AGVSEGQPGTFC(+57.02)DR.H	Y	85.06	1479.64	-9.5	740.821	2	36.39	F45:23251	7	95	108	Y
26	189	gi|221111230	R.M(+15.99)LAPGYYSQEC(+57.02)NAHK.A	N	76.92	1783.77	-6.4	892.884	2	37.14	F46:23797	2	40	54	Y
26	189	gi|221111230	R.NVYVGAQVQK.A	N	64.97	1104.59	13.7	553.311	2	34.77	F45:23203	12	152	161	N
26	189	gi|221111230	L.APGYYSQEC(+57.02)NAHK.A	N	63.32	1523.65	-1.6	762.829	2	36.35	F45:23236	1	42	54	Y
26	189	gi|221111230	K.YC(+57.02)HLFLC(+57.02)VHC(+57.02)LK.E	N	59.35	1648.77	-1.8	413.199	4	48.22	F45:23569	2	61	72	Y
26	189	gi|221111230	A.PGYYSQEC(+57.02)NAHK.A	N	55.86	1452.61	-3.5	727.309	2	36.32	F45:23237	1	43	54	Y
26	189	gi|221111230	V.YVGAQVQK.A	N	52.38	891.481	-9.3	892.48	1	35.26	F46:23764	2	154	161	N
26	189	gi|221111230	K.Q(sub A)GVSEGQPGTFC(+57.02)DR.H	Y	47.78	1536.66	-9.2	769.332	2	37.27	F46:23799	1	95	108	Y
26	189	gi|221111230	N.M(+15.99)VC(+57.02)GPINFFR.N	N	40.01	1255.58	-1.5	628.798	2	55.92	F46:24070	2	142	151	Y
26	189	gi|221111230	K.AGVSEGQPGTFC(+57.02)E(sub D)R.H	Y	39.38	1493.66	-9.1	747.829	2	37.14	F45:23263	1	95	108	Y
26	189	gi|221111230	R.EPAINPHISIC(+57.02)KPPLQ(sub A)ENM(+15.99)VC(+57.02)GPINFFR.N	Y	35.79	3293.61	-15	824.399	4	58.88	F45:23751	1	124	151	Y
26	189	gi|221111230	R.EPAINPHISIC(+57.02)KPPLAENM(+15.99)VC(+57.02)GPINFFR.N	Y	35.18	3236.59	-6.6	1079.86	3	58.92	F45:23750	1	124	151	Y
26	189	gi|221111230	R.NVYVGAQVQKN(sub A).C	N	32.93	1218.64	-1.9	610.324	2	35.26	F45:23225	1	152	162	N
26	189	gi|221111230	Y.VGAQVQK.A	N	30.19	728.418	-7.1	729.42	1	34.57	F45:23190	1	155	161	N
26	189	gi|221111230	Q.PGTFC(+57.02)DR.H	N	27.59	851.36	-17.8	852.352	1	36.51	F45:23243	1	102	108	Y
26	189	gi|221111230	K.YC(+57.02)HLFLC(+57.02)VH.C	N	26.85	1247.56	9.4	624.792	2	48.81	F46:24004	1	61	69	Y
26	189	gi|221111230	H.ISIC(+57.02)KPPLAENM(+15.99)VC(+57.02)GPINFFR.N	Y	21.8	2478.22	-0.4	827.081	3	59.27	F46:24111	2	131	151	Y
26	189	gi|221111230	K.YC(+57.02)HLFL.C	N	19.3	851.4	-10	426.703	2	51.06	F45:23632	2	61	66	Y
26	189	gi|221111230	K.YC(+57.02)HLF.L	N	17.23	738.316	1.7	370.166	2	44.11	F45:23460	1	61	65	Y
26	189	gi|221111230	R.M(+15.99)LAPGYY.S	N	13.3	829.368	-29.4	830.351	1	41.51	F45:23381	1	40	46	Y
26	189	gi|221111230	K.QALIC(+57.02)KQVGLFGIHEIC(+57.02)MK.E	Y	7.51	2244.16	-10.2	749.052	3	38.62	F72:39577	1	168	186	Y
26	188	gi|37498690	K.AGVSEGQPGTFC(+57.02)DR.H	Y	85.06	1479.64	-9.5	740.821	2	36.39	F45:23251	7	95	108	Y
26	188	gi|37498690	R.M(+15.99)LAPGYYSQEC(+57.02)NAHK.A	N	76.92	1783.77	-6.4	892.884	2	37.14	F46:23797	2	40	54	Y
26	188	gi|37498690	R.NVYVGAQVQK.A	N	64.97	1104.59	13.7	553.311	2	34.77	F45:23203	12	152	161	N
26	188	gi|37498690	L.APGYYSQEC(+57.02)NAHK.A	N	63.32	1523.65	-1.6	762.829	2	36.35	F45:23236	1	42	54	Y
26	188	gi|37498690	K.YC(+57.02)HLFLC(+57.02)VHC(+57.02)LK.E	N	59.35	1648.77	-1.8	413.199	4	48.22	F45:23569	2	61	72	Y
26	188	gi|37498690	A.PGYYSQEC(+57.02)NAHK.A	N	55.86	1452.61	-3.5	727.309	2	36.32	F45:23237	1	43	54	Y
26	188	gi|37498690	V.YVGAQVQK.A	N	52.38	891.481	-9.3	892.48	1	35.26	F46:23764	2	154	161	N
26	188	gi|37498690	K.Q(sub A)GVSEGQPGTFC(+57.02)DR.H	Y	47.78	1536.66	-9.2	769.332	2	37.27	F46:23799	1	95	108	Y
26	188	gi|37498690	N.M(+15.99)VC(+57.02)GPINFFR.N	N	40.01	1255.58	-1.5	628.798	2	55.92	F46:24070	2	142	151	Y
26	188	gi|37498690	K.AGVSEGQPGTFC(+57.02)E(sub D)R.H	Y	39.38	1493.66	-9.1	747.829	2	37.14	F45:23263	1	95	108	Y
26	188	gi|37498690	R.EPAINPHISIC(+57.02)KPPLQ(sub A)ENM(+15.99)VC(+57.02)GPINFFR.N	Y	35.79	3293.61	-15	824.399	4	58.88	F45:23751	1	124	151	Y
26	188	gi|37498690	R.EPAINPHISIC(+57.02)KPPLAENM(+15.99)VC(+57.02)GPINFFR.N	Y	35.18	3236.59	-6.6	1079.86	3	58.92	F45:23750	1	124	151	Y
26	188	gi|37498690	R.NVYVGAQVQKN(sub A).C	N	32.93	1218.64	-1.9	610.324	2	35.26	F45:23225	1	152	162	N
26	188	gi|37498690	Y.VGAQVQK.A	N	30.19	728.418	-7.1	729.42	1	34.57	F45:23190	1	155	161	N
26	188	gi|37498690	Q.PGTFC(+57.02)DR.H	N	27.59	851.36	-17.8	852.352	1	36.51	F45:23243	1	102	108	Y
26	188	gi|37498690	K.YC(+57.02)HLFLC(+57.02)VH.C	N	26.85	1247.56	9.4	624.792	2	48.81	F46:24004	1	61	69	Y
26	188	gi|37498690	H.ISIC(+57.02)KPPLAENM(+15.99)VC(+57.02)GPINFFR.N	Y	21.8	2478.22	-0.4	827.081	3	59.27	F46:24111	2	131	151	Y
26	188	gi|37498690	K.YC(+57.02)HLFL.C	N	19.3	851.4	-10	426.703	2	51.06	F45:23632	2	61	66	Y
26	188	gi|37498690	K.YC(+57.02)HLF.L	N	17.23	738.316	1.7	370.166	2	44.11	F45:23460	1	61	65	Y
26	188	gi|37498690	R.M(+15.99)LAPGYY.S	N	13.3	829.368	-29.4	830.351	1	41.51	F45:23381	1	40	46	Y
26	188	gi|37498690	K.QALIC(+57.02)KQVGLFGIHEIC(+57.02)MK.E	Y	7.51	2244.16	-10.2	749.052	3	38.62	F72:39577	1	168	186	Y
6	17	gi|156375524	R.AVC(+57.02)M(+15.99)LSNTTAIAEAWAR.L	N	77.43	1879.89	-20.2	940.934	2	54.03	F65:36578	5	374	390	Y
6	17	gi|156375524	R.TIQFVDWC(+57.02)PTGFK.V	N	72.86	1597.76	-22.8	799.869	2	58.67	F55:28176	20	340	352	Y
6	17	gi|156375524	K.VGINYQPPTVVPGGDLAK.V	N	70.59	1823.98	-9.3	912.988	2	49.54	F42:22299	16	353	370	N
6	17	gi|156375524	R.LIGQIVSSITASLR.F	N	63.51	1456.86	-13.1	729.428	2	65.62	F56:29098	8	230	243	N
6	17	gi|156375524	K.DVNAAIATIK.T	N	58.52	1014.57	-8.1	508.289	2	42.71	F45:23425	23	327	336	N
6	17	gi|156375524	K.TIGGGDDSFNTFFSETGAGK.H	N	55.83	2006.89	11.6	1004.46	2	55.74	F75:41700	4	41	60	N
6	17	gi|156375524	R.AVFVDLEPTVVDEVR.T	N	52.68	1686.88	-16.3	844.435	2	56.94	F73:40688	16	65	79	N
6	17	gi|156375524	K.ELIDLVLDR.I	N	51.87	1084.61	-15.5	543.305	2	56.03	F55:28099	9	113	121	N
6	17	gi|156375524	R.NLDIERPTYTNLNR.L	N	50.48	1717.87	-14.1	859.933	2	44.49	F60:31702	14	216	229	N
6	17	gi|156375524	R.IHFPLATYAPVISAEK.A	N	48.37	1755.96	-16.9	586.316	3	56.43	F55:28113	1	265	280	N
6	17	gi|156375524	K.YM(+15.99)AC(+57.02)C(+57.02)LLYR.G	N	44.41	1264.54	4.9	633.28	2	44.35	F75:41401	10	312	320	Y
6	17	gi|156375524	K.TN(sub I)GGGDDSFNTFFSETGAGK.H	N	42.91	2007.84	5.9	1004.94	2	55.57	F72:39995	1	41	60	N
6	17	gi|156375524	R.Q(sub A)VC(+57.02)M(+15.99)LSNTTAIAEAWAR.L	N	36.58	1936.91	-22.8	969.442	2	53.93	F65:36575	1	374	390	Y
6	17	gi|156375524	L.DIERPTYTNLNR.L	N	34.56	1490.75	-7.8	746.375	2	44.73	F55:27803	3	218	229	N
6	17	gi|156375524	R.EDLAALEK.D	N	32.01	887.46	-0.5	444.737	2	38.67	F42:22004	5	423	430	N
6	17	gi|156375524	R.LDHKFDLM(+15.99)YAK.R	N	26.88	1395.69	8	466.24	3	40.13	F72:39624	1	391	401	Y
6	17	gi|156375524	K.FDLM(+15.99)YAK.R	N	19.23	902.421	-15	452.211	2	39.93	F61:32607	8	395	401	Y
6	17	gi|156375524	P.TVVPGGDLAK.V	N	7.92	955.534	-6.8	478.771	2	38.13	F77:42054	1	361	370	N
6	14	gi|156375572	R.AVC(+57.02)M(+15.99)LSNTTAIAEAWAR.L	N	77.43	1879.89	-20.2	940.934	2	54.03	F65:36578	5	374	390	Y
6	14	gi|156375572	R.TIQFVDWC(+57.02)PTGFK.V	N	72.86	1597.76	-22.8	799.869	2	58.67	F55:28176	20	340	352	Y
6	14	gi|156375572	K.VGINYQPPTVVPGGDLAK.V	N	70.59	1823.98	-9.3	912.988	2	49.54	F42:22299	16	353	370	N
6	14	gi|156375572	R.LIGQIVSSITASLR.F	N	63.51	1456.86	-13.1	729.428	2	65.62	F56:29098	8	230	243	N
6	14	gi|156375572	K.DVNAAIATIK.T	N	58.52	1014.57	-8.1	508.289	2	42.71	F45:23425	23	327	336	N
6	14	gi|156375572	K.TIGGGDDSFNTFFSETGAGK.H	N	55.83	2006.89	11.6	1004.46	2	55.74	F75:41700	4	41	60	N
6	14	gi|156375572	R.AVFVDLEPTVVDEVR.T	N	52.68	1686.88	-16.3	844.435	2	56.94	F73:40688	16	65	79	N
6	14	gi|156375572	K.ELIDLVLDR.I	N	51.87	1084.61	-15.5	543.305	2	56.03	F55:28099	9	113	121	N
6	14	gi|156375572	R.NLDIERPTYTNLNR.L	N	50.48	1717.87	-14.1	859.933	2	44.49	F60:31702	14	216	229	N
6	14	gi|156375572	R.IHFPLATYAPVISAEK.A	N	48.37	1755.96	-16.9	586.316	3	56.43	F55:28113	1	265	280	N
6	14	gi|156375572	K.YM(+15.99)AC(+57.02)C(+57.02)LLYR.G	N	44.41	1264.54	4.9	633.28	2	44.35	F75:41401	10	312	320	Y
6	14	gi|156375572	K.TN(sub I)GGGDDSFNTFFSETGAGK.H	N	42.91	2007.84	5.9	1004.94	2	55.57	F72:39995	1	41	60	N
6	14	gi|156375572	R.Q(sub A)VC(+57.02)M(+15.99)LSNTTAIAEAWAR.L	N	36.58	1936.91	-22.8	969.442	2	53.93	F65:36575	1	374	390	Y
6	14	gi|156375572	L.DIERPTYTNLNR.L	N	34.56	1490.75	-7.8	746.375	2	44.73	F55:27803	3	218	229	N
6	14	gi|156375572	R.EDLAALEK.D	N	32.01	887.46	-0.5	444.737	2	38.67	F42:22004	5	423	430	N
6	14	gi|156375572	R.LDHKFDLM(+15.99)YAK.R	N	26.88	1395.69	8	466.24	3	40.13	F72:39624	1	391	401	Y
6	14	gi|156375572	K.FDLM(+15.99)YAK.R	N	19.23	902.421	-15	452.211	2	39.93	F61:32607	8	395	401	Y
6	14	gi|156375572	P.TVVPGGDLAK.V	N	7.92	955.534	-6.8	478.771	2	38.13	F77:42054	1	361	370	N
7	20	gi|32967406	R.AVC(+57.02)M(+15.99)LSNTTAIAEAWAR.L	N	77.43	1879.89	-20.2	940.934	2	54.03	F65:36578	5	352	368	Y
7	20	gi|32967406	R.TIQFVDWC(+57.02)PTGFK.V	N	72.86	1597.76	-22.8	799.869	2	58.67	F55:28176	20	318	330	Y
7	20	gi|32967406	K.VGINYQPPTVVPGGDLAK.V	N	70.59	1823.98	-9.3	912.988	2	49.54	F42:22299	16	331	348	N
7	20	gi|32967406	R.LIGQIVSSITASLR.F	N	63.51	1456.86	-13.1	729.428	2	65.62	F56:29098	8	208	221	N
7	20	gi|32967406	K.DVNAAIATIK.T	N	58.52	1014.57	-8.1	508.289	2	42.71	F45:23425	23	305	314	N
7	20	gi|32967406	K.TIGGGDDSFNTFFSETGAGK.H	N	55.83	2006.89	11.6	1004.46	2	55.74	F75:41700	4	19	38	N
7	20	gi|32967406	R.AVFVDLEPTVVDEVR.T	N	52.68	1686.88	-16.3	844.435	2	56.94	F73:40688	16	43	57	N
7	20	gi|32967406	K.EIIDLVLDR.I	N	51.87	1084.61	-15.5	543.305	2	56.03	F55:28099	9	91	99	N
7	20	gi|32967406	R.NLDIERPTYTNLNR.L	N	50.48	1717.87	-14.1	859.933	2	44.49	F60:31702	14	194	207	N
7	20	gi|32967406	R.IHFPLATYAPVISAEK.A	N	48.37	1755.96	-16.9	586.316	3	56.43	F55:28113	1	243	258	N
7	20	gi|32967406	K.YM(+15.99)AC(+57.02)C(+57.02)LLYR.G	N	44.41	1264.54	4.9	633.28	2	44.35	F75:41401	10	290	298	Y
7	20	gi|32967406	K.TN(sub I)GGGDDSFNTFFSETGAGK.H	N	42.91	2007.84	5.9	1004.94	2	55.57	F72:39995	1	19	38	N
7	20	gi|32967406	R.Q(sub A)VC(+57.02)M(+15.99)LSNTTAIAEAWAR.L	N	36.58	1936.91	-22.8	969.442	2	53.93	F65:36575	1	352	368	Y
7	20	gi|32967406	L.DIERPTYTNLNR.L	N	34.56	1490.75	-7.8	746.375	2	44.73	F55:27803	3	196	207	N
7	20	gi|32967406	R.LDHKFDLM(+15.99)YAK.R	N	26.88	1395.69	8	466.24	3	40.13	F72:39624	1	369	379	Y
7	20	gi|32967406	K.AYHEQLTVAEITNAC(+57.02)FEPANQM(+15.99)VK.C	N	26.07	2779.29	-19.4	927.421	3	53	F55:28016	1	259	282	Y
7	20	gi|32967406	K.FDLM(+15.99)YAK.R	N	19.23	902.421	-15	452.211	2	39.93	F61:32607	8	373	379	Y
7	20	gi|32967406	P.TVVPGGDLAK.V	N	7.92	955.534	-6.8	478.771	2	38.13	F77:42054	1	339	348	N
8	10	gi|156394507	R.AVC(+57.02)M(+15.99)LSNTTAIAEAWAR.L	N	77.43	1879.89	-20.2	940.934	2	54.03	F65:36578	5	374	390	Y
8	10	gi|156394507	R.TIQFVDWC(+57.02)PTGFK.V	N	72.86	1597.76	-22.8	799.869	2	58.67	F55:28176	20	340	352	Y
8	10	gi|156394507	K.VGINYQPPTVVPGGDLAK.V	N	70.59	1823.98	-9.3	912.988	2	49.54	F42:22299	16	353	370	N
8	10	gi|156394507	R.LIGQIVSSITASLR.F	N	63.51	1456.86	-13.1	729.428	2	65.62	F56:29098	8	230	243	N
8	10	gi|156394507	K.DVNAAIATIK.T	N	58.52	1014.57	-8.1	508.289	2	42.71	F45:23425	23	327	336	N
8	10	gi|156394507	K.TIGGGDDSFNTFFSETGAGK.H	N	55.83	2006.89	11.6	1004.46	2	55.74	F75:41700	4	41	60	N
8	10	gi|156394507	R.AVFVDLEPTVVDEVR.T	N	52.68	1686.88	-16.3	844.435	2	56.94	F73:40688	16	65	79	N
8	10	gi|156394507	R.NLDIERPTYTNLNR.L	N	50.48	1717.87	-14.1	859.933	2	44.49	F60:31702	14	216	229	N
8	10	gi|156394507	R.IHFPLATYAPVISAEK.A	N	48.37	1755.96	-16.9	586.316	3	56.43	F55:28113	1	265	280	N
8	10	gi|156394507	K.YM(+15.99)AC(+57.02)C(+57.02)LLYR.G	N	44.41	1264.54	4.9	633.28	2	44.35	F75:41401	10	312	320	Y
8	10	gi|156394507	K.TN(sub I)GGGDDSFNTFFSETGAGK.H	N	42.91	2007.84	5.9	1004.94	2	55.57	F72:39995	1	41	60	N
8	10	gi|156394507	R.Q(sub A)VC(+57.02)M(+15.99)LSNTTAIAEAWAR.L	N	36.58	1936.91	-22.8	969.442	2	53.93	F65:36575	1	374	390	Y
8	10	gi|156394507	L.DIERPTYTNLNR.L	N	34.56	1490.75	-7.8	746.375	2	44.73	F55:27803	3	218	229	N
8	10	gi|156394507	R.EDLAALEK.D	N	32.01	887.46	-0.5	444.737	2	38.67	F42:22004	5	423	430	N
8	10	gi|156394507	K.EIVDLVLDR.I	Y	30.84	1070.6	-2.4	536.305	2	52.73	F65:36543	2	113	121	N
8	10	gi|156394507	R.LDHKFDLM(+15.99)YAK.R	N	26.88	1395.69	8	466.24	3	40.13	F72:39624	1	391	401	Y
8	10	gi|156394507	K.AYHEQLTVAEITNAC(+57.02)FEPANQM(+15.99)VK.C	N	26.07	2779.29	-19.4	927.421	3	53	F55:28016	1	281	304	Y
8	10	gi|156394507	K.FDLM(+15.99)YAK.R	N	19.23	902.421	-15	452.211	2	39.93	F61:32607	8	395	401	Y
8	10	gi|156394507	P.TVVPGGDLAK.V	N	7.92	955.534	-6.8	478.771	2	38.13	F77:42054	1	361	370	N
3	5	gi|221129327	R.ISEQFTAM(+15.99)FR.R	N	68.88	1244.59	-3.4	623.298	2	45.99	F42:22207	28	381	390	Y
3	5	gi|221129327	K.NSSYFVEWIPNNVK.T	N	67.65	1695.83	-12.2	848.91	2	57.8	F65:36660	12	337	350	N
3	5	gi|221129327	R.IM(+15.99)NTFSVVPSPK.V	Y	63.87	1334.69	-9.5	668.346	2	46.22	F49:24506	15	163	174	Y
3	5	gi|221129327	R.LHFFM(+15.99)PGFAPLTSR.G	N	63.11	1635.82	-9.3	546.277	3	56.41	F55:28108	10	263	276	Y
3	5	gi|221129327	R.FPGQLNADLR.K	N	60.83	1129.59	-11.2	565.795	2	44.84	F60:31714	18	242	251	N
3	5	gi|221129327	K.LAVNM(+15.99)VPFPR.L	N	60.18	1158.62	9.9	580.324	2	48.95	F74:40991	29	253	262	Y
3	5	gi|221129327	K.EVDEQM(+15.99)LNVQNK.N	N	55.79	1461.68	-8.5	731.84	2	35.47	F53:25959	11	325	336	Y
3	5	gi|221129327	K.M(+15.99)SATFIGNSTAIQELFK.R	N	52.98	1872.93	-9.2	937.463	2	61.11	F42:22543	6	363	379	Y
3	5	gi|221129327	R.AVLVDLEPGTM(+15.99)DSVR.S	Y	50.77	1616.81	-15	809.399	2	48.1	F65:36414	9	63	77	Y
3	5	gi|221129327	K.TAVC(+57.02)DIPPR.G	N	47.56	1027.51	-16.8	514.755	2	36.1	F56:28407	10	351	359	Y
3	5	gi|221129327	R.YLTVAAM(+15.99)FR.G	N	46.08	1086.55	-14.5	544.276	2	48.09	F56:28711	23	310	318	Y
3	5	gi|221129327	R.INVYYNEATGGK.Y	Y	44.05	1327.64	8.4	664.833	2	39.42	F72:39599	7	47	58	N
3	5	gi|221129327	K.GHYTEGAELVDSVLDVVR.K	N	40.92	1957.97	-46.3	653.635	3	63.93	F56:29064	1	104	121	N
3	5	gi|221129327	R.INVYYT(sub N)EATGGK.Y	Y	40.16	1314.65	18.2	658.342	2	42.05	F74:40921	2	47	58	N
3	5	gi|221129327	R.ALTVPELTQQM(+15.99)FDAK.N	N	38.37	1706.85	-20.2	854.417	2	51.64	F54:27197	4	283	297	Y
3	5	gi|221129327	R.SGPFGQIFRPDNFVFGQSGAGNNWAK.G	Y	32.44	2797.34	-12.2	933.441	3	62.31	F65:36739	1	78	103	N
3	5	gi|221129327	R.EIVHLQAGQC(+57.02)GNQIGAK.F	Y	27.05	1821.92	-8.5	608.307	3	40.29	F65:36184	2	3	19	Y
3	5	gi|221129327	K.LTTPTYGDLNHLVSATM(+15.99)SGVTTC(+57.02)LR.F	N	26.86	2723.33	-18.9	908.765	3	58.46	F58:30532	5	217	241	Y
3	5	gi|221129327	K.LQ(sub A)VNM(+15.99)VPFPR.L	N	17.61	1215.64	-6.1	608.825	2	48.47	F65:36420	1	253	262	Y
3	5	gi|221129327	E.EW(sub Y)PDRIMNTFSVVPSPK.V	Y	15.96	2002	-9.1	668.334	3	42.68	F61:32728	1	158	174	N
3	5	gi|221129327	H.SLGGGTGSGM(+15.99)GTLLISK.I	N	14.93	1550.8	-19.3	776.391	2	43.63	F65:36267	2	138	154	Y
3	5	gi|221129327	F.MPGFAPLTSR.G	N	11.06	1075.55	-21.4	538.77	2	41.93	F59:30740	1	267	276	N
3	5	gi|221129327	N.STAIQELFK.R	N	7.42	1035.56	-26.2	518.774	2	67.04	F78:42641	1	371	379	N
9	68	gi|159254	K.SYELPDGQVITIGNER.F	N	80.85	1789.88	-26.4	895.926	2	53.49	F53:26434	16	240	255	N
9	68	gi|159254	R.GYSFTTTAER.E	N	69.25	1131.52	-10	566.761	2	39.59	F76:41895	23	198	207	N
9	68	gi|159254	R.VAPEEHPVLLTEAPLNPK.A	N	67.01	1953.06	-15.5	652.016	3	50.07	F56:28763	9	97	114	N
9	68	gi|159254	K.DLYANTVLSGGTTM(+15.99)FPGIADR.M	N	62.96	2214.06	-34.8	1108	2	55.61	F54:27305	7	293	313	Y
9	68	gi|159254	K.SYELPDGQVITIN(sub G)NER.F	N	47.54	1846.91	-20.7	924.441	2	53.21	F53:26426	2	240	255	N
9	68	gi|159254	K.QEYDESGPN(sub S)IVHR.K	N	46.93	1542.71	2.3	515.244	3	36.44	F55:27618	1	361	373	N
9	68	gi|159254	R.TTGIVLDSGDGVSHTVPIYEGYALPHAIIR.L	N	46.49	3150.64	-17.7	788.652	4	58.1	F60:32113	6	149	178	N
9	68	gi|159254	R.DLTDYLM(+15.99)K.I	N	43.96	1013.47	-9.1	507.74	2	45.75	F42:22199	28	185	192	Y
9	68	gi|159254	R.N(sub G)YSFTTTAER.E	N	43.11	1188.54	49.4	595.307	2	39.31	F43:22674	3	198	207	N
9	68	gi|159254	E.G(sub K)SYELPDGQVITIGNER.F	N	39.32	1846.91	-17.6	924.444	2	57.14	F53:26522	1	239	255	N
9	68	gi|159254	R.VQ(sub A)PEEHPVLLTEAPLNPK.A	N	39.27	2010.08	-3.2	671.031	3	48.65	F59:30919	2	97	114	N
9	68	gi|159254	R.TTGIVLDSGDGVSHTVPIYEGYALPH.A	N	38.52	2697.33	-21.1	900.098	3	55.57	F53:26486	4	149	174	N
9	68	gi|159254	K.AGFAGDDAPR.A	N	29.05	975.441	-10.2	488.723	2	34.9	F56:28382	1	20	29	N
9	68	gi|159254	R.AVFPSIVGR.P	N	25.2	944.544	-15.2	473.272	2	48.85	F57:29609	2	30	38	N
9	68	gi|159254	K.IIAPPER.K	N	23.54	794.465	-2.4	398.239	2	34.99	F60:31392	7	330	336	N
9	68	gi|159254	R.AVFPSIVGRPR.H	N	21.66	1197.7	-5.4	400.238	3	44.51	F75:41407	1	30	40	N
9	68	gi|159254	L.LTEAPLNPK.A	N	20.31	981.549	-5.6	491.779	2	35.79	F42:21926	1	106	114	N
9	68	gi|159254	I.APPER.K	N	17.92	568.297	-16.3	569.295	1	34.43	F53:25934	2	332	336	N
9	68	gi|159254	R.C(+57.02)PETLFQPSFIGMESAGIHETTYNSIM(+15.99)K.C	Y	16.8	3203.46	-37.8	1068.79	3	56.78	F54:27339	1	258	285	Y
9	68	gi|159254	L.TDYLM(+15.99)K.I	N	14.06	785.363	-14.4	786.359	1	45.89	F53:26263	2	187	192	Y
9	68	gi|159254	R.E(sub K)DLYANTVLSGGTTM(+15.99)FPGIADR.M	N	10.49	2343.11	2.7	782.044	3	53.08	F53:26423	1	292	313	Y
9	68	gi|159254	K.EISALAPPTM(+15.99)K.I	N	8.24	1172.61	10.7	587.319	2	40.8	F74:40896	1	317	327	Y
9	68	gi|159254	G.TTMFPGIADR.M	N	5.54	1107.54	-22.6	1108.52	1	55.11	F62:34607	1	304	313	N
9	66	gi|312861909	K.SYELPDGQVITIGNER.F	N	80.85	1789.88	-26.4	895.926	2	53.49	F53:26434	16	240	255	N
9	66	gi|312861909	R.GYSFTTTAER.E	N	69.25	1131.52	-10	566.761	2	39.59	F76:41895	23	198	207	N
9	66	gi|312861909	R.VAPEEHPVLLTEAPLNPK.A	N	67.01	1953.06	-15.5	652.016	3	50.07	F56:28763	9	97	114	N
9	66	gi|312861909	K.DLYANTVLSGGTTM(+15.99)FPGIADR.M	N	62.96	2214.06	-34.8	1108	2	55.61	F54:27305	7	293	313	Y
9	66	gi|312861909	K.SYELPDGQVITIN(sub G)NER.F	N	47.54	1846.91	-20.7	924.441	2	53.21	F53:26426	2	240	255	N
9	66	gi|312861909	K.QEYDESGPN(sub S)IVHR.K	N	46.93	1542.71	2.3	515.244	3	36.44	F55:27618	1	361	373	N
9	66	gi|312861909	R.TTGIVLDSGDGVSHTVPIYEGYALPHAIIR.L	N	46.49	3150.64	-17.7	788.652	4	58.1	F60:32113	6	149	178	N
9	66	gi|312861909	R.DLTDYLM(+15.99)K.I	N	43.96	1013.47	-9.1	507.74	2	45.75	F42:22199	28	185	192	Y
9	66	gi|312861909	R.N(sub G)YSFTTTAER.E	N	43.11	1188.54	49.4	595.307	2	39.31	F43:22674	3	198	207	N
9	66	gi|312861909	E.G(sub K)SYELPDGQVITIGNER.F	N	39.32	1846.91	-17.6	924.444	2	57.14	F53:26522	1	239	255	N
9	66	gi|312861909	R.VQ(sub A)PEEHPVLLTEAPLNPK.A	N	39.27	2010.08	-3.2	671.031	3	48.65	F59:30919	2	97	114	N
9	66	gi|312861909	R.TTGIVLDSGDGVSHTVPIYEGYALPH.A	N	38.52	2697.33	-21.1	900.098	3	55.57	F53:26486	4	149	174	N
9	66	gi|312861909	K.AGFAGDDAPR.A	N	29.05	975.441	-10.2	488.723	2	34.9	F56:28382	1	20	29	N
9	66	gi|312861909	R.AVFPSIVGR.P	N	25.2	944.544	-15.2	473.272	2	48.85	F57:29609	2	30	38	N
9	66	gi|312861909	K.IIAPPER.K	N	23.54	794.465	-2.4	398.239	2	34.99	F60:31392	7	330	336	N
9	66	gi|312861909	R.AVFPSIVGRPR.H	N	21.66	1197.7	-5.4	400.238	3	44.51	F75:41407	1	30	40	N
9	66	gi|312861909	L.LTEAPLNPK.A	N	20.31	981.549	-5.6	491.779	2	35.79	F42:21926	1	106	114	N
9	66	gi|312861909	I.APPER.K	N	17.92	568.297	-16.3	569.295	1	34.43	F53:25934	2	332	336	N
9	66	gi|312861909	R.C(+57.02)PETLFQPSFIGMESAGIHETTYNSIM(+15.99)K.C	Y	16.8	3203.46	-37.8	1068.79	3	56.78	F54:27339	1	258	285	Y
9	66	gi|312861909	L.TDYLM(+15.99)K.I	N	14.06	785.363	-14.4	786.359	1	45.89	F53:26263	2	187	192	Y
9	66	gi|312861909	R.E(sub K)DLYANTVLSGGTTM(+15.99)FPGIADR.M	N	10.49	2343.11	2.7	782.044	3	53.08	F53:26423	1	292	313	Y
9	66	gi|312861909	K.EISALAPPTM(+15.99)K.I	N	8.24	1172.61	10.7	587.319	2	40.8	F74:40896	1	317	327	Y
9	66	gi|312861909	G.TTMFPGIADR.M	N	5.54	1107.54	-22.6	1108.52	1	55.11	F62:34607	1	304	313	N
9	65	gi|113296	K.SYELPDGQVITIGNER.F	N	80.85	1789.88	-26.4	895.926	2	53.49	F53:26434	16	240	255	N
9	65	gi|113296	R.GYSFTTTAER.E	N	69.25	1131.52	-10	566.761	2	39.59	F76:41895	23	198	207	N
9	65	gi|113296	R.VAPEEHPVLLTEAPLNPK.A	N	67.01	1953.06	-15.5	652.016	3	50.07	F56:28763	9	97	114	N
9	65	gi|113296	K.DLYANTVLSGGTTM(+15.99)FPGIADR.M	N	62.96	2214.06	-34.8	1108	2	55.61	F54:27305	7	293	313	Y
9	65	gi|113296	K.SYELPDGQVITIN(sub G)NER.F	N	47.54	1846.91	-20.7	924.441	2	53.21	F53:26426	2	240	255	N
9	65	gi|113296	K.QEYDESGPN(sub S)IVHR.K	N	46.93	1542.71	2.3	515.244	3	36.44	F55:27618	1	361	373	N
9	65	gi|113296	R.TTGIVLDSGDGVSHTVPIYEGYALPHAIIR.L	N	46.49	3150.64	-17.7	788.652	4	58.1	F60:32113	6	149	178	N
9	65	gi|113296	R.DLTDYLM(+15.99)K.I	N	43.96	1013.47	-9.1	507.74	2	45.75	F42:22199	28	185	192	Y
9	65	gi|113296	R.N(sub G)YSFTTTAER.E	N	43.11	1188.54	49.4	595.307	2	39.31	F43:22674	3	198	207	N
9	65	gi|113296	E.G(sub K)SYELPDGQVITIGNER.F	N	39.32	1846.91	-17.6	924.444	2	57.14	F53:26522	1	239	255	N
9	65	gi|113296	R.VQ(sub A)PEEHPVLLTEAPLNPK.A	N	39.27	2010.08	-3.2	671.031	3	48.65	F59:30919	2	97	114	N
9	65	gi|113296	R.TTGIVLDSGDGVSHTVPIYEGYALPH.A	N	38.52	2697.33	-21.1	900.098	3	55.57	F53:26486	4	149	174	N
9	65	gi|113296	K.AGFAGDDAPR.A	N	29.05	975.441	-10.2	488.723	2	34.9	F56:28382	1	20	29	N
9	65	gi|113296	R.AVFPSIVGR.P	N	25.2	944.544	-15.2	473.272	2	48.85	F57:29609	2	30	38	N
9	65	gi|113296	K.IIAPPER.K	N	23.54	794.465	-2.4	398.239	2	34.99	F60:31392	7	330	336	N
9	65	gi|113296	R.AVFPSIVGRPR.H	N	21.66	1197.7	-5.4	400.238	3	44.51	F75:41407	1	30	40	N
9	65	gi|113296	L.LTEAPLNPK.A	N	20.31	981.549	-5.6	491.779	2	35.79	F42:21926	1	106	114	N
9	65	gi|113296	I.APPER.K	N	17.92	568.297	-16.3	569.295	1	34.43	F53:25934	2	332	336	N
9	65	gi|113296	R.C(+57.02)PETLFQPSFIGMESAGIHETTYNSIM(+15.99)K.C	Y	16.8	3203.46	-37.8	1068.79	3	56.78	F54:27339	1	258	285	Y
9	65	gi|113296	L.TDYLM(+15.99)K.I	N	14.06	785.363	-14.4	786.359	1	45.89	F53:26263	2	187	192	Y
9	65	gi|113296	R.E(sub K)DLYANTVLSGGTTM(+15.99)FPGIADR.M	N	10.49	2343.11	2.7	782.044	3	53.08	F53:26423	1	292	313	Y
9	65	gi|113296	K.EISALAPPTM(+15.99)K.I	N	8.24	1172.61	10.7	587.319	2	40.8	F74:40896	1	317	327	Y
9	65	gi|113296	G.TTMFPGIADR.M	N	5.54	1107.54	-22.6	1108.52	1	55.11	F62:34607	1	304	313	N
9	64	gi|265141569	K.SYELPDGQVITIGNER.F	N	80.85	1789.88	-26.4	895.926	2	53.49	F53:26434	16	240	255	N
9	64	gi|265141569	R.GYSFTTTAER.E	N	69.25	1131.52	-10	566.761	2	39.59	F76:41895	23	198	207	N
9	64	gi|265141569	R.VAPEEHPVLLTEAPLNPK.A	N	67.01	1953.06	-15.5	652.016	3	50.07	F56:28763	9	97	114	N
9	64	gi|265141569	K.DLYANTVLSGGTTM(+15.99)FPGIADR.M	N	62.96	2214.06	-34.8	1108	2	55.61	F54:27305	7	293	313	Y
9	64	gi|265141569	K.SYELPDGQVITIN(sub G)NER.F	N	47.54	1846.91	-20.7	924.441	2	53.21	F53:26426	2	240	255	N
9	64	gi|265141569	K.QEYDESGPN(sub A)IVHR.K	N	46.93	1542.71	2.3	515.244	3	36.44	F55:27618	1	361	373	N
9	64	gi|265141569	R.TTGIVLDSGDGVSHTVPIYEGYALPHAIIR.L	N	46.49	3150.64	-17.7	788.652	4	58.1	F60:32113	6	149	178	N
9	64	gi|265141569	R.DLTDYLM(+15.99)K.I	N	43.96	1013.47	-9.1	507.74	2	45.75	F42:22199	28	185	192	Y
9	64	gi|265141569	R.N(sub G)YSFTTTAER.E	N	43.11	1188.54	49.4	595.307	2	39.31	F43:22674	3	198	207	N
9	64	gi|265141569	E.G(sub K)SYELPDGQVITIGNER.F	N	39.32	1846.91	-17.6	924.444	2	57.14	F53:26522	1	239	255	N
9	64	gi|265141569	R.VQ(sub A)PEEHPVLLTEAPLNPK.A	N	39.27	2010.08	-3.2	671.031	3	48.65	F59:30919	2	97	114	N
9	64	gi|265141569	R.TTGIVLDSGDGVSHTVPIYEGYALPH.A	N	38.52	2697.33	-21.1	900.098	3	55.57	F53:26486	4	149	174	N
9	64	gi|265141569	K.AGFAGDDAPR.A	N	29.05	975.441	-10.2	488.723	2	34.9	F56:28382	1	20	29	N
9	64	gi|265141569	R.AVFPSIVGR.P	N	25.2	944.544	-15.2	473.272	2	48.85	F57:29609	2	30	38	N
9	64	gi|265141569	K.IIAPPER.K	N	23.54	794.465	-2.4	398.239	2	34.99	F60:31392	7	330	336	N
9	64	gi|265141569	R.AVFPSIVGRPR.H	N	21.66	1197.7	-5.4	400.238	3	44.51	F75:41407	1	30	40	N
9	64	gi|265141569	L.LTEAPLNPK.A	N	20.31	981.549	-5.6	491.779	2	35.79	F42:21926	1	106	114	N
9	64	gi|265141569	I.APPER.K	N	17.92	568.297	-16.3	569.295	1	34.43	F53:25934	2	332	336	N
9	64	gi|265141569	R.C(+57.02)PETLFQPSFIGMESAGIHETTYNSIM(+15.99)K.C	Y	16.8	3203.46	-37.8	1068.79	3	56.78	F54:27339	1	258	285	Y
9	64	gi|265141569	L.TDYLM(+15.99)K.I	N	14.06	785.363	-14.4	786.359	1	45.89	F53:26263	2	187	192	Y
9	64	gi|265141569	K.EISALAPPTM(+15.99)K.I	N	8.24	1172.61	10.7	587.319	2	40.8	F74:40896	1	317	327	Y
9	64	gi|265141569	K.QQ(sub E)F(sub Y)DESGPAV(sub I)VHR.K	N	6.04	1468.71	-3.2	735.358	2	39.73	F63:35089	1	361	373	N
9	64	gi|265141569	G.TTMFPGIADR.M	N	5.54	1107.54	-22.6	1108.52	1	55.11	F62:34607	1	304	313	N
13	71	gi|728793	K.SYELPDGQVITIGNER.F	N	80.85	1789.88	-26.4	895.926	2	53.49	F53:26434	16	240	255	N
13	71	gi|728793	R.GYSFTTTAER.E	N	69.25	1131.52	-10	566.761	2	39.59	F76:41895	23	198	207	N
13	71	gi|728793	R.VAPEEHPVLLTEAPLNPK.A	N	67.01	1953.06	-15.5	652.016	3	50.07	F56:28763	9	97	114	N
13	71	gi|728793	K.DLYANTVLSGGTTM(+15.99)FPGIADR.M	N	62.96	2214.06	-34.8	1108	2	55.61	F54:27305	7	293	313	Y
13	71	gi|728793	K.SYELPDGQVITIN(sub G)NER.F	N	47.54	1846.91	-20.7	924.441	2	53.21	F53:26426	2	240	255	N
13	71	gi|728793	K.QEYDESGPN(sub S)IVHR.K	N	46.93	1542.71	2.3	515.244	3	36.44	F55:27618	1	361	373	N
13	71	gi|728793	R.TTGIVLDSGDGVSHTVPIYEGYALPHAIIR.L	N	46.49	3150.64	-17.7	788.652	4	58.1	F60:32113	6	149	178	N
13	71	gi|728793	R.N(sub G)YSFTTTAER.E	N	43.11	1188.54	49.4	595.307	2	39.31	F43:22674	3	198	207	N
13	71	gi|728793	E.G(sub K)SYELPDGQVITIGNER.F	N	39.32	1846.91	-17.6	924.444	2	57.14	F53:26522	1	239	255	N
13	71	gi|728793	R.VQ(sub A)PEEHPVLLTEAPLNPK.A	N	39.27	2010.08	-3.2	671.031	3	48.65	F59:30919	2	97	114	N
13	71	gi|728793	R.TTGIVLDSGDGVSHTVPIYEGYALPH.A	N	38.52	2697.33	-21.1	900.098	3	55.57	F53:26486	4	149	174	N
13	71	gi|728793	K.EISSLAPPTM(+15.99)K.I	Y	33.11	1188.61	-9.7	595.304	2	38.65	F55:27662	2	317	327	Y
13	71	gi|728793	R.C(+57.02)PETLFQPAFIGM(+15.99)ESAGIHETTYNSIM(+15.99)K.C	N	29.57	3203.46	-12.8	1068.81	3	57	F53:26516	1	258	285	Y
13	71	gi|728793	K.AGFAGDDAPR.A	N	29.05	975.441	-10.2	488.723	2	34.9	F56:28382	1	20	29	N
13	71	gi|728793	R.AVFPSIVGR.P	N	25.2	944.544	-15.2	473.272	2	48.85	F57:29609	2	30	38	N
13	71	gi|728793	K.IIAPPER.K	N	23.54	794.465	-2.4	398.239	2	34.99	F60:31392	7	330	336	N
13	71	gi|728793	R.AVFPSIVGRPR.H	N	21.66	1197.7	-5.4	400.238	3	44.51	F75:41407	1	30	40	N
13	71	gi|728793	L.LTEAPLNPK.A	N	20.31	981.549	-5.6	491.779	2	35.79	F42:21926	1	106	114	N
13	71	gi|728793	I.APPER.K	N	17.92	568.297	-16.3	569.295	1	34.43	F53:25934	2	332	336	N
13	71	gi|728793	R.E(sub K)DLYANTVLSGGTTM(+15.99)FPGIADR.M	N	10.49	2343.11	2.7	782.044	3	53.08	F53:26423	1	292	313	Y
13	71	gi|728793	G.TTMFPGIADR.M	N	5.54	1107.54	-22.6	1108.52	1	55.11	F62:34607	1	304	313	N
10	72	gi|26522784	K.SYELPDGQVITIGNER.F	N	80.85	1789.88	-26.4	895.926	2	53.49	F53:26434	16	240	255	N
10	72	gi|26522784	R.GYSFTTTAER.E	N	69.25	1131.52	-10	566.761	2	39.59	F76:41895	23	198	207	N
10	72	gi|26522784	R.VAPEEHPVLLTEAPLNPK.A	N	67.01	1953.06	-15.5	652.016	3	50.07	F56:28763	9	97	114	N
10	72	gi|26522784	K.EIAALAPPTM(+15.99)K.I	N	56.03	1156.62	-12.2	579.308	2	41.02	F76:41925	16	317	327	Y
10	72	gi|26522784	K.QEYDESGPN(sub A)IVHR.K	N	46.93	1542.71	2.3	515.244	3	36.44	F55:27618	1	361	373	N
10	72	gi|26522784	R.TTGIVLDSGDGVSHTVPIYEGYALPHAILR.L	N	46.49	3150.64	-17.7	788.652	4	58.1	F60:32113	6	149	178	N
10	72	gi|26522784	R.DLTDYLM(+15.99)K.I	N	43.96	1013.47	-9.1	507.74	2	45.75	F42:22199	28	185	192	Y
10	72	gi|26522784	R.TTGIVLDSGDGVSHTVPIYEGYALPH.A	N	38.52	2697.33	-21.1	900.098	3	55.57	F53:26486	4	149	174	N
10	72	gi|26522784	K.AGFAGDDAPR.A	N	29.05	975.441	-10.2	488.723	2	34.9	F56:28382	1	20	29	N
10	72	gi|26522784	R.AVFPSIVGR.P	N	25.2	944.544	-15.2	473.272	2	48.85	F57:29609	2	30	38	N
10	72	gi|26522784	K.IIAPPER.K	N	23.54	794.465	-2.4	398.239	2	34.99	F60:31392	7	330	336	N
10	72	gi|26522784	R.AVFPSIVGRPR.H	N	21.66	1197.7	-5.4	400.238	3	44.51	F75:41407	1	30	40	N
10	72	gi|26522784	L.LTEAPLNPK.A	N	20.31	981.549	-5.6	491.779	2	35.79	F42:21926	1	106	114	N
10	72	gi|26522784	I.APPER.K	N	17.92	568.297	-16.3	569.295	1	34.43	F53:25934	2	332	336	N
10	72	gi|26522784	L.TDYLM(+15.99)K.I	N	14.06	785.363	-14.4	786.359	1	45.89	F53:26263	2	187	192	Y
10	72	gi|26522784	K.EIAALAPPTMK.I	N	9.24	1140.62	49.5	571.346	2	38.55	F64:35280	1	317	327	N
10	72	gi|26522784	K.QQ(sub E)F(sub Y)DESGPAV(sub I)VHR.K	N	6.04	1468.71	-3.2	735.358	2	39.73	F63:35089	1	361	373	N
12	114	gi|167794956	K.SYELPDGQVITIGNER.F	N	80.85	1789.88	-26.4	895.926	2	53.49	F53:26434	16	123	138	N
12	114	gi|167794956	R.GYSFTTTAER.E	N	69.25	1131.52	-10	566.761	2	39.59	F76:41895	23	81	90	N
12	114	gi|167794956	K.DLYANTVLSGGTTM(+15.99)FPGIADR.M	N	62.96	2214.06	-34.8	1108	2	55.61	F54:27305	7	176	196	Y
12	114	gi|167794956	K.SYELPDGQVITIN(sub G)NER.F	N	47.54	1846.91	-20.7	924.441	2	53.21	F53:26426	2	123	138	N
12	114	gi|167794956	K.QEYDESGPN(sub S)IVHR.K	N	46.93	1542.71	2.3	515.244	3	36.44	F55:27618	1	244	256	N
12	114	gi|167794956	R.TTGIVLDSGDGVSHTVPIYEGYALPHAIIR.L	N	46.49	3150.64	-17.7	788.652	4	58.1	F60:32113	6	32	61	N
12	114	gi|167794956	R.DLTDYLM(+15.99)K.I	N	43.96	1013.47	-9.1	507.74	2	45.75	F42:22199	28	68	75	Y
12	114	gi|167794956	R.N(sub G)YSFTTTAER.E	N	43.11	1188.54	49.4	595.307	2	39.31	F43:22674	3	81	90	N
12	114	gi|167794956	E.G(sub K)SYELPDGQVITIGNER.F	N	39.32	1846.91	-17.6	924.444	2	57.14	F53:26522	1	122	138	N
12	114	gi|167794956	R.TTGIVLDSGDGVSHTVPIYEGYALPH.A	N	38.52	2697.33	-21.1	900.098	3	55.57	F53:26486	4	32	57	N
12	114	gi|167794956	R.C(+57.02)PETLFQPAFIGM(+15.99)ESAGIHETTYNSIM(+15.99)K.C	N	29.57	3203.46	-12.8	1068.81	3	57	F53:26516	1	141	168	Y
12	114	gi|167794956	K.IIAPPER.K	N	23.54	794.465	-2.4	398.239	2	34.99	F60:31392	7	213	219	N
12	114	gi|167794956	I.APPER.K	N	17.92	568.297	-16.3	569.295	1	34.43	F53:25934	2	215	219	N
12	114	gi|167794956	L.TDYLM(+15.99)K.I	N	14.06	785.363	-14.4	786.359	1	45.89	F53:26263	2	70	75	Y
12	114	gi|167794956	R.E(sub K)DLYANTVLSGGTTM(+15.99)FPGIADR.M	N	10.49	2343.11	2.7	782.044	3	53.08	F53:26423	1	175	196	Y
12	114	gi|167794956	K.EISALAPPTM(+15.99)K.I	N	8.24	1172.61	10.7	587.319	2	40.8	F74:40896	1	200	210	Y
12	114	gi|167794956	G.TTMFPGIADR.M	N	5.54	1107.54	-22.6	1108.52	1	55.11	F62:34607	1	187	196	N
29	206	gi|165881974	R.M(+15.99)LAPGYYSQEC(+57.02)NAHK.A	N	76.92	1783.77	-6.4	892.884	2	37.14	F46:23797	2	41	55	Y
29	206	gi|165881974	R.NVYVGAQVQK.A	N	64.97	1104.59	13.7	553.311	2	34.77	F45:23203	12	153	162	N
29	206	gi|165881974	L.APGYYSQEC(+57.02)NAHK.A	N	63.32	1523.65	-1.6	762.829	2	36.35	F45:23236	1	43	55	Y
29	206	gi|165881974	K.YC(+57.02)HLFLC(+57.02)VHC(+57.02)LK.E	N	59.35	1648.77	-1.8	413.199	4	48.22	F45:23569	2	62	73	Y
29	206	gi|165881974	A.PGYYSQEC(+57.02)NAHK.A	N	55.86	1452.61	-3.5	727.309	2	36.32	F45:23237	1	44	55	Y
29	206	gi|165881974	V.YVGAQVQK.A	N	52.38	891.481	-9.3	892.48	1	35.26	F46:23764	2	155	162	N
29	206	gi|165881974	H.M(+15.99)VC(+57.02)GPINFFR.N	N	40.01	1255.58	-1.5	628.798	2	55.92	F46:24070	2	143	152	Y
29	206	gi|165881974	R.NVYVGAQVQKN(sub A).C	N	32.93	1218.64	-1.9	610.324	2	35.26	F45:23225	1	153	163	N
29	206	gi|165881974	Y.VGAQVQK.A	N	30.19	728.418	-7.1	729.42	1	34.57	F45:23190	1	156	162	N
29	206	gi|165881974	Q.PGTFC(+57.02)DR.H	N	27.59	851.36	-17.8	852.352	1	36.51	F45:23243	1	103	109	Y
29	206	gi|165881974	K.YC(+57.02)HLFLC(+57.02)VH.C	N	26.85	1247.56	9.4	624.792	2	48.81	F46:24004	1	62	70	Y
29	206	gi|165881974	K.PPLAEHMVC(+57.02)GPINFFR.N	Y	23.44	1883.92	-58.1	628.943	3	55.9	F43:22888	1	137	152	Y
29	206	gi|165881974	K.YC(+57.02)HLFL.C	N	19.3	851.4	-10	426.703	2	51.06	F45:23632	2	62	67	Y
29	206	gi|165881974	K.YC(+57.02)HLF.L	N	17.23	738.316	1.7	370.166	2	44.11	F45:23460	1	62	66	Y
29	206	gi|165881974	R.M(+15.99)LAPGYY.S	N	13.3	829.368	-29.4	830.351	1	41.51	F45:23381	1	41	47	Y
29	206	gi|165881974	E.HMVC(+57.02)GPINFFRNVYVGAQVQK.A	Y	8.05	2463.23	-94.1	616.757	4	34.84	F45:23194	1	142	162	Y
29	206	gi|165881974	R.LHFMVLC(+57.02)AC(+57.02)LIGAFAVK.M	Y	6.81	1949.01	-45.2	975.468	2	46.27	F58:30247	1	4	20	Y
11	88	gi|167794517	K.SYELPDGQVITIGNER.F	N	80.85	1789.88	-26.4	895.926	2	53.49	F53:26434	16	164	179	N
11	88	gi|167794517	R.GYSFTTTAER.E	N	69.25	1131.52	-10	566.761	2	39.59	F76:41895	23	122	131	N
11	88	gi|167794517	R.VAPEEHPVLLTEAPLNPK.A	N	67.01	1953.06	-15.5	652.016	3	50.07	F56:28763	9	21	38	N
11	88	gi|167794517	K.DLYANTVLSGGTTM(+15.99)FPGIADR.M	N	62.96	2214.06	-34.8	1108	2	55.61	F54:27305	7	217	237	Y
11	88	gi|167794517	R.TTGIVLDSGDGVSHTVPIYEGYALPHAIIR.L	N	46.49	3150.64	-17.7	788.652	4	58.1	F60:32113	6	73	102	N
11	88	gi|167794517	R.DLTDYLM(+15.99)K.I	N	43.96	1013.47	-9.1	507.74	2	45.75	F42:22199	28	109	116	Y
11	88	gi|167794517	R.TTGIVLDSGDGVSHTVPIYEGYALPH.A	N	38.52	2697.33	-21.1	900.098	3	55.57	F53:26486	4	73	98	N
11	88	gi|167794517	R.C(+57.02)PETLFQPAFIGM(+15.99)ESAGIHETTYNSIM(+15.99)K.C	N	29.57	3203.46	-12.8	1068.81	3	57	F53:26516	1	182	209	Y
11	88	gi|167794517	K.IIAPPER.K	N	23.54	794.465	-2.4	398.239	2	34.99	F60:31392	7	254	260	N
11	88	gi|167794517	L.LTEAPLNPK.A	N	20.31	981.549	-5.6	491.779	2	35.79	F42:21926	1	30	38	N
11	88	gi|167794517	I.APPER.K	N	17.92	568.297	-16.3	569.295	1	34.43	F53:25934	2	256	260	N
11	88	gi|167794517	L.TDYLM(+15.99)K.I	N	14.06	785.363	-14.4	786.359	1	45.89	F53:26263	2	111	116	Y
11	88	gi|167794517	K.EISALAPPTM(+15.99)K.I	N	8.24	1172.61	10.7	587.319	2	40.8	F74:40896	1	241	251	Y
11	88	gi|167794517	G.TTMFPGIADR.M	N	5.54	1107.54	-22.6	1108.52	1	55.11	F62:34607	1	228	237	N
11	89	gi|167792814	K.SYELPDGQVITIGNER.F	N	80.85	1789.88	-26.4	895.926	2	53.49	F53:26434	16	152	167	N
11	89	gi|167792814	R.GYSFTTTAER.E	N	69.25	1131.52	-10	566.761	2	39.59	F76:41895	23	110	119	N
11	89	gi|167792814	R.VAPEEHPVLLTEAPLNPK.A	N	67.01	1953.06	-15.5	652.016	3	50.07	F56:28763	9	9	26	N
11	89	gi|167792814	K.DLYANTVLSGGTTM(+15.99)FPGIADR.M	N	62.96	2214.06	-34.8	1108	2	55.61	F54:27305	7	205	225	Y
11	89	gi|167792814	R.TTGIVLDSGDGVSHTVPIYEGYALPHAIIR.L	N	46.49	3150.64	-17.7	788.652	4	58.1	F60:32113	6	61	90	N
11	89	gi|167792814	R.DLTDYLM(+15.99)K.I	N	43.96	1013.47	-9.1	507.74	2	45.75	F42:22199	28	97	104	Y
11	89	gi|167792814	R.TTGIVLDSGDGVSHTVPIYEGYALPH.A	N	38.52	2697.33	-21.1	900.098	3	55.57	F53:26486	4	61	86	N
11	89	gi|167792814	R.C(+57.02)PETLFQPAFIGM(+15.99)ESAGIHETTYNSIM(+15.99)K.C	N	29.57	3203.46	-12.8	1068.81	3	57	F53:26516	1	170	197	Y
11	89	gi|167792814	K.IIAPPER.K	N	23.54	794.465	-2.4	398.239	2	34.99	F60:31392	7	242	248	N
11	89	gi|167792814	L.LTEAPLNPK.A	N	20.31	981.549	-5.6	491.779	2	35.79	F42:21926	1	18	26	N
11	89	gi|167792814	I.APPER.K	N	17.92	568.297	-16.3	569.295	1	34.43	F53:25934	2	244	248	N
11	89	gi|167792814	L.TDYLM(+15.99)K.I	N	14.06	785.363	-14.4	786.359	1	45.89	F53:26263	2	99	104	Y
11	89	gi|167792814	K.EISALAPPTM(+15.99)K.I	N	8.24	1172.61	10.7	587.319	2	40.8	F74:40896	1	229	239	Y
11	89	gi|167792814	G.TTMFPGIADR.M	N	5.54	1107.54	-22.6	1108.52	1	55.11	F62:34607	1	216	225	N
5	40	gi|89138372	R.ISEQFTAM(+15.99)FR.R	N	68.88	1244.59	-3.4	623.298	2	45.99	F42:22207	28	184	193	Y
5	40	gi|89138372	K.NSSYFVEWIPNNVK.T	N	67.65	1695.83	-12.2	848.91	2	57.8	F65:36660	12	140	153	N
5	40	gi|89138372	R.LHFFM(+15.99)PGFAPLTSR.G	N	63.11	1635.82	-9.3	546.277	3	56.41	F55:28108	10	66	79	Y
5	40	gi|89138372	R.FPGQLNADLR.K	N	60.83	1129.59	-11.2	565.795	2	44.84	F60:31714	18	45	54	N
5	40	gi|89138372	K.LAVNM(+15.99)VPFPR.L	N	60.18	1158.62	9.9	580.324	2	48.95	F74:40991	29	56	65	Y
5	40	gi|89138372	K.EVDEQM(+15.99)LNVQNK.N	N	55.79	1461.68	-8.5	731.84	2	35.47	F53:25959	11	128	139	Y
5	40	gi|89138372	K.TAVC(+57.02)DIPPR.G	N	47.56	1027.51	-16.8	514.755	2	36.1	F56:28407	10	154	162	Y
5	40	gi|89138372	K.MSSTFIGNSTAIQELFK.R	Y	46.74	1872.93	-19.9	937.453	2	62.08	F57:29918	7	166	182	N
5	40	gi|89138372	R.YLTVAAM(+15.99)FR.G	N	46.08	1086.55	-14.5	544.276	2	48.09	F56:28711	23	113	121	Y
5	40	gi|89138372	R.ALTVPELTQQM(+15.99)FDAK.N	N	38.37	1706.85	-20.2	854.417	2	51.64	F54:27197	4	86	100	Y
5	40	gi|89138372	K.M(+15.99)SSTFIGNSTAIQELFK.R	Y	27.64	1888.92	-38	945.433	2	62.89	F56:29051	1	166	182	Y
5	40	gi|89138372	K.LTTPTYGDLNHLVSATM(+15.99)SGVTTC(+57.02)LR.F	N	26.86	2723.33	-18.9	908.765	3	58.46	F58:30532	5	20	44	Y
5	40	gi|89138372	F.MPGFAPLTSR.G	N	11.06	1075.55	-21.4	538.77	2	41.93	F59:30740	1	70	79	N
5	40	gi|89138372	N.STAIQELFK.R	N	7.42	1035.56	-26.2	518.774	2	67.04	F78:42641	1	174	182	N
16	271	gi|282542476	K.SYELPDGQVITIGNER.F	N	80.85	1789.88	-26.4	895.926	2	53.49	F53:26434	16	52	67	N
16	271	gi|282542476	R.GYSFTTTAER.E	N	69.25	1131.52	-10	566.761	2	39.59	F76:41895	23	10	19	N
16	271	gi|282542476	K.EIAALAPPTM(+15.99)K.I	N	56.03	1156.62	-12.2	579.308	2	41.02	F76:41925	16	129	139	Y
16	271	gi|282542476	K.SYELPDGQVITIN(sub G)NER.F	N	47.54	1846.91	-20.7	924.441	2	53.21	F53:26426	2	52	67	N
16	271	gi|282542476	K.QEYDESGPN(sub S)IVHR.K	N	46.93	1542.71	2.3	515.244	3	36.44	F55:27618	1	173	185	N
16	271	gi|282542476	R.N(sub G)YSFTTTAER.E	N	43.11	1188.54	49.4	595.307	2	39.31	F43:22674	3	10	19	N
16	271	gi|282542476	E.G(sub K)SYELPDGQVITIGNER.F	N	39.32	1846.91	-17.6	924.444	2	57.14	F53:26522	1	51	67	N
16	271	gi|282542476	K.IIAPPER.K	N	23.54	794.465	-2.4	398.239	2	34.99	F60:31392	7	142	148	N
16	271	gi|282542476	I.APPER.K	N	17.92	568.297	-16.3	569.295	1	34.43	F53:25934	2	144	148	N
16	271	gi|282542476	K.EIAALAPPTMK.I	N	9.24	1140.62	49.5	571.346	2	38.55	F64:35280	1	129	139	N
27	289	gi|221118656	V.VFRPPIIYHPPPEIYHR.A	Y	77.42	2130.15	-9.8	533.54	4	52.63	F60:31953	4	1770	1786	N
27	289	gi|221118656	R.RPPIIYHQPPVIVHR.P	Y	76.05	1821.05	-19.4	456.262	4	42.63	F51:25543	9	1893	1907	N
27	289	gi|221118656	R.PAVVYHQPPLIFHQPPPAVSQPILK.S	Y	59.18	2772.55	-19.3	694.131	4	54.85	F57:29752	6	1908	1932	N
27	289	gi|221118656	R.VVVFRPPIIYHPPPEIYHR.A	Y	56.06	2328.29	-18	583.069	4	54.42	F57:29741	6	1768	1786	N
27	289	gi|221118656	K.SHDTFL(sub M)M(+15.99)HPAAR.L	Y	41.83	1397.65	-10	466.886	3	35.8	F51:25426	5	1933	1944	Y
27	289	gi|221118656	R.LTHL(sub M)GSM(+15.99)VTNAGTYVGL(sub V)PEHR.F	Y	34.51	2268.13	-8.2	757.045	3	46.02	F59:30852	1	1945	1965	Y
27	289	gi|221118656	H.PPPEIYHR.A	Y	29.83	1007.52	-5.7	504.764	2	52.93	F60:31961	1	1779	1786	N
27	289	gi|221118656	K.SHDTW(sub F)MM(+15.99)HPAAR.L	Y	12.43	1454.62	29	485.894	3	35.06	F60:31395	1	1933	1944	Y
27	289	gi|221118656	H.PSAYYTHM(+15.99)GSVVNK.V	Y	10.84	1568.73	25.4	523.93	3	44.49	F72:39742	1	578	591	Y
27	289	gi|221118656	E.KDTFR.E	N	7.85	665.35	17.1	666.368	1	41.11	F55:27727	1	822	826	N
27	289	gi|221118656	V.HPVVHHHR.I	Y	6.42	1017.54	17.6	509.785	2	42.06	F59:30747	1	479	486	N
27	289	gi|221118656	R.PSM(sub V)VIHQPPVLVHR.P	Y	5.66	1608.89	11.8	403.235	4	46.15	F55:27843	1	1224	1237	N
27	289	gi|221118656	R.LTHMGN(sub S)MA(sub V)TNAGTYVQ(sub G)VPEHR.F	Y	5.57	2326.09	10.8	776.381	3	46.03	F47:24145	1	1945	1965	N
14	94	gi|156223936	R.TIQFVDWC(+57.02)PTGFK.V	N	72.86	1597.76	-22.8	799.869	2	58.67	F55:28176	20	305	317	Y
14	94	gi|156223936	R.LIGQIVSSITASLR.F	N	63.51	1456.86	-13.1	729.428	2	65.62	F56:29098	8	195	208	N
14	94	gi|156223936	K.DVNAAIATIK.T	N	58.52	1014.57	-8.1	508.289	2	42.71	F45:23425	23	292	301	N
14	94	gi|156223936	R.NLDIERPTYTNLNR.L	N	50.48	1717.87	-14.1	859.933	2	44.49	F60:31702	14	181	194	N
14	94	gi|156223936	R.IHFPLATYAPVISAEK.A	N	48.37	1755.96	-16.9	586.316	3	56.43	F55:28113	1	230	245	N
14	94	gi|156223936	K.YM(+15.99)AC(+57.02)C(+57.02)LLYR.G	N	44.41	1264.54	4.9	633.28	2	44.35	F75:41401	10	277	285	Y
14	94	gi|156223936	L.DIERPTYTNLNR.L	N	34.56	1490.75	-7.8	746.375	2	44.73	F55:27803	3	183	194	N
14	94	gi|156223936	R.EDLAALEK.D	N	32.01	887.46	-0.5	444.737	2	38.67	F42:22004	5	388	395	N
14	94	gi|156223936	R.AVFVDLEPSL(sub V)VDEVR.M	Y	25.84	1686.88	-38.2	844.416	2	55.86	F61:33259	1	30	44	N
14	94	gi|156223936	K.FDLM(+15.99)YAK.R	N	19.23	902.421	-15	452.211	2	39.93	F61:32607	8	360	366	Y
14	94	gi|156223936	G.INYQQPTAVPGGDLAK.V	Y	7.92	1670.86	10.2	557.967	3	58.42	F51:25759	1	320	335	N
14	93	gi|156394431	R.TIQFVDWC(+57.02)PTGFK.V	N	72.86	1597.76	-22.8	799.869	2	58.67	F55:28176	20	305	317	Y
14	93	gi|156394431	R.LIGQIVSSITASLR.F	N	63.51	1456.86	-13.1	729.428	2	65.62	F56:29098	8	195	208	N
14	93	gi|156394431	K.DVNAAIATIK.T	N	58.52	1014.57	-8.1	508.289	2	42.71	F45:23425	23	292	301	N
14	93	gi|156394431	R.NLDIERPTYTNLNR.L	N	50.48	1717.87	-14.1	859.933	2	44.49	F60:31702	14	181	194	N
14	93	gi|156394431	R.IHFPLATYAPVISAEK.A	N	48.37	1755.96	-16.9	586.316	3	56.43	F55:28113	1	230	245	N
14	93	gi|156394431	K.YM(+15.99)AC(+57.02)C(+57.02)LLYR.G	N	44.41	1264.54	4.9	633.28	2	44.35	F75:41401	10	277	285	Y
14	93	gi|156394431	L.DIERPTYTNLNR.L	N	34.56	1490.75	-7.8	746.375	2	44.73	F55:27803	3	183	194	N
14	93	gi|156394431	R.EDLAALEK.D	N	32.01	887.46	-0.5	444.737	2	38.67	F42:22004	5	388	395	N
14	93	gi|156394431	R.AVFVDLEPSL(sub V)VDEVR.M	Y	25.84	1686.88	-38.2	844.416	2	55.86	F61:33259	1	30	44	N
14	93	gi|156394431	K.FDLM(+15.99)YAK.R	N	19.23	902.421	-15	452.211	2	39.93	F61:32607	8	360	366	Y
14	93	gi|156394431	G.INYQQPTAVPGGDLAK.V	Y	7.92	1670.86	10.2	557.967	3	58.42	F51:25759	1	320	335	N
18	241	gi|294372631	K.SYELPDGQVITIGNER.F	N	80.85	1789.88	-26.4	895.926	2	53.49	F53:26434	16	54	69	N
18	241	gi|294372631	G.GYSFTTTAER.E	N	69.25	1131.52	-10	566.761	2	39.59	F76:41895	23	12	21	N
18	241	gi|294372631	K.DLYANTVLSGGTTM(+15.99)FPGIADR.M	N	62.96	2214.06	-34.8	1108	2	55.61	F54:27305	7	107	127	Y
18	241	gi|294372631	E.GGYSFTTTAER.E	Y	36.99	1188.54	-14.7	595.269	2	38.73	F53:26047	9	11	21	N
18	241	gi|294372631	R.C(+57.02)PETLFQPAFIGM(+15.99)ESAGIHETTYNSIM(+15.99)K.C	N	29.57	3203.46	-12.8	1068.81	3	57	F53:26516	1	72	99	Y
18	241	gi|294372631	K.IIAPPER.K	N	23.54	794.465	-2.4	398.239	2	34.99	F60:31392	7	144	150	N
18	241	gi|294372631	I.APPER.K	N	17.92	568.297	-16.3	569.295	1	34.43	F53:25934	2	146	150	N
18	241	gi|294372631	K.EISALAPPTM(+15.99)K.I	N	8.24	1172.61	10.7	587.319	2	40.8	F74:40896	1	131	141	Y
18	241	gi|294372631	G.TTMFPGIADR.M	N	5.54	1107.54	-22.6	1108.52	1	55.11	F62:34607	1	118	127	N
42	355	gi|221113955	R.HYSC(+57.02)TIGGC(+57.02)GPNYC(+57.02)C(+57.02)C(+57.02)R.A	Y	96.24	2120.77	-3.3	707.93	3	37.76	F42:21978	1	158	174	Y
42	355	gi|221113955	K.RQPALADNY(sub F)EDYTDSHK.L	Y	58.58	2021.91	-2.3	506.483	4	39.85	F42:22038	1	134	150	N
42	355	gi|221113955	R.H(sub Q)A(sub P)ALADNY(sub F)EDYTDSHK.L	Y	35.2	1848.79	-17.9	925.386	2	45.42	F42:22186	1	135	150	N
42	355	gi|221113955	K.LGLAIYR.H	Y	33.85	804.486	-22.4	403.241	2	46.74	F79:42850	9	151	157	N
42	355	gi|221113955	R.QPALADNY(sub F)EDYTDSHK.L	Y	33.38	1865.81	-5.9	622.939	3	41.63	F42:22097	1	135	150	N
42	355	gi|221113955	L.GLAIYR.H	N	27.02	691.402	-17.9	692.396	1	45.02	F42:22188	2	152	157	N
42	355	gi|221113955	S.EGPGLLYAVR.R	Y	14.95	1073.59	0.1	537.801	2	46.03	F42:22206	1	83	92	N
42	355	gi|221113955	K.RQPALADNFE.D	Y	13.69	1159.56	6.6	580.792	2	46.26	F48:24200	1	134	143	N
15	240	gi|162087176	K.SYELPDGQVITIGNER.F	N	80.85	1789.88	-26.4	895.926	2	53.49	F53:26434	16	61	76	N
15	240	gi|162087176	R.GYSFTTTAER.E	N	69.25	1131.52	-10	566.761	2	39.59	F76:41895	23	19	28	N
15	240	gi|162087176	K.QEYDESGPGIVHR.K	N	54.62	1485.68	-10.6	496.23	3	37.31	F56:28434	3	182	194	N
15	240	gi|162087176	R.DLTDYLM(+15.99)K.I	N	43.96	1013.47	-9.1	507.74	2	45.75	F42:22199	28	6	13	Y
15	240	gi|162087176	K.IIAPPER.K	N	23.54	794.465	-2.4	398.239	2	34.99	F60:31392	7	151	157	N
15	240	gi|162087176	I.APPER.K	N	17.92	568.297	-16.3	569.295	1	34.43	F53:25934	2	153	157	N
15	240	gi|162087176	L.TDYLM(+15.99)K.I	N	14.06	785.363	-14.4	786.359	1	45.89	F53:26263	2	8	13	Y
49	335	gi|215260535	K.NEQAC(+57.02)EVVASNIFFDDNSC(+57.02)GNVYK.Y	N	84.23	2779.19	-11.7	927.391	3	56.58	F60:32075	2	227	250	Y
49	335	gi|215260535	Q.ILPDWPK.I	Y	46.34	867.485	-18.6	868.476	1	47.02	F60:31785	2	28	34	N
49	335	gi|215260535	K.IWYEC(+57.02)IPDEANAVDVLR(sub K).E	N	40.59	2061.98	-25.3	1031.97	2	59.72	F60:32153	2	254	270	Y
49	335	gi|215260535	K.IWYEC(+57.02)T(sub I)PDEANAVDVLR(sub K).E	N	36.78	2049.95	-25.7	1025.95	2	55.48	F59:31132	1	254	270	Y
49	335	gi|215260535	K.IWYEC(+57.02)A(sub I)PDEANAVDVLR(sub K).E	N	29.56	2019.94	-24.5	1010.95	2	55.69	F59:31137	1	254	270	Y
49	335	gi|215260535	K.QYELIK.V	N	23.76	792.438	-15.2	397.22	2	38.76	F60:31507	1	178	183	N
49	335	gi|215260535	L.PDWPK.I	N	19.06	641.317	-21.1	642.311	1	47.36	F59:30890	2	30	34	N
49	335	gi|215260535	K.IWYEC(+57.02)IPDEANAVDV.L	N	10.85	1792.8	2.2	897.408	2	57.98	F59:31190	1	254	268	Y
33	273	gi|221123368	K.LTNIVLWELSANDM(+15.99)R.R	Y	69.57	1789.9	-10	597.636	3	60.69	F56:29005	4	1395	1409	Y
33	273	gi|221123368	N.TYANLGSLSGLNLR.R	Y	68.57	1477.79	-21.2	739.886	2	54.5	F55:28057	10	1295	1308	N
33	273	gi|221123368	E.DVGLAVVGGSISK.G	Y	59.24	1200.67	-20.2	601.331	2	46.48	F55:27853	4	1319	1331	N
33	273	gi|221123368	E.DVGLAVVGGSIE(sub S)K.G	Y	26.81	1242.68	-20.6	622.335	2	49.7	F55:27940	1	1319	1331	N
33	273	gi|221123368	R.LA(sub G)IM(+15.99)SFTDDR.S	Y	24.41	1183.55	-18.5	592.773	2	45.4	F55:27821	2	1642	1651	Y
33	273	gi|221123368	K.GLDFVLR.S	Y	17.67	818.465	-15.9	410.233	2	46.78	F55:27864	1	1339	1345	N
33	273	gi|221123368	V.VDDVK.F	N	14.15	574.296	8.6	575.308	1	47.14	F78:42484	1	462	466	N
33	273	gi|221123368	K.KTEPDDK.Y	Y	10.28	831.397	-13.3	832.394	1	43.29	F68:37711	1	523	529	N
33	273	gi|221123368	A.NQPAAKM(+15.99)PSEK.K	Y	6.66	1215.59	26.4	608.819	2	49.42	F71:39302	1	501	511	Y
33	273	gi|221123368	R.NMFPDAEALGLDNE(sub D)K.I	Y	6.57	1662.76	-8.7	832.378	2	49.15	F56:28746	1	1252	1266	N
33	273	gi|221123368	R.ALRGE.D	N	5.47	544.297	26.4	545.318	1	48.49	F63:35161	1	1314	1318	N
22	111	gi|156198376	R.ISGLIYEETR.G	N	58.6	1179.61	-16.1	590.804	2	44.83	F43:22770	10	124	133	N
22	111	gi|156198376	R.DNIQGITKPAIR.R	N	54.98	1324.75	-6.3	442.587	3	38.8	F72:39586	8	102	113	N
22	111	gi|156198376	R.AGLQFPVGR.I	N	52.28	943.524	-8.1	472.765	2	45.64	F42:22197	7	21	29	N
22	111	gi|156198376	R.TLYGFGG	Y	48.94	713.338	0.3	714.346	1	46.12	F42:22208	2	174	180	N
22	111	gi|156198376	K.TVTAM(+15.99)DVVYALK.R	N	48.01	1325.69	-5.9	663.848	2	51.56	F73:40566	3	158	169	Y
22	111	gi|156198376	K.VFLENVIR.D	N	47.18	988.571	-20.2	495.283	2	50.96	F55:27973	17	138	145	N
22	111	gi|156198376	R.HLQLAVR.N	N	33.3	835.503	-7	418.756	2	37.56	F43:22636	2	82	88	N
19	279	gi|282471169	K.SYELPDGQVITIGNER.F	N	80.85	1789.88	-26.4	895.926	2	53.49	F53:26434	16	98	113	N
19	279	gi|282471169	R.GYSFTTTAER.E	N	69.25	1131.52	-10	566.761	2	39.59	F76:41895	23	56	65	N
19	279	gi|282471169	K.EIASLAPPTM(+15.99)K.I	Y	38.14	1172.61	-8.1	587.308	2	39.46	F54:26895	6	175	185	Y
19	279	gi|282471169	K.IIAPPER.K	N	23.54	794.465	-2.4	398.239	2	34.99	F60:31392	7	188	194	N
19	279	gi|282471169	I.APPER.K	N	17.92	568.297	-16.3	569.295	1	34.43	F53:25934	2	190	194	N
23	272	gi|282552247	K.SYELPDGQVITIGNER.F	N	80.85	1789.88	-26.4	895.926	2	53.49	F53:26434	16	10	25	N
23	272	gi|282552247	K.EIAALAPPTM(+15.99)K.I	N	56.03	1156.62	-12.2	579.308	2	41.02	F76:41925	16	87	97	Y
23	272	gi|282552247	K.QEYDESGPGIVHR.K	N	54.62	1485.68	-10.6	496.23	3	37.31	F56:28434	3	131	143	N
23	272	gi|282552247	K.IIAPPER.K	N	23.54	794.465	-2.4	398.239	2	34.99	F60:31392	7	100	106	N
23	272	gi|282552247	I.APPER.K	N	17.92	568.297	-16.3	569.295	1	34.43	F53:25934	2	102	106	N
23	272	gi|282552247	K.EIAALAPPTMK.I	N	9.24	1140.62	49.5	571.346	2	38.55	F64:35280	1	87	97	N
31	288	gi|308210736	K.HISIISAFWGR.R	Y	61.18	1285.69	-11.5	643.846	2	58.66	F72:40057	2	166	176	N
31	288	gi|308210736	K.C(+57.02)EEDTAWLR.C	N	59.42	1178.5	-11.2	590.252	2	44.5	F71:39196	6	152	160	Y
31	288	gi|308210736	K.YC(+57.02)PTTPLFLTK.V	N	50.54	1339.68	-23.6	670.834	2	51.84	F70:38926	9	194	204	Y
31	288	gi|308210736	C.PTTPLFLTK.V	N	46.38	1016.59	-23.9	1017.57	1	51.72	F68:37901	3	196	204	N
31	288	gi|308210736	V.N(sub K)CEEDTAWLR.C	N	34.28	1235.52	-9.5	618.763	2	45.05	F71:39208	1	151	160	N
31	288	gi|308210736	Q.N(sub K)YCPTTPLFLTK.V	N	24.63	1396.71	-25.6	699.342	2	52.34	F71:39374	1	193	204	N
31	288	gi|308210736	S.AFWGR.R	N	23.59	635.318	-10.9	636.318	1	41.65	F59:30736	1	172	176	N
31	288	gi|308210736	K.C(+57.02)W(sub E)EDTAWLR.C	N	19.02	1235.54	-33.2	618.756	2	44.65	F70:38761	2	152	160	Y
31	288	gi|308210736	K.GLQGPPGR.D	N	9.4	780.424	-90.4	391.184	2	41.4	F42:22089	2	50	57	N
31	288	gi|308210736	P.GSPGPPGFK.G	Y	8.19	842.429	26.9	422.233	2	33.39	F61:32328	1	68	76	N
31	288	gi|308210736	R.DGMPGSSGAPGSPGPPGFKGDPGAPGMPGAPG.M	Y	5.22	2760.23	12.7	921.095	3	62.18	F56:29039	1	58	89	N
31	300	gi|156226548	K.HISIISAFWGR.R	Y	61.18	1285.69	-11.5	643.846	2	58.66	F72:40057	2	166	176	N
31	300	gi|156226548	K.C(+57.02)EEDTAWLR.C	N	59.42	1178.5	-11.2	590.252	2	44.5	F71:39196	6	152	160	Y
31	300	gi|156226548	K.YC(+57.02)PTTPLFLTK.V	N	50.54	1339.68	-23.6	670.834	2	51.84	F70:38926	9	194	204	Y
31	300	gi|156226548	C.PTTPLFLTK.V	N	46.38	1016.59	-23.9	1017.57	1	51.72	F68:37901	3	196	204	N
31	300	gi|156226548	V.N(sub K)CEEDTAWLR.C	N	34.28	1235.52	-9.5	618.763	2	45.05	F71:39208	1	151	160	N
31	300	gi|156226548	E.N(sub K)YCPTTPLFLTK.V	N	24.63	1396.71	-25.6	699.342	2	52.34	F71:39374	1	193	204	N
31	300	gi|156226548	S.AFWGR.R	N	23.59	635.318	-10.9	636.318	1	41.65	F59:30736	1	172	176	N
31	300	gi|156226548	K.C(+57.02)W(sub E)EDTAWLR.C	N	19.02	1235.54	-33.2	618.756	2	44.65	F70:38761	2	152	160	Y
31	300	gi|156226548	K.TC(+57.02)TDTYKYL.E	Y	5	1163.52	75.4	582.81	2	56.58	F75:41720	1	228	236	Y
31	299	gi|156401683	K.HISIISAFWGR.R	Y	61.18	1285.69	-11.5	643.846	2	58.66	F72:40057	2	166	176	N
31	299	gi|156401683	K.C(+57.02)EEDTAWLR.C	N	59.42	1178.5	-11.2	590.252	2	44.5	F71:39196	6	152	160	Y
31	299	gi|156401683	K.YC(+57.02)PTTPLFLTK.V	N	50.54	1339.68	-23.6	670.834	2	51.84	F70:38926	9	194	204	Y
31	299	gi|156401683	C.PTTPLFLTK.V	N	46.38	1016.59	-23.9	1017.57	1	51.72	F68:37901	3	196	204	N
31	299	gi|156401683	V.N(sub K)CEEDTAWLR.C	N	34.28	1235.52	-9.5	618.763	2	45.05	F71:39208	1	151	160	N
31	299	gi|156401683	E.N(sub K)YCPTTPLFLTK.V	N	24.63	1396.71	-25.6	699.342	2	52.34	F71:39374	1	193	204	N
31	299	gi|156401683	S.AFWGR.R	N	23.59	635.318	-10.9	636.318	1	41.65	F59:30736	1	172	176	N
31	299	gi|156401683	K.C(+57.02)W(sub E)EDTAWLR.C	N	19.02	1235.54	-33.2	618.756	2	44.65	F70:38761	2	152	160	Y
31	299	gi|156401683	K.TC(+57.02)TDTYKYL.E	Y	5	1163.52	75.4	582.81	2	56.58	F75:41720	1	228	236	Y
24	127	gi|221103033	R.ISGLIYEETR.G	N	58.6	1179.61	-16.1	590.804	2	44.83	F43:22770	10	47	56	N
24	127	gi|221103033	R.DNIQGITKPAIR.R	N	54.98	1324.75	-6.3	442.587	3	38.8	F72:39586	8	25	36	N
24	127	gi|221103033	R.AGLQFPVGR.V	N	52.28	943.524	-8.1	472.765	2	45.64	F42:22197	7	141	149	N
24	127	gi|221103033	K.TVTAM(+15.99)DVVYALK.R	N	48.01	1325.69	-5.9	663.848	2	51.56	F73:40566	3	81	92	Y
24	127	gi|221103033	K.VFLENVIR.D	N	47.18	988.571	-20.2	495.283	2	50.96	F55:27973	17	61	68	N
24	127	gi|221103033	R.HLQLAVR.N	N	33.3	835.503	-7	418.756	2	37.56	F43:22636	2	202	208	N
24	127	gi|221103033	A.E(sub G)LQFPVGR.V	Y	25.61	944.508	6.5	473.264	2	45.16	F75:41424	1	142	149	N
24	127	gi|221103033	R.GKGGK.G	N	9.09	445.265	-33	446.257	1	37.94	F46:23811	1	5	9	N
17	158	gi|221129323	R.FPGQLNADLR.K	N	60.83	1129.59	-11.2	565.795	2	44.84	F60:31714	18	458	467	N
17	158	gi|221129323	K.LAVNM(+15.99)VPFPR.L	N	60.18	1158.62	9.9	580.324	2	48.95	F74:40991	29	469	478	Y
17	158	gi|221129323	K.M(+15.99)SATFIGNSTAIQEIFK.R	N	52.98	1872.93	-9.2	937.463	2	61.11	F42:22543	6	579	595	Y
17	158	gi|221129323	C.ALTVPELTQQLFDAK.N	Y	48.95	1672.9	-19.5	837.443	2	62.11	F55:28254	11	499	513	N
17	158	gi|221129323	K.GHYTEGAELVDSVLDVVR.K	N	40.92	1957.97	-46.3	653.635	3	63.93	F56:29064	1	320	337	N
17	158	gi|221129323	K.LQ(sub A)VNM(+15.99)VPFPR.L	N	17.61	1215.64	-6.1	608.825	2	48.47	F65:36420	1	469	478	Y
17	158	gi|221129323	H.SLGGGTGSGM(+15.99)GTLLISK.I	N	14.93	1550.8	-19.3	776.391	2	43.63	F65:36267	2	354	370	Y
17	158	gi|221129323	N.STAIQEIFK.R	N	7.42	1035.56	-26.2	518.774	2	67.04	F78:42641	1	587	595	N
17	158	gi|221129323	K.TAVC(+57.02)NIAP.R	Y	6.52	844.411	-30.4	423.2	2	47.47	F49:24532	1	567	574	Y
21	190	gi|156215777	R.ISGLIYEETR.G	N	58.6	1179.61	-16.1	590.804	2	44.83	F43:22770	10	47	56	N
21	190	gi|156215777	R.DNIQGITKPAIR.R	N	54.98	1324.75	-6.3	442.587	3	38.8	F72:39586	8	25	36	N
21	190	gi|156215777	K.TVTAM(+15.99)DVVYALK.R	N	48.01	1325.69	-5.9	663.848	2	51.56	F73:40566	3	81	92	Y
21	190	gi|156215777	K.VFLENVIR.D	N	47.18	988.571	-20.2	495.283	2	50.96	F55:27973	17	61	68	N
21	190	gi|156215777	K.Q(sub A)M(+15.99)GIM(+15.99)NSFVNDIFER.M	N	42.48	1831.82	1.3	916.92	2	58.69	F65:36678	1	155	169	Y
21	190	gi|156215777	R.LLLPGELAK.H	N	36.48	952.596	-10.4	477.3	2	50.24	F69:38382	19	197	205	N
21	190	gi|156215777	R.GKGGK.G	N	9.09	445.265	-33	446.257	1	37.94	F46:23811	1	5	9	N
34	350	gi|306408170	K.C(+57.02)EEDTAWLR.C	N	59.42	1178.5	-11.2	590.252	2	44.5	F71:39196	6	152	160	Y
34	350	gi|306408170	K.YC(+57.02)PTTPLFLTK.V	N	50.54	1339.68	-23.6	670.834	2	51.84	F70:38926	9	194	204	Y
34	350	gi|306408170	C.PTTPLFLTK.V	N	46.38	1016.59	-23.9	1017.57	1	51.72	F68:37901	3	196	204	N
34	350	gi|306408170	R.NFGLC(+57.02)TEHTGNLVS(sub T)NK.Y	Y	39.95	1789.84	-12.1	895.917	2	42.64	F72:39689	1	178	193	Y
34	350	gi|306408170	V.N(sub K)CEEDTAWLR.C	N	34.28	1235.52	-9.5	618.763	2	45.05	F71:39208	1	151	160	N
34	350	gi|306408170	N.N(sub K)YCPTTPLFLTK.V	N	24.63	1396.71	-25.6	699.342	2	52.34	F71:39374	1	193	204	N
34	350	gi|306408170	S.AFWGR.R	N	23.59	635.318	-10.9	636.318	1	41.65	F59:30736	1	172	176	N
34	350	gi|306408170	K.C(+57.02)W(sub E)EDTAWLR.C	N	19.02	1235.54	-33.2	618.756	2	44.65	F70:38761	2	152	160	Y
34	350	gi|306408170	K.GLQGPPGR.D	N	9.4	780.424	-90.4	391.184	2	41.4	F42:22089	2	50	57	N
34	349	gi|308210730	K.C(+57.02)EEDTAWLR.C	N	59.42	1178.5	-11.2	590.252	2	44.5	F71:39196	6	152	160	Y
34	349	gi|308210730	K.YC(+57.02)PTTPLFLTK.V	N	50.54	1339.68	-23.6	670.834	2	51.84	F70:38926	9	194	204	Y
34	349	gi|308210730	C.PTTPLFLTK.V	N	46.38	1016.59	-23.9	1017.57	1	51.72	F68:37901	3	196	204	N
34	349	gi|308210730	R.NFGLC(+57.02)TEHTGNLVS(sub T)NK.Y	Y	39.95	1789.84	-12.1	895.917	2	42.64	F72:39689	1	178	193	Y
34	349	gi|308210730	V.N(sub K)CEEDTAWLR.C	N	34.28	1235.52	-9.5	618.763	2	45.05	F71:39208	1	151	160	N
34	349	gi|308210730	N.N(sub K)YCPTTPLFLTK.V	N	24.63	1396.71	-25.6	699.342	2	52.34	F71:39374	1	193	204	N
34	349	gi|308210730	S.AFWGR.R	N	23.59	635.318	-10.9	636.318	1	41.65	F59:30736	1	172	176	N
34	349	gi|308210730	K.C(+57.02)W(sub E)EDTAWLR.C	N	19.02	1235.54	-33.2	618.756	2	44.65	F70:38761	2	152	160	Y
34	349	gi|308210730	K.GLQGPPGR.D	N	9.4	780.424	-90.4	391.184	2	41.4	F42:22089	2	50	57	N
34	348	gi|221123647	K.C(+57.02)EEDTAWLR.C	N	59.42	1178.5	-11.2	590.252	2	44.5	F71:39196	6	152	160	Y
34	348	gi|221123647	K.YC(+57.02)PTTPLFLTK.V	N	50.54	1339.68	-23.6	670.834	2	51.84	F70:38926	9	194	204	Y
34	348	gi|221123647	C.PTTPLFLTK.V	N	46.38	1016.59	-23.9	1017.57	1	51.72	F68:37901	3	196	204	N
34	348	gi|221123647	R.NFGLC(+57.02)TEHTGNLVS(sub T)NK.Y	Y	39.95	1789.84	-12.1	895.917	2	42.64	F72:39689	1	178	193	Y
34	348	gi|221123647	V.N(sub K)CEEDTAWLR.C	N	34.28	1235.52	-9.5	618.763	2	45.05	F71:39208	1	151	160	N
34	348	gi|221123647	N.N(sub K)YCPTTPLFLTK.V	N	24.63	1396.71	-25.6	699.342	2	52.34	F71:39374	1	193	204	N
34	348	gi|221123647	S.AFWGR.R	N	23.59	635.318	-10.9	636.318	1	41.65	F59:30736	1	172	176	N
34	348	gi|221123647	K.C(+57.02)W(sub E)EDTAWLR.C	N	19.02	1235.54	-33.2	618.756	2	44.65	F70:38761	2	152	160	Y
34	348	gi|221123647	K.GLQGPPGR.D	N	9.4	780.424	-90.4	391.184	2	41.4	F42:22089	2	50	57	N
34	347	gi|221123645	K.C(+57.02)EEDTAWLR.C	N	59.42	1178.5	-11.2	590.252	2	44.5	F71:39196	6	152	160	Y
34	347	gi|221123645	K.YC(+57.02)PTTPLFLTK.V	N	50.54	1339.68	-23.6	670.834	2	51.84	F70:38926	9	194	204	Y
34	347	gi|221123645	C.PTTPLFLTK.V	N	46.38	1016.59	-23.9	1017.57	1	51.72	F68:37901	3	196	204	N
34	347	gi|221123645	R.NFGLC(+57.02)TEHTGNLVS(sub T)NK.Y	Y	39.95	1789.84	-12.1	895.917	2	42.64	F72:39689	1	178	193	Y
34	347	gi|221123645	V.N(sub K)CEEDTAWLR.C	N	34.28	1235.52	-9.5	618.763	2	45.05	F71:39208	1	151	160	N
34	347	gi|221123645	N.N(sub K)YCPTTPLFLTK.V	N	24.63	1396.71	-25.6	699.342	2	52.34	F71:39374	1	193	204	N
34	347	gi|221123645	S.AFWGR.R	N	23.59	635.318	-10.9	636.318	1	41.65	F59:30736	1	172	176	N
34	347	gi|221123645	K.C(+57.02)W(sub E)EDTAWLR.C	N	19.02	1235.54	-33.2	618.756	2	44.65	F70:38761	2	152	160	Y
34	347	gi|221123645	K.GLQGPPGR.D	N	9.4	780.424	-90.4	391.184	2	41.4	F42:22089	2	50	57	N
34	346	gi|308210732	K.C(+57.02)EEDTAWLR.C	N	59.42	1178.5	-11.2	590.252	2	44.5	F71:39196	6	152	160	Y
34	346	gi|308210732	K.YC(+57.02)PTTPLFLTK.V	N	50.54	1339.68	-23.6	670.834	2	51.84	F70:38926	9	194	204	Y
34	346	gi|308210732	C.PTTPLFLTK.V	N	46.38	1016.59	-23.9	1017.57	1	51.72	F68:37901	3	196	204	N
34	346	gi|308210732	R.NFGLC(+57.02)TEHTGNLVS(sub T)NK.Y	Y	39.95	1789.84	-12.1	895.917	2	42.64	F72:39689	1	178	193	Y
34	346	gi|308210732	V.N(sub K)CEEDTAWLR.C	N	34.28	1235.52	-9.5	618.763	2	45.05	F71:39208	1	151	160	N
34	346	gi|308210732	N.N(sub K)YCPTTPLFLTK.V	N	24.63	1396.71	-25.6	699.342	2	52.34	F71:39374	1	193	204	N
34	346	gi|308210732	S.AFWGR.R	N	23.59	635.318	-10.9	636.318	1	41.65	F59:30736	1	172	176	N
34	346	gi|308210732	K.C(+57.02)W(sub E)EDTAWLR.C	N	19.02	1235.54	-33.2	618.756	2	44.65	F70:38761	2	152	160	Y
34	346	gi|308210732	K.GLQGPPGR.D	N	9.4	780.424	-90.4	391.184	2	41.4	F42:22089	2	50	57	N
34	345	gi|308210734	K.C(+57.02)EEDTAWLR.C	N	59.42	1178.5	-11.2	590.252	2	44.5	F71:39196	6	152	160	Y
34	345	gi|308210734	K.YC(+57.02)PTTPLFLTK.V	N	50.54	1339.68	-23.6	670.834	2	51.84	F70:38926	9	194	204	Y
34	345	gi|308210734	C.PTTPLFLTK.V	N	46.38	1016.59	-23.9	1017.57	1	51.72	F68:37901	3	196	204	N
34	345	gi|308210734	R.NFGLC(+57.02)TEHTGNLVS(sub T)NK.Y	Y	39.95	1789.84	-12.1	895.917	2	42.64	F72:39689	1	178	193	Y
34	345	gi|308210734	V.N(sub K)CEEDTAWLR.C	N	34.28	1235.52	-9.5	618.763	2	45.05	F71:39208	1	151	160	N
34	345	gi|308210734	N.N(sub K)YCPTTPLFLTK.V	N	24.63	1396.71	-25.6	699.342	2	52.34	F71:39374	1	193	204	N
34	345	gi|308210734	S.AFWGR.R	N	23.59	635.318	-10.9	636.318	1	41.65	F59:30736	1	172	176	N
34	345	gi|308210734	K.C(+57.02)W(sub E)EDTAWLR.C	N	19.02	1235.54	-33.2	618.756	2	44.65	F70:38761	2	152	160	Y
34	345	gi|308210734	K.GLQGPPGR.D	N	9.4	780.424	-90.4	391.184	2	41.4	F42:22089	2	50	57	N
34	344	gi|221123643	K.C(+57.02)EEDTAWLR.C	N	59.42	1178.5	-11.2	590.252	2	44.5	F71:39196	6	152	160	Y
34	344	gi|221123643	K.YC(+57.02)PTTPLFLTK.V	N	50.54	1339.68	-23.6	670.834	2	51.84	F70:38926	9	194	204	Y
34	344	gi|221123643	C.PTTPLFLTK.V	N	46.38	1016.59	-23.9	1017.57	1	51.72	F68:37901	3	196	204	N
34	344	gi|221123643	R.NFGLC(+57.02)TEHTGNLVS(sub T)NK.Y	Y	39.95	1789.84	-12.1	895.917	2	42.64	F72:39689	1	178	193	Y
34	344	gi|221123643	V.N(sub K)CEEDTAWLR.C	N	34.28	1235.52	-9.5	618.763	2	45.05	F71:39208	1	151	160	N
34	344	gi|221123643	N.N(sub K)YCPTTPLFLTK.V	N	24.63	1396.71	-25.6	699.342	2	52.34	F71:39374	1	193	204	N
34	344	gi|221123643	S.AFWGR.R	N	23.59	635.318	-10.9	636.318	1	41.65	F59:30736	1	172	176	N
34	344	gi|221123643	K.C(+57.02)W(sub E)EDTAWLR.C	N	19.02	1235.54	-33.2	618.756	2	44.65	F70:38761	2	152	160	Y
34	344	gi|221123643	K.GLQGPPGR.D	N	9.4	780.424	-90.4	391.184	2	41.4	F42:22089	2	50	57	N
34	353	gi|221123641	K.C(+57.02)EEDTAWLR.C	N	59.42	1178.5	-11.2	590.252	2	44.5	F71:39196	6	162	170	Y
34	353	gi|221123641	K.YC(+57.02)PTTPLFLTK.V	N	50.54	1339.68	-23.6	670.834	2	51.84	F70:38926	9	204	214	Y
34	353	gi|221123641	C.PTTPLFLTK.V	N	46.38	1016.59	-23.9	1017.57	1	51.72	F68:37901	3	206	214	N
34	353	gi|221123641	R.NFGLC(+57.02)TEHTGNLVS(sub T)NK.Y	Y	39.95	1789.84	-12.1	895.917	2	42.64	F72:39689	1	188	203	Y
34	353	gi|221123641	V.N(sub K)CEEDTAWLR.C	N	34.28	1235.52	-9.5	618.763	2	45.05	F71:39208	1	161	170	N
34	353	gi|221123641	N.N(sub K)YCPTTPLFLTK.V	N	24.63	1396.71	-25.6	699.342	2	52.34	F71:39374	1	203	214	N
34	353	gi|221123641	S.AFWGR.R	N	23.59	635.318	-10.9	636.318	1	41.65	F59:30736	1	182	186	N
34	353	gi|221123641	K.C(+57.02)W(sub E)EDTAWLR.C	N	19.02	1235.54	-33.2	618.756	2	44.65	F70:38761	2	162	170	Y
34	353	gi|221123641	K.GLQGPPGR.D	N	9.4	780.424	-90.4	391.184	2	41.4	F42:22089	2	60	67	N
34	352	gi|306408172	K.C(+57.02)EEDTAWLR.C	N	59.42	1178.5	-11.2	590.252	2	44.5	F71:39196	6	162	170	Y
34	352	gi|306408172	K.YC(+57.02)PTTPLFLTK.V	N	50.54	1339.68	-23.6	670.834	2	51.84	F70:38926	9	204	214	Y
34	352	gi|306408172	C.PTTPLFLTK.V	N	46.38	1016.59	-23.9	1017.57	1	51.72	F68:37901	3	206	214	N
34	352	gi|306408172	R.NFGLC(+57.02)TEHTGNLVS(sub T)NK.Y	Y	39.95	1789.84	-12.1	895.917	2	42.64	F72:39689	1	188	203	Y
34	352	gi|306408172	V.N(sub K)CEEDTAWLR.C	N	34.28	1235.52	-9.5	618.763	2	45.05	F71:39208	1	161	170	N
34	352	gi|306408172	N.N(sub K)YCPTTPLFLTK.V	N	24.63	1396.71	-25.6	699.342	2	52.34	F71:39374	1	203	214	N
34	352	gi|306408172	S.AFWGR.R	N	23.59	635.318	-10.9	636.318	1	41.65	F59:30736	1	182	186	N
34	352	gi|306408172	K.C(+57.02)W(sub E)EDTAWLR.C	N	19.02	1235.54	-33.2	618.756	2	44.65	F70:38761	2	162	170	Y
34	352	gi|306408172	K.GLQGPPGR.D	N	9.4	780.424	-90.4	391.184	2	41.4	F42:22089	2	60	67	N
20	136	gi|156219637	R.ISGLIYEETR.G	N	58.6	1179.61	-16.1	590.804	2	44.83	F43:22770	10	47	56	N
20	136	gi|156219637	R.DNIQGITKPAIR.R	N	54.98	1324.75	-6.3	442.587	3	38.8	F72:39586	8	25	36	N
20	136	gi|156219637	K.TVTAM(+15.99)DVVYALK.R	N	48.01	1325.69	-5.9	663.848	2	51.56	F73:40566	3	81	92	Y
20	136	gi|156219637	K.VFLENVIR.D	N	47.18	988.571	-20.2	495.283	2	50.96	F55:27973	17	61	68	N
20	136	gi|156219637	R.LLLPGELAK.H	N	36.48	952.596	-10.4	477.3	2	50.24	F69:38382	19	194	202	N
20	136	gi|156219637	K.AM(+15.99)GIMNC(+57.02)FVNDIFER.I	Y	33.8	1831.81	-8.3	916.902	2	58.6	F73:40715	3	152	166	Y
20	136	gi|156219637	R.GKGGK.G	N	9.09	445.265	-33	446.257	1	37.94	F46:23811	1	5	9	N
20	136	gi|156219637	K.AMGIM(+15.99)NC(+57.02)FVNDIFER.I	Y	5.98	1831.81	14.7	916.923	2	59.23	F58:30546	1	152	166	Y
41	251	gi|221130531	R.AHIAQLC(+57.02)EQAGLLQR.A	Y	72.12	1706.89	-20.1	569.959	3	46.36	F71:39238	1	611	625	Y
41	251	gi|221130531	K.IYIDANNNPER.F	Y	44.85	1317.63	-16.4	659.812	2	37.84	F71:39048	1	882	892	N
41	251	gi|221130531	K.YIEIYVQK.V	Y	39.63	1054.57	-14	528.285	2	44.77	F71:39200	1	799	806	N
41	251	gi|221130531	S.EDIIK.G	N	26.45	616.343	-36.2	617.328	1	45.9	F61:32886	9	826	830	N
41	251	gi|221130531	R.QLIDQVVQTALS.E	Y	23.22	1313.72	-13.4	657.858	2	50.3	F54:27164	1	969	980	N
41	251	gi|221130531	K.VANIELYYK.A	Y	20.53	1111.59	-22.1	556.791	2	46.82	F71:39248	1	1398	1406	N
41	251	gi|221130531	L.PWLESR.I	Y	15.84	786.402	40.2	787.441	1	47.43	F61:32963	1	860	865	N
41	251	gi|221130531	P.NHANIGQVGER.C	Y	12.17	1193.59	-41.5	597.778	2	40.66	F75:41292	1	1194	1204	N
41	251	gi|221130531	R.EKVGEQAQVVIIDM(+15.99)ADPNNPTR.R	Y	6.71	2439.21	-8.5	610.804	4	46.03	F58:30241	1	42	63	Y
41	251	gi|221130531	K.VDKLAEVSAK.R	Y	5.39	1058.6	-19.7	530.295	2	42.26	F53:26149	1	1610	1619	N
41	251	gi|221130531	K.NNLQKYIEIYVQ.K	Y	5.23	1523.8	-22.7	762.889	2	45.19	F62:34201	1	794	805	N
51	341	gi|221129496	K.LELQQELAPATQR.L	Y	69.36	1495.8	-13.3	748.897	2	46.99	F69:38312	7	279	291	N
51	341	gi|221129496	R.LEAAYEASQQEK.L	Y	68.03	1365.64	-7.7	683.823	2	35.04	F69:38048	1	267	278	N
51	341	gi|221129496	Q.VDDLLK.E	N	19.36	701.396	-1.7	702.402	1	52.7	F67:37414	2	1080	1085	N
51	341	gi|221129496	K.EKEALMTEFK.K	Y	18.44	1224.61	-38.5	613.287	2	34.33	F62:33641	1	11	20	N
51	341	gi|221129496	R.HIIEQELQNIS.K	Y	18.01	1322.68	26	441.913	3	38.64	F69:38121	1	3890	3900	N
51	341	gi|221129496	L.EVLIK.R	N	17.25	600.385	-29.7	601.374	1	66.87	F78:42639	1	656	660	N
51	341	gi|221129496	E.SNQILK.L	Y	13.61	701.407	-14.6	702.404	1	52.76	F66:37020	1	3349	3354	N
51	341	gi|221129496	K.QNTLNGELMAAR.K	Y	11.46	1316.65	-20.6	659.319	2	41.84	F70:38694	1	3301	3312	N
51	341	gi|221129496	R.AEKELEVVVNNLEK.M	Y	8.81	1612.87	25.2	538.643	3	56.38	F62:34669	1	2385	2398	N
51	341	gi|221129496	K.RLDATL.K	Y	8.22	687.391	5.3	688.403	1	41.13	F74:40906	1	588	593	N
51	341	gi|221129496	E.LEAFQEISEDLKK.E	Y	7.96	1548.8	-56.4	517.246	3	41.4	F53:26124	1	3318	3330	N
51	341	gi|221129496	K.QNTLNGELMA.A	Y	6.31	1089.51	22.8	545.776	2	36.76	F50:24969	1	3301	3310	N
51	341	gi|221129496	K.ITDLESALKQ.S	Y	6.14	1116.6	-9.2	559.303	2	45.27	F67:37264	1	2284	2293	N
51	341	gi|221129496	R.ENRLHGELDTL.T	Y	5.62	1295.65	21.4	432.899	3	51.2	F46:24047	1	1934	1944	N
51	343	gi|221119974	K.LELQQELAPATQR.L	Y	69.36	1495.8	-13.3	748.897	2	46.99	F69:38312	7	507	519	N
51	343	gi|221119974	R.LEAAYEASQQEK.L	Y	68.03	1365.64	-7.7	683.823	2	35.04	F69:38048	1	495	506	N
51	343	gi|221119974	K.EKEALMTEFK.K	Y	18.44	1224.61	-38.5	613.287	2	34.33	F62:33641	1	239	248	N
51	343	gi|221119974	K.NELASSQTITEEVYK.K	Y	9.34	1710.83	35.5	571.305	3	55.22	F67:37466	1	87	101	N
51	343	gi|221119974	R.QLQTEIQN.L	Y	5.88	972.488	106	487.303	2	46.94	F80:42989	1	119	126	N
51	343	gi|221119974	E.ILSQENQELR.E	Y	5.63	1228.64	38.9	615.352	2	48.01	F72:39826	1	291	300	N
57	342	gi|221116631	R.IQELGGFGVYR.F	Y	70.26	1237.65	-22.9	619.816	2	49.66	F55:27941	4	1605	1615	N
57	342	gi|221116631	Q.AVLEAALDAK.E	Y	45.74	999.56	-11.9	500.781	2	40.31	F72:39631	2	1064	1073	N
57	342	gi|221116631	R.IQELGGFGR(sub V)YR.F	Y	45.1	1294.68	-24.8	648.33	2	49.83	F54:27155	1	1605	1615	N
57	342	gi|221116631	G.GFGVYR.F	Y	20.22	697.355	-22.8	698.346	1	35.46	F61:32431	2	1610	1615	N
57	342	gi|221116631	K.GLVTLDGIQP.F	Y	18.6	1011.56	-18.2	506.778	2	38.28	F61:32536	1	202	211	N
57	342	gi|221116631	H.IITTPLLR.L	Y	17.04	925.596	-17.9	463.797	2	47.31	F70:38832	3	606	613	N
57	342	gi|221116631	T.LSGTIIEK.V	Y	10.54	859.501	-18.8	430.75	2	43.5	F64:35429	1	291	298	N
57	342	gi|221116631	K.GLVTLDGIQPFR.M	Y	9.5	1314.73	-63	658.331	2	41.97	F76:41935	1	202	213	N
57	342	gi|221116631	K.HTPLSNIIQALTG.F	Y	8.98	1363.75	-10.6	682.873	2	40.35	F72:39630	1	561	573	N
55	326	gi|156408614	S.PGYYSQEC(+57.02)NAHK.T	N	55.86	1452.61	-3.5	727.309	2	36.32	F45:23237	1	5	16	Y
55	326	gi|156408614	K.YC(+57.02)HM(+15.99)FLC(+57.02)VDC(+57.02)LK.E	N	52.62	1660.69	-9.2	554.564	3	48.32	F45:23572	3	24	35	Y
55	326	gi|156408614	R.TVYIGGTVQPF(sub A)C(+57.02)GPCK.Q	Y	42.1	1725.82	-15.5	863.905	2	43.58	F45:23447	1	114	129	Y
55	326	gi|156408614	R.TVYIGGTVQPAC(+57.02)GPP(sub C)K.Q	Y	39.4	1643.83	-12.8	822.914	2	44.51	F45:23487	1	114	129	Y
55	326	gi|156408614	K.QVGIFGVH.Q	N	36.6	855.46	-5	428.735	2	46.3	F45:23516	2	136	143	N
55	326	gi|156408614	K.W(sub Y)C(+57.02)HMFLC(+57.02)VDC(+57.02)LK.E	N	31.64	1667.71	-38.6	834.829	2	51.86	F45:23650	1	24	35	Y
55	326	gi|156408614	H.M(+15.99)FLC(+57.02)VDC(+57.02)LK.E	N	8.7	1200.53	2.2	601.276	2	49.2	F45:23588	1	27	35	Y
55	325	gi|156229092	S.PGYYSQEC(+57.02)NAHK.T	N	55.86	1452.61	-3.5	727.309	2	36.32	F45:23237	1	5	16	Y
55	325	gi|156229092	K.YC(+57.02)HM(+15.99)FLC(+57.02)VDC(+57.02)LK.E	N	52.62	1660.69	-9.2	554.564	3	48.32	F45:23572	3	24	35	Y
55	325	gi|156229092	R.TVYIGGTVQPF(sub A)C(+57.02)GPCK.Q	Y	42.1	1725.82	-15.5	863.905	2	43.58	F45:23447	1	114	129	Y
55	325	gi|156229092	R.TVYIGGTVQPAC(+57.02)GPP(sub C)K.Q	Y	39.4	1643.83	-12.8	822.914	2	44.51	F45:23487	1	114	129	Y
55	325	gi|156229092	K.QVGIFGVH.Q	N	36.6	855.46	-5	428.735	2	46.3	F45:23516	2	136	143	N
55	325	gi|156229092	K.W(sub Y)C(+57.02)HMFLC(+57.02)VDC(+57.02)LK.E	N	31.64	1667.71	-38.6	834.829	2	51.86	F45:23650	1	24	35	Y
55	325	gi|156229092	H.M(+15.99)FLC(+57.02)VDC(+57.02)LK.E	N	8.7	1200.53	2.2	601.276	2	49.2	F45:23588	1	27	35	Y
25	276	gi|162122963	K.DLYANTVLSGGTTM(+15.99)FPGIADR.M	N	62.96	2214.06	-34.8	1108	2	55.61	F54:27305	7	120	140	Y
25	276	gi|162122963	R.DLTDYLM(+15.99)K.I	N	43.96	1013.47	-9.1	507.74	2	45.75	F42:22199	28	12	19	Y
25	276	gi|162122963	K.SYELPDGQIITIGNER.F	Y	43.44	1803.9	-20.9	902.938	2	54.38	F55:28047	3	67	82	N
25	276	gi|162122963	K.IIAPPER.K	N	23.54	794.465	-2.4	398.239	2	34.99	F60:31392	7	157	163	N
25	276	gi|162122963	I.APPER.K	N	17.92	568.297	-16.3	569.295	1	34.43	F53:25934	2	159	163	N
25	276	gi|162122963	L.TDYLM(+15.99)K.I	N	14.06	785.363	-14.4	786.359	1	45.89	F53:26263	2	14	19	Y
25	276	gi|162122963	G.TTMFPGIADR.M	N	5.54	1107.54	-22.6	1108.52	1	55.11	F62:34607	1	131	140	N
25	278	gi|162122964	K.DLYANTVLSGGTTM(+15.99)FPGIADR.M	N	62.96	2214.06	-34.8	1108	2	55.61	F54:27305	7	143	163	Y
25	278	gi|162122964	R.DLTDYLM(+15.99)K.I	N	43.96	1013.47	-9.1	507.74	2	45.75	F42:22199	28	35	42	Y
25	278	gi|162122964	K.SYELPDGQIITIGNER.F	Y	43.44	1803.9	-20.9	902.938	2	54.38	F55:28047	3	90	105	N
25	278	gi|162122964	K.IIAPPER.K	N	23.54	794.465	-2.4	398.239	2	34.99	F60:31392	7	180	186	N
25	278	gi|162122964	I.APPER.K	N	17.92	568.297	-16.3	569.295	1	34.43	F53:25934	2	182	186	N
25	278	gi|162122964	L.TDYLM(+15.99)K.I	N	14.06	785.363	-14.4	786.359	1	45.89	F53:26263	2	37	42	Y
25	278	gi|162122964	G.TTMFPGIADR.M	N	5.54	1107.54	-22.6	1108.52	1	55.11	F62:34607	1	154	163	N
75	358	gi|308210726	K.NEQAC(+57.02)EVVASNIFFDDNSC(+57.02)GNVYK.Y	N	84.23	2779.19	-11.7	927.391	3	56.58	F60:32075	2	229	252	Y
75	358	gi|308210726	K.QYELIK.V	N	23.76	792.438	-15.2	397.22	2	38.76	F60:31507	1	180	185	N
75	358	gi|308210726	N.AFWGR.D	N	23.59	635.318	-10.9	636.318	1	41.65	F59:30736	1	189	193	N
75	358	gi|308210726	K.IWYEC(+57.02)IPDEQ(sub S)NAVDVLR.E	Y	16.6	2119	-27	1060.48	2	59.57	F59:31226	1	256	272	Y
75	358	gi|308210726	Q.PGLPGPPGYPGEK.G	Y	13.67	1264.65	-26	633.313	2	40.33	F59:30702	1	114	126	N
75	358	gi|308210726	L.G(sub K)IWYEC(+57.02)IPDEA(sub S)NAVDVLR.E	Y	12.07	2119	-13.1	1060.5	2	59.24	F60:32142	1	255	272	Y
75	362	gi|221117183	K.NEQAC(+57.02)EVVASNIFFDDNSC(+57.02)GNVYK.Y	N	84.23	2779.19	-11.7	927.391	3	56.58	F60:32075	2	229	252	Y
75	362	gi|221117183	K.QYELIK.V	N	23.76	792.438	-15.2	397.22	2	38.76	F60:31507	1	180	185	N
75	362	gi|221117183	N.AFWGR.D	N	23.59	635.318	-10.9	636.318	1	41.65	F59:30736	1	189	193	N
75	362	gi|221117183	K.IWYEC(+57.02)IPDEQ(sub S)NAVDVLR.E	Y	16.6	2119	-27	1060.48	2	59.57	F59:31226	1	256	272	Y
75	362	gi|221117183	Q.PGLPGPPGYPGEK.G	Y	13.67	1264.65	-26	633.313	2	40.33	F59:30702	1	114	126	N
75	362	gi|221117183	L.G(sub K)IWYEC(+57.02)IPDEA(sub S)NAVDVLR.E	Y	12.07	2119	-13.1	1060.5	2	59.24	F60:32142	1	255	272	Y
75	361	gi|306408168	K.NEQAC(+57.02)EVVASNIFFDDNSC(+57.02)GNVYK.Y	N	84.23	2779.19	-11.7	927.391	3	56.58	F60:32075	2	229	252	Y
75	361	gi|306408168	K.QYELIK.V	N	23.76	792.438	-15.2	397.22	2	38.76	F60:31507	1	180	185	N
75	361	gi|306408168	N.AFWGR.D	N	23.59	635.318	-10.9	636.318	1	41.65	F59:30736	1	189	193	N
75	361	gi|306408168	K.IWYEC(+57.02)IPDEQ(sub S)NAVDVLR.E	Y	16.6	2119	-27	1060.48	2	59.57	F59:31226	1	256	272	Y
75	361	gi|306408168	Q.PGLPGPPGYPGEK.G	Y	13.67	1264.65	-26	633.313	2	40.33	F59:30702	1	114	126	N
75	361	gi|306408168	L.G(sub K)IWYEC(+57.02)IPDEA(sub S)NAVDVLR.E	Y	12.07	2119	-13.1	1060.5	2	59.24	F60:32142	1	255	272	Y
75	360	gi|221117181	K.NEQAC(+57.02)EVVASNIFFDDNSC(+57.02)GNVYK.Y	N	84.23	2779.19	-11.7	927.391	3	56.58	F60:32075	2	229	252	Y
75	360	gi|221117181	K.QYELIK.V	N	23.76	792.438	-15.2	397.22	2	38.76	F60:31507	1	180	185	N
75	360	gi|221117181	N.AFWGR.D	N	23.59	635.318	-10.9	636.318	1	41.65	F59:30736	1	189	193	N
75	360	gi|221117181	K.IWYEC(+57.02)IPDEQ(sub S)NAVDVLR.E	Y	16.6	2119	-27	1060.48	2	59.57	F59:31226	1	256	272	Y
75	360	gi|221117181	Q.PGLPGPPGYPGEK.G	Y	13.67	1264.65	-26	633.313	2	40.33	F59:30702	1	114	126	N
75	360	gi|221117181	L.G(sub K)IWYEC(+57.02)IPDEA(sub S)NAVDVLR.E	Y	12.07	2119	-13.1	1060.5	2	59.24	F60:32142	1	255	272	Y
75	359	gi|308210722	K.NEQAC(+57.02)EVVASNIFFDDNSC(+57.02)GNVYK.Y	N	84.23	2779.19	-11.7	927.391	3	56.58	F60:32075	2	229	252	Y
75	359	gi|308210722	K.QYELIK.V	N	23.76	792.438	-15.2	397.22	2	38.76	F60:31507	1	180	185	N
75	359	gi|308210722	N.AFWGR.D	N	23.59	635.318	-10.9	636.318	1	41.65	F59:30736	1	189	193	N
75	359	gi|308210722	K.IWYEC(+57.02)IPDEQ(sub S)NAVDVLR.E	Y	16.6	2119	-27	1060.48	2	59.57	F59:31226	1	256	272	Y
75	359	gi|308210722	Q.PGLPGPPGYPGEK.G	Y	13.67	1264.65	-26	633.313	2	40.33	F59:30702	1	114	126	N
75	359	gi|308210722	L.G(sub K)IWYEC(+57.02)IPDEA(sub S)NAVDVLR.E	Y	12.07	2119	-13.1	1060.5	2	59.24	F60:32142	1	255	272	Y
61	334	gi|221116853	K.IDQSGLSLQR.E	N	65.98	1115.59	-17.6	558.794	2	39.63	F69:38144	3	193	202	N
61	334	gi|221116853	R.LTLGENIADNGGTK.I	N	61.07	1401.71	-12.8	701.853	2	43.62	F69:38242	1	603	616	N
61	334	gi|221116853	R.YIVWQM(+15.99)LR.D	Y	27.47	1123.58	-13.6	562.792	2	51.32	F70:38911	2	331	338	Y
61	334	gi|221116853	R.LTLGENIQ(sub A)DNGGTK.I	N	7.21	1458.73	-28.2	730.352	2	42.96	F69:38230	1	603	616	N
61	334	gi|221116853	H.LNSTK.H	N	6.44	561.312	41.9	562.343	1	48.81	F63:35165	1	184	188	N
61	334	gi|221116853	V.DALVAK.V	N	5.98	615.359	416.9	616.623	1	41.66	F61:32687	1	435	440	N
83	419	gi|221121838	K.LTLGENIADNGGFK.T	Y	87.09	1447.73	-24.8	724.855	2	48.24	F70:38860	3	654	667	N
83	419	gi|221121838	R.LSLIK.F	N	22.27	572.39	-19.5	573.386	1	44.01	F60:31689	1	523	527	N
83	419	gi|221121838	P.M(+15.99)M(+15.99)DLIK.Q	Y	18.85	781.371	78.3	391.724	2	54.11	F56:28860	9	186	191	Y
78	280	gi|162106843	R.TGAIVDVPVGEELLGR.V	Y	58.6	1623.88	-12.6	812.939	2	56.36	F65:36634	1	41	56	N
78	280	gi|162106843	K.TAIAIDTIINQK.R	Y	52.58	1299.74	-21.8	650.863	2	50.76	F65:36487	1	125	136	N
78	280	gi|162106843	K.AVDSLVPIGR.G	Y	38.63	1025.59	2.5	513.802	2	45.2	F65:36324	1	101	110	N
78	280	gi|162106843	R.EAYPGDVFYLHSR.L	Y	21.11	1552.73	8.7	777.38	2	49.42	F65:36454	1	241	253	N
78	280	gi|162106843	M.SLLLR.R	N	10.96	600.396	-13.7	601.395	1	48.51	F68:37834	1	231	235	N
78	281	gi|162065234	R.TGAIVDVPVGEELLGR.V	Y	58.6	1623.88	-12.6	812.939	2	56.36	F65:36634	1	27	42	N
78	281	gi|162065234	K.TAIAIDTIINQK.R	Y	52.58	1299.74	-21.8	650.863	2	50.76	F65:36487	1	111	122	N
78	281	gi|162065234	K.AVDSLVPIGR.G	Y	38.63	1025.59	2.5	513.802	2	45.2	F65:36324	1	87	96	N
78	281	gi|162065234	R.EAYPGDVFYLHSR.L	Y	21.11	1552.73	8.7	777.38	2	49.42	F65:36454	1	227	239	N
78	281	gi|162065234	M.SLLLR.R	N	10.96	600.396	-13.7	601.395	1	48.51	F68:37834	1	217	221	N
67	498	gi|221132017	R.IINEPTAAAIAYGLDK.K	Y	59.69	1658.89	-22.1	830.433	2	53.35	F68:37933	2	206	221	N
67	498	gi|221132017	R.ITPSYVAFTN(sub S)EGER.L	Y	40.9	1582.76	-15.3	792.376	2	46.55	F68:37790	1	69	82	N
67	498	gi|221132017	R.VEIIPNDQGNR.I	Y	38.14	1253.64	-15.4	627.816	2	38.69	F68:37610	1	58	68	N
67	498	gi|221132017	R.IINEPTAAAIAYGLDKK.E	Y	29.96	1786.98	-8	596.663	3	50.81	F68:37882	1	206	222	N
37	499	gi|221107857	K.AM(+15.99)SIM(+15.99)NSFVNDIFER.I	Y	51.26	1804.81	-1.5	903.412	2	58.95	F75:41771	2	38	52	Y
37	499	gi|221107857	K.N(sub A)MSIM(+15.99)NSFVNDIFER.I	Y	48.53	1831.82	-11.2	916.909	2	59.26	F57:29859	1	38	52	Y
37	499	gi|221107857	K.AM(+15.99)N(sub S)IM(+15.99)NSFVNDIFER.I	Y	42.34	1831.82	-18	916.902	2	58.24	F72:40048	1	38	52	Y
37	499	gi|221107857	R.LLLPGELAK.H	N	36.48	952.596	-10.4	477.3	2	50.24	F69:38382	19	80	88	N
37	500	gi|221104711	K.AM(+15.99)SIM(+15.99)NSFVNDIFER.I	Y	51.26	1804.81	-1.5	903.412	2	58.95	F75:41771	2	44	58	Y
37	500	gi|221104711	K.N(sub A)MSIM(+15.99)NSFVNDIFER.I	Y	48.53	1831.82	-11.2	916.909	2	59.26	F57:29859	1	44	58	Y
37	500	gi|221104711	K.AM(+15.99)N(sub S)IM(+15.99)NSFVNDIFER.I	Y	42.34	1831.82	-18	916.902	2	58.24	F72:40048	1	44	58	Y
37	500	gi|221104711	R.LLLPGELAK.H	N	36.48	952.596	-10.4	477.3	2	50.24	F69:38382	19	86	94	N
37	502	gi|221133052	K.AM(+15.99)SIM(+15.99)NSFVNDIFER.I	Y	51.26	1804.81	-1.5	903.412	2	58.95	F75:41771	2	48	62	Y
37	502	gi|221133052	K.N(sub A)MSIM(+15.99)NSFVNDIFER.I	Y	48.53	1831.82	-11.2	916.909	2	59.26	F57:29859	1	48	62	Y
37	502	gi|221133052	K.AM(+15.99)N(sub S)IM(+15.99)NSFVNDIFER.I	Y	42.34	1831.82	-18	916.902	2	58.24	F72:40048	1	48	62	Y
37	502	gi|221133052	R.LLLPGELAK.H	N	36.48	952.596	-10.4	477.3	2	50.24	F69:38382	19	90	98	N
37	524	gi|221102869	K.AM(+15.99)SIM(+15.99)NSFVNDIFER.I	Y	51.26	1804.81	-1.5	903.412	2	58.95	F75:41771	2	67	81	Y
37	524	gi|221102869	K.N(sub A)MSIM(+15.99)NSFVNDIFER.I	Y	48.53	1831.82	-11.2	916.909	2	59.26	F57:29859	1	67	81	Y
37	524	gi|221102869	K.AM(+15.99)N(sub S)IM(+15.99)NSFVNDIFER.I	Y	42.34	1831.82	-18	916.902	2	58.24	F72:40048	1	67	81	Y
37	524	gi|221102869	R.LLLPGELAK.H	N	36.48	952.596	-10.4	477.3	2	50.24	F69:38382	19	109	117	N
37	523	gi|221105806	K.AM(+15.99)SIM(+15.99)NSFVNDIFER.I	Y	51.26	1804.81	-1.5	903.412	2	58.95	F75:41771	2	67	81	Y
37	523	gi|221105806	K.N(sub A)MSIM(+15.99)NSFVNDIFER.I	Y	48.53	1831.82	-11.2	916.909	2	59.26	F57:29859	1	67	81	Y
37	523	gi|221105806	K.AM(+15.99)N(sub S)IM(+15.99)NSFVNDIFER.I	Y	42.34	1831.82	-18	916.902	2	58.24	F72:40048	1	67	81	Y
37	523	gi|221105806	R.LLLPGELAK.H	N	36.48	952.596	-10.4	477.3	2	50.24	F69:38382	19	109	117	N
37	522	gi|221136709	K.AM(+15.99)SIM(+15.99)NSFVNDIFER.I	Y	51.26	1804.81	-1.5	903.412	2	58.95	F75:41771	2	67	81	Y
37	522	gi|221136709	K.N(sub A)MSIM(+15.99)NSFVNDIFER.I	Y	48.53	1831.82	-11.2	916.909	2	59.26	F57:29859	1	67	81	Y
37	522	gi|221136709	K.AM(+15.99)N(sub S)IM(+15.99)NSFVNDIFER.I	Y	42.34	1831.82	-18	916.902	2	58.24	F72:40048	1	67	81	Y
37	522	gi|221136709	R.LLLPGELAK.H	N	36.48	952.596	-10.4	477.3	2	50.24	F69:38382	19	109	117	N
37	521	gi|221106943	K.AM(+15.99)SIM(+15.99)NSFVNDIFER.I	Y	51.26	1804.81	-1.5	903.412	2	58.95	F75:41771	2	67	81	Y
37	521	gi|221106943	K.N(sub A)MSIM(+15.99)NSFVNDIFER.I	Y	48.53	1831.82	-11.2	916.909	2	59.26	F57:29859	1	67	81	Y
37	521	gi|221106943	K.AM(+15.99)N(sub S)IM(+15.99)NSFVNDIFER.I	Y	42.34	1831.82	-18	916.902	2	58.24	F72:40048	1	67	81	Y
37	521	gi|221106943	R.LLLPGELAK.H	N	36.48	952.596	-10.4	477.3	2	50.24	F69:38382	19	109	117	N
37	520	gi|221135588	K.AM(+15.99)SIM(+15.99)NSFVNDIFER.I	Y	51.26	1804.81	-1.5	903.412	2	58.95	F75:41771	2	67	81	Y
37	520	gi|221135588	K.N(sub A)MSIM(+15.99)NSFVNDIFER.I	Y	48.53	1831.82	-11.2	916.909	2	59.26	F57:29859	1	67	81	Y
37	520	gi|221135588	K.AM(+15.99)N(sub S)IM(+15.99)NSFVNDIFER.I	Y	42.34	1831.82	-18	916.902	2	58.24	F72:40048	1	67	81	Y
37	520	gi|221135588	R.LLLPGELAK.H	N	36.48	952.596	-10.4	477.3	2	50.24	F69:38382	19	109	117	N
37	519	gi|37512318	K.AM(+15.99)SIM(+15.99)NSFVNDIFER.I	Y	51.26	1804.81	-1.5	903.412	2	58.95	F75:41771	2	67	81	Y
37	519	gi|37512318	K.N(sub A)MSIM(+15.99)NSFVNDIFER.I	Y	48.53	1831.82	-11.2	916.909	2	59.26	F57:29859	1	67	81	Y
37	519	gi|37512318	K.AM(+15.99)N(sub S)IM(+15.99)NSFVNDIFER.I	Y	42.34	1831.82	-18	916.902	2	58.24	F72:40048	1	67	81	Y
37	519	gi|37512318	R.LLLPGELAK.H	N	36.48	952.596	-10.4	477.3	2	50.24	F69:38382	19	109	117	N
37	518	gi|221108096	K.AM(+15.99)SIM(+15.99)NSFVNDIFER.I	Y	51.26	1804.81	-1.5	903.412	2	58.95	F75:41771	2	67	81	Y
37	518	gi|221108096	K.N(sub A)MSIM(+15.99)NSFVNDIFER.I	Y	48.53	1831.82	-11.2	916.909	2	59.26	F57:29859	1	67	81	Y
37	518	gi|221108096	K.AM(+15.99)N(sub S)IM(+15.99)NSFVNDIFER.I	Y	42.34	1831.82	-18	916.902	2	58.24	F72:40048	1	67	81	Y
37	518	gi|221108096	R.LLLPGELAK.H	N	36.48	952.596	-10.4	477.3	2	50.24	F69:38382	19	109	117	N
37	517	gi|221119893	K.AM(+15.99)SIM(+15.99)NSFVNDIFER.I	Y	51.26	1804.81	-1.5	903.412	2	58.95	F75:41771	2	67	81	Y
37	517	gi|221119893	K.N(sub A)MSIM(+15.99)NSFVNDIFER.I	Y	48.53	1831.82	-11.2	916.909	2	59.26	F57:29859	1	67	81	Y
37	517	gi|221119893	K.AM(+15.99)N(sub S)IM(+15.99)NSFVNDIFER.I	Y	42.34	1831.82	-18	916.902	2	58.24	F72:40048	1	67	81	Y
37	517	gi|221119893	R.LLLPGELAK.H	N	36.48	952.596	-10.4	477.3	2	50.24	F69:38382	19	109	117	N
37	516	gi|221135967	K.AM(+15.99)SIM(+15.99)NSFVNDIFER.I	Y	51.26	1804.81	-1.5	903.412	2	58.95	F75:41771	2	67	81	Y
37	516	gi|221135967	K.N(sub A)MSIM(+15.99)NSFVNDIFER.I	Y	48.53	1831.82	-11.2	916.909	2	59.26	F57:29859	1	67	81	Y
37	516	gi|221135967	K.AM(+15.99)N(sub S)IM(+15.99)NSFVNDIFER.I	Y	42.34	1831.82	-18	916.902	2	58.24	F72:40048	1	67	81	Y
37	516	gi|221135967	R.LLLPGELAK.H	N	36.48	952.596	-10.4	477.3	2	50.24	F69:38382	19	109	117	N
37	515	gi|221107236	K.AM(+15.99)SIM(+15.99)NSFVNDIFER.I	Y	51.26	1804.81	-1.5	903.412	2	58.95	F75:41771	2	67	81	Y
37	515	gi|221107236	K.N(sub A)MSIM(+15.99)NSFVNDIFER.I	Y	48.53	1831.82	-11.2	916.909	2	59.26	F57:29859	1	67	81	Y
37	515	gi|221107236	K.AM(+15.99)N(sub S)IM(+15.99)NSFVNDIFER.I	Y	42.34	1831.82	-18	916.902	2	58.24	F72:40048	1	67	81	Y
37	515	gi|221107236	R.LLLPGELAK.H	N	36.48	952.596	-10.4	477.3	2	50.24	F69:38382	19	109	117	N
37	514	gi|221133146	K.AM(+15.99)SIM(+15.99)NSFVNDIFER.I	Y	51.26	1804.81	-1.5	903.412	2	58.95	F75:41771	2	67	81	Y
37	514	gi|221133146	K.N(sub A)MSIM(+15.99)NSFVNDIFER.I	Y	48.53	1831.82	-11.2	916.909	2	59.26	F57:29859	1	67	81	Y
37	514	gi|221133146	K.AM(+15.99)N(sub S)IM(+15.99)NSFVNDIFER.I	Y	42.34	1831.82	-18	916.902	2	58.24	F72:40048	1	67	81	Y
37	514	gi|221133146	R.LLLPGELAK.H	N	36.48	952.596	-10.4	477.3	2	50.24	F69:38382	19	109	117	N
37	513	gi|221103031	K.AM(+15.99)SIM(+15.99)NSFVNDIFER.I	Y	51.26	1804.81	-1.5	903.412	2	58.95	F75:41771	2	67	81	Y
37	513	gi|221103031	K.N(sub A)MSIM(+15.99)NSFVNDIFER.I	Y	48.53	1831.82	-11.2	916.909	2	59.26	F57:29859	1	67	81	Y
37	513	gi|221103031	K.AM(+15.99)N(sub S)IM(+15.99)NSFVNDIFER.I	Y	42.34	1831.82	-18	916.902	2	58.24	F72:40048	1	67	81	Y
37	513	gi|221103031	R.LLLPGELAK.H	N	36.48	952.596	-10.4	477.3	2	50.24	F69:38382	19	109	117	N
37	511	gi|221108053	K.AM(+15.99)SIM(+15.99)NSFVNDIFER.I	Y	51.26	1804.81	-1.5	903.412	2	58.95	F75:41771	2	67	81	Y
37	511	gi|221108053	K.N(sub A)MSIM(+15.99)NSFVNDIFER.I	Y	48.53	1831.82	-11.2	916.909	2	59.26	F57:29859	1	67	81	Y
37	511	gi|221108053	K.AM(+15.99)N(sub S)IM(+15.99)NSFVNDIFER.I	Y	42.34	1831.82	-18	916.902	2	58.24	F72:40048	1	67	81	Y
37	511	gi|221108053	R.LLLPGELAK.H	N	36.48	952.596	-10.4	477.3	2	50.24	F69:38382	19	109	117	N
37	510	gi|221135600	K.AM(+15.99)SIM(+15.99)NSFVNDIFER.I	Y	51.26	1804.81	-1.5	903.412	2	58.95	F75:41771	2	67	81	Y
37	510	gi|221135600	K.N(sub A)MSIM(+15.99)NSFVNDIFER.I	Y	48.53	1831.82	-11.2	916.909	2	59.26	F57:29859	1	67	81	Y
37	510	gi|221135600	K.AM(+15.99)N(sub S)IM(+15.99)NSFVNDIFER.I	Y	42.34	1831.82	-18	916.902	2	58.24	F72:40048	1	67	81	Y
37	510	gi|221135600	R.LLLPGELAK.H	N	36.48	952.596	-10.4	477.3	2	50.24	F69:38382	19	109	117	N
37	507	gi|221136038	K.AM(+15.99)SIM(+15.99)NSFVNDIFER.I	Y	51.26	1804.81	-1.5	903.412	2	58.95	F75:41771	2	67	81	Y
37	507	gi|221136038	K.N(sub A)MSIM(+15.99)NSFVNDIFER.I	Y	48.53	1831.82	-11.2	916.909	2	59.26	F57:29859	1	67	81	Y
37	507	gi|221136038	K.AM(+15.99)N(sub S)IM(+15.99)NSFVNDIFER.I	Y	42.34	1831.82	-18	916.902	2	58.24	F72:40048	1	67	81	Y
37	507	gi|221136038	R.LLLPGELAK.H	N	36.48	952.596	-10.4	477.3	2	50.24	F69:38382	19	109	117	N
37	506	gi|221136342	K.AM(+15.99)SIM(+15.99)NSFVNDIFER.I	Y	51.26	1804.81	-1.5	903.412	2	58.95	F75:41771	2	67	81	Y
37	506	gi|221136342	K.N(sub A)MSIM(+15.99)NSFVNDIFER.I	Y	48.53	1831.82	-11.2	916.909	2	59.26	F57:29859	1	67	81	Y
37	506	gi|221136342	K.AM(+15.99)N(sub S)IM(+15.99)NSFVNDIFER.I	Y	42.34	1831.82	-18	916.902	2	58.24	F72:40048	1	67	81	Y
37	506	gi|221136342	R.LLLPGELAK.H	N	36.48	952.596	-10.4	477.3	2	50.24	F69:38382	19	109	117	N
37	525	gi|221126919	K.AM(+15.99)SIM(+15.99)NSFVNDIFER.I	Y	51.26	1804.81	-1.5	903.412	2	58.95	F75:41771	2	92	106	Y
37	525	gi|221126919	K.N(sub A)MSIM(+15.99)NSFVNDIFER.I	Y	48.53	1831.82	-11.2	916.909	2	59.26	F57:29859	1	92	106	Y
37	525	gi|221126919	K.AM(+15.99)N(sub S)IM(+15.99)NSFVNDIFER.I	Y	42.34	1831.82	-18	916.902	2	58.24	F72:40048	1	92	106	Y
37	525	gi|221126919	R.LILPGELAK.H	N	36.48	952.596	-10.4	477.3	2	50.24	F69:38382	19	134	142	N
52	283	gi|162075866	R.VALTGLTVAEYFR.D	N	47.54	1438.78	-11.6	720.39	2	60.3	F65:36709	4	178	190	N
52	283	gi|162075866	R.FTQAGSEVSALLGR.I	N	44.82	1434.75	-13.8	718.371	2	52.5	F65:36535	1	207	220	N
52	283	gi|162075866	R.TIAM(+15.99)DGTEGLIR.G	Y	28.88	1291.64	-10.1	646.823	2	42.55	F65:36239	1	6	17	Y
52	283	gi|162075866	K.TVLIM(+15.99)ELINNVAK.A	Y	23.61	1472.83	-15.3	737.41	2	62.71	F60:32225	3	109	121	Y
52	283	gi|162075866	K.RAAIHAEAPEFVEM(+15.99).S	Y	23.11	1585.76	-5.4	793.881	2	41.09	F42:22077	2	59	72	Y
52	283	gi|162075866	K.IGLFGGAGVGK.T	Y	20.87	974.555	5.6	488.287	2	47.6	F65:36399	1	98	108	N
52	282	gi|162078223	R.VALTGLTVAEYFR.D	N	47.54	1438.78	-11.6	720.39	2	60.3	F65:36709	4	218	230	N
52	282	gi|162078223	R.FTQAGSEVSALLGR.I	N	44.82	1434.75	-13.8	718.371	2	52.5	F65:36535	1	247	260	N
52	282	gi|162078223	R.TIAM(+15.99)DGTEGLIR.G	Y	28.88	1291.64	-10.1	646.823	2	42.55	F65:36239	1	46	57	Y
52	282	gi|162078223	K.TVLIM(+15.99)ELINNVAK.A	Y	23.61	1472.83	-15.3	737.41	2	62.71	F60:32225	3	149	161	Y
52	282	gi|162078223	K.RAAIHAEAPEFVEM(+15.99).S	Y	23.11	1585.76	-5.4	793.881	2	41.09	F42:22077	2	99	112	Y
52	282	gi|162078223	K.IGLFGGAGVGK.T	Y	20.87	974.555	5.6	488.287	2	47.6	F65:36399	1	138	148	N
36	291	gi|156219675	R.YRPGTVALR.E	Y	48.16	1031.59	-10.4	516.796	2	35.31	F75:41085	1	42	50	N
36	291	gi|156219675	K.Q(sub A)M(+15.99)GIM(+15.99)NSFVNDIFER.I	N	42.48	1831.82	1.3	916.92	2	58.69	F65:36678	1	153	167	Y
36	291	gi|156219675	K.STELLIR.K	Y	41.43	830.486	-1	416.25	2	40.84	F42:22073	4	58	64	N
36	291	gi|156219675	R.LLLPGELAK.H	N	36.48	952.596	-10.4	477.3	2	50.24	F69:38382	19	195	203	N
36	291	gi|156219675	R.KLPFQR.L	Y	8.18	787.47	-3.2	394.741	2	40.14	F77:42093	1	65	70	N
36	291	gi|156219675	R.EIAQDFKT.D	Y	6.86	950.471	-5.8	476.24	2	49.25	F67:37335	1	74	81	N
36	291	gi|156219675	C.AIHAK.R	N	5.11	538.323	20.6	539.341	1	71.41	F49:24870	1	112	116	N
95	720	gi|221107145	Q.NLAEC(+57.02)WTGPDDSK.Y	Y	61.06	1491.63	-2.3	746.821	2	43.77	F46:23915	1	176	188	Y
95	720	gi|221107145	K.HANFVYYVDTPEHD(sub T)K.T	Y	58.37	1833.83	-9.7	612.279	3	45.05	F46:23939	2	218	232	N
95	720	gi|221107145	K.HANFVYYVDTPEHTKD(sub T)K.E	Y	7.62	2062.97	-5.6	516.748	4	42.4	F45:23411	1	218	234	N
95	720	gi|221107145	K.HANFVYYVW(sub D)TPEHTK.T	Y	6.59	1890.91	-32.1	946.43	2	43.53	F45:23444	1	218	232	N
95	720	gi|221107145	R.VGC(+57.02)YADNNK.K	Y	5.39	1039.44	55.7	520.756	2	39.1	F76:41891	1	111	119	Y
60	408	gi|156401529	K.IWYEC(+57.02)IPDEANAVDVLR(sub K).E	N	40.59	2061.98	-25.3	1031.97	2	59.72	F60:32153	2	256	272	Y
60	408	gi|156401529	K.IWYEC(+57.02)T(sub I)PDEANAVDVLR(sub K).E	N	36.78	2049.95	-25.7	1025.95	2	55.48	F59:31132	1	256	272	Y
60	408	gi|156401529	K.IWYEC(+57.02)A(sub I)PDEANAVDVLR(sub K).E	N	29.56	2019.94	-24.5	1010.95	2	55.69	F59:31137	1	256	272	Y
60	408	gi|156401529	K.QYELIK.V	N	23.76	792.438	-15.2	397.22	2	38.76	F60:31507	1	180	185	N
60	408	gi|156401529	K.AFWGR.D	N	23.59	635.318	-10.9	636.318	1	41.65	F59:30736	1	189	193	N
60	408	gi|156401529	L.PDWPK.I	N	19.06	641.317	-21.1	642.311	1	47.36	F59:30890	2	32	36	N
60	408	gi|156401529	S.PGAPGLPGEK.G	Y	11.28	921.492	-25.6	461.741	2	36.91	F61:32476	1	117	126	N
60	408	gi|156401529	K.IWYEC(+57.02)IPDEANAVDV.L	N	10.85	1792.8	2.2	897.408	2	57.98	F59:31190	1	256	270	Y
60	408	gi|156401529	K.RSASSE	N	8.25	635.288	48.7	636.326	1	44.02	F78:42430	1	290	295	N
60	407	gi|156226471	K.IWYEC(+57.02)IPDEANAVDVLR(sub K).E	N	40.59	2061.98	-25.3	1031.97	2	59.72	F60:32153	2	256	272	Y
60	407	gi|156226471	K.IWYEC(+57.02)T(sub I)PDEANAVDVLR(sub K).E	N	36.78	2049.95	-25.7	1025.95	2	55.48	F59:31132	1	256	272	Y
60	407	gi|156226471	K.IWYEC(+57.02)A(sub I)PDEANAVDVLR(sub K).E	N	29.56	2019.94	-24.5	1010.95	2	55.69	F59:31137	1	256	272	Y
60	407	gi|156226471	K.QYELIK.V	N	23.76	792.438	-15.2	397.22	2	38.76	F60:31507	1	180	185	N
60	407	gi|156226471	K.AFWGR.D	N	23.59	635.318	-10.9	636.318	1	41.65	F59:30736	1	189	193	N
60	407	gi|156226471	L.PDWPK.I	N	19.06	641.317	-21.1	642.311	1	47.36	F59:30890	2	32	36	N
60	407	gi|156226471	S.PGAPGLPGEK.G	Y	11.28	921.492	-25.6	461.741	2	36.91	F61:32476	1	117	126	N
60	407	gi|156226471	K.IWYEC(+57.02)IPDEANAVDV.L	N	10.85	1792.8	2.2	897.408	2	57.98	F59:31190	1	256	270	Y
60	407	gi|156226471	K.RSASSE	N	8.25	635.288	48.7	636.326	1	44.02	F78:42430	1	290	295	N
154	834	gi|221111504	R.LTLGENIADNGGTK.I	N	61.07	1401.71	-12.8	701.853	2	43.62	F69:38242	1	48	61	N
154	834	gi|221111504	K.TEYIATLSEIHA(sub S)PSK.F	Y	37.08	1658.85	-16.2	553.949	3	49.74	F69:38370	1	106	120	N
154	834	gi|221111504	R.LTLGENIQ(sub A)DNGGTK.I	N	7.21	1458.73	-28.2	730.352	2	42.96	F69:38230	1	48	61	N
63	435	gi|221128287	K.IDQSGLSLQR.E	N	65.98	1115.59	-17.6	558.794	2	39.63	F69:38144	3	207	216	N
63	435	gi|221128287	I.IEEIK.K	N	24.87	630.359	-9.3	631.36	1	38.81	F56:28473	3	384	388	N
63	435	gi|221128287	K.ISFLSK.D	N	11.8	693.406	-1	347.71	2	43.46	F69:38224	1	320	325	N
63	435	gi|221128287	V.DALVAK.V	N	5.98	615.359	416.9	616.623	1	41.66	F61:32687	1	414	419	N
140	704	gi|167802288	R.GVAGAGVLAGFDK.F	Y	78.27	1160.62	-18.6	581.306	2	48.53	F75:41520	2	169	181	N
140	704	gi|167802288	G.IIAYR.G	N	8.91	634.38	-20.4	635.375	1	44.87	F42:22170	1	76	80	N
140	704	gi|167802288	R.GVAGAGVLAGFDKFK.E	Y	5.23	1435.78	205.7	479.7	3	46.47	F55:27856	1	169	183	N
140	807	gi|59829625	R.GVAGAGVLAGFDK.F	Y	78.27	1160.62	-18.6	581.306	2	48.53	F75:41520	2	16	28	N
140	807	gi|59829625	R.GVAGAGVLAGFDKFK.E	Y	5.23	1435.78	205.7	479.7	3	46.47	F55:27856	1	16	30	N
140	808	gi|49453644	R.GVAGAGVLAGFDK.F	Y	78.27	1160.62	-18.6	581.306	2	48.53	F75:41520	2	39	51	N
140	808	gi|49453644	R.GVAGAGVLAGFDKFK.E	Y	5.23	1435.78	205.7	479.7	3	46.47	F55:27856	1	39	53	N
140	809	gi|294383837	R.GVAGAGVLAGFDK.F	Y	78.27	1160.62	-18.6	581.306	2	48.53	F75:41520	2	174	186	N
140	809	gi|294383837	R.GVAGAGVLAGFDKFK.E	Y	5.23	1435.78	205.7	479.7	3	46.47	F55:27856	1	174	188	N
64	356	gi|256983163	R.VALTGLTVAEYFR.D	N	47.54	1438.78	-11.6	720.39	2	60.3	F65:36709	4	4	16	N
64	356	gi|256983163	R.FTQAGSEVSALLGR.I	N	44.82	1434.75	-13.8	718.371	2	52.5	F65:36535	1	33	46	N
64	356	gi|256983163	R.IMDPNVVGQEHYEVA.R	Y	20.25	1699.79	2.9	567.605	3	36.81	F65:36095	1	129	143	N
64	356	gi|256983163	K.IQRFLSQPFQVA.E	Y	5.99	1432.78	-22.2	717.383	2	58.29	F67:37528	1	182	193	N
68	455	gi|156383694	R.SAVPLGGLGTGSFEIR.A	Y	65.45	1559.83	-24.2	780.904	2	55.44	F71:39437	3	190	205	N
68	455	gi|156383694	A.LSGQQYSAVDKK.L	Y	21.23	1322.68	-15.2	662.339	2	49.44	F71:39307	4	1144	1155	N
68	455	gi|156383694	S.PGGSAK.L	N	9.27	515.27	43.3	516.3	1	38.52	F51:25465	3	220	225	N
68	455	gi|156383694	R.M(+15.99)TNTYDILQF.Q	Y	7.09	1260.57	77.8	421.23	3	52.1	F62:34488	1	726	735	Y
68	454	gi|156220031	R.SAVPLGGLGTGSFEIR.A	Y	65.45	1559.83	-24.2	780.904	2	55.44	F71:39437	3	190	205	N
68	454	gi|156220031	A.LSGQQYSAVDKK.L	Y	21.23	1322.68	-15.2	662.339	2	49.44	F71:39307	4	1144	1155	N
68	454	gi|156220031	S.PGGSAK.L	N	9.27	515.27	43.3	516.3	1	38.52	F51:25465	3	220	225	N
68	454	gi|156220031	R.M(+15.99)TNTYDILQF.Q	Y	7.09	1260.57	77.8	421.23	3	52.1	F62:34488	1	726	735	Y
77	831	gi|156401103	R.YFPTQALNFAFK.D	Y	56.42	1445.73	-17.5	723.862	2	60.57	F55:28217	6	83	94	N
77	831	gi|156401103	K.LLVQNQDEM(+15.99)LR(sub K).A	Y	32.07	1373.7	-14.4	687.846	2	40.57	F56:28521	1	35	45	Y
77	830	gi|156214346	R.YFPTQALNFAFK.D	Y	56.42	1445.73	-17.5	723.862	2	60.57	F55:28217	6	84	95	N
77	830	gi|156214346	K.LLVQNQDEM(+15.99)LR(sub K).A	Y	32.07	1373.7	-14.4	687.846	2	40.57	F56:28521	1	36	46	Y
77	829	gi|156367463	R.YFPTQALNFAFK.D	Y	56.42	1445.73	-17.5	723.862	2	60.57	F55:28217	6	84	95	N
77	829	gi|156367463	K.LLVQNQDEM(+15.99)LR(sub K).A	Y	32.07	1373.7	-14.4	687.846	2	40.57	F56:28521	1	36	46	Y
77	828	gi|156226257	R.YFPTQALNFAFK.D	Y	56.42	1445.73	-17.5	723.862	2	60.57	F55:28217	6	83	94	N
77	828	gi|156226257	K.LLVQNQDEM(+15.99)LR(sub K).A	Y	32.07	1373.7	-14.4	687.846	2	40.57	F56:28521	1	35	45	Y
62	754	gi|221119922	K.TQGETILVPGVA(sub L)R.G	Y	39.05	1339.75	6	670.884	2	45.17	F62:34202	1	143	155	N
62	754	gi|221119922	K.SSPIIFLDK.H	Y	37.52	1018.57	-8	510.288	2	51.88	F54:27202	5	536	544	N
62	754	gi|221119922	S.HMD(sub S)VLDQNGNAC(+57.02)SLTSSINAYFGSK.L	Y	30.47	2728.22	-10.1	910.405	3	58.86	F54:27407	1	850	874	Y
62	754	gi|221119922	K.SSPIIFV(sub L)DK.H	Y	12.54	1004.55	-10.4	503.279	2	46.14	F54:27064	1	536	544	N
62	754	gi|221119922	I.DLANK.G	N	11.06	559.297	34.7	560.323	1	39.98	F43:22691	1	247	251	N
104	370	gi|239736186	K.M(+15.99)DNTEPPFSESR.F	Y	41.58	1424.59	-12.4	713.292	2	36.4	F75:41125	1	155	166	Y
104	370	gi|239736186	K.IGGIGTVPVGR.V	Y	34.55	1024.6	-26.9	513.295	2	42.11	F73:40368	2	256	266	N
104	370	gi|239736186	K.YC(+57.02)VTVIDAPGHR.D	Y	15.94	1386.67	-6.9	463.228	3	41.97	F55:27735	1	85	96	Y
38	423	gi|163678147	K.ETYSIYIYK.V	Y	44.67	1178.59	-8.6	590.295	2	48.13	F73:40496	1	32	40	N
38	423	gi|163678147	R.LLLPGELAK.H	N	36.48	952.596	-10.4	477.3	2	50.24	F69:38382	19	97	105	N
38	423	gi|163678147	K.QVHPDTGISSKAMS.I	Y	6.91	1456.7	13.1	729.366	2	42.19	F62:34043	1	44	57	N
32	638	gi|221121268	K.SIISFAK.N	Y	35.61	764.443	-31.8	765.426	1	46.01	F60:31756	14	76	82	N
32	638	gi|221121268	I.ISFAK.N	N	27.91	564.327	-17.5	565.324	1	47.85	F56:28701	7	78	82	N
32	638	gi|221121268	S.IEIVK.N	N	21.54	600.385	-21.9	601.379	1	36.63	F62:33762	1	133	137	N
32	638	gi|221121268	K.SIISFAKN.S	Y	20.63	878.486	-23.6	440.24	2	43.51	F61:32770	1	76	83	N
208	469	gi|156388143	GPPGPPGPPGK.G	Y	51.97	956.508	-7.1	479.258	2	32.38	F54:26759	1	1	11	N
208	469	gi|156388143	P.GVAGR.P	N	18.08	458.26	8	459.271	1	39.96	F56:28502	1	27	31	N
208	469	gi|156388143	K.M(+15.99)GLPGLPGSK.G	Y	9.19	971.511	23.8	486.774	2	35.1	F62:33678	1	71	80	Y
208	469	gi|156388143	P.GPPGK.G	N	7.93	454.254	-33.5	455.246	1	36.52	F51:25438	2	7	11	N
208	469	gi|156388143	R.SISGPPGPPGAPGTS.W	Y	7.34	1277.63	-18.3	639.808	2	37.45	F64:35244	1	86	100	N
208	468	gi|156221645	GPPGPPGPPGK.G	Y	51.97	956.508	-7.1	479.258	2	32.38	F54:26759	1	1	11	N
208	468	gi|156221645	P.GVAGR.P	N	18.08	458.26	8	459.271	1	39.96	F56:28502	1	27	31	N
208	468	gi|156221645	K.M(+15.99)GLPGLPGSK.G	Y	9.19	971.511	23.8	486.774	2	35.1	F62:33678	1	71	80	Y
208	468	gi|156221645	P.GPPGK.G	N	7.93	454.254	-33.5	455.246	1	36.52	F51:25438	2	7	11	N
208	468	gi|156221645	R.SISGPPGPPGAPGTS.W	Y	7.34	1277.63	-18.3	639.808	2	37.45	F64:35244	1	86	100	N
107	1192	gi|221118510	K.KYPFYGL(sub T)QWHPEK.N	N	41.8	1691.85	-15.6	564.947	3	50.07	F60:31879	1	232	244	N
107	1192	gi|221118510	T.TYIAASYVK.F	Y	26.58	1014.54	-9.3	508.272	2	41.02	F59:30721	2	50	58	N
107	1192	gi|221118510	K.YPFYGL(sub T)QWHPEK.N	N	16.89	1563.75	-11.5	522.252	3	52.57	F60:31954	1	233	244	N
153	814	gi|50698431	T.LLSNQAESTANTM(+15.99)K.I	Y	60.51	1522.73	-17.5	762.359	2	33.3	F72:39470	2	5	18	Y
153	814	gi|50698431	T.LLSNQAESTANTMK.I	Y	56.62	1506.73	-5.3	754.371	2	37.78	F72:39561	1	5	18	N
98	471	gi|221112215	I.GGLAVGVPGELR.G	Y	48.78	1123.63	-19.8	562.813	2	46.96	F60:31787	2	233	244	N
98	471	gi|221112215	L.LSILK.I	N	22.27	572.39	-19.5	573.386	1	44.01	F60:31689	1	393	397	N
98	471	gi|221112215	I.GN(sub G)LAVGVPGELR.G	Y	10.12	1180.66	-14.7	591.327	2	47.03	F60:31789	1	233	244	N
98	471	gi|221112215	V.VMIVGGSGGTK.I	Y	8.21	1004.53	-29.8	503.259	2	37.65	F72:39553	1	603	613	N
161	1236	gi|221118512	I.KYPFYGL(sub T)QWHPEK.N	N	41.8	1691.85	-15.6	564.947	3	50.07	F60:31879	1	233	245	N
161	1236	gi|221118512	L.STNLDR.D	Y	24.11	704.345	-19.1	705.339	1	35.11	F60:31399	1	215	220	N
161	1236	gi|221118512	K.YPFYGL(sub T)QWHPEK.N	N	16.89	1563.75	-11.5	522.252	3	52.57	F60:31954	1	234	245	N
127	3020	gi|9988402	K.RWPE(sub N)WFM(+15.99)YM(+15.99)ESSASGYIR.S	Y	35.88	2327.01	-9.2	776.671	3	52.83	F61:33179	1	418	435	Y
127	3020	gi|9988402	R.WW(sub P)NWFMYM(+15.99)ESSASGYIR.S	Y	29.42	2228.94	17.1	744.002	3	49.15	F61:33025	1	419	435	Y
127	3020	gi|9988402	R.WPA(sub N)WFMYM(+15.99)ESSASGYIR.S	Y	17.62	2096.91	-19.7	1049.44	2	58.18	F61:33333	1	419	435	Y
127	3020	gi|9988402	Y.MVSSK.R	Y	13.27	550.279	5.2	551.289	1	38.94	F44:22962	1	413	417	N
127	3020	gi|9988402	R.SWH(sub E)NNPGL(sub P)QGHWR(sub S).I	Y	10.62	1587.74	-24.9	530.242	3	38.36	F61:32539	1	436	448	N
127	3020	gi|9988402	R.KGNAEHV.A	Y	7.47	753.377	49.1	754.421	1	43.47	F60:31668	1	249	255	N
127	3020	gi|9988402	K.G(sub R)WPNWFM(+15.99)YM(+15.99)ESSASGYIR.S	Y	5.86	2212.93	20	1107.5	2	51.86	F61:33133	1	418	435	Y
127	3019	gi|20137965	K.RWPE(sub N)WFM(+15.99)YM(+15.99)ESSASGYIR.S	Y	35.88	2327.01	-9.2	776.671	3	52.83	F61:33179	1	418	435	Y
127	3019	gi|20137965	R.WW(sub P)NWFMYM(+15.99)ESSASGYIR.S	Y	29.42	2228.94	17.1	744.002	3	49.15	F61:33025	1	419	435	Y
127	3019	gi|20137965	R.WPA(sub N)WFMYM(+15.99)ESSASGYIR.S	Y	17.62	2096.91	-19.7	1049.44	2	58.18	F61:33333	1	419	435	Y
127	3019	gi|20137965	Y.MVSSK.R	Y	13.27	550.279	5.2	551.289	1	38.94	F44:22962	1	413	417	N
127	3019	gi|20137965	R.SWH(sub E)NNPGL(sub P)QGHWR(sub S).I	Y	10.62	1587.74	-24.9	530.242	3	38.36	F61:32539	1	436	448	N
127	3019	gi|20137965	R.KGNAEHV.A	Y	7.47	753.377	49.1	754.421	1	43.47	F60:31668	1	249	255	N
127	3019	gi|20137965	K.G(sub R)WPNWFM(+15.99)YM(+15.99)ESSASGYIR.S	Y	5.86	2212.93	20	1107.5	2	51.86	F61:33133	1	418	435	Y
132	636	gi|221130088	R.LNANGVDLNR.N	Y	43.58	1084.56	-5.7	543.285	2	37.31	F54:26842	1	229	238	N
132	636	gi|221130088	R.LLVPGTY.E	Y	24.28	761.432	-8.8	762.433	1	48.49	F49:24553	1	438	444	N
132	636	gi|221130088	R.LNAD(sub N)GVDLNR.N	Y	13.86	1085.55	-12.8	543.774	2	37.91	F58:30055	3	229	238	N
39	915	gi|156198425	MQ(sub G)W(sub I)M(+15.99)NSFVNDIFER.I	Y	37.33	1831.8	-0.2	916.908	2	58.7	F75:41768	1	1	14	Y
39	915	gi|156198425	R.LLLPGELAK.H	N	36.48	952.596	-10.4	477.3	2	50.24	F69:38382	19	42	50	N
39	914	gi|156227486	MQ(sub G)W(sub I)M(+15.99)NSFVNDIFER.I	Y	37.33	1831.8	-0.2	916.908	2	58.7	F75:41768	1	1	14	Y
39	914	gi|156227486	R.LLLPGELAK.H	N	36.48	952.596	-10.4	477.3	2	50.24	F69:38382	19	42	50	N
39	912	gi|156214883	MQ(sub G)W(sub I)M(+15.99)NSFVNDIFER.I	Y	37.33	1831.8	-0.2	916.908	2	58.7	F75:41768	1	1	14	Y
39	912	gi|156214883	R.LLLPGELAK.H	N	36.48	952.596	-10.4	477.3	2	50.24	F69:38382	19	42	50	N
81	476	gi|221119725	K.DQKLLPVK.E	Y	22.35	939.575	-27.4	470.782	2	47.09	F62:34285	3	7500	7507	N
81	476	gi|221119725	K.LSILK.E	N	22.27	572.39	-19.5	573.386	1	44.01	F60:31689	1	4954	4958	N
81	476	gi|221119725	K.NIDTLENALDKVK.E	Y	22	1471.79	15.2	736.913	2	60.72	F65:36717	2	2275	2287	N
81	476	gi|221119725	N.EIEDK.M	N	19.64	632.302	-5.2	633.306	1	41.65	F62:34017	1	1996	2000	N
81	476	gi|221119725	V.VDDLLK.K	N	19.36	701.396	-1.7	702.402	1	52.7	F67:37414	2	4978	4983	N
81	476	gi|221119725	Q.VPVTR.E	N	18.13	570.349	-11.3	571.35	1	40.76	F49:24395	1	3784	3788	N
81	476	gi|221119725	L.EVIIK.D	N	17.25	600.385	-29.7	601.374	1	66.87	F78:42639	1	6441	6445	N
81	476	gi|221119725	K.LENAQEDARIYDTVYQDIFK.W	Y	10.41	2430.17	-43.5	811.029	3	36.91	F60:31450	1	8014	8033	N
81	476	gi|221119725	S.LLTAK.S	N	9.87	544.358	-82.1	545.321	1	46.79	F49:24519	1	8194	8198	N
81	476	gi|221119725	K.ISTTSKSEVTTDSAK.S	Y	9.16	1553.78	-26.3	518.92	3	48.54	F61:33002	1	8912	8926	N
81	476	gi|221119725	K.NNQDSIVPM(+15.99)IEM(+15.99)R.A	Y	8.67	1577.72	-21.6	789.849	2	54.21	F71:39414	1	5976	5988	Y
81	476	gi|221119725	K.EAEFKEIYN.I	Y	8.33	1141.53	22.2	571.784	2	48.22	F71:39280	1	7312	7320	N
81	476	gi|221119725	R.MQVLQDSANWLIDK.N	Y	7.71	1659.83	-10.8	830.913	2	47.79	F66:36930	1	4037	4050	N
81	476	gi|221119725	R.EEPRY.E	Y	7.63	692.313	-62.9	347.142	2	34.26	F61:32362	1	240	244	N
81	476	gi|221119725	I.SSLLK.D	N	6.18	546.338	-14.8	547.337	1	42.53	F74:40928	1	8113	8117	N
81	476	gi|221119725	K.YGSLLLETNK.D	Y	5.82	1136.61	-14.6	569.303	2	56.23	F65:36631	1	5750	5759	N
81	476	gi|221119725	K.AVSDIQDNVAK.F	Y	5.7	1158.59	-7.9	580.297	2	36.57	F70:38583	1	6609	6619	N
150	675	gi|221110951	K.IGLQVVAVK.A	Y	38.46	925.596	-12.8	463.799	2	46.06	F66:36892	1	301	309	N
150	675	gi|221110951	R.AAV(sub A)EEGIVPGGGTALIR.C	Y	20.31	1608.88	-10.5	805.441	2	50.2	F66:36976	1	437	453	N
150	675	gi|221110951	K.NVLIEQSFGGPK.I	Y	18.08	1287.68	-9.5	644.842	2	46.27	F66:36905	1	69	80	N
286	689	gi|156363329	R.NIVWIAEC(+57.02)IAQK.N	Y	54.62	1443.75	-11.5	722.876	2	58.65	F60:32127	1	328	339	Y
286	689	gi|156363329	K.VLFEGSGTGPGEK.T	Y	12.06	1276.63	36.6	639.346	2	52.53	F55:28006	1	276	288	N
286	688	gi|156212857	R.NIVWIAEC(+57.02)IAQK.N	Y	54.62	1443.75	-11.5	722.876	2	58.65	F60:32127	1	328	339	Y
286	688	gi|156212857	K.VLFEGSGTGPGEK.T	Y	12.06	1276.63	36.6	639.346	2	52.53	F55:28006	1	276	288	N
100	748	gi|156400736	I.ANIHGNEVVGR.E	Y	37.43	1164.6	-32.3	583.288	2	38.44	F57:29349	2	62	72	N
100	748	gi|156400736	R.IHILPSINPDGYELAA(sub S)VR(sub K).G	Y	33.69	1977.07	-15.7	660.02	3	57.86	F57:29827	2	101	118	N
100	748	gi|156400736	K.YPDITRLYS.I	Y	12.72	1126.57	-14.1	564.282	2	35.89	F50:24950	1	21	29	N
100	747	gi|156226073	I.ANIHGNEVVGR.E	Y	37.43	1164.6	-32.3	583.288	2	38.44	F57:29349	2	62	72	N
100	747	gi|156226073	R.IHILPSINPDGYELAA(sub S)VR(sub K).G	Y	33.69	1977.07	-15.7	660.02	3	57.86	F57:29827	2	101	118	N
100	747	gi|156226073	K.YPDITRLYS.I	Y	12.72	1126.57	-14.1	564.282	2	35.89	F50:24950	1	21	29	N
97	1656	gi|221121786	N.S(sub G)NQDAYIISGGGQSK.K	Y	37.62	1523.72	-8.9	762.861	2	39.34	F56:28488	2	2499	2513	N
97	1656	gi|221121786	K.DTHGSLKEN.P	Y	21.63	999.462	65.3	500.771	2	56.42	F80:43051	1	1676	1684	N
97	1656	gi|221121786	E.GGVIK.H	N	17.5	472.301	-23.3	473.297	1	47.66	F64:35571	1	329	333	N
97	1656	gi|221121786	L.AADSR.S	N	6.46	518.245	7.3	519.256	1	53.91	F61:33195	1	1441	1445	N
97	1656	gi|221121786	Y.ESIMK.S	N	6.24	606.305	103.9	607.375	1	53.3	F67:37428	1	2757	2761	N
58	850	gi|219231428	R.VC(+57.02)VNVYAK.F	Y	53.83	951.485	-3.6	476.748	2	37.41	F46:23806	8	117	124	Y
65	888	gi|156395053	K.HSYILSSK.K	Y	36.15	933.492	16.5	934.515	1	52.71	F64:35711	4	73	80	N
65	888	gi|156395053	S.YILSSK.K	N	21.98	709.401	-1.5	355.707	2	42.52	F62:34060	1	75	80	N
65	888	gi|156395053	Y.ILSSK.K	N	19.72	546.338	-17.8	547.335	1	44.74	F64:35478	1	76	80	N
65	887	gi|156224034	K.HSYILSSK.K	Y	36.15	933.492	16.5	934.515	1	52.71	F64:35711	4	73	80	N
65	887	gi|156224034	S.YILSSK.K	N	21.98	709.401	-1.5	355.707	2	42.52	F62:34060	1	75	80	N
65	887	gi|156224034	Y.ILSSK.K	N	19.72	546.338	-17.8	547.335	1	44.74	F64:35478	1	76	80	N
105	560	gi|82862750	F.SALGAAYGTAK.S	Y	35.28	1008.52	4.8	505.272	2	35.2	F45:23205	3	25	35	N
105	560	gi|82862750	K.SGTGIAAM(+15.99)SVM(+15.99)RPELIM(+15.99)K.S	N	33.48	1938.96	-6.4	647.322	3	42.51	F45:23419	1	36	53	Y
105	565	gi|156224848	F.SALGAAYGTAK.S	Y	35.28	1008.52	4.8	505.272	2	35.2	F45:23205	3	25	35	N
105	565	gi|156224848	K.SGTGIAAM(+15.99)SVM(+15.99)RPELIM(+15.99)K.S	N	33.48	1938.96	-6.4	647.322	3	42.51	F45:23419	1	36	53	Y
105	564	gi|162058379	F.SALGAAYGTAK.S	Y	35.28	1008.52	4.8	505.272	2	35.2	F45:23205	3	25	35	N
105	564	gi|162058379	K.SGTGIAAM(+15.99)SVM(+15.99)RPELIM(+15.99)K.S	N	33.48	1938.96	-6.4	647.322	3	42.51	F45:23419	1	36	53	Y
105	563	gi|156397107	F.SALGAAYGTAK.S	Y	35.28	1008.52	4.8	505.272	2	35.2	F45:23205	3	25	35	N
105	563	gi|156397107	K.SGTGIAAM(+15.99)SVM(+15.99)RPELIM(+15.99)K.S	N	33.48	1938.96	-6.4	647.322	3	42.51	F45:23419	1	36	53	Y
105	562	gi|162070621	F.SALGAAYGTAK.S	Y	35.28	1008.52	4.8	505.272	2	35.2	F45:23205	3	25	35	N
105	562	gi|162070621	K.SGTGIAAM(+15.99)SVM(+15.99)RPELIM(+15.99)K.S	N	33.48	1938.96	-6.4	647.322	3	42.51	F45:23419	1	36	53	Y
105	561	gi|282548364	F.SALGAAYGTAK.S	Y	35.28	1008.52	4.8	505.272	2	35.2	F45:23205	3	23	33	N
105	561	gi|282548364	K.SGTGIAAM(+15.99)SVM(+15.99)RPELIM(+15.99)K.S	N	33.48	1938.96	-6.4	647.322	3	42.51	F45:23419	1	34	51	Y
105	567	gi|221129641	F.SALGAAYGTAK.S	Y	35.28	1008.52	4.8	505.272	2	35.2	F45:23205	3	28	38	N
105	567	gi|221129641	K.SGTGIAAM(+15.99)SVM(+15.99)RPELIM(+15.99)K.S	N	33.48	1938.96	-6.4	647.322	3	42.51	F45:23419	1	39	56	Y
105	566	gi|221129643	F.SALGAAYGTAK.S	Y	35.28	1008.52	4.8	505.272	2	35.2	F45:23205	3	28	38	N
105	566	gi|221129643	K.SGTGIAAM(+15.99)SVM(+15.99)RPELIM(+15.99)K.S	N	33.48	1938.96	-6.4	647.322	3	42.51	F45:23419	1	39	56	Y
149	667	gi|156370355	R.LLM(+15.99)VGLDAAGK.T	Y	43.47	1102.61	-10.1	552.304	2	45.21	F49:24481	2	20	30	Y
149	667	gi|156370355	T.ELSEK.L	N	17.03	604.307	19.3	605.326	1	38.75	F67:37114	1	138	142	N
149	666	gi|156215412	R.LLM(+15.99)VGLDAAGK.T	Y	43.47	1102.61	-10.1	552.304	2	45.21	F49:24481	2	20	30	Y
149	666	gi|156215412	T.ELSEK.L	N	17.03	604.307	19.3	605.326	1	38.75	F67:37114	1	138	142	N
149	670	gi|156387456	R.ILM(+15.99)VGLDAAGK.T	Y	43.47	1102.61	-10.1	552.304	2	45.21	F49:24481	2	20	30	Y
149	670	gi|156387456	A.GLFGK.K	N	11.95	520.301	-9.2	521.303	1	55.33	F59:31127	1	11	15	N
149	669	gi|32401087	R.ILM(+15.99)VGLDAAGK.T	Y	43.47	1102.61	-10.1	552.304	2	45.21	F49:24481	2	20	30	Y
149	669	gi|32401087	S.GLFGK.K	N	11.95	520.301	-9.2	521.303	1	55.33	F59:31127	1	11	15	N
149	668	gi|156221300	R.ILM(+15.99)VGLDAAGK.T	Y	43.47	1102.61	-10.1	552.304	2	45.21	F49:24481	2	20	30	Y
149	668	gi|156221300	A.GLFGK.K	N	11.95	520.301	-9.2	521.303	1	55.33	F59:31127	1	11	15	N
149	671	gi|219265599	R.ILM(+15.99)VGLDAAGK.T	Y	43.47	1102.61	-10.1	552.304	2	45.21	F49:24481	2	33	43	Y
149	671	gi|219265599	K.GLFGK.K	N	11.95	520.301	-9.2	521.303	1	55.33	F59:31127	1	24	28	N
149	866	gi|162099664	R.ILM(+15.99)VGLDAAGK.T	Y	43.47	1102.61	-10.1	552.304	2	45.21	F49:24481	2	3	13	Y
149	869	gi|156404454	R.ILM(+15.99)VGLDAAGK.T	Y	43.47	1102.61	-10.1	552.304	2	45.21	F49:24481	2	20	30	Y
149	868	gi|156227556	R.ILM(+15.99)VGLDAAGK.T	Y	43.47	1102.61	-10.1	552.304	2	45.21	F49:24481	2	20	30	Y
149	867	gi|221126247	R.ILM(+15.99)VGLDAAGK.T	Y	43.47	1102.61	-10.1	552.304	2	45.21	F49:24481	2	20	30	Y
149	873	gi|294395598	R.ILM(+15.99)VGLDAAGK.T	Y	43.47	1102.61	-10.1	552.304	2	45.21	F49:24481	2	20	30	Y
149	872	gi|294375951	R.ILM(+15.99)VGLDAAGK.T	Y	43.47	1102.61	-10.1	552.304	2	45.21	F49:24481	2	20	30	Y
149	871	gi|294387845	R.ILM(+15.99)VGLDAAGK.T	Y	43.47	1102.61	-10.1	552.304	2	45.21	F49:24481	2	20	30	Y
149	870	gi|221125830	R.ILM(+15.99)VGLDAAGK.T	Y	43.47	1102.61	-10.1	552.304	2	45.21	F49:24481	2	19	29	Y
149	874	gi|219241934	R.ILM(+15.99)VGLDAAGK.T	Y	43.47	1102.61	-10.1	552.304	2	45.21	F49:24481	2	20	30	Y
149	876	gi|156227557	R.ILM(+15.99)VGLDAAGK.T	Y	43.47	1102.61	-10.1	552.304	2	45.21	F49:24481	2	20	30	Y
149	875	gi|156404456	R.ILM(+15.99)VGLDAAGK.T	Y	43.47	1102.61	-10.1	552.304	2	45.21	F49:24481	2	20	30	Y
73	1580	gi|221130962	E.LEEIK.T	N	24.87	630.359	-9.3	631.36	1	38.81	F56:28473	3	316	320	N
73	1580	gi|221130962	E.LSLLK.E	N	22.27	572.39	-19.5	573.386	1	44.01	F60:31689	1	1081	1085	N
73	1580	gi|221130962	E.SEITK.E	N	20.97	576.312	-13.4	577.311	1	36.22	F42:21936	1	79	83	N
73	1580	gi|221130962	F.LLSSK.E	N	19.72	546.338	-17.8	547.335	1	44.74	F64:35478	1	834	838	N
73	1580	gi|221130962	K.LSIEEQK.Q	Y	17.29	845.449	19.3	423.74	2	38.2	F72:39568	1	236	242	N
73	1580	gi|221130962	R.NQLVADVK.L	Y	8.27	885.492	-0.8	886.499	1	45.22	F53:26236	1	924	931	N
73	1580	gi|221130962	K.FLLENAEVALEQQKSK.T	Y	5.5	1845.98	-38	616.312	3	48.75	F53:26325	1	39	54	N
76	443	gi|27368037	K.DSTLIM(+15.99)QLLR.D	Y	37	1204.65	-15.2	603.322	2	59.12	F55:28185	3	223	232	Y
76	443	gi|27368037	R.NLLSVAYK.N	Y	27.9	906.518	-12.8	454.26	2	47.2	F56:28684	3	47	54	N
76	443	gi|27368037	MASTDS.K	N	5.35	610.227	144.4	611.322	1	47.21	F61:32951	1	1	6	N
76	442	gi|221116303	K.DSTLIM(+15.99)QLLR.D	Y	37	1204.65	-15.2	603.322	2	59.12	F55:28185	3	223	232	Y
76	442	gi|221116303	R.NLLSVAYK.N	Y	27.9	906.518	-12.8	454.26	2	47.2	F56:28684	3	47	54	N
76	442	gi|221116303	MASTDS.K	N	5.35	610.227	144.4	611.322	1	47.21	F61:32951	1	1	6	N
76	579	gi|82875475	K.DSTLIM(+15.99)QLLR.D	Y	37	1204.65	-15.2	603.322	2	59.12	F55:28185	3	182	191	Y
76	579	gi|82875475	R.NLLSVAYK.N	Y	27.9	906.518	-12.8	454.26	2	47.2	F56:28684	3	50	57	N
76	580	gi|162087301	K.DSTLIM(+15.99)QLLR.D	Y	37	1204.65	-15.2	603.322	2	59.12	F55:28185	3	173	182	Y
76	580	gi|162087301	R.NLLSVAYK.N	Y	27.9	906.518	-12.8	454.26	2	47.2	F56:28684	3	60	67	N
76	581	gi|162043166	K.DSTLIM(+15.99)QLLR.D	Y	37	1204.65	-15.2	603.322	2	59.12	F55:28185	3	189	198	Y
76	581	gi|162043166	R.NLLSVAYK.N	Y	27.9	906.518	-12.8	454.26	2	47.2	F56:28684	3	15	22	N
76	582	gi|162050579	K.DSTLIM(+15.99)QLLR.D	Y	37	1204.65	-15.2	603.322	2	59.12	F55:28185	3	192	201	Y
76	582	gi|162050579	R.NLLSVAYK.N	Y	27.9	906.518	-12.8	454.26	2	47.2	F56:28684	3	43	50	N
76	583	gi|162076901	K.DSTLIM(+15.99)QLLR.D	Y	37	1204.65	-15.2	603.322	2	59.12	F55:28185	3	194	203	Y
76	583	gi|162076901	R.NLLSVAYK.N	Y	27.9	906.518	-12.8	454.26	2	47.2	F56:28684	3	21	28	N
76	584	gi|162043726	K.DSTLIM(+15.99)QLLR.D	Y	37	1204.65	-15.2	603.322	2	59.12	F55:28185	3	183	192	Y
76	584	gi|162043726	R.NLLSVAYK.N	Y	27.9	906.518	-12.8	454.26	2	47.2	F56:28684	3	10	17	N
76	585	gi|89135260	K.DSTLIM(+15.99)QLLR.D	Y	37	1204.65	-15.2	603.322	2	59.12	F55:28185	3	208	217	Y
76	585	gi|89135260	R.NLLSVAYK.N	Y	27.9	906.518	-12.8	454.26	2	47.2	F56:28684	3	34	41	N
76	586	gi|89133590	K.DSTLIM(+15.99)QLLR.D	Y	37	1204.65	-15.2	603.322	2	59.12	F55:28185	3	214	223	Y
76	586	gi|89133590	R.NLLSVAYK.N	Y	27.9	906.518	-12.8	454.26	2	47.2	F56:28684	3	47	54	N
76	587	gi|89136748	K.DSTLIM(+15.99)QLLR.D	Y	37	1204.65	-15.2	603.322	2	59.12	F55:28185	3	208	217	Y
76	587	gi|89136748	R.NLLSVAYK.N	Y	27.9	906.518	-12.8	454.26	2	47.2	F56:28684	3	34	41	N
76	589	gi|162024149	K.DSTLIM(+15.99)QLLR.D	Y	37	1204.65	-15.2	603.322	2	59.12	F55:28185	3	215	224	Y
76	589	gi|162024149	R.NLLSVAYK.N	Y	27.9	906.518	-12.8	454.26	2	47.2	F56:28684	3	41	48	N
76	588	gi|163694243	K.DSTLIM(+15.99)QLLR.D	Y	37	1204.65	-15.2	603.322	2	59.12	F55:28185	3	220	229	Y
76	588	gi|163694243	R.NLLSVAYK.N	Y	27.9	906.518	-12.8	454.26	2	47.2	F56:28684	3	43	50	N
76	594	gi|156220504	K.DSTLIM(+15.99)QLLR.D	Y	37	1204.65	-15.2	603.322	2	59.12	F55:28185	3	216	225	Y
76	594	gi|156220504	R.NLLSVAYK.N	Y	27.9	906.518	-12.8	454.26	2	47.2	F56:28684	3	43	50	N
76	593	gi|162059922	K.DSTLIM(+15.99)QLLR.D	Y	37	1204.65	-15.2	603.322	2	59.12	F55:28185	3	216	225	Y
76	593	gi|162059922	R.NLLSVAYK.N	Y	27.9	906.518	-12.8	454.26	2	47.2	F56:28684	3	43	50	N
76	592	gi|156222010	K.DSTLIM(+15.99)QLLR.D	Y	37	1204.65	-15.2	603.322	2	59.12	F55:28185	3	216	225	Y
76	592	gi|156222010	R.NLLSVAYK.N	Y	27.9	906.518	-12.8	454.26	2	47.2	F56:28684	3	43	50	N
76	591	gi|156385030	K.DSTLIM(+15.99)QLLR.D	Y	37	1204.65	-15.2	603.322	2	59.12	F55:28185	3	216	225	Y
76	591	gi|156385030	R.NLLSVAYK.N	Y	27.9	906.518	-12.8	454.26	2	47.2	F56:28684	3	43	50	N
76	590	gi|156389285	K.DSTLIM(+15.99)QLLR.D	Y	37	1204.65	-15.2	603.322	2	59.12	F55:28185	3	216	225	Y
76	590	gi|156389285	R.NLLSVAYK.N	Y	27.9	906.518	-12.8	454.26	2	47.2	F56:28684	3	43	50	N
76	595	gi|162067041	K.DSTLIM(+15.99)QLLR.D	Y	37	1204.65	-15.2	603.322	2	59.12	F55:28185	3	217	226	Y
76	595	gi|162067041	R.NLLSVAYK.N	Y	27.9	906.518	-12.8	454.26	2	47.2	F56:28684	3	43	50	N
76	596	gi|162018259	K.DSTLIM(+15.99)QLLR.D	Y	37	1204.65	-15.2	603.322	2	59.12	F55:28185	3	217	226	Y
76	596	gi|162018259	R.NLLSVAYK.N	Y	27.9	906.518	-12.8	454.26	2	47.2	F56:28684	3	43	50	N
76	600	gi|221131969	K.DSTLIM(+15.99)QLLR.D	Y	37	1204.65	-15.2	603.322	2	59.12	F55:28185	3	218	227	Y
76	600	gi|221131969	R.NLLSVAYK.N	Y	27.9	906.518	-12.8	454.26	2	47.2	F56:28684	3	44	51	N
76	599	gi|156221319	K.DSTLIM(+15.99)QLLR.D	Y	37	1204.65	-15.2	603.322	2	59.12	F55:28185	3	221	230	Y
76	599	gi|156221319	R.NLLSVAYK.N	Y	27.9	906.518	-12.8	454.26	2	47.2	F56:28684	3	50	57	N
76	598	gi|162061250	K.DSTLIM(+15.99)QLLR.D	Y	37	1204.65	-15.2	603.322	2	59.12	F55:28185	3	221	230	Y
76	598	gi|162061250	R.NLLSVAYK.N	Y	27.9	906.518	-12.8	454.26	2	47.2	F56:28684	3	50	57	N
76	597	gi|156387494	K.DSTLIM(+15.99)QLLR.D	Y	37	1204.65	-15.2	603.322	2	59.12	F55:28185	3	221	230	Y
76	597	gi|156387494	R.NLLSVAYK.N	Y	27.9	906.518	-12.8	454.26	2	47.2	F56:28684	3	50	57	N
76	601	gi|163683859	K.DSTLIM(+15.99)QLLR.D	Y	37	1204.65	-15.2	603.322	2	59.12	F55:28185	3	220	229	Y
76	601	gi|163683859	R.NLLSVAYK.N	Y	27.9	906.518	-12.8	454.26	2	47.2	F56:28684	3	43	50	N
76	602	gi|162090950	K.DSTLIM(+15.99)QLLR.D	Y	37	1204.65	-15.2	603.322	2	59.12	F55:28185	3	233	242	Y
76	602	gi|162090950	R.NLLSVAYK.N	Y	27.9	906.518	-12.8	454.26	2	47.2	F56:28684	3	60	67	N
76	603	gi|162012987	K.DSTLIM(+15.99)QLLR.D	Y	37	1204.65	-15.2	603.322	2	59.12	F55:28185	3	267	276	Y
76	603	gi|162012987	R.NLLSVAYK.N	Y	27.9	906.518	-12.8	454.26	2	47.2	F56:28684	3	94	101	N
148	616	gi|156408616	K.QVGIFGVH.E	N	36.6	855.46	-5	428.735	2	46.3	F45:23516	2	134	141	N
148	616	gi|156408616	A.PGTFC(+57.02)DR.H	N	27.59	851.36	-17.8	852.352	1	36.51	F45:23243	1	63	69	Y
148	615	gi|156229093	K.QVGIFGVH.E	N	36.6	855.46	-5	428.735	2	46.3	F45:23516	2	134	141	N
148	615	gi|156229093	A.PGTFC(+57.02)DR.H	N	27.59	851.36	-17.8	852.352	1	36.51	F45:23243	1	63	69	Y
130	417	gi|156219546	R.GPPGPPGPQGP.K	Y	33.45	956.472	33.9	479.259	2	32.27	F53:25903	1	122	132	N
130	417	gi|156219546	T.LSILK.T	N	22.27	572.39	-19.5	573.386	1	44.01	F60:31689	1	325	329	N
130	417	gi|156219546	R.QGKLK.I	Y	17.39	572.365	-90.2	573.32	1	34.19	F61:32360	2	233	237	N
130	417	gi|156219546	R.GIPGVGGSVI.A	Y	5.98	854.486	14.8	428.257	2	50.41	F64:35650	1	146	155	N
130	416	gi|156382295	R.GPPGPPGPQGP.K	Y	33.45	956.472	33.9	479.259	2	32.27	F53:25903	1	122	132	N
130	416	gi|156382295	T.LSILK.T	N	22.27	572.39	-19.5	573.386	1	44.01	F60:31689	1	325	329	N
130	416	gi|156382295	R.QGKLK.I	Y	17.39	572.365	-90.2	573.32	1	34.19	F61:32360	2	233	237	N
130	416	gi|156382295	R.GIPGVGGSVI.A	Y	5.98	854.486	14.8	428.257	2	50.41	F64:35650	1	146	155	N
89	628	gi|221091574	Q.TITEIK.T	N	24.11	703.412	-34	704.395	1	44.64	F61:32821	1	3735	3740	N
89	628	gi|221091574	S.QTITEIK.T	Y	22.31	831.47	-43.9	832.441	1	44.74	F61:32838	1	3734	3740	N
89	628	gi|221091574	P.ILSTK.V	N	21.57	560.353	-18	561.351	1	37.76	F64:35251	1	3630	3634	N
89	628	gi|221091574	K.SPVFQSLALQLATNDVI.L	Y	18.2	1814.98	-12.2	605.992	3	64.17	F62:34943	2	4914	4930	N
89	628	gi|221091574	R.WTPYYW.D	Y	16.85	914.396	-25.7	915.38	1	58.13	F61:33329	1	367	372	N
89	628	gi|221091574	G.VGAPK.S	N	9.61	470.285	7.2	471.296	1	68.01	F49:24786	1	809	813	N
89	628	gi|221091574	K.SDYPTEIP.D	Y	9.18	920.413	9.3	461.218	2	37.25	F70:38595	1	3491	3498	N
89	628	gi|221091574	T.TSDTTSTK.E	Y	7.9	839.387	-23.6	420.691	2	38.24	F62:33846	1	4297	4304	N
89	628	gi|221091574	K.GKVALK.L	Y	6.45	614.412	-26.9	615.402	1	63.55	F62:34919	1	618	623	N
110	1375	gi|156405739	R.EGYVPGNPSTQ(sub M)PK.V	Y	39.2	1372.66	-14.7	687.328	2	35.26	F53:25956	2	240	252	N
110	1375	gi|156405739	R.DSFNAY	Y	21.58	715.281	-11.7	716.28	1	38.4	F53:26039	1	288	293	N
110	1374	gi|156228025	R.EGYVPGNPSTQ(sub M)PK.V	Y	39.2	1372.66	-14.7	687.328	2	35.26	F53:25956	2	240	252	N
110	1374	gi|156228025	R.DSFNAY	Y	21.58	715.281	-11.7	716.28	1	38.4	F53:26039	1	288	293	N
45	569	gi|221123875	C.EDLLK.T	N	26.45	616.343	-36.2	617.328	1	45.9	F61:32886	9	449	453	N
45	569	gi|221123875	K.RFNQIDK.S	Y	20.14	919.487	1.8	460.752	2	48.55	F54:27128	2	1392	1398	N
45	569	gi|221123875	A.GPAGTGK.T	N	17.71	586.307	5.2	587.318	1	43.09	F56:28583	3	1718	1724	N
45	569	gi|221123875	E.EISEK.L	N	17.03	604.307	19.3	605.326	1	38.75	F67:37114	1	3521	3525	N
45	569	gi|221123875	Q.SLLSFQK.D	Y	16.01	821.465	-32	822.446	1	42.88	F61:32739	2	3092	3098	N
45	569	gi|221123875	K.FDELWRK.Y	Y	14.77	992.508	-19.9	497.251	2	37.42	F49:24308	1	1112	1118	N
45	569	gi|221123875	R.LMPDLVC(+57.02)GK.G	Y	8.49	1031.51	65.1	516.798	2	48.8	F62:34359	1	709	717	Y
45	569	gi|221123875	K.SISLC(+57.02)GVPHR.E	Y	7.92	1124.58	-41.8	563.272	2	35.4	F49:24264	2	2016	2025	Y
45	569	gi|221123875	K.FEFHHGYGLPKC(+57.02)E.Q	Y	7.85	1619.72	33.9	540.932	3	46.43	F45:23518	1	4008	4020	Y
45	569	gi|221123875	R.FDDAMNEKQMLLDDADLC(+57.02)R.L	Y	7.48	2298.99	64	767.387	3	55.67	F49:24708	1	3192	3210	Y
45	569	gi|221123875	V.SLLGLQM(+15.99)LWTIK.S	Y	7.41	1417.8	-11.9	709.899	2	56.08	F75:41708	1	1568	1579	Y
46	775	gi|156221411	R.VHYQTLGAGDSIGET(sub A)R.Q	Y	30.57	1702.83	-15	852.408	2	47.63	F60:31803	1	1304	1319	N
46	775	gi|156221411	P.EDLIK.Q	N	26.45	616.343	-36.2	617.328	1	45.9	F61:32886	9	245	249	N
46	775	gi|156221411	A.TFGTALVLWR.V	Y	16.21	1162.65	-51.3	582.302	2	47.81	F61:32984	1	4524	4533	N
46	775	gi|156221411	G.VISVDMTTR.A	Y	7.93	1020.53	6.1	511.274	2	54.83	F75:41675	1	3352	3360	N
46	775	gi|156221411	R.ISIADTHL	Y	7.75	868.465	7.9	435.243	2	46.33	F55:27852	1	5411	5418	N
46	775	gi|156221411	S.TVQGLQLNM(+15.99)PPR.I	Y	6.22	1368.72	29	685.386	2	58.03	F75:41752	1	3579	3590	Y
46	775	gi|156221411	R.IGDQSAVSVTLLKND.E	Y	5.37	1558.82	-19.7	520.604	3	33.64	F61:32335	1	3591	3605	N
46	774	gi|156387677	R.VHYQTLGAGDSIGET(sub A)R.Q	Y	30.57	1702.83	-15	852.408	2	47.63	F60:31803	1	1304	1319	N
46	774	gi|156387677	P.EDLIK.Q	N	26.45	616.343	-36.2	617.328	1	45.9	F61:32886	9	245	249	N
46	774	gi|156387677	A.TFGTALVLWR.V	Y	16.21	1162.65	-51.3	582.302	2	47.81	F61:32984	1	4524	4533	N
46	774	gi|156387677	G.VISVDMTTR.A	Y	7.93	1020.53	6.1	511.274	2	54.83	F75:41675	1	3352	3360	N
46	774	gi|156387677	R.ISIADTHL	Y	7.75	868.465	7.9	435.243	2	46.33	F55:27852	1	5411	5418	N
46	774	gi|156387677	S.TVQGLQLNM(+15.99)PPR.I	Y	6.22	1368.72	29	685.386	2	58.03	F75:41752	1	3579	3590	Y
46	774	gi|156387677	R.IGDQSAVSVTLLKND.E	Y	5.37	1558.82	-19.7	520.604	3	33.64	F61:32335	1	3591	3605	N
137	1049	gi|156395750	K.FHLSGTA(sub K)TLGENIADGGGLK.L	Y	32.2	1956.99	-16.1	979.487	2	50.76	F45:23624	1	693	712	N
137	1049	gi|156395750	H.IISTK.T	N	21.57	560.353	-18	561.351	1	37.76	F64:35251	1	44	48	N
137	1049	gi|156395750	K.AEAITPEEAK.E	Y	18.13	1057.53	-22.9	529.76	2	39.31	F70:38638	1	111	120	N
137	1049	gi|156395750	K.AEAIT.P	N	7.31	503.259	17.9	504.275	1	41.23	F58:30131	1	111	115	N
137	1049	gi|156395750	A.EAITPEEAKEGNVAEAK.A	Y	6.4	1784.88	-11.8	595.96	3	42.46	F55:27747	1	112	128	N
137	1048	gi|156224384	K.FHLSGTA(sub K)TLGENIADGGGLK.L	Y	32.2	1956.99	-16.1	979.487	2	50.76	F45:23624	1	693	712	N
137	1048	gi|156224384	H.IISTK.T	N	21.57	560.353	-18	561.351	1	37.76	F64:35251	1	44	48	N
137	1048	gi|156224384	K.AEAITPEEAK.E	Y	18.13	1057.53	-22.9	529.76	2	39.31	F70:38638	1	111	120	N
137	1048	gi|156224384	K.AEAIT.P	N	7.31	503.259	17.9	504.275	1	41.23	F58:30131	1	111	115	N
137	1048	gi|156224384	A.EAITPEEAKEGNVAEAK.A	Y	6.4	1784.88	-11.8	595.96	3	42.46	F55:27747	1	112	128	N
114	618	gi|221113899	S.LSLIK.S	N	22.27	572.39	-19.5	573.386	1	44.01	F60:31689	1	6558	6562	N
114	618	gi|221113899	S.IEIVK.F	N	21.54	600.385	-21.9	601.379	1	36.63	F62:33762	1	1925	1929	N
114	618	gi|221113899	M.DTLTK.M	N	19.97	576.312	-14.2	577.311	1	37.94	F78:42343	1	7752	7756	N
114	618	gi|221113899	R.VTEDVYTSIK.E	Y	17.51	1153.59	-47.2	577.773	2	51.71	F54:27196	3	8412	8421	N
114	618	gi|221113899	F.LTYGK.D	N	15.85	580.322	-55.1	581.297	1	36.08	F74:40840	1	6487	6491	N
114	618	gi|221113899	I.SGNLK.D	N	14.06	517.286	-38.5	518.273	1	38.96	F56:28475	1	4531	4535	N
114	618	gi|221113899	K.IFDLEELR.L	Y	13.87	1033.54	-48.1	517.755	2	45.26	F57:29525	1	4582	4589	N
114	618	gi|221113899	K.LDLAFVFGGSNAEN.F	Y	13.62	1452.69	28.6	727.372	2	64.88	F62:34960	1	5510	5523	N
114	618	gi|221113899	L.MYAQGPVGMR.D	Y	12.74	1108.52	-1	555.265	2	35.5	F73:40219	1	9884	9893	N
114	618	gi|221113899	Y.NLFTR.R	N	11.67	649.355	-24.2	650.346	1	40.38	F61:32624	1	7574	7578	N
114	618	gi|221113899	R.NFQVFGKNDVLALR.D	Y	7.37	1619.88	-1.6	540.966	3	57.24	F62:34699	1	2561	2574	N
114	618	gi|221113899	K.DIDHA.S	Y	6.77	569.245	73.7	570.294	1	35.72	F56:28398	1	8179	8183	N
114	618	gi|221113899	K.SSLIK.D	N	6.18	546.338	-14.8	547.337	1	42.53	F74:40928	1	1377	1381	N
114	618	gi|221113899	K.LESIQKIGGER.R	Y	6.18	1228.68	-25	615.331	2	56.36	F73:40674	1	3444	3454	N
114	2382	gi|221090601	I.LSILK.D	N	22.27	572.39	-19.5	573.386	1	44.01	F60:31689	1	496	500	N
114	2382	gi|221090601	N.LEIVK.M	N	21.54	600.385	-21.9	601.379	1	36.63	F62:33762	1	716	720	N
71	1185	gi|221109192	K.ALLGM(+15.99)K.D	Y	28.52	647.368	40.9	648.401	1	54.98	F49:24694	3	1421	1426	Y
71	1185	gi|221109192	P.LEEIK.F	N	24.87	630.359	-9.3	631.36	1	38.81	F56:28473	3	101	105	N
71	1185	gi|221109192	K.GPAGTGK.T	N	17.71	586.307	5.2	587.318	1	43.09	F56:28583	3	1558	1564	N
53	1031	gi|260066272	K.VFLDGVR.R	Y	34.13	804.449	-52.8	805.414	1	48.98	F64:35612	1	172	178	N
53	1031	gi|260066272	F.LDGVR.R	N	25.31	558.313	-14.4	559.312	1	43.68	F56:28597	11	174	178	N
316	863	gi|225547761	K.LQGQLDALR.L	Y	46.57	1012.57	-10.9	507.285	2	40.92	F73:40342	1	199	207	N
43	1399	gi|221108256	K.EDILK.G	N	26.45	616.343	-36.2	617.328	1	45.9	F61:32886	9	300	304	N
43	1399	gi|221108256	I.IEELK.N	N	24.87	630.359	-9.3	631.36	1	38.81	F56:28473	3	783	787	N
43	1399	gi|221108256	S.LNVLK.E	N	21.48	585.385	-16.8	586.382	1	45.51	F62:34216	1	295	299	N
43	1399	gi|221108256	K.C(+57.02)REIDLC(+57.02)MER.F	Y	13.56	1380.59	6	691.309	2	38.72	F64:35282	2	2166	2175	Y
43	1399	gi|221108256	L.KSIEELK.Q	Y	11.15	845.486	-32	423.737	2	38.86	F58:30070	1	1374	1380	N
43	1399	gi|221108256	R.DYSEGLTPTASPDGK.R	Y	10.26	1536.69	5.2	769.359	2	59.61	F49:24755	1	633	647	N
80	855	gi|294401862	R.IFASSVVQR.S	Y	45.71	1005.56	-26.8	503.774	2	40.26	F60:31558	4	73	81	N
219	4512	gi|9988404	D.YFVYM(+15.99)ESSAS(sub H)GYIR.S	Y	36.28	1687.76	-27.3	844.862	2	45.81	F61:32879	2	435	448	Y
219	4512	gi|9988404	R.VDG(sub A)FTNM(+15.99)LGVLESR.I	Y	18.82	1552.76	-6.8	777.38	2	48.54	F62:34349	2	204	217	Y
219	4512	gi|9988404	K.WPDYFVYM(+15.99)ESSAHGYIR.S	Y	8.74	2135.94	18.7	1069	2	55.82	F72:39996	1	432	448	Y
219	4512	gi|9988404	R.VDAFS(sub T)NM(+15.99)LGVLESR.I	Y	7.18	1552.76	-32.7	777.36	2	48.51	F61:33003	1	204	217	Y
219	4511	gi|20137964	D.YFVYM(+15.99)ESSAS(sub H)GYIR.S	Y	36.28	1687.76	-27.3	844.862	2	45.81	F61:32879	2	435	448	Y
219	4511	gi|20137964	R.VDG(sub A)FTNM(+15.99)LGVLESR.I	Y	18.82	1552.76	-6.8	777.38	2	48.54	F62:34349	2	204	217	Y
219	4511	gi|20137964	K.WPDYFVYM(+15.99)ESSAHGYIR.S	Y	8.74	2135.94	18.7	1069	2	55.82	F72:39996	1	432	448	Y
219	4511	gi|20137964	R.VDAFS(sub T)NM(+15.99)LGVLESR.I	Y	7.18	1552.76	-32.7	777.36	2	48.51	F61:33003	1	204	217	Y
219	4510	gi|19909877	D.YFVYM(+15.99)ESSAS(sub H)GYIR.S	Y	36.28	1687.76	-27.3	844.862	2	45.81	F61:32879	2	435	448	Y
219	4510	gi|19909877	R.VDG(sub A)FTNM(+15.99)LGVLESR.I	Y	18.82	1552.76	-6.8	777.38	2	48.54	F62:34349	2	204	217	Y
219	4510	gi|19909877	K.WPDYFVYM(+15.99)ESSAHGYIR.S	Y	8.74	2135.94	18.7	1069	2	55.82	F72:39996	1	432	448	Y
219	4510	gi|19909877	R.VDAFS(sub T)NM(+15.99)LGVLESR.I	Y	7.18	1552.76	-32.7	777.36	2	48.51	F61:33003	1	204	217	Y
147	457	gi|221114592	K.DLEALR.E	N	27.37	715.386	-7.8	716.388	1	40.34	F62:33947	1	536	541	N
147	457	gi|221114592	K.LNVLK.Q	N	21.48	585.385	-16.8	586.382	1	45.51	F62:34216	1	306	310	N
147	457	gi|221114592	L.KEALIK.L	N	18.68	700.448	-40.1	351.217	2	44.21	F65:36289	1	444	449	N
166	650	gi|193855618	K.SGTGIAAM(+15.99)SVM(+15.99)RPELIM(+15.99)K.S	N	33.48	1938.96	-6.4	647.322	3	42.51	F45:23419	1	59	76	Y
166	650	gi|193855618	L.ILSTK	N	21.57	560.353	-18	561.351	1	37.76	F64:35251	1	173	177	N
220	570	gi|221128085	S.PIIETFSNK.S	Y	29.15	1047.56	-44.5	524.764	2	43.14	F60:31660	1	2009	2017	N
220	570	gi|221128085	K.EVILK.V	N	17.25	600.385	-29.7	601.374	1	66.87	F78:42639	1	3651	3655	N
220	570	gi|221128085	L.ELSEK.V	N	17.03	604.307	19.3	605.326	1	38.75	F67:37114	1	3522	3526	N
220	570	gi|221128085	N.SELIVSSSIGK.N	Y	13.72	1118.62	0.2	560.317	2	57.32	F65:36652	1	1740	1750	N
220	570	gi|221128085	K.SLAVSSIQQL.S	Y	6.93	1044.58	13.8	523.305	2	49.85	F64:35636	1	2065	2074	N
79	1086	gi|282473413	M.GFIDEFR.I	Y	29.75	882.423	-9.6	442.215	2	50.08	F58:30344	4	67	73	N
79	1086	gi|282473413	F.IDEFR.I	N	24.93	678.334	-16.1	679.33	1	48.89	F60:31844	1	69	73	N
183	660	gi|221105910	F.TINSR.L	N	22.47	589.318	-0.7	590.325	1	36.03	F51:25427	1	2393	2397	N
183	660	gi|221105910	K.IVTDDLPVFM(+15.99)GLIYDLFPSMDVPRNR.N	Y	18.22	3038.52	6.9	760.644	4	61.06	F54:27451	1	1874	1899	Y
183	660	gi|221105910	A.GPAGTGK.T	N	17.71	586.307	5.2	587.318	1	43.09	F56:28583	3	1662	1668	N
183	660	gi|221105910	Y.EVLLK.M	N	17.25	600.385	-29.7	601.374	1	66.87	F78:42639	1	356	360	N
183	660	gi|221105910	K.TILELQPRDSSGVGGGGQTR.D	Y	9.87	2027.04	36.6	507.786	4	43.11	F72:39702	1	3987	4006	N
183	660	gi|221105910	K.NEDADALIK.R	Y	9.03	987.487	-50.1	494.726	2	37.03	F69:38095	1	2892	2900	N
183	660	gi|221105910	R.KTAPLNFDSEDVYK.R	Y	6.08	1625.79	20.6	542.95	3	48.89	F62:34362	1	1035	1048	N
120	1026	gi|221102659	L.KSM(+15.99)SIILVSK.N	Y	24.91	1120.65	-31	561.316	2	39.74	F72:39613	1	3052	3061	Y
120	1026	gi|221102659	Y.LNVLK.Q	N	21.48	585.385	-16.8	586.382	1	45.51	F62:34216	1	917	921	N
120	1026	gi|221102659	K.LYLPDTNGK.L	Y	18.33	1019.53	26.5	510.785	2	42.39	F71:39146	3	1900	1908	N
120	1026	gi|221102659	L.PDQLLK.A	Y	10.14	712.412	-54.3	713.38	1	37.1	F64:35231	1	1873	1878	N
120	1026	gi|221102659	T.NPIC(+57.02)K.F	N	8.89	630.316	30	631.342	1	43.52	F51:25554	2	1727	1731	Y
120	1026	gi|221102659	S.KDVNSTC(+57.02)K.K	Y	6.87	950.449	-2.1	476.231	2	41.35	F53:26121	1	2976	2983	Y
120	1026	gi|221102659	D.FIQSK.F	N	5.37	621.349	0.1	622.356	1	38.9	F51:25469	1	2864	2868	N
189	1432	gi|221117155	R.ISSPARDGS(sub G)R.G	Y	33.39	1044.53	19.2	523.283	2	39.96	F48:24165	1	309	318	N
189	1432	gi|221117155	R.IDM(+15.99)ELVK.E	Y	16.68	862.447	-15.1	863.441	1	36.47	F62:33757	6	74	80	Y
189	1432	gi|221117155	R.ISSPARDG.G	N	9	801.398	8.5	802.412	1	38.42	F78:42346	2	309	316	N
122	429	gi|221132628	T.YSTLLTPK.C	Y	33.67	921.517	5.6	461.768	2	46.88	F49:24521	2	890	897	N
122	429	gi|221132628	D.GPSYTETVC(+57.02)PR.K	Y	15.89	1265.57	27.7	633.81	2	51.24	F57:29663	5	2388	2398	Y
122	429	gi|221132628	Y.GNSIAGSEKNGLITR.G	Y	10.74	1515.8	-20.1	758.892	2	40.1	F64:35327	1	3217	3231	N
122	429	gi|221132628	G.IVSKC(+57.02)K.T	N	7.92	733.416	-125.2	734.331	1	50.26	F61:33067	1	876	881	Y
134	764	gi|294425960	A.EEAFK.S	Y	31.98	622.296	-10.3	623.297	1	37.5	F60:31467	2	154	158	N
134	764	gi|294425960	K.EALNGGDRTR.A	Y	17.11	1087.54	-5.6	544.773	2	41.97	F44:23017	3	17	26	N
134	799	gi|156224515	E.EEAFK.T	Y	31.98	622.296	-10.3	623.297	1	37.5	F60:31467	2	758	762	N
134	799	gi|156224515	K.SVLITGPR.G	N	13.04	841.502	-12.1	842.499	1	44.71	F77:42180	1	539	546	N
134	799	gi|156224515	K.YPGKAGLAMLLHMVFK.V	N	9.81	1774.96	30.6	888.516	2	56.83	F67:37503	1	577	592	N
134	798	gi|156396444	E.EEAFK.T	Y	31.98	622.296	-10.3	623.297	1	37.5	F60:31467	2	758	762	N
134	798	gi|156396444	K.SVLITGPR.G	N	13.04	841.502	-12.1	842.499	1	44.71	F77:42180	1	539	546	N
134	798	gi|156396444	K.YPGKAGLAMLLHMVFK.V	N	9.81	1774.96	30.6	888.516	2	56.83	F67:37503	1	577	592	N
134	4159	gi|156215932	S.EEAFK.A	Y	31.98	622.296	-10.3	623.297	1	37.5	F60:31467	2	399	403	N
134	4158	gi|156371787	S.EEAFK.A	Y	31.98	622.296	-10.3	623.297	1	37.5	F60:31467	2	399	403	N
96	1204	gi|156223729	H.DLEAIR.A	N	27.37	715.386	-7.8	716.388	1	40.34	F62:33947	1	1975	1980	N
96	1204	gi|156223729	I.IEEIK.A	N	24.87	630.359	-9.3	631.36	1	38.81	F56:28473	3	198	202	N
96	1204	gi|156223729	K.QESESSSKASHG.E	Y	12.87	1232.53	77.3	617.318	2	42.81	F56:28575	1	869	880	N
96	1204	gi|156223729	K.AEM(+15.99)IVSDVIRK.A	Y	5.89	1275.69	-8.7	638.845	2	55.06	F60:32035	1	278	288	Y
96	1203	gi|156394019	H.DLEAIR.A	N	27.37	715.386	-7.8	716.388	1	40.34	F62:33947	1	1975	1980	N
96	1203	gi|156394019	I.IEEIK.A	N	24.87	630.359	-9.3	631.36	1	38.81	F56:28473	3	198	202	N
96	1203	gi|156394019	K.QESESSSKASHG.E	Y	12.87	1232.53	77.3	617.318	2	42.81	F56:28575	1	869	880	N
96	1203	gi|156394019	K.AEM(+15.99)IVSDVIRK.A	Y	5.89	1275.69	-8.7	638.845	2	55.06	F60:32035	1	278	288	Y
85	606	gi|221119984	F.SGHLNVIK.F	Y	28.88	866.497	22.2	867.524	1	54.5	F64:35751	3	4067	4074	N
85	606	gi|221119984	H.LNVIK.F	N	21.48	585.385	-16.8	586.382	1	45.51	F62:34216	1	4070	4074	N
85	606	gi|221119984	G.FNVYR.R	Y	12.85	697.355	-9.4	698.355	1	39.03	F44:22966	1	185	189	N
85	606	gi|221119984	T.AGGMESVGAR.K	Y	12.38	933.434	-27.9	467.711	2	36.63	F60:31440	1	13	22	N
85	606	gi|221119984	K.TNKIFNSSAVLM(+15.99)M(+15.99)K.S	Y	9.76	1614.81	34.9	539.296	3	37.35	F56:28433	1	2145	2158	Y
85	606	gi|221119984	R.NVDSR.F	N	8.97	589.282	45.8	590.316	1	35.68	F42:21924	1	2244	2248	N
85	606	gi|221119984	N.NLGIK.L	N	6.87	543.338	-32	544.328	1	54.9	F64:35762	1	3582	3586	N
85	606	gi|221119984	S.GGLIK.K	N	6.65	486.317	-48.2	487.3	1	46.84	F64:35562	1	3520	3524	N
85	606	gi|221119984	S.PTYILNKIR.N	Y	6.05	1116.67	-77.4	559.297	2	50.34	F68:37873	1	873	881	N
85	606	gi|221119984	N.IANNK.K	N	5.24	558.313	98.8	559.375	1	73.44	F50:25405	1	3006	3010	N
48	649	gi|156392224	L.IVSLLK.S	N	26.77	671.458	-22.5	672.45	1	43.77	F60:31680	2	668	673	N
48	649	gi|156392224	R.LDGVR.L	N	25.31	558.313	-14.4	559.312	1	43.68	F56:28597	11	619	623	N
48	649	gi|156392224	R.VQASAAWAIC(+57.02)PC(+57.02)IENAK.D	Y	7.51	1887.9	43.4	944.997	2	56.81	F72:40021	1	636	652	Y
48	648	gi|156223047	L.IVSLLK.S	N	26.77	671.458	-22.5	672.45	1	43.77	F60:31680	2	668	673	N
48	648	gi|156223047	R.LDGVR.L	N	25.31	558.313	-14.4	559.312	1	43.68	F56:28597	11	619	623	N
48	648	gi|156223047	R.VQASAAWAIC(+57.02)PC(+57.02)IENAK.D	Y	7.51	1887.9	43.4	944.997	2	56.81	F72:40021	1	636	652	Y
136	894	gi|221119998	R.IDEALR.N	Y	28.2	715.386	-21	716.379	1	40.87	F61:32645	1	580	585	N
136	894	gi|221119998	K.ISLIK.E	N	22.27	572.39	-19.5	573.386	1	44.01	F60:31689	1	863	867	N
136	894	gi|221119998	L.RIDEALR.N	Y	11.65	871.487	-24.2	436.74	2	39.86	F61:32604	1	579	585	N
136	894	gi|221119998	K.FLRPESLQELVK.S	Y	8.75	1457.82	-19.5	486.939	3	36.88	F75:41146	1	932	943	N
136	894	gi|221119998	R.WSSKESIDQLP.S	Y	5.71	1288.63	8.9	645.328	2	40.3	F72:39626	1	1333	1343	N
115	428	gi|156385188	R.TTLSC(+57.02)AGC(+57.02)STMTVR.M	Y	22.03	1543.68	-50.5	772.808	2	32.43	F54:26761	1	2522	2535	Y
115	428	gi|156385188	A.LELVK.A	N	21.54	600.385	-21.9	601.379	1	36.63	F62:33762	1	416	420	N
115	428	gi|156385188	L.M(+15.99)SNQLESAK.K	Y	19.62	1022.47	-6.3	1023.47	1	51.06	F56:28785	1	377	385	Y
115	428	gi|156385188	R.LAAQSTNDK.W	Y	11.45	946.472	123.7	474.302	2	46.58	F48:24211	2	184	192	N
115	428	gi|156385188	F.EQMPPK.S	Y	9.91	728.353	41.4	729.39	1	39.29	F57:29374	1	626	631	N
115	428	gi|156385188	L.GGQHRR.R	Y	8	709.373	53.1	710.418	1	41.75	F42:22095	1	3053	3058	N
115	428	gi|156385188	R.IRAEDAGNAVSWM(+15.99)IGR.G	Y	7.79	1760.86	8.6	587.967	3	47.85	F57:29587	1	2208	2223	Y
115	428	gi|156385188	R.IDQMYQC(+57.02)LEHVNATPPVAQRSSGM(+15.99)R.T	Y	7.29	2903.35	-0.1	968.79	3	62.82	F62:34896	1	3352	3376	Y
115	428	gi|156385188	R.PDIPVPLAQINSGMR.T	Y	7.1	1606.85	16.9	536.633	3	42.18	F55:27742	1	3312	3326	N
115	428	gi|156385188	K.NLYDEVQQ.T	Y	7.07	1007.46	14.3	504.743	2	42.42	F46:23885	1	4890	4897	N
115	428	gi|156385188	R.IRAEDAGNAVSWMI.G	Y	6.1	1531.75	36.5	766.908	2	38.03	F53:26026	1	2208	2221	N
115	428	gi|156385188	R.DHFM(+15.99)AGM(+15.99)R.G	Y	5.88	995.395	63.5	498.737	2	43.19	F45:23436	1	4665	4672	Y
115	428	gi|156385188	K.EALSFQFFKYGEPDLDL.D	Y	5.68	2017.97	-93.6	673.6	3	52.41	F50:25280	1	2148	2164	N
115	428	gi|156385188	K.RGNLAEHP.I	Y	5.13	892.452	39	447.25	2	40.19	F57:29398	1	3525	3532	N
115	427	gi|156220584	R.TTLSC(+57.02)AGC(+57.02)STMTVR.M	Y	22.03	1543.68	-50.5	772.808	2	32.43	F54:26761	1	2522	2535	Y
115	427	gi|156220584	A.LELVK.A	N	21.54	600.385	-21.9	601.379	1	36.63	F62:33762	1	416	420	N
115	427	gi|156220584	L.M(+15.99)SNQLESAK.K	Y	19.62	1022.47	-6.3	1023.47	1	51.06	F56:28785	1	377	385	Y
115	427	gi|156220584	R.LAAQSTNDK.W	Y	11.45	946.472	123.7	474.302	2	46.58	F48:24211	2	184	192	N
115	427	gi|156220584	F.EQMPPK.S	Y	9.91	728.353	41.4	729.39	1	39.29	F57:29374	1	626	631	N
115	427	gi|156220584	L.GGQHRR.R	Y	8	709.373	53.1	710.418	1	41.75	F42:22095	1	3053	3058	N
115	427	gi|156220584	R.IRAEDAGNAVSWM(+15.99)IGR.G	Y	7.79	1760.86	8.6	587.967	3	47.85	F57:29587	1	2208	2223	Y
115	427	gi|156220584	R.IDQMYQC(+57.02)LEHVNATPPVAQRSSGM(+15.99)R.T	Y	7.29	2903.35	-0.1	968.79	3	62.82	F62:34896	1	3352	3376	Y
115	427	gi|156220584	R.PDIPVPLAQINSGMR.T	Y	7.1	1606.85	16.9	536.633	3	42.18	F55:27742	1	3312	3326	N
115	427	gi|156220584	K.NLYDEVQQ.T	Y	7.07	1007.46	14.3	504.743	2	42.42	F46:23885	1	4890	4897	N
115	427	gi|156220584	R.IRAEDAGNAVSWMI.G	Y	6.1	1531.75	36.5	766.908	2	38.03	F53:26026	1	2208	2221	N
115	427	gi|156220584	R.DHFM(+15.99)AGM(+15.99)R.G	Y	5.88	995.395	63.5	498.737	2	43.19	F45:23436	1	4665	4672	Y
115	427	gi|156220584	K.EALSFQFFKYGEPDLDL.D	Y	5.68	2017.97	-93.6	673.6	3	52.41	F50:25280	1	2148	2164	N
115	427	gi|156220584	K.RGNLAEHP.I	Y	5.13	892.452	39	447.25	2	40.19	F57:29398	1	3525	3532	N
317	880	gi|89138457	K.HYGPGWVC(+57.02)M(+15.99)ANAGK.D	Y	39.26	1562.68	-2.9	521.898	3	40.79	F49:24384	1	118	131	Y
171	446	gi|221120604	Y.YLSGAAYNC(+57.02)K.K	Y	28.72	1145.52	-45.2	573.74	2	34.7	F69:38038	1	1507	1516	Y
171	446	gi|221120604	M(+15.99)TKAEIAQIF.G	Y	19.59	1166.6	22.7	584.321	2	58.16	F62:34736	9	1	10	Y
171	446	gi|221120604	M(+15.99)TKAEIAQIFG.V	Y	14.55	1223.62	16.4	612.828	2	60.14	F55:28210	2	1	11	Y
171	446	gi|221120604	K.AFGVK.F	N	11.62	520.301	-18.5	521.298	1	56.07	F57:29779	1	44	48	N
171	446	gi|221120604	K.WSTC(+57.02)SSNQIR.S	Y	6.69	1237.55	127.3	619.862	2	51.09	F50:25256	1	336	345	Y
171	446	gi|221120604	S.GKGLSGTVHTK.E	Y	6.54	1083.6	14.3	542.817	2	46.67	F67:37284	1	104	114	N
56	475	gi|156226820	K.LSFAK.W	N	27.91	564.327	-17.5	565.324	1	47.85	F56:28701	7	395	399	N
56	475	gi|156226820	L.VATVYAFK.T	Y	21.17	897.496	36.6	449.772	2	37.76	F53:26022	23	788	795	N
56	474	gi|156402624	K.LSFAK.W	N	27.91	564.327	-17.5	565.324	1	47.85	F56:28701	7	395	399	N
56	474	gi|156402624	L.VATVYAFK.T	Y	21.17	897.496	36.6	449.772	2	37.76	F53:26022	23	788	795	N
141	767	gi|221118135	T.LISTK.S	N	21.57	560.353	-18	561.351	1	37.76	F64:35251	1	193	197	N
141	767	gi|221118135	D.SVYQERLR.W	Y	21.24	1049.56	-18.2	525.779	2	42.58	F72:39690	1	32	39	N
141	767	gi|221118135	R.NAVYR.Y	Y	17.85	621.323	4.7	622.334	1	38.54	F43:22654	1	102	106	N
141	767	gi|221118135	K.C(+57.02)SYDIVAASMR.Q	Y	10.93	1271.56	74.6	424.894	3	45.73	F54:27052	1	201	211	Y
319	905	gi|219275117	R.NSVSGTYGYFK.E	Y	37.99	1221.57	-0.2	611.79	2	43.87	F58:30200	1	38	48	N
319	907	gi|156193958	R.NSVSGTYGYFK.E	Y	37.99	1221.57	-0.2	611.79	2	43.87	F58:30200	1	40	50	N
319	906	gi|156303049	R.NSVSGTYGYFK.E	Y	37.99	1221.57	-0.2	611.79	2	43.87	F58:30200	1	40	50	N
113	1166	gi|156221418	V.LLSTK.T	N	21.57	560.353	-18	561.351	1	37.76	F64:35251	1	5762	5766	N
113	1166	gi|156221418	G.GAGLK.V	N	20.89	444.27	-18	445.269	1	36.56	F60:31442	2	3348	3352	N
113	1166	gi|156221418	I.ELPIK.R	N	17.12	598.369	13.7	599.385	1	38.08	F64:35261	2	6489	6493	N
113	1166	gi|156221418	T.NITAEPGVR.Y	Y	12.96	955.509	23.5	478.773	2	40.09	F53:26090	4	2730	2738	N
113	1166	gi|156221418	G.LM(+15.99)SEPMSSDGVVVGKTEYLFDK.N	Y	12.49	2447.16	-27.9	816.704	3	56.61	F69:38522	1	6250	6271	Y
113	1166	gi|156221418	V.TFVASNGAGGK.T	Y	9.79	1007.5	-70.4	504.724	2	37.1	F62:33782	1	4278	4288	N
113	1166	gi|156221418	G.LASSK.V	N	9.78	504.291	23.7	505.31	1	46.82	F43:22813	1	2386	2390	N
113	1166	gi|156221418	K.QYNIC(+57.02)KWPYM(+15.99)R.L	Y	7.75	1573.72	0.3	787.866	2	60.36	F61:33388	1	3919	3929	Y
113	1166	gi|156221418	R.NLPIMHGRDVFISVVATNGAGL.D	Y	7.71	2280.2	-80.2	761.014	3	60.1	F72:40088	1	2394	2415	N
113	1166	gi|156221418	R.SFKDQSLTYSAVL.P	Y	5.83	1457.74	44.7	729.91	2	59.89	F62:34804	1	2707	2719	N
113	1166	gi|156221418	R.DDNPHKHAAM(+15.99)PMLVL.A	Y	5.34	1703.81	7.9	568.949	3	36.25	F75:41119	1	427	441	Y
113	1166	gi|156221418	E.GTISR.V	N	5.17	532.297	29	533.32	1	39.33	F74:40868	1	2023	2027	N
113	1165	gi|156387691	V.LLSTK.T	N	21.57	560.353	-18	561.351	1	37.76	F64:35251	1	5762	5766	N
113	1165	gi|156387691	G.GAGLK.V	N	20.89	444.27	-18	445.269	1	36.56	F60:31442	2	3348	3352	N
113	1165	gi|156387691	I.ELPIK.R	N	17.12	598.369	13.7	599.385	1	38.08	F64:35261	2	6489	6493	N
113	1165	gi|156387691	T.NITAEPGVR.Y	Y	12.96	955.509	23.5	478.773	2	40.09	F53:26090	4	2730	2738	N
113	1165	gi|156387691	G.LM(+15.99)SEPMSSDGVVVGKTEYLFDK.N	Y	12.49	2447.16	-27.9	816.704	3	56.61	F69:38522	1	6250	6271	Y
113	1165	gi|156387691	V.TFVASNGAGGK.T	Y	9.79	1007.5	-70.4	504.724	2	37.1	F62:33782	1	4278	4288	N
113	1165	gi|156387691	G.LASSK.V	N	9.78	504.291	23.7	505.31	1	46.82	F43:22813	1	2386	2390	N
113	1165	gi|156387691	K.QYNIC(+57.02)KWPYM(+15.99)R.L	Y	7.75	1573.72	0.3	787.866	2	60.36	F61:33388	1	3919	3929	Y
113	1165	gi|156387691	R.NLPIMHGRDVFISVVATNGAGL.D	Y	7.71	2280.2	-80.2	761.014	3	60.1	F72:40088	1	2394	2415	N
113	1165	gi|156387691	K.VTSDR.L	N	7.49	576.287	80.6	577.341	1	40.84	F79:42809	1	2041	2045	N
113	1165	gi|156387691	R.SFKDQSLTYSAVL.P	Y	5.83	1457.74	44.7	729.91	2	59.89	F62:34804	1	2707	2719	N
113	1165	gi|156387691	R.DDNPHKHAAM(+15.99)PMLVL.A	Y	5.34	1703.81	7.9	568.949	3	36.25	F75:41119	1	427	441	Y
113	1165	gi|156387691	E.GTISR.V	N	5.17	532.297	29	533.32	1	39.33	F74:40868	1	2023	2027	N
119	800	gi|221129732	I.LLSTK.L	N	21.57	560.353	-18	561.351	1	37.76	F64:35251	1	5345	5349	N
119	800	gi|221129732	E.IELVK.N	N	21.54	600.385	-21.9	601.379	1	36.63	F62:33762	1	674	678	N
119	800	gi|221129732	F.EIFAKDANNK.V	Y	15.92	1148.58	43.4	575.323	2	42.68	F56:28572	1	277	286	N
119	800	gi|221129732	I.DGNDNFSVR.I	Y	12.19	1022.44	37.8	512.247	2	36.45	F61:32455	1	3960	3968	N
119	800	gi|221129732	R.HIPNFKASGSLL.M	Y	11.71	1282.7	-48.2	642.328	2	50.72	F51:25672	1	292	303	N
119	800	gi|221129732	R.KPC(+57.02)VITELEDDT.V	Y	10.86	1418.66	29	473.908	3	34.88	F53:25941	1	4494	4505	Y
119	800	gi|221129732	N.APGAR.R	N	10.41	470.26	42.6	471.287	1	68.11	F78:42661	1	8818	8822	N
119	800	gi|221129732	K.KVSSK.N	N	7.29	547.333	-53.4	548.311	1	44.43	F50:25123	1	4094	4098	N
119	800	gi|221129732	S.ELVVK.Q	N	7.17	586.369	-87.9	587.325	1	42.4	F46:23881	1	5511	5515	N
119	800	gi|221129732	R.APEKR.P	N	5.35	599.339	-49.5	600.317	1	61.34	F59:31262	1	9091	9095	N
318	892	gi|221110260	K.DVLVTGEYR.L	Y	37.53	1050.53	-9.5	526.269	2	40.5	F51:25503	1	39	47	N
318	893	gi|221107906	K.DVLVTGEYR.L	Y	37.53	1050.53	-9.5	526.269	2	40.5	F51:25503	1	41	49	N
288	753	gi|219226716	R.VLFETATLR.S	Y	36.99	1048.59	-22.3	525.291	2	48.65	F71:39292	1	82	90	N
288	753	gi|219226716	X.ISERLEDSP.C	Y	5.77	1044.51	46	523.286	2	46.48	F79:42846	1	2	10	N
288	951	gi|169229195	R.VLFETATLR.S	Y	36.99	1048.59	-22.3	525.291	2	48.65	F71:39292	1	39	47	N
288	952	gi|169232614	R.VLFETATLR.S	Y	36.99	1048.59	-22.3	525.291	2	48.65	F71:39292	1	59	67	N
288	953	gi|219268023	R.VLFETATLR.S	Y	36.99	1048.59	-22.3	525.291	2	48.65	F71:39292	1	60	68	N
288	954	gi|282543356	R.VLFETATLR.S	Y	36.99	1048.59	-22.3	525.291	2	48.65	F71:39292	1	74	82	N
288	955	gi|219243442	R.VLFETATLR.S	Y	36.99	1048.59	-22.3	525.291	2	48.65	F71:39292	1	187	195	N
288	956	gi|89136123	R.VLFETATLR.S	Y	36.99	1048.59	-22.3	525.291	2	48.65	F71:39292	1	216	224	N
288	957	gi|89133665	R.VLFETATLR.S	Y	36.99	1048.59	-22.3	525.291	2	48.65	F71:39292	1	258	266	N
190	440	gi|156394356	T.GIPGPQGTM(+15.99)GPIGAK.G	Y	28.22	1395.72	-3.9	698.864	2	37.46	F60:31464	1	170	184	Y
190	440	gi|156394356	K.GHAGNTGIPGPQGTMGPIG.A	Y	16.33	1717.82	23.9	573.628	3	44.54	F45:23473	1	164	182	N
190	440	gi|156394356	I.GIIGKSGSPGK.D	Y	9.66	999.571	-17.6	500.784	2	41.84	F71:39133	1	98	108	N
190	440	gi|156394356	K.TGGESC(+57.02)VRPALK.M	Y	9.35	1273.64	2.7	637.831	2	43.62	F60:31674	1	953	964	Y
190	440	gi|156394356	R.GPIGK.P	N	8.79	470.285	13.9	471.299	1	66.87	F56:29128	1	431	435	N
190	440	gi|156394356	S.RGAAGPSGPR.G	Y	6	924.489	-24.6	463.24	2	37.1	F62:33795	1	406	415	N
190	440	gi|156394356	G.APGMPGGVGSIGPSGLQGFQGRMGLK.G	Y	5.98	2455.25	53.2	614.852	4	47.08	F65:36396	1	192	217	N
190	440	gi|156394356	K.GAVGSHGL.I	Y	5.63	696.356	-26.9	697.344	1	60.04	F57:29874	1	44	51	N
190	439	gi|156223898	T.GIPGPQGTM(+15.99)GPIGAK.G	Y	28.22	1395.72	-3.9	698.864	2	37.46	F60:31464	1	170	184	Y
190	439	gi|156223898	K.GHAGNTGIPGPQGTMGPIG.A	Y	16.33	1717.82	23.9	573.628	3	44.54	F45:23473	1	164	182	N
190	439	gi|156223898	I.GIIGKSGSPGK.D	Y	9.66	999.571	-17.6	500.784	2	41.84	F71:39133	1	98	108	N
190	439	gi|156223898	K.TGGESC(+57.02)VRPALK.M	Y	9.35	1273.64	2.7	637.831	2	43.62	F60:31674	1	953	964	Y
190	439	gi|156223898	R.GPIGK.P	N	8.79	470.285	13.9	471.299	1	66.87	F56:29128	1	431	435	N
190	439	gi|156223898	S.RGAAGPSGPR.G	Y	6	924.489	-24.6	463.24	2	37.1	F62:33795	1	406	415	N
190	439	gi|156223898	G.APGMPGGVGSIGPSGLQGFQGRMGLK.G	Y	5.98	2455.25	53.2	614.852	4	47.08	F65:36396	1	192	217	N
190	439	gi|156223898	K.GAVGSHGL.I	Y	5.63	696.356	-26.9	697.344	1	60.04	F57:29874	1	44	51	N
202	992	gi|156221767	F.INVLK.E	N	21.48	585.385	-16.8	586.382	1	45.51	F62:34216	1	61	65	N
202	992	gi|156221767	A.GPAGTGK.T	N	17.71	586.307	5.2	587.318	1	43.09	F56:28583	3	1497	1503	N
202	992	gi|156221767	K.VNTFK.G	N	16.78	607.333	-16.9	608.33	1	45.53	F62:34220	1	48	52	N
202	992	gi|156221767	N.ALFMLDLTIDK.G	Y	8.09	1278.69	24.1	427.247	3	43.73	F62:34128	1	574	584	N
202	992	gi|156221767	K.ETGTFIMK.V	Y	7.51	925.458	-7.2	463.733	2	40.33	F64:35332	1	1098	1105	N
106	1012	gi|156376835	P.LEEIK.L	N	24.87	630.359	-9.3	631.36	1	38.81	F56:28473	3	84	88	N
106	1012	gi|156376835	Q.IISTK.K	N	21.57	560.353	-18	561.351	1	37.76	F64:35251	1	104	108	N
103	1359	gi|156390865	V.IEELK.V	N	24.87	630.359	-9.3	631.36	1	38.81	F56:28473	3	732	736	N
103	1359	gi|156390865	S.IELVK.L	N	21.54	600.385	-21.9	601.379	1	36.63	F62:33762	1	410	414	N
103	1359	gi|156390865	R.ARAIELNEAGGL.D	Y	5.77	1212.65	35.4	607.352	2	49.72	F53:26347	1	374	385	N
103	1358	gi|156222584	V.IEELK.V	N	24.87	630.359	-9.3	631.36	1	38.81	F56:28473	3	732	736	N
103	1358	gi|156222584	S.IELVK.L	N	21.54	600.385	-21.9	601.379	1	36.63	F62:33762	1	410	414	N
103	1358	gi|156222584	R.ARAIELNEAGGL.D	Y	5.77	1212.65	35.4	607.352	2	49.72	F53:26347	1	374	385	N
102	1027	gi|221117955	V.LEELK.K	N	24.87	630.359	-9.3	631.36	1	38.81	F56:28473	3	405	409	N
102	1027	gi|221117955	D.LFEPAIK.L	Y	21.33	816.475	-16.3	409.238	2	42.13	F60:31626	2	85	91	N
102	1057	gi|221093977	V.LEELK.K	N	24.87	630.359	-9.3	631.36	1	38.81	F56:28473	3	499	503	N
102	1057	gi|221093977	D.LFEPAIK.L	Y	21.33	816.475	-16.3	409.238	2	42.13	F60:31626	2	132	138	N
128	577	gi|221114933	K.AMSSAAADC(+57.02)PPPSDNTT.L	Y	24.52	1691.68	-26.8	846.823	2	33.01	F56:28361	2	1046	1062	Y
128	577	gi|221114933	L.LNVLK.S	N	21.48	585.385	-16.8	586.382	1	45.51	F62:34216	1	1406	1410	N
128	577	gi|221114933	K.ESELSRLALQSL.L	Y	14.66	1344.72	-26.5	673.352	2	59.38	F55:28194	2	1507	1518	N
128	577	gi|221114933	V.KNVEC(+57.02)MR.A	Y	6	935.432	-0.7	468.723	2	43.11	F69:38218	1	630	636	Y
142	777	gi|162092264	K.FLDAM(+15.99)SYAK.F	Y	24.11	1060.49	-2	531.251	2	40.12	F68:37643	3	205	213	Y
142	777	gi|162092264	K.LSIIK.K	N	22.27	572.39	-19.5	573.386	1	44.01	F60:31689	1	199	203	N
142	789	gi|162084817	K.FLDAM(+15.99)SYAK.F	Y	24.11	1060.49	-2	531.251	2	40.12	F68:37643	3	201	209	Y
142	789	gi|162084817	K.LSIIK.K	N	22.27	572.39	-19.5	573.386	1	44.01	F60:31689	1	195	199	N
142	902	gi|156229049	K.FLDAM(+15.99)SYAK.F	Y	24.11	1060.49	-2	531.251	2	40.12	F68:37643	3	205	213	Y
142	902	gi|156229049	K.LSIIK.K	N	22.27	572.39	-19.5	573.386	1	44.01	F60:31689	1	199	203	N
142	901	gi|156408528	K.FLDAM(+15.99)SYAK.F	Y	24.11	1060.49	-2	531.251	2	40.12	F68:37643	3	205	213	Y
142	901	gi|156408528	K.LSIIK.K	N	22.27	572.39	-19.5	573.386	1	44.01	F60:31689	1	199	203	N
173	420	gi|21745458	G.FNGETGETGISGPR.G	Y	27.35	1420.66	-35.9	711.311	2	49.11	F72:39860	1	112	125	N
173	420	gi|21745458	K.GHIGEKGFTGPIGEK.G	Y	15.74	1525.79	-74.2	382.426	4	36.94	F61:32475	1	420	434	N
173	420	gi|21745458	G.YATSQLTGGEGTIAPK.G	Y	13.04	1592.8	-13.3	797.399	2	43.38	F59:30778	1	12	27	N
173	420	gi|21745458	L.PGNPGLR.G	Y	11.56	709.387	29	710.415	1	41.68	F77:42125	1	689	695	N
173	420	gi|21745458	L.AGDAGSR.G	Y	10.48	632.288	40.2	633.321	1	43.84	F59:30790	1	48	54	N
173	420	gi|21745458	G.ESGDPGPSGPVGQPGQR.G	Y	8.51	1620.75	30.1	541.273	3	53.6	F59:31075	1	265	281	N
173	420	gi|21745458	K.GPPGK.Q	N	7.93	454.254	-33.5	455.246	1	36.52	F51:25438	2	615	619	N
173	420	gi|21745458	K.GNRGEPGR.T	Y	7.58	841.415	71.3	842.483	1	45.57	F60:31742	1	435	442	N
173	420	gi|21745458	R.GNQGLPGSPGLPG.L	Y	6.82	1149.58	59.8	575.831	2	50.88	F53:26374	1	402	414	N
173	420	gi|21745458	R.GPSGEP.G	Y	6.45	542.234	88.1	543.289	1	41.33	F78:42381	1	978	983	N
173	420	gi|21745458	K.GDTGARGPNGTIGFQGAAGPEGLMG.P	Y	6.42	2287.07	5.6	763.367	3	62.16	F55:28255	1	210	234	N
173	420	gi|21745458	K.GDVGQNGEAGENGLPGIKGDTGAR.G	Y	5.57	2268.07	13.1	568.033	4	46.88	F56:28677	1	192	215	N
173	420	gi|21745458	R.NEENPFYQVYR.Y	Y	5.4	1457.66	20.8	729.851	2	37.36	F65:36123	1	1149	1159	N
173	444	gi|221112346	G.FNGETGETGISGPR.G	Y	27.35	1420.66	-35.9	711.311	2	49.11	F72:39860	1	225	238	N
173	444	gi|221112346	K.GHIGEKGFTGPIGEK.G	Y	15.74	1525.79	-74.2	382.426	4	36.94	F61:32475	1	533	547	N
173	444	gi|221112346	L.PGNPGLR.G	Y	11.56	709.387	29	710.415	1	41.68	F77:42125	1	802	808	N
173	444	gi|221112346	L.AGDAGSR.G	Y	10.48	632.288	40.2	633.321	1	43.84	F59:30790	1	161	167	N
173	444	gi|221112346	G.ESGDPGPSGPVGQPGQR.G	Y	8.51	1620.75	30.1	541.273	3	53.6	F59:31075	1	378	394	N
173	444	gi|221112346	K.GPPGK.Q	N	7.93	454.254	-33.5	455.246	1	36.52	F51:25438	2	728	732	N
173	444	gi|221112346	K.GNRGEPGR.T	Y	7.58	841.415	71.3	842.483	1	45.57	F60:31742	1	548	555	N
173	444	gi|221112346	R.GNQGLPGSPGLPG.L	Y	6.82	1149.58	59.8	575.831	2	50.88	F53:26374	1	515	527	N
173	444	gi|221112346	R.GPSGEP.G	Y	6.45	542.234	88.1	543.289	1	41.33	F78:42381	1	1091	1096	N
173	444	gi|221112346	K.GDTGARGPNGTIGFQGAAGPEGLMG.P	Y	6.42	2287.07	5.6	763.367	3	62.16	F55:28255	1	323	347	N
173	444	gi|221112346	K.GDVGQNGEAGENGLPGIKGDTGAR.G	Y	5.57	2268.07	13.1	568.033	4	46.88	F56:28677	1	305	328	N
173	444	gi|221112346	R.NEENPFYQVYR.Y	Y	5.4	1457.66	20.8	729.851	2	37.36	F65:36123	1	1262	1272	N
99	642	gi|162075056	R.IEEIK.M	N	24.87	630.359	-9.3	631.36	1	38.81	F56:28473	3	143	147	N
99	642	gi|162075056	M.SSHLIR.N	N	20.19	711.403	19.1	712.424	1	44.55	F68:37741	1	2	7	N
99	642	gi|162075056	K.ASLVAMMAGSDFIK.T	Y	5.01	1439.72	-10.8	720.857	2	54.52	F66:37043	1	208	221	N
320	941	gi|282485615	R.GFLIDTSR.H	Y	34.59	907.476	-7	454.742	2	45.22	F67:37250	1	196	203	N
320	943	gi|221131929	R.GFLIDTSR.H	Y	34.59	907.476	-7	454.742	2	45.22	F67:37250	1	185	192	N
291	949	gi|156377827	G.LIGNVLVIVVVK.C	Y	34.56	1264.85	-27.4	633.414	2	64.28	F42:22589	2	36	47	N
291	948	gi|156217876	G.LIGNVLVIVVVK.C	Y	34.56	1264.85	-27.4	633.414	2	64.28	F42:22589	2	36	47	N
163	1553	gi|156228430	K.VVDIFR.K	Y	25.31	747.428	-10.8	374.717	2	44.69	F53:26221	2	809	814	N
163	1553	gi|156228430	V.VDIFR.K	N	18.49	648.36	-20.5	649.354	1	44.74	F53:26224	1	810	814	N
152	786	gi|156216482	K.IPIETQYGKGA.W	Y	23.77	1175.62	-13.2	588.809	2	39.98	F60:31552	2	239	249	N
152	786	gi|156216482	S.LLSTK.I	N	21.57	560.353	-18	561.351	1	37.76	F64:35251	1	561	565	N
152	785	gi|156373765	K.IPIETQYGKGA.W	Y	23.77	1175.62	-13.2	588.809	2	39.98	F60:31552	2	239	249	N
152	785	gi|156373765	S.LLSTK.I	N	21.57	560.353	-18	561.351	1	37.76	F64:35251	1	561	565	N
74	690	gi|221104373	K.VDIDNALAALDQAK.A	Y	34.2	1455.76	35.3	728.911	2	55.76	F68:37980	7	105	118	N
74	690	gi|221104373	E.PKADADQLAAVDNGK.K	Y	13.77	1511.76	-10.9	756.878	2	51.56	F57:29669	1	259	273	N
357	1018	gi|156224985	K.EIEDK.I	N	19.64	632.302	-5.2	633.306	1	41.65	F62:34017	1	3062	3066	N
357	1018	gi|156224985	E.GPAGTGK.T	N	17.71	586.307	5.2	587.318	1	43.09	F56:28583	3	1247	1253	N
357	1018	gi|156224985	N.EISEK.Q	N	17.03	604.307	19.3	605.326	1	38.75	F67:37114	1	3097	3101	N
357	1018	gi|156224985	Y.ITNFLLK.K	Y	12.52	847.517	-52.7	424.743	2	42.34	F56:28568	1	1905	1911	N
357	1018	gi|156224985	K.FLQGLQTYDK.D	Y	7.75	1211.62	3.9	606.819	2	42.65	F54:26980	1	2669	2678	N
357	1018	gi|156224985	A.AMGPPGGGR.N	Y	7.43	798.381	88.8	799.459	1	59.47	F53:26579	1	2009	2017	N
357	1018	gi|156224985	S.TTPDR.K	N	6.15	588.287	108.1	589.358	1	69.82	F49:24831	1	1601	1605	N
357	1018	gi|156224985	K.LC(+57.02)ELGISSEDDFE.W	Y	6.08	1512.63	58.8	757.366	2	56.17	F72:40005	1	1172	1184	Y
357	1018	gi|156224985	E.TNGVFLFTDTQIK.E	Y	5.86	1482.77	-56.1	742.352	2	61.14	F61:33412	1	2313	2325	N
357	1018	gi|156224985	R.LVDGG.D	Y	5.84	459.233	-10.1	460.236	1	38.69	F42:22011	1	2141	2145	N
357	1018	gi|156224985	K.VGDSVIEYSKDFR.F	Y	5.74	1513.74	37.4	757.906	2	62.64	F60:32226	1	2982	2994	N
357	1018	gi|156224985	K.QQEVVK.A	Y	5.06	729.402	40.5	730.439	1	36.48	F55:27617	1	2499	2504	N
240	770	gi|221126267	G.LDEFR.I	N	24.93	678.334	-16.1	679.33	1	48.89	F60:31844	1	280	284	N
240	770	gi|221126267	K.DLALDAGLR.K	Y	18.34	942.513	-2.4	472.263	2	45.91	F73:40444	1	417	425	N
240	770	gi|221126267	K.YLRQQDLFLK.L	Y	7.78	1322.73	-17.3	662.363	2	55.44	F54:27295	2	163	172	N
751	436	gi|156208030	K.SLGTGLGGQSVEDMER.V	Y	19.32	1634.76	-48.1	545.9	3	45.3	F53:26240	1	420	435	N
751	436	gi|156208030	V.PPSAEISPR.D	Y	17.94	952.498	60.2	477.285	2	48.46	F68:37830	1	185	193	N
751	436	gi|156208030	K.ESTLQGEKER.L	Y	16.1	1175.58	29.8	588.814	2	45.99	F68:37797	1	90	99	N
207	1634	gi|221118386	R.ISLVGPGNL.T	Y	20.11	868.502	38.6	435.275	2	46.87	F75:41472	1	839	847	N
207	1634	gi|221118386	K.VPQVK.G	N	16.33	569.354	-20	570.35	1	48.73	F62:34356	2	928	932	N
207	1634	gi|221118386	H.DYM(+15.99)IK.E	Y	16.07	684.315	-11.6	685.315	1	36.27	F62:33742	1	1179	1183	Y
207	1634	gi|221118386	M.YGGLLAAIK.V	Y	10.43	904.538	-13.4	453.27	2	50.09	F65:36468	1	1002	1010	N
207	1634	gi|221118386	E.NTFGIM(+15.99)VAK.W	Y	6.33	995.511	26.6	498.776	2	54.69	F65:36590	1	1438	1446	Y
207	1634	gi|221118386	R.TPEATSFA.R	Y	6.18	822.376	28.8	412.207	2	68.41	F78:42671	1	1102	1109	N
212	1101	gi|162055578	M.QGSVR.V	Y	24.26	545.292	-17.5	546.29	1	38.6	F54:26870	1	73	77	N
212	1101	gi|162055578	R.SLAGGGGGGVTGRG.G	Y	18.5	1101.55	-2.5	551.782	2	36.27	F68:37575	2	18	31	N
212	1101	gi|162055578	R.SLAGGGGGGVTGR.G	Y	8.95	1044.53	-7.9	523.269	2	36.14	F71:39020	3	18	30	N
212	1749	gi|162086377	A.QGSVR.L	Y	24.26	545.292	-17.5	546.29	1	38.6	F54:26870	1	47	51	N
157	1003	gi|156358687	K.TITLEVEPSDTIENVK.A	Y	33.35	1786.92	-14.5	894.454	2	50.97	F73:40554	3	12	27	N
157	1002	gi|156211440	K.TITLEVEPSDTIENVK.A	Y	33.35	1786.92	-14.5	894.454	2	50.97	F73:40554	3	12	27	N
157	1001	gi|219221734	K.TITLEVEPSDTIENVK.T	Y	33.35	1786.92	-14.5	894.454	2	50.97	F73:40554	3	41	56	N
157	1000	gi|156358391	K.TITLEVEPSDTIENVK.A	Y	33.35	1786.92	-14.5	894.454	2	50.97	F73:40554	3	12	27	N
157	999	gi|156211288	K.TITLEVEPSDTIENVK.A	Y	33.35	1786.92	-14.5	894.454	2	50.97	F73:40554	3	12	27	N
157	998	gi|156227701	K.TITLEVEPSDTIENVK.A	Y	33.35	1786.92	-14.5	894.454	2	50.97	F73:40554	3	12	27	N
157	997	gi|55228560	K.TITLEVEPSDTIENVK.T	Y	33.35	1786.92	-14.5	894.454	2	50.97	F73:40554	3	12	27	N
157	996	gi|156371247	K.TITLEVEPSDTIENVK.A	Y	33.35	1786.92	-14.5	894.454	2	50.97	F73:40554	3	23	38	N
197	2522	gi|156209968	D.FGELIK.E	Y	23.45	705.406	-60.7	706.37	1	45.14	F67:37251	2	345	350	N
197	2546	gi|156376545	D.FGEILK.F	Y	23.45	705.406	-60.7	706.37	1	45.14	F67:37251	2	148	153	N
199	773	gi|156218414	T.AFWGR.T	N	23.59	635.318	-10.9	636.318	1	41.65	F59:30736	1	179	183	N
199	773	gi|156218414	S.VDDLLK.M	N	19.36	701.396	-1.7	702.402	1	52.7	F67:37414	2	1033	1038	N
199	773	gi|156218414	R.GHKADK.D	Y	14.04	654.345	-38.9	655.327	1	37.29	F61:32488	1	323	328	N
199	773	gi|156218414	K.SPFTGK.R	Y	13.67	635.328	9.8	636.341	1	46.77	F63:35138	1	1063	1068	N
199	773	gi|156218414	K.LNILTAFWGR.T	Y	12.39	1189.66	-9.8	595.832	2	53.46	F59:31073	1	174	183	N
199	773	gi|156218414	K.YVGSAATSGT.V	Y	5.45	912.419	97.4	457.261	2	45.59	F78:42457	1	1225	1234	N
199	772	gi|156379258	T.AFWGR.T	N	23.59	635.318	-10.9	636.318	1	41.65	F59:30736	1	179	183	N
199	772	gi|156379258	S.VDDLLK.M	N	19.36	701.396	-1.7	702.402	1	52.7	F67:37414	2	1033	1038	N
199	772	gi|156379258	R.GHKADK.D	Y	14.04	654.345	-38.9	655.327	1	37.29	F61:32488	1	323	328	N
199	772	gi|156379258	K.SPFTGK.R	Y	13.67	635.328	9.8	636.341	1	46.77	F63:35138	1	1063	1068	N
199	772	gi|156379258	K.LNILTAFWGR.T	Y	12.39	1189.66	-9.8	595.832	2	53.46	F59:31073	1	174	183	N
199	772	gi|156379258	K.YVGSAATSGT.V	Y	5.45	912.419	97.4	457.261	2	45.59	F78:42457	1	1225	1234	N
139	1774	gi|156218135	L.LSLLK.Q	N	22.27	572.39	-19.5	573.386	1	44.01	F60:31689	1	564	568	N
139	1774	gi|156218135	R.LAVIAYNLRC(sub V)E.R	Y	21.83	1263.66	-31.7	632.819	2	41.02	F55:27716	1	86	96	N
139	1774	gi|156218135	R.EALTTSAAEELK.E	Y	10.08	1261.64	-29.9	631.808	2	38.69	F70:38626	1	784	795	N
139	1774	gi|156218135	K.LSSGVSPR.E	Y	7.61	801.434	-14.5	802.43	1	37.19	F77:42045	1	1630	1637	N
139	1774	gi|156218135	E.HSEGLPDEGYEAGTR.H	Y	6.61	1616.71	12.1	809.37	2	36.49	F61:32459	1	1219	1233	N
[truncated: 430 more rows]

## Sheet: Sheet1
Protein Group	Protein ID	Protein Accession	Peptide	Unique	-10lgP	Mass	ppm	m/z	Z	RT	Scan	#Spec	Start	End	PTM
1	2	gi|152211366	K.AVQEQSDQELQEALYGVK.R	Y	114.49	2033.99	-21.2	1017.98	2	52.76	F140:50779	20	142	159	N
1	2	gi|152211366	K.NDDKETYLFLSYLYPR.E	Y	90.34	2035.99	-26.7	1018.97	2	62.57	F142:53047	8	280	295	N
1	2	gi|152211366	T.SDLSPTEVSALAANVPIYQGVR.F	Y	89.9	2286.19	-38.5	1144.06	2	58.83	F142:52920	14	177	198	N
1	2	gi|152211366	K.IASGC(+57.02)LDILVGISSVLK.D	N	88.39	1743.98	-23.6	872.977	2	68.03	F146:55296	6	91	107	Y
1	2	gi|152211366	K.VM(+15.99)GAIGSLSTAVGK.F	N	86.66	1305.7	-27.3	653.837	2	46.23	F136:47380	18	69	82	Y
1	2	gi|152211366	R.DLILLDLYQLVATPGHSPNIASGIK.E	N	86.1	2647.46	-32	883.465	3	68.26	F145:54967	14	236	260	N
1	2	gi|152211366	K.KAVQEQSDQELQEALYGVK.R	Y	84.1	2162.09	-5.5	721.698	3	47.98	F142:52553	7	141	159	N
1	2	gi|152211366	R.DLILLDLYQLVATPGHSPN.I	N	76.17	2078.1	-29.7	1040.03	2	68.38	F142:53186	7	236	254	N
1	2	gi|152211366	N.ADGALFFVDGIPSK.V	Y	75.83	1435.73	-6.3	718.87	2	58.34	F158:59176	14	430	443	N
1	2	gi|152211366	K.VMGAIGSLSTAVGK.F	N	69.1	1289.7	-11.1	645.851	2	48.13	F144:53576	3	69	82	N
1	2	gi|152211366	R.M(+15.99)LTM(+15.99)LELFTDLC(+57.02)SLR.D	N	69.08	1873.9	-50.2	937.909	2	64.51	F142:53089	10	221	235	Y
1	2	gi|152211366	K.ETYLFLSYLYPR.E	N	66.15	1563.8	-31.7	782.881	2	65.51	F142:53111	2	284	295	N
1	2	gi|152211366	L.YQLVATPGHSPNIASGIK.E	N	63.95	1851.98	2	927.001	2	45.46	F142:52470	2	243	260	N
1	2	gi|152211366	R.FIAM(+15.99)VVQR.I	N	63.92	978.532	-59.3	490.244	2	41.51	F133:45435	24	199	206	Y
1	2	gi|152211366	R.YGNYILFTHK.R	Y	62.53	1254.64	-8.4	419.217	3	45.05	F142:52452	15	382	391	N
1	2	gi|152211366	K.FNFVPVKLEK.R	Y	61.23	1219.7	-10.5	610.849	2	49.6	F142:52611	5	399	408	N
1	2	gi|152211366	R.KIFNFFDLM(+15.99)K.V	Y	59.51	1317.68	-17.4	659.835	2	57.06	F144:53831	5	303	312	Y
1	2	gi|152211366	S.PTEVSALAANVPIYQGVR.F	Y	59.39	1884.01	-22.7	942.991	2	59.11	F144:53891	1	181	198	N
1	2	gi|152211366	R.MLTMLELFTDLC(+57.02)SLR.D	N	57.79	1841.91	-23.5	921.94	2	68.67	F142:53193	1	221	235	Y
1	2	gi|152211366	L.DKLNDGYYSIK.T	Y	56.87	1314.65	-11.1	658.323	2	42.17	F142:52328	2	360	370	N
1	2	gi|152211366	K.REIYLLSSK.E	Y	56.34	1107.63	-40.5	554.799	2	40.96	F142:52285	6	409	417	N
1	2	gi|152211366	R.NDDLEKFNFVPVK.L	N	56.34	1563.79	-29.1	782.881	2	52.11	F144:53686	3	393	405	N
1	2	gi|152211366	A.ESTISSGLNSLK.T	Y	56.18	1234.64	-13.4	618.319	2	43.11	F142:52374	6	21	32	N
1	2	gi|152211366	R.FIAMVVQR.I	N	54.95	962.537	-26.1	482.263	2	43.69	F142:52399	9	199	206	N
1	2	gi|152211366	K.LDKLNDGYYSIK.T	Y	54.71	1427.73	-11.3	476.912	3	44.3	F140:50575	7	359	370	N
1	2	gi|152211366	I.LLDLYQLVATPGHSPNIASGIK.E	N	54.43	2306.26	-55.5	1154.08	2	68.31	F144:54111	1	239	260	N
1	2	gi|152211366	K.AEESVGSVVK.K	N	51.95	1003.52	-22.2	502.755	2	36	F142:52066	3	131	140	N
1	2	gi|152211366	N.DDKETYLFLSYLYPR.E	Y	50.92	1921.95	-38.3	961.943	2	64.72	F144:54027	1	281	295	N
1	2	gi|152211366	V.QEQSDQELQEALYGVK.R	N	48.92	1863.88	-19.8	932.931	2	52.56	F142:52718	1	144	159	N
1	2	gi|152211366	Q.LVATPGHSPNIASGIK.E	N	48.08	1560.86	-49.4	781.4	2	68.14	F142:53180	2	245	260	N
1	2	gi|152211366	D.LSPTEVSALAANVPIYQGVR.F	Y	47.63	2084.13	-39.6	1043.03	2	58.95	F144:53886	1	179	198	N
1	2	gi|152211366	K.VFEDLLK.N	N	46.22	862.48	-14	432.241	2	50.2	F145:54550	21	273	279	N
1	2	gi|152211366	R.EIYLLSSK.E	Y	44.21	951.528	-16.8	476.763	2	46.08	F141:51489	12	410	417	N
1	2	gi|152211366	L.FTDLC(+57.02)SLR.D	N	43.73	1010.49	-6.5	506.247	2	43.2	F142:52376	5	228	235	Y
1	2	gi|152211366	K.LNDGYYSIK.T	Y	43.61	1071.52	-17.7	536.76	2	43.29	F149:56261	14	362	370	N
1	2	gi|152211366	S.ALAANVPIYQGVR.F	Y	42.61	1370.77	-18.9	686.378	2	49.22	F136:47452	1	186	198	N
1	2	gi|152211366	K.IFNFFDLM(+15.99)K.V	Y	42.54	1189.58	-29.8	595.782	2	62.21	F139:50190	6	304	312	Y
1	2	gi|152211366	L.FLSYLYPR.E	N	40.17	1057.56	-13.6	529.78	2	51.01	F144:53660	2	288	295	N
1	2	gi|152211366	K.KVFEDLLK.N	N	38.85	990.575	-16.8	496.286	2	45.99	F141:51482	7	272	279	N
1	2	gi|152211366	L.AANVPIYQGVR.F	Y	37.45	1186.65	-15.1	594.321	2	41.44	F144:53376	2	188	198	N
1	2	gi|152211366	K.FNFVPVK.L	N	37.39	849.475	-22.3	425.735	2	46.54	F144:53548	10	399	405	N
1	2	gi|152211366	K.AVQEQSDQELQN(sub E)ALYGVK.R	Y	32.72	2018.99	-19	1010.48	2	59.56	F145:54802	10	142	159	N
1	2	gi|152211366	K.KAVQEQSDQELQN(sub E)ALYGVK.R	Y	32.14	2147.09	-16	1074.53	2	54.64	F142:52788	2	141	159	N
1	2	gi|152211366	L.VATPGHSPNIASGIK.E	N	31.69	1447.78	-5	483.598	3	38.47	F144:53284	2	246	260	N
1	2	gi|152211366	K.M(sub V)MGAIGSLSTAVGK.F	N	30.5	1321.67	-0.5	661.844	2	45.18	F144:53502	1	69	82	N
1	2	gi|152211366	Y.GNYILFTHK.R	Y	29.9	1091.58	-14.4	546.788	2	46.13	F144:53532	2	383	391	N
1	2	gi|152211366	K.AFLDGVR.N	N	29.48	776.418	-15.7	389.21	2	41.59	F142:52306	16	167	173	N
1	2	gi|152211366	N.FFDLMK.V	N	28.98	799.394	-3.5	400.703	2	53.83	F138:48871	6	307	312	N
1	2	gi|152211366	I.YLLSSK.E	N	27.07	709.401	-9.6	355.704	2	44.54	F142:52427	2	412	417	N
1	2	gi|152211366	K.IASGC(+57.02)LDILVGISSVLKDFAK.F	N	26.64	2205.21	-38.1	736.048	3	68.47	F144:54118	1	91	111	Y
1	2	gi|152211366	K.AVQEQSDQELQEALYL(sub G)VK.R	Y	25.82	2090.05	-32.1	1046	2	50.96	F144:53657	1	142	159	N
1	2	gi|152211366	R.MM(sub L)TMLELFTDLC(+57.02)SLR.D	N	25.7	1859.87	-32	930.91	2	64.63	F144:54026	5	221	235	Y
1	2	gi|152211366	F.IAM(+15.99)VVQR.I	N	24.04	831.464	-16.3	416.732	2	39.2	F144:53313	3	200	206	Y
1	2	gi|152211366	K.AVQEQSDQELQEALY.G	Y	23.44	1749.81	-1	875.909	2	49.78	F142:52618	2	142	156	N
1	2	gi|152211366	F.NFVPVKLEK.R	Y	22.11	1072.63	-24.5	537.308	2	50.49	F144:53640	2	400	408	N
1	2	gi|152211366	F.LSYLYPR.E	N	21.9	910.491	-19.9	456.244	2	42.66	F142:52352	2	289	295	N
1	2	gi|152211366	N.FFDLM(+15.99)K.V	N	21.73	815.389	-16.1	408.695	2	43.83	F142:52403	17	307	312	Y
1	2	gi|152211366	K.NDDKW(sub E)TYLFLSYLYPR.E	Y	21.56	2093.03	-42.9	1047.48	2	62.72	F142:53051	1	280	295	N
1	2	gi|152211366	R.EIYLLSSKESPNK.F	Y	20.65	1506.79	5	754.408	2	42.12	F142:52326	1	410	422	N
1	2	gi|152211366	K.QLFDKVVEM(+15.99)QK.Q	Y	18.4	1379.71	-12.4	460.906	3	41.55	F142:52301	2	44	54	Y
1	2	gi|152211366	R.M(+15.99)LTMLELFTDLC(+57.02)SLR.D	N	17.2	1857.9	-32.1	929.929	2	66.88	F142:53132	1	221	235	Y
1	2	gi|152211366	A.FLDGVR.N	N	16.79	705.381	-12.1	353.693	2	41.62	F142:52305	1	168	173	N
1	2	gi|152211366	V.FEDLLK.N	N	15.87	763.412	-6.1	382.711	2	48.2	F142:52563	2	274	279	N
1	2	gi|152211366	K.KAVQEQSDQELQEALY.G	Y	15.84	1877.9	4.1	939.961	2	46.48	F142:52503	1	141	156	N
1	2	gi|152211366	K.VFEDLLE(sub K)NDDKETYLFLSYLYPR.E	Y	15.4	2881.41	-22.2	721.343	4	67.79	F142:53165	1	273	295	N
1	2	gi|152211366	K.IFSNVHWPNYFM(+15.99)C(+57.02)SSNDYLALIC(+57.02)TKPYGSLK.L	Y	15.34	3740.75	-10.6	936.184	4	65.32	F141:51948	1	328	358	Y
1	2	gi|152211366	V.PIYQGVR.F	Y	15.01	831.46	-11.1	416.733	2	60.26	F138:49060	1	192	198	N
1	2	gi|152211366	I.AM(+15.99)VVQR.I	N	14.64	718.38	-13.6	360.192	2	39.24	F144:53312	3	201	206	Y
1	2	gi|152211366	K.R(sub V)M(+15.99)GAIGSLSTAVGK.F	N	13.25	1362.73	-8.2	682.366	2	44.14	F144:53464	1	69	82	Y
1	2	gi|152211366	G.NYILFTHK.R	Y	13.09	1034.55	-27.6	518.27	2	46.21	F144:53534	1	384	391	N
1	2	gi|152211366	S.YLYPR.E	N	13.04	710.375	-4.4	356.193	2	42.9	F142:52360	2	291	295	N
1	2	gi|152211366	A.ANVPIYQGVR.F	Y	13.02	1115.61	-23.7	558.798	2	43.47	F137:47896	2	189	198	N
1	2	gi|152211366	N.ADGALY(sub F)FVDGIPSK.V	Y	12.79	1451.73	-33.6	726.848	2	53.51	F144:53723	3	430	443	N
1	2	gi|152211366	R.YGNYILFTHKG(sub R).N	Y	12.53	1311.66	-14.4	438.221	3	45.94	F144:53528	1	382	392	N
1	2	gi|152211366	K.VMGN(sub A)IGSLSTAVGK.F	N	11.14	1332.71	-21.1	667.347	2	44.3	F142:52418	1	69	82	N
1	2	gi|152211366	K.NDDKETYLFLSY.L	Y	10.62	1506.69	-3.6	754.348	2	57.33	F144:53836	1	280	291	N
1	2	gi|152211366	K.LNDGYYT(sub S)IK.T	Y	10.39	1085.54	-11.1	543.771	2	41.35	F141:51363	1	362	370	N
1	2	gi|152211366	R.M(+15.99)LS(sub T)MLELFTDLC(+57.02)SLR.D	N	9.78	1843.89	-15.7	922.937	2	67.19	F142:53137	1	221	235	Y
1	2	gi|152211366	T.W(sub Y)LFLSYLYPR.E	N	9.17	1356.72	25.2	679.386	2	65.17	F138:49137	1	286	295	N
1	2	gi|152211366	R.M(+15.99)LS(sub T)M(+15.99)LELFTDLC(+57.02)SLR.D	N	8.12	1859.88	-23	930.927	2	65.92	F138:49151	1	221	235	Y
1	2	gi|152211366	K.VFEDLLKND.D	Y	8.05	1091.55	-12.7	546.775	2	50.99	F136:47500	1	273	281	N
1	2	gi|152211366	K.VMP(sub G)AIGSLSTAVGK.F	N	7.85	1329.73	-42.9	665.845	2	46.26	F144:53537	1	69	82	N
1	1	gi|160380600	K.AVQEQSDQELQEALYGVK.R	Y	114.49	2033.99	-21.2	1017.98	2	52.76	F140:50779	20	142	159	N
1	1	gi|160380600	K.NDDKETYLFLSYLYPR.E	Y	90.34	2035.99	-26.7	1018.97	2	62.57	F142:53047	8	280	295	N
1	1	gi|160380600	T.SDLSPTEVSALAANVPIYQGVR.F	Y	89.9	2286.19	-38.5	1144.06	2	58.83	F142:52920	14	177	198	N
1	1	gi|160380600	K.IASGC(+57.02)LDILVGISSVLK.D	N	88.39	1743.98	-23.6	872.977	2	68.03	F146:55296	6	91	107	Y
1	1	gi|160380600	K.VM(+15.99)GAIGSLSTAVGK.F	N	86.66	1305.7	-27.3	653.837	2	46.23	F136:47380	18	69	82	Y
1	1	gi|160380600	R.DLILLDLYQLVATPGHSPNIASGIK.E	N	86.1	2647.46	-32	883.465	3	68.26	F145:54967	14	236	260	N
1	1	gi|160380600	K.KAVQEQSDQELQEALYGVK.R	Y	84.1	2162.09	-5.5	721.698	3	47.98	F142:52553	7	141	159	N
1	1	gi|160380600	R.DLILLDLYQLVATPGHSPN.I	N	76.17	2078.1	-29.7	1040.03	2	68.38	F142:53186	7	236	254	N
1	1	gi|160380600	N.ADGALFFVDGIPSK.V	Y	75.83	1435.73	-6.3	718.87	2	58.34	F158:59176	14	430	443	N
1	1	gi|160380600	K.VMGAIGSLSTAVGK.F	N	69.1	1289.7	-11.1	645.851	2	48.13	F144:53576	3	69	82	N
1	1	gi|160380600	R.M(+15.99)LTM(+15.99)LELFTDLC(+57.02)SLR.D	N	69.08	1873.9	-50.2	937.909	2	64.51	F142:53089	10	221	235	Y
1	1	gi|160380600	K.ETYLFLSYLYPR.E	N	66.15	1563.8	-31.7	782.881	2	65.51	F142:53111	2	284	295	N
1	1	gi|160380600	L.YQLVATPGHSPNIASGIK.E	N	63.95	1851.98	2	927.001	2	45.46	F142:52470	2	243	260	N
1	1	gi|160380600	R.FIAM(+15.99)VVQR.I	N	63.92	978.532	-59.3	490.244	2	41.51	F133:45435	24	199	206	Y
1	1	gi|160380600	R.YGNYILFTHK.R	Y	62.53	1254.64	-8.4	419.217	3	45.05	F142:52452	15	382	391	N
1	1	gi|160380600	K.FNFVPVKLEK.R	Y	61.23	1219.7	-10.5	610.849	2	49.6	F142:52611	5	399	408	N
1	1	gi|160380600	R.KIFNFFDLM(+15.99)K.V	Y	59.51	1317.68	-17.4	659.835	2	57.06	F144:53831	5	303	312	Y
1	1	gi|160380600	S.PTEVSALAANVPIYQGVR.F	Y	59.39	1884.01	-22.7	942.991	2	59.11	F144:53891	1	181	198	N
1	1	gi|160380600	R.MLTMLELFTDLC(+57.02)SLR.D	N	57.79	1841.91	-23.5	921.94	2	68.67	F142:53193	1	221	235	Y
1	1	gi|160380600	L.DKLNDGYYSIK.T	Y	56.87	1314.65	-11.1	658.323	2	42.17	F142:52328	2	360	370	N
1	1	gi|160380600	K.REIYLLSSK.E	Y	56.34	1107.63	-40.5	554.799	2	40.96	F142:52285	6	409	417	N
1	1	gi|160380600	R.NDDLEKFNFVPVK.L	N	56.34	1563.79	-29.1	782.881	2	52.11	F144:53686	3	393	405	N
1	1	gi|160380600	A.ESTISSGLNSLK.T	Y	56.18	1234.64	-13.4	618.319	2	43.11	F142:52374	6	21	32	N
1	1	gi|160380600	R.FIAMVVQR.I	N	54.95	962.537	-26.1	482.263	2	43.69	F142:52399	9	199	206	N
1	1	gi|160380600	K.LDKLNDGYYSIK.T	Y	54.71	1427.73	-11.3	476.912	3	44.3	F140:50575	7	359	370	N
1	1	gi|160380600	I.LLDLYQLVATPGHSPNIASGIK.E	N	54.43	2306.26	-55.5	1154.08	2	68.31	F144:54111	1	239	260	N
1	1	gi|160380600	K.AEESVGSVVK.K	N	51.95	1003.52	-22.2	502.755	2	36	F142:52066	3	131	140	N
1	1	gi|160380600	N.DDKETYLFLSYLYPR.E	Y	50.92	1921.95	-38.3	961.943	2	64.72	F144:54027	1	281	295	N
1	1	gi|160380600	V.QEQSDQELQEALYGVK.R	N	48.92	1863.88	-19.8	932.931	2	52.56	F142:52718	1	144	159	N
1	1	gi|160380600	Q.LVATPGHSPNIASGIK.E	N	48.08	1560.86	-49.4	781.4	2	68.14	F142:53180	2	245	260	N
1	1	gi|160380600	D.LSPTEVSALAANVPIYQGVR.F	Y	47.63	2084.13	-39.6	1043.03	2	58.95	F144:53886	1	179	198	N
1	1	gi|160380600	K.VFEDLLK.N	N	46.22	862.48	-14	432.241	2	50.2	F145:54550	21	273	279	N
1	1	gi|160380600	R.EIYLLSSK.E	Y	44.21	951.528	-16.8	476.763	2	46.08	F141:51489	12	410	417	N
1	1	gi|160380600	L.FTDLC(+57.02)SLR.D	N	43.73	1010.49	-6.5	506.247	2	43.2	F142:52376	5	228	235	Y
1	1	gi|160380600	K.LNDGYYSIK.T	Y	43.61	1071.52	-17.7	536.76	2	43.29	F149:56261	14	362	370	N
1	1	gi|160380600	S.ALAANVPIYQGVR.F	Y	42.61	1370.77	-18.9	686.378	2	49.22	F136:47452	1	186	198	N
1	1	gi|160380600	K.IFNFFDLM(+15.99)K.V	Y	42.54	1189.58	-29.8	595.782	2	62.21	F139:50190	6	304	312	Y
1	1	gi|160380600	L.FLSYLYPR.E	N	40.17	1057.56	-13.6	529.78	2	51.01	F144:53660	2	288	295	N
1	1	gi|160380600	K.KVFEDLLK.N	N	38.85	990.575	-16.8	496.286	2	45.99	F141:51482	7	272	279	N
1	1	gi|160380600	L.AANVPIYQGVR.F	Y	37.45	1186.65	-15.1	594.321	2	41.44	F144:53376	2	188	198	N
1	1	gi|160380600	K.FNFVPVK.L	N	37.39	849.475	-22.3	425.735	2	46.54	F144:53548	10	399	405	N
1	1	gi|160380600	K.AVQEQSDQELQN(sub E)ALYGVK.R	Y	32.72	2018.99	-19	1010.48	2	59.56	F145:54802	10	142	159	N
1	1	gi|160380600	K.KAVQEQSDQELQN(sub E)ALYGVK.R	Y	32.14	2147.09	-16	1074.53	2	54.64	F142:52788	2	141	159	N
1	1	gi|160380600	L.VATPGHSPNIASGIK.E	N	31.69	1447.78	-5	483.598	3	38.47	F144:53284	2	246	260	N
1	1	gi|160380600	K.M(sub V)MGAIGSLSTAVGK.F	N	30.5	1321.67	-0.5	661.844	2	45.18	F144:53502	1	69	82	N
1	1	gi|160380600	Y.GNYILFTHK.R	Y	29.9	1091.58	-14.4	546.788	2	46.13	F144:53532	2	383	391	N
1	1	gi|160380600	K.AFLDGVR.N	N	29.48	776.418	-15.7	389.21	2	41.59	F142:52306	16	167	173	N
1	1	gi|160380600	N.FFDLMK.V	N	28.98	799.394	-3.5	400.703	2	53.83	F138:48871	6	307	312	N
1	1	gi|160380600	I.YLLSSK.E	N	27.07	709.401	-9.6	355.704	2	44.54	F142:52427	2	412	417	N
1	1	gi|160380600	K.IASGC(+57.02)LDILVGISSVLKDFAK.F	N	26.64	2205.21	-38.1	736.048	3	68.47	F144:54118	1	91	111	Y
1	1	gi|160380600	K.AVQEQSDQELQEALYL(sub G)VK.R	Y	25.82	2090.05	-32.1	1046	2	50.96	F144:53657	1	142	159	N
1	1	gi|160380600	R.MM(sub L)TMLELFTDLC(+57.02)SLR.D	N	25.7	1859.87	-32	930.91	2	64.63	F144:54026	5	221	235	Y
1	1	gi|160380600	F.IAM(+15.99)VVQR.I	N	24.04	831.464	-16.3	416.732	2	39.2	F144:53313	3	200	206	Y
1	1	gi|160380600	K.AVQEQSDQELQEALY.G	Y	23.44	1749.81	-1	875.909	2	49.78	F142:52618	2	142	156	N
1	1	gi|160380600	F.NFVPVKLEK.R	Y	22.11	1072.63	-24.5	537.308	2	50.49	F144:53640	2	400	408	N
1	1	gi|160380600	F.LSYLYPR.E	N	21.9	910.491	-19.9	456.244	2	42.66	F142:52352	2	289	295	N
1	1	gi|160380600	N.FFDLM(+15.99)K.V	N	21.73	815.389	-16.1	408.695	2	43.83	F142:52403	17	307	312	Y
1	1	gi|160380600	K.NDDKW(sub E)TYLFLSYLYPR.E	Y	21.56	2093.03	-42.9	1047.48	2	62.72	F142:53051	1	280	295	N
1	1	gi|160380600	R.EIYLLSSKESPNK.F	Y	20.65	1506.79	5	754.408	2	42.12	F142:52326	1	410	422	N
1	1	gi|160380600	K.QLFDKVVEM(+15.99)QK.Q	Y	18.4	1379.71	-12.4	460.906	3	41.55	F142:52301	2	44	54	Y
1	1	gi|160380600	R.M(+15.99)LTMLELFTDLC(+57.02)SLR.D	N	17.2	1857.9	-32.1	929.929	2	66.88	F142:53132	1	221	235	Y
1	1	gi|160380600	A.FLDGVR.N	N	16.79	705.381	-12.1	353.693	2	41.62	F142:52305	1	168	173	N
1	1	gi|160380600	V.FEDLLK.N	N	15.87	763.412	-6.1	382.711	2	48.2	F142:52563	2	274	279	N
1	1	gi|160380600	K.KAVQEQSDQELQEALY.G	Y	15.84	1877.9	4.1	939.961	2	46.48	F142:52503	1	141	156	N
1	1	gi|160380600	K.VFEDLLE(sub K)NDDKETYLFLSYLYPR.E	Y	15.4	2881.41	-22.2	721.343	4	67.79	F142:53165	1	273	295	N
1	1	gi|160380600	K.IFSNVHWPNYFM(+15.99)C(+57.02)SSNDYLALIC(+57.02)TKPYGSLK.L	Y	15.34	3740.75	-10.6	936.184	4	65.32	F141:51948	1	328	358	Y
1	1	gi|160380600	V.PIYQGVR.F	Y	15.01	831.46	-11.1	416.733	2	60.26	F138:49060	1	192	198	N
1	1	gi|160380600	I.AM(+15.99)VVQR.I	N	14.64	718.38	-13.6	360.192	2	39.24	F144:53312	3	201	206	Y
1	1	gi|160380600	K.R(sub V)M(+15.99)GAIGSLSTAVGK.F	N	13.25	1362.73	-8.2	682.366	2	44.14	F144:53464	1	69	82	Y
1	1	gi|160380600	G.NYILFTHK.R	Y	13.09	1034.55	-27.6	518.27	2	46.21	F144:53534	1	384	391	N
1	1	gi|160380600	S.YLYPR.E	N	13.04	710.375	-4.4	356.193	2	42.9	F142:52360	2	291	295	N
1	1	gi|160380600	A.ANVPIYQGVR.F	Y	13.02	1115.61	-23.7	558.798	2	43.47	F137:47896	2	189	198	N
1	1	gi|160380600	N.ADGALY(sub F)FVDGIPSK.V	Y	12.79	1451.73	-33.6	726.848	2	53.51	F144:53723	3	430	443	N
1	1	gi|160380600	R.YGNYILFTHKG(sub R).N	Y	12.53	1311.66	-14.4	438.221	3	45.94	F144:53528	1	382	392	N
1	1	gi|160380600	K.VMGN(sub A)IGSLSTAVGK.F	N	11.14	1332.71	-21.1	667.347	2	44.3	F142:52418	1	69	82	N
1	1	gi|160380600	K.NDDKETYLFLSY.L	Y	10.62	1506.69	-3.6	754.348	2	57.33	F144:53836	1	280	291	N
1	1	gi|160380600	K.LNDGYYT(sub S)IK.T	Y	10.39	1085.54	-11.1	543.771	2	41.35	F141:51363	1	362	370	N
1	1	gi|160380600	R.M(+15.99)LS(sub T)MLELFTDLC(+57.02)SLR.D	N	9.78	1843.89	-15.7	922.937	2	67.19	F142:53137	1	221	235	Y
1	1	gi|160380600	T.W(sub Y)LFLSYLYPR.E	N	9.17	1356.72	25.2	679.386	2	65.17	F138:49137	1	286	295	N
1	1	gi|160380600	R.M(+15.99)LS(sub T)M(+15.99)LELFTDLC(+57.02)SLR.D	N	8.12	1859.88	-23	930.927	2	65.92	F138:49151	1	221	235	Y
1	1	gi|160380600	K.VFEDLLKND.D	Y	8.05	1091.55	-12.7	546.775	2	50.99	F136:47500	1	273	281	N
1	1	gi|160380600	K.VMP(sub G)AIGSLSTAVGK.F	N	7.85	1329.73	-42.9	665.845	2	46.26	F144:53537	1	69	82	N
2	4	gi|152211368	K.AIQEQSDQELQEALYGVK.R	Y	97.38	2048.01	-42	1024.97	2	52.28	F142:52716	12	139	156	N
2	4	gi|152211368	K.TDDEETFLFLSYLYPK.E	Y	94.99	1979.94	-48.3	990.929	2	67.91	F142:53172	6	277	292	N
2	4	gi|152211368	K.VM(+15.99)GAIGSLGTAIGK.F	Y	89.06	1289.7	-19.7	645.845	2	48.2	F136:47423	17	66	79	Y
2	4	gi|152211368	S.IASGC(+57.02)LDILVGISSVLK.D	N	88.39	1743.98	-23.6	872.977	2	68.03	F146:55296	6	88	104	Y
2	4	gi|152211368	R.DLILLDLHQLIATPGHSPNIASGIK.E	Y	83.05	2635.47	-27.1	879.473	3	65.19	F142:53099	8	233	257	N
2	4	gi|152211368	R.NEESDLRPTEVSALAANIPVYQGVR.F	Y	78.37	2727.38	-21.7	910.115	3	58.46	F138:49023	19	171	195	N
2	4	gi|152211368	K.KWPHNFAYSQK.T	Y	78.29	1404.69	-28.7	469.225	3	38.5	F142:52177	9	415	425	N
2	4	gi|152211368	R.DLILLDLHQLIATPGHSPN.I	Y	74.31	2066.12	-23.6	1034.04	2	65.42	F142:53107	2	233	251	N
2	4	gi|152211368	K.AEESVSSVVTK.A	Y	73.18	1134.58	-8.2	568.291	2	37.86	F136:47198	15	128	138	N
2	4	gi|152211368	K.VMGAIGSLGTAIGK.F	Y	72.39	1273.71	2.4	637.862	2	49.61	F142:52610	4	66	79	N
2	4	gi|152211368	R.M(+15.99)LTM(+15.99)LELFTDLC(+57.02)SIR.D	N	69.08	1873.9	-50.2	937.909	2	64.51	F142:53089	10	218	232	Y
2	4	gi|152211368	K.SM(+15.99)EQALENKFSDDDER.A	Y	67.01	1928.81	-26	965.385	2	40.61	F142:52269	2	48	63	Y
2	4	gi|152211368	I.LLDLHQLIATPGHSPNIASGIK.E	Y	66.86	2294.27	-32.8	765.74	3	64.85	F142:53094	4	236	257	N
2	4	gi|152211368	K.FSFVPVQVK.G	Y	64.73	1049.59	-55.4	525.774	2	55.09	F131:45180	21	396	404	N
2	4	gi|152211368	R.FIAM(+15.99)VVQR.I	N	63.92	978.532	-59.3	490.244	2	41.51	F133:45435	24	196	203	Y
2	4	gi|152211368	K.WPHNFAYSQK.T	Y	61.95	1276.6	-1.4	639.306	2	41.53	F142:52318	7	416	425	N
2	4	gi|152211368	L.HQLIATPGHSPNIASGIK.E	Y	61.22	1840	0.9	614.34	3	41.85	F142:52313	1	240	257	N
2	4	gi|152211368	R.TC(+57.02)YWTDDYVK.I	Y	58.82	1349.56	-15.4	675.777	2	48.95	F137:48035	6	375	384	Y
2	4	gi|152211368	K.SMEQALENK.F	Y	58.27	1048.49	-17.9	525.241	2	37.18	F142:52105	2	48	56	N
2	4	gi|152211368	L.LDLHQLIATPGHSPNIASGIK.E	Y	58.12	2181.19	-19.1	728.057	3	65.62	F144:54045	4	237	257	N
2	4	gi|152211368	R.MLTMLELFTDLC(+57.02)SIR.D	N	57.79	1841.91	-23.5	921.94	2	68.67	F142:53193	1	218	232	Y
2	4	gi|152211368	K.TANGLLSILK.D	Y	57.69	1028.62	-13.1	515.312	2	54.54	F142:52787	8	426	435	N
2	4	gi|152211368	R.FIAMVVQR.I	N	54.95	962.537	-26.1	482.263	2	43.69	F142:52399	9	196	203	N
2	4	gi|152211368	S.ESTISSGLASLK.A	Y	53.95	1191.63	-21.8	596.812	2	45.99	F139:49635	27	18	29	N
2	4	gi|152211368	K.FFDLIEVK.Y	Y	51.2	1009.55	-23.5	505.77	2	59.37	F137:48293	19	304	311	N
2	4	gi|152211368	L.ILLDLHQLIATPGHSPNIASGIK.E	Y	50.89	2407.36	-40	803.428	3	65.01	F142:53097	4	235	257	N
2	4	gi|152211368	I.QEQSDQELQEALYGVK.R	N	48.92	1863.88	-19.8	932.931	2	52.56	F142:52718	1	141	156	N
2	4	gi|152211368	W.PHNFAYSQK.T	Y	47.43	1090.52	-12.8	546.26	2	41.73	F142:52312	2	417	425	N
2	4	gi|152211368	K.LDLSGGQALSTLQWPNYYLC(+57.02)PHNDYLANNC(+57.02)HDLR.V	Y	46.48	4017.85	-27.4	1005.44	4	62.26	F144:53982	3	318	351	Y
2	4	gi|152211368	R.VFEDLLK.T	N	46.22	862.48	-14	432.241	2	50.2	F145:54550	21	270	276	N
2	4	gi|152211368	K.SMEQALENKFSDDDER.A	Y	45.4	1912.81	19.5	957.431	2	47.08	F142:52516	1	48	63	N
2	4	gi|152211368	L.FTDLC(+57.02)SIR.D	N	43.73	1010.49	-6.5	506.247	2	43.2	F142:52376	5	225	232	Y
2	4	gi|152211368	K.LSDGFYTIK.T	Y	43.1	1042.53	-22.1	522.263	2	48.02	F138:48711	15	359	367	N
2	4	gi|152211368	K.LGYGNQGFFTISTYSNR(sub P).K	Y	39.61	1923.91	-19.7	962.944	2	56.11	F144:53801	1	441	457	N
2	4	gi|152211368	K.TDDEETFLFLSYLYPR(sub K).E	Y	39.58	2007.95	-47.2	1004.93	2	67.92	F144:54102	5	277	292	N
2	4	gi|152211368	K.AYLLSTK.K	N	35.25	794.454	-16.5	398.228	2	38.93	F144:53298	17	408	414	N
2	4	gi|152211368	K.FSFVPVQVE(sub K)GQK.A	Y	35.12	1363.71	1.8	682.865	2	50.98	F142:52662	3	396	407	N
2	4	gi|152211368	K.AFLDGVR.N	N	29.48	776.418	-15.7	389.21	2	41.59	F142:52306	16	164	170	N
2	4	gi|152211368	S.IASGC(+57.02)LDILVGISSVLKDFAK.F	N	26.64	2205.21	-38.1	736.048	3	68.47	F144:54118	1	88	108	Y
2	4	gi|152211368	R.MM(sub L)TMLELFTDLC(+57.02)SIR.D	N	25.7	1859.87	-32	930.91	2	64.63	F144:54026	5	218	232	Y
2	4	gi|152211368	K.EVTSLGREEYQR.V	Y	24.31	1465.72	-13.1	733.856	2	36.7	F142:52083	1	258	269	N
2	4	gi|152211368	R.NEESDLRPTEVSALAAP(sub N)IPVYQGVR.F	Y	24.19	2710.39	-19	904.454	3	57.01	F142:52860	1	171	195	N
2	4	gi|152211368	F.IAM(+15.99)VVQR.I	N	24.04	831.464	-16.3	416.732	2	39.2	F144:53313	3	197	203	Y
2	4	gi|152211368	K.LGYGNQGFFTISTYS.N	Y	18.79	1653.77	-18.7	827.875	2	59.82	F142:52949	2	441	455	N
2	4	gi|152211368	R.M(+15.99)LTMLELFTDLC(+57.02)SIR.D	N	17.2	1857.9	-32.1	929.929	2	66.88	F142:53132	1	218	232	Y
2	4	gi|152211368	A.FLDGVR.N	N	16.79	705.381	-12.1	353.693	2	41.62	F142:52305	1	165	170	N
2	4	gi|152211368	K.FSFVPVQVKGE(sub Q)K.A	Y	16.18	1363.75	-54	682.845	2	54.6	F149:56527	2	396	407	N
2	4	gi|152211368	I.PVYQGVR.F	N	15.93	817.445	181	818.6	1	56.82	F142:52854	1	189	195	N
2	4	gi|152211368	V.FEDLLK.T	N	15.87	763.412	-6.1	382.711	2	48.2	F142:52563	2	271	276	N
2	4	gi|152211368	A.NIPVYQGVR.F	Y	15.69	1044.57	-6.6	523.29	2	51.51	F139:49869	1	187	195	N
2	4	gi|152211368	K.TDDQ(sub E)ETFV(sub L)FLSYLYPK.E	Y	15.33	1964.94	-1.5	983.476	2	65.81	F140:51118	2	277	292	N
2	4	gi|152211368	I.AM(+15.99)VVQR.I	N	14.64	718.38	-13.6	360.192	2	39.24	F144:53312	3	198	203	Y
2	4	gi|152211368	K.KWPHP(sub N)FAYSQK.T	Y	14.54	1387.7	-37.5	463.558	3	39.33	F144:53315	1	415	425	N
2	4	gi|152211368	N.EESDLRPTES(sub V)SALAANIPVYQGVR.F	Y	13.53	2601.3	3.4	868.111	3	57.99	F144:53857	1	172	195	N
2	4	gi|152211368	K.AIQEQSDQELQEALYL(sub G)VK.R	Y	13.29	2104.07	-26.4	1053.01	2	52.46	F144:53690	2	139	156	N
2	4	gi|152211368	T.KN(sub A)IQEQSDQELQEALYGVK.R	Y	12.89	2219.11	-27.9	1110.53	2	48.05	F142:52555	1	138	156	N
2	4	gi|152211368	R.EFAVSKQ(sub A)FLDGVR.N	Y	12.7	1494.78	-24.5	748.38	2	52.1	F142:52704	1	158	170	N
2	4	gi|152211368	T.GIASESTISSGLASLK.A	Y	11.77	1519.81	-97.8	760.837	2	49.94	F147:55470	1	14	29	N
2	4	gi|152211368	N.EESDLRPTEVSALAANIPVYQGVR.F	Y	11.69	2613.34	-6.5	872.115	3	56.99	F142:52858	1	172	195	N
2	4	gi|152211368	F.LSYLYPK.E	Y	11.64	882.485	-13.6	442.244	2	42.46	F144:53413	1	286	292	N
2	4	gi|152211368	K.FFDLIEVKYDDR.F	Y	10.71	1558.77	9.7	520.601	3	59.51	F134:46489	1	304	315	N
2	4	gi|152211368	A.NGLLSILK.D	Y	10.7	856.538	16.5	429.283	2	42.12	F140:50520	1	428	435	N
2	4	gi|152211368	R.M(+15.99)LS(sub T)MLELFTDLC(+57.02)SIR.D	N	9.78	1843.89	-15.7	922.937	2	67.19	F142:53137	1	218	232	Y
2	4	gi|152211368	R.DD(sub L)ILLDLHQLIATPGHSPNIASGIK.E	Y	9.34	2637.41	-2.4	880.143	3	66.81	F145:54935	1	233	257	N
2	4	gi|152211368	K.TDDEN(sub E)TFLFLSYLYPK.E	Y	8.66	1964.94	-4.8	655.984	3	67.74	F138:49189	1	277	292	N
2	4	gi|152211368	R.M(+15.99)LS(sub T)M(+15.99)LELFTDLC(+57.02)SIR.D	N	8.12	1859.88	-23	930.927	2	65.92	F138:49151	1	218	232	Y
2	4	gi|152211368	R.NEESDLRPTEVSAL.A	Y	5.95	1558.75	-1.7	780.38	2	46.17	F142:52492	1	171	184	N
2	3	gi|160380601	K.AIQEQSDQELQEALYGVK.R	Y	97.38	2048.01	-42	1024.97	2	52.28	F142:52716	12	139	156	N
2	3	gi|160380601	K.TDDEETFLFLSYLYPK.E	Y	94.99	1979.94	-48.3	990.929	2	67.91	F142:53172	6	277	292	N
2	3	gi|160380601	K.VM(+15.99)GAIGSLGTAIGK.F	Y	89.06	1289.7	-19.7	645.845	2	48.2	F136:47423	17	66	79	Y
2	3	gi|160380601	S.IASGC(+57.02)LDILVGISSVLK.D	N	88.39	1743.98	-23.6	872.977	2	68.03	F146:55296	6	88	104	Y
2	3	gi|160380601	R.DLILLDLHQLIATPGHSPNIASGIK.E	Y	83.05	2635.47	-27.1	879.473	3	65.19	F142:53099	8	233	257	N
2	3	gi|160380601	R.NEESDLRPTEVSALAANIPVYQGVR.F	Y	78.37	2727.38	-21.7	910.115	3	58.46	F138:49023	19	171	195	N
2	3	gi|160380601	K.KWPHNFAYSQK.T	Y	78.29	1404.69	-28.7	469.225	3	38.5	F142:52177	9	415	425	N
2	3	gi|160380601	R.DLILLDLHQLIATPGHSPN.I	Y	74.31	2066.12	-23.6	1034.04	2	65.42	F142:53107	2	233	251	N
2	3	gi|160380601	K.AEESVSSVVTK.A	Y	73.18	1134.58	-8.2	568.291	2	37.86	F136:47198	15	128	138	N
2	3	gi|160380601	K.VMGAIGSLGTAIGK.F	Y	72.39	1273.71	2.4	637.862	2	49.61	F142:52610	4	66	79	N
2	3	gi|160380601	R.M(+15.99)LTM(+15.99)LELFTDLC(+57.02)SIR.D	N	69.08	1873.9	-50.2	937.909	2	64.51	F142:53089	10	218	232	Y
2	3	gi|160380601	K.SM(+15.99)EQALENKFSDDDER.A	Y	67.01	1928.81	-26	965.385	2	40.61	F142:52269	2	48	63	Y
2	3	gi|160380601	I.LLDLHQLIATPGHSPNIASGIK.E	Y	66.86	2294.27	-32.8	765.74	3	64.85	F142:53094	4	236	257	N
2	3	gi|160380601	K.FSFVPVQVK.G	Y	64.73	1049.59	-55.4	525.774	2	55.09	F131:45180	21	396	404	N
2	3	gi|160380601	R.FIAM(+15.99)VVQR.I	N	63.92	978.532	-59.3	490.244	2	41.51	F133:45435	24	196	203	Y
2	3	gi|160380601	K.WPHNFAYSQK.T	Y	61.95	1276.6	-1.4	639.306	2	41.53	F142:52318	7	416	425	N
2	3	gi|160380601	L.HQLIATPGHSPNIASGIK.E	Y	61.22	1840	0.9	614.34	3	41.85	F142:52313	1	240	257	N
2	3	gi|160380601	R.TC(+57.02)YWTDDYVK.I	Y	58.82	1349.56	-15.4	675.777	2	48.95	F137:48035	6	375	384	Y
2	3	gi|160380601	K.SMEQALENK.F	Y	58.27	1048.49	-17.9	525.241	2	37.18	F142:52105	2	48	56	N
2	3	gi|160380601	L.LDLHQLIATPGHSPNIASGIK.E	Y	58.12	2181.19	-19.1	728.057	3	65.62	F144:54045	4	237	257	N
2	3	gi|160380601	R.MLTMLELFTDLC(+57.02)SIR.D	N	57.79	1841.91	-23.5	921.94	2	68.67	F142:53193	1	218	232	Y
2	3	gi|160380601	K.TANGLLSILK.D	Y	57.69	1028.62	-13.1	515.312	2	54.54	F142:52787	8	426	435	N
2	3	gi|160380601	R.FIAMVVQR.I	N	54.95	962.537	-26.1	482.263	2	43.69	F142:52399	9	196	203	N
2	3	gi|160380601	S.ESTISSGLASLK.A	Y	53.95	1191.63	-21.8	596.812	2	45.99	F139:49635	27	18	29	N
2	3	gi|160380601	K.FFDLIEVK.Y	Y	51.2	1009.55	-23.5	505.77	2	59.37	F137:48293	19	304	311	N
2	3	gi|160380601	L.ILLDLHQLIATPGHSPNIASGIK.E	Y	50.89	2407.36	-40	803.428	3	65.01	F142:53097	4	235	257	N
2	3	gi|160380601	I.QEQSDQELQEALYGVK.R	N	48.92	1863.88	-19.8	932.931	2	52.56	F142:52718	1	141	156	N
2	3	gi|160380601	W.PHNFAYSQK.T	Y	47.43	1090.52	-12.8	546.26	2	41.73	F142:52312	2	417	425	N
2	3	gi|160380601	K.LDLSGGQALSTLQWPNYYLC(+57.02)PHNDYLANNC(+57.02)HDLR.V	Y	46.48	4017.85	-27.4	1005.44	4	62.26	F144:53982	3	318	351	Y
2	3	gi|160380601	R.VFEDLLK.T	N	46.22	862.48	-14	432.241	2	50.2	F145:54550	21	270	276	N
2	3	gi|160380601	K.SMEQALENKFSDDDER.A	Y	45.4	1912.81	19.5	957.431	2	47.08	F142:52516	1	48	63	N
2	3	gi|160380601	L.FTDLC(+57.02)SIR.D	N	43.73	1010.49	-6.5	506.247	2	43.2	F142:52376	5	225	232	Y
2	3	gi|160380601	K.LSDGFYTIK.T	Y	43.1	1042.53	-22.1	522.263	2	48.02	F138:48711	15	359	367	N
2	3	gi|160380601	K.LGYGNQGFFTISTYSNR(sub P).K	Y	39.61	1923.91	-19.7	962.944	2	56.11	F144:53801	1	441	457	N
2	3	gi|160380601	K.TDDEETFLFLSYLYPR(sub K).E	Y	39.58	2007.95	-47.2	1004.93	2	67.92	F144:54102	5	277	292	N
2	3	gi|160380601	K.AYLLSTK.K	N	35.25	794.454	-16.5	398.228	2	38.93	F144:53298	17	408	414	N
2	3	gi|160380601	K.FSFVPVQVE(sub K)GQK.A	Y	35.12	1363.71	1.8	682.865	2	50.98	F142:52662	3	396	407	N
2	3	gi|160380601	K.AFLDGVR.N	N	29.48	776.418	-15.7	389.21	2	41.59	F142:52306	16	164	170	N
2	3	gi|160380601	S.IASGC(+57.02)LDILVGISSVLKDFAK.F	N	26.64	2205.21	-38.1	736.048	3	68.47	F144:54118	1	88	108	Y
2	3	gi|160380601	R.MM(sub L)TMLELFTDLC(+57.02)SIR.D	N	25.7	1859.87	-32	930.91	2	64.63	F144:54026	5	218	232	Y
2	3	gi|160380601	K.EVTSLGREEYQR.V	Y	24.31	1465.72	-13.1	733.856	2	36.7	F142:52083	1	258	269	N
2	3	gi|160380601	R.NEESDLRPTEVSALAAP(sub N)IPVYQGVR.F	Y	24.19	2710.39	-19	904.454	3	57.01	F142:52860	1	171	195	N
2	3	gi|160380601	F.IAM(+15.99)VVQR.I	N	24.04	831.464	-16.3	416.732	2	39.2	F144:53313	3	197	203	Y
2	3	gi|160380601	K.LGYGNQGFFTISTYS.N	Y	18.79	1653.77	-18.7	827.875	2	59.82	F142:52949	2	441	455	N
2	3	gi|160380601	R.M(+15.99)LTMLELFTDLC(+57.02)SIR.D	N	17.2	1857.9	-32.1	929.929	2	66.88	F142:53132	1	218	232	Y
2	3	gi|160380601	A.FLDGVR.N	N	16.79	705.381	-12.1	353.693	2	41.62	F142:52305	1	165	170	N
2	3	gi|160380601	K.FSFVPVQVKGE(sub Q)K.A	Y	16.18	1363.75	-54	682.845	2	54.6	F149:56527	2	396	407	N
2	3	gi|160380601	I.PVYQGVR.F	N	15.93	817.445	181	818.6	1	56.82	F142:52854	1	189	195	N
2	3	gi|160380601	V.FEDLLK.T	N	15.87	763.412	-6.1	382.711	2	48.2	F142:52563	2	271	276	N
2	3	gi|160380601	A.NIPVYQGVR.F	Y	15.69	1044.57	-6.6	523.29	2	51.51	F139:49869	1	187	195	N
2	3	gi|160380601	K.TDDQ(sub E)ETFV(sub L)FLSYLYPK.E	Y	15.33	1964.94	-1.5	983.476	2	65.81	F140:51118	2	277	292	N
2	3	gi|160380601	I.AM(+15.99)VVQR.I	N	14.64	718.38	-13.6	360.192	2	39.24	F144:53312	3	198	203	Y
2	3	gi|160380601	K.KWPHP(sub N)FAYSQK.T	Y	14.54	1387.7	-37.5	463.558	3	39.33	F144:53315	1	415	425	N
2	3	gi|160380601	N.EESDLRPTES(sub V)SALAANIPVYQGVR.F	Y	13.53	2601.3	3.4	868.111	3	57.99	F144:53857	1	172	195	N
2	3	gi|160380601	K.AIQEQSDQELQEALYL(sub G)VK.R	Y	13.29	2104.07	-26.4	1053.01	2	52.46	F144:53690	2	139	156	N
2	3	gi|160380601	T.KN(sub A)IQEQSDQELQEALYGVK.R	Y	12.89	2219.11	-27.9	1110.53	2	48.05	F142:52555	1	138	156	N
2	3	gi|160380601	R.EFAVSKQ(sub A)FLDGVR.N	Y	12.7	1494.78	-24.5	748.38	2	52.1	F142:52704	1	158	170	N
2	3	gi|160380601	T.GIASESTISSGLASLK.A	Y	11.77	1519.81	-97.8	760.837	2	49.94	F147:55470	1	14	29	N
2	3	gi|160380601	N.EESDLRPTEVSALAANIPVYQGVR.F	Y	11.69	2613.34	-6.5	872.115	3	56.99	F142:52858	1	172	195	N
2	3	gi|160380601	F.LSYLYPK.E	Y	11.64	882.485	-13.6	442.244	2	42.46	F144:53413	1	286	292	N
2	3	gi|160380601	K.FFDLIEVKYDDR.F	Y	10.71	1558.77	9.7	520.601	3	59.51	F134:46489	1	304	315	N
2	3	gi|160380601	A.NGLLSILK.D	Y	10.7	856.538	16.5	429.283	2	42.12	F140:50520	1	428	435	N
2	3	gi|160380601	R.M(+15.99)LS(sub T)MLELFTDLC(+57.02)SIR.D	N	9.78	1843.89	-15.7	922.937	2	67.19	F142:53137	1	218	232	Y
2	3	gi|160380601	R.DD(sub L)ILLDLHQLIATPGHSPNIASGIK.E	Y	9.34	2637.41	-2.4	880.143	3	66.81	F145:54935	1	233	257	N
2	3	gi|160380601	K.TDDEN(sub E)TFLFLSYLYPK.E	Y	8.66	1964.94	-4.8	655.984	3	67.74	F138:49189	1	277	292	N
2	3	gi|160380601	R.M(+15.99)LS(sub T)M(+15.99)LELFTDLC(+57.02)SIR.D	N	8.12	1859.88	-23	930.927	2	65.92	F138:49151	1	218	232	Y
2	3	gi|160380601	R.NEESDLRPTEVSAL.A	Y	5.95	1558.75	-1.7	780.38	2	46.17	F142:52492	1	171	184	N
3	30	gi|20137750	K.IASGC(+57.02)LDILVGISSVLK.D	N	88.39	1743.98	-23.6	872.977	2	68.03	F146:55296	6	91	107	Y
3	30	gi|20137750	K.VM(+15.99)GAIGSLSTAVGK.F	N	86.66	1305.7	-27.3	653.837	2	46.23	F136:47380	18	69	82	Y
3	30	gi|20137750	R.DLILLDLYQLVATPGHSPNIASGIK.E	N	86.1	2647.46	-32	883.465	3	68.26	F145:54967	14	236	260	N
3	30	gi|20137750	R.DLILLDLYQLVATPGHSPN.I	N	76.17	2078.1	-29.7	1040.03	2	68.38	F142:53186	7	236	254	N
3	30	gi|20137750	K.KVVQEQSDQELQEALYGVK.R	Y	74.03	2190.12	-28.6	731.025	3	49.05	F144:53603	2	141	159	N
3	30	gi|20137750	K.VMGAIGSLSTAVGK.F	N	69.1	1289.7	-11.1	645.851	2	48.13	F144:53576	3	69	82	N
3	30	gi|20137750	K.ETYLFLSYLYPR.E	N	66.15	1563.8	-31.7	782.881	2	65.51	F142:53111	2	284	295	N
3	30	gi|20137750	L.YQLVATPGHSPNIASGIK.E	N	63.95	1851.98	2	927.001	2	45.46	F142:52470	2	243	260	N
3	30	gi|20137750	R.FIAM(+15.99)VVQR.I	N	63.92	978.532	-59.3	490.244	2	41.51	F133:45435	24	199	206	Y
3	30	gi|20137750	R.NDDLEKFNFVPVK.L	N	56.34	1563.79	-29.1	782.881	2	52.11	F144:53686	3	393	405	N
3	30	gi|20137750	R.FIAMVVQR.I	N	54.95	962.537	-26.1	482.263	2	43.69	F142:52399	9	199	206	N
3	30	gi|20137750	I.LLDLYQLVATPGHSPNIASGIK.E	N	54.43	2306.26	-55.5	1154.08	2	68.31	F144:54111	1	239	260	N
3	30	gi|20137750	K.AEESVGSVVK.K	N	51.95	1003.52	-22.2	502.755	2	36	F142:52066	3	131	140	N
3	30	gi|20137750	V.QEQSDQELQEALYGVK.R	N	48.92	1863.88	-19.8	932.931	2	52.56	F142:52718	1	144	159	N
3	30	gi|20137750	Q.LVATPGHSPNIASGIK.E	N	48.08	1560.86	-49.4	781.4	2	68.14	F142:53180	2	245	260	N
3	30	gi|20137750	K.VFEDLLK.T	N	46.22	862.48	-14	432.241	2	50.2	F145:54550	21	273	279	N
3	30	gi|20137750	L.FTDLC(+57.02)SLR.D	N	43.73	1010.49	-6.5	506.247	2	43.2	F142:52376	5	228	235	Y
3	30	gi|20137750	L.FLSYLYPR.E	N	40.17	1057.56	-13.6	529.78	2	51.01	F144:53660	2	288	295	N
3	30	gi|20137750	K.VVQEQSDQELQEALYGVK.R	Y	39.38	2062.02	-7.7	1032.01	2	54.23	F144:53743	1	142	159	N
3	30	gi|20137750	K.KVFEDLLK.T	N	38.85	990.575	-16.8	496.286	2	45.99	F141:51482	7	272	279	N
3	30	gi|20137750	K.FNFVPVK.L	N	37.39	849.475	-22.3	425.735	2	46.54	F144:53548	10	399	405	N
3	30	gi|20137750	L.VATPGHSPNIASGIK.E	N	31.69	1447.78	-5	483.598	3	38.47	F144:53284	2	246	260	N
3	30	gi|20137750	K.M(sub V)MGAIGSLSTAVGK.F	N	30.5	1321.67	-0.5	661.844	2	45.18	F144:53502	1	69	82	N
3	30	gi|20137750	K.AFLDGVR.N	N	29.48	776.418	-15.7	389.21	2	41.59	F142:52306	16	167	173	N
3	30	gi|20137750	K.FFDLMK.V	N	28.98	799.394	-3.5	400.703	2	53.83	F138:48871	6	307	312	N
3	30	gi|20137750	I.YLLSSK.A	N	27.07	709.401	-9.6	355.704	2	44.54	F142:52427	2	412	417	N
3	30	gi|20137750	K.IASGC(+57.02)LDILVGISSVLKDFAK.F	N	26.64	2205.21	-38.1	736.048	3	68.47	F144:54118	1	91	111	Y
3	30	gi|20137750	F.IAM(+15.99)VVQR.I	N	24.04	831.464	-16.3	416.732	2	39.2	F144:53313	3	200	206	Y
3	30	gi|20137750	F.LSYLYPR.E	N	21.9	910.491	-19.9	456.244	2	42.66	F142:52352	2	289	295	N
3	30	gi|20137750	K.FFDLM(+15.99)K.V	N	21.73	815.389	-16.1	408.695	2	43.83	F142:52403	17	307	312	Y
3	30	gi|20137750	K.VVQP(sub E)QSDQELQEALYGVK.R	Y	20.76	2030.03	-20	1016	2	55.15	F144:53772	1	142	159	N
3	30	gi|20137750	A.FLDGVR.N	N	16.79	705.381	-12.1	353.693	2	41.62	F142:52305	1	168	173	N
3	30	gi|20137750	V.PVYQGVR.F	N	15.93	817.445	181	818.6	1	56.82	F142:52854	1	192	198	N
3	30	gi|20137750	V.FEDLLK.T	N	15.87	763.412	-6.1	382.711	2	48.2	F142:52563	2	274	279	N
3	30	gi|20137750	I.AM(+15.99)VVQR.I	N	14.64	718.38	-13.6	360.192	2	39.24	F144:53312	3	201	206	Y
3	30	gi|20137750	K.R(sub V)M(+15.99)GAIGSLSTAVGK.F	N	13.25	1362.73	-8.2	682.366	2	44.14	F144:53464	1	69	82	Y
3	30	gi|20137750	S.YLYPR.E	N	13.04	710.375	-4.4	356.193	2	42.9	F142:52360	2	291	295	N
3	30	gi|20137750	K.VMGN(sub A)IGSLSTAVGK.F	N	11.14	1332.71	-21.1	667.347	2	44.3	F142:52418	1	69	82	N
3	30	gi|20137750	R.VM(sub L)Y(sub S)MLELFTDLC(+57.02)SLR.D	Y	9.77	1889.91	-49.2	945.915	2	67.15	F142:53138	1	221	235	Y
3	30	gi|20137750	T.W(sub Y)LFLSYLYPR.E	N	9.17	1356.72	25.2	679.386	2	65.17	F138:49137	1	286	295	N
3	30	gi|20137750	K.VMP(sub G)AIGSLSTAVGK.F	N	7.85	1329.73	-42.9	665.845	2	46.26	F144:53537	1	69	82	N
3	29	gi|18146993	K.IASGC(+57.02)LDILVGISSVLK.D	N	88.39	1743.98	-23.6	872.977	2	68.03	F146:55296	6	91	107	Y
3	29	gi|18146993	K.VM(+15.99)GAIGSLSTAVGK.F	N	86.66	1305.7	-27.3	653.837	2	46.23	F136:47380	18	69	82	Y
3	29	gi|18146993	R.DLILLDLYQLVATPGHSPNIASGIK.E	N	86.1	2647.46	-32	883.465	3	68.26	F145:54967	14	236	260	N
3	29	gi|18146993	R.DLILLDLYQLVATPGHSPN.I	N	76.17	2078.1	-29.7	1040.03	2	68.38	F142:53186	7	236	254	N
3	29	gi|18146993	K.KVVQEQSDQELQEALYGVK.R	Y	74.03	2190.12	-28.6	731.025	3	49.05	F144:53603	2	141	159	N
3	29	gi|18146993	K.VMGAIGSLSTAVGK.F	N	69.1	1289.7	-11.1	645.851	2	48.13	F144:53576	3	69	82	N
3	29	gi|18146993	K.ETYLFLSYLYPR.E	N	66.15	1563.8	-31.7	782.881	2	65.51	F142:53111	2	284	295	N
3	29	gi|18146993	L.YQLVATPGHSPNIASGIK.E	N	63.95	1851.98	2	927.001	2	45.46	F142:52470	2	243	260	N
3	29	gi|18146993	R.FIAM(+15.99)VVQR.I	N	63.92	978.532	-59.3	490.244	2	41.51	F133:45435	24	199	206	Y
3	29	gi|18146993	R.NDDLEKFNFVPVK.L	N	56.34	1563.79	-29.1	782.881	2	52.11	F144:53686	3	393	405	N
3	29	gi|18146993	R.FIAMVVQR.I	N	54.95	962.537	-26.1	482.263	2	43.69	F142:52399	9	199	206	N
3	29	gi|18146993	I.LLDLYQLVATPGHSPNIASGIK.E	N	54.43	2306.26	-55.5	1154.08	2	68.31	F144:54111	1	239	260	N
3	29	gi|18146993	K.AEESVGSVVK.K	N	51.95	1003.52	-22.2	502.755	2	36	F142:52066	3	131	140	N
3	29	gi|18146993	V.QEQSDQELQEALYGVK.R	N	48.92	1863.88	-19.8	932.931	2	52.56	F142:52718	1	144	159	N
3	29	gi|18146993	Q.LVATPGHSPNIASGIK.E	N	48.08	1560.86	-49.4	781.4	2	68.14	F142:53180	2	245	260	N
3	29	gi|18146993	K.VFEDLLK.T	N	46.22	862.48	-14	432.241	2	50.2	F145:54550	21	273	279	N
3	29	gi|18146993	L.FTDLC(+57.02)SLR.D	N	43.73	1010.49	-6.5	506.247	2	43.2	F142:52376	5	228	235	Y
3	29	gi|18146993	L.FLSYLYPR.E	N	40.17	1057.56	-13.6	529.78	2	51.01	F144:53660	2	288	295	N
3	29	gi|18146993	K.VVQEQSDQELQEALYGVK.R	Y	39.38	2062.02	-7.7	1032.01	2	54.23	F144:53743	1	142	159	N
3	29	gi|18146993	K.KVFEDLLK.T	N	38.85	990.575	-16.8	496.286	2	45.99	F141:51482	7	272	279	N
3	29	gi|18146993	K.FNFVPVK.L	N	37.39	849.475	-22.3	425.735	2	46.54	F144:53548	10	399	405	N
3	29	gi|18146993	L.VATPGHSPNIASGIK.E	N	31.69	1447.78	-5	483.598	3	38.47	F144:53284	2	246	260	N
3	29	gi|18146993	K.M(sub V)MGAIGSLSTAVGK.F	N	30.5	1321.67	-0.5	661.844	2	45.18	F144:53502	1	69	82	N
3	29	gi|18146993	K.AFLDGVR.N	N	29.48	776.418	-15.7	389.21	2	41.59	F142:52306	16	167	173	N
3	29	gi|18146993	K.FFDLMK.V	N	28.98	799.394	-3.5	400.703	2	53.83	F138:48871	6	307	312	N
3	29	gi|18146993	I.YLLSSK.A	N	27.07	709.401	-9.6	355.704	2	44.54	F142:52427	2	412	417	N
3	29	gi|18146993	K.IASGC(+57.02)LDILVGISSVLKDFAK.F	N	26.64	2205.21	-38.1	736.048	3	68.47	F144:54118	1	91	111	Y
3	29	gi|18146993	F.IAM(+15.99)VVQR.I	N	24.04	831.464	-16.3	416.732	2	39.2	F144:53313	3	200	206	Y
3	29	gi|18146993	F.LSYLYPR.E	N	21.9	910.491	-19.9	456.244	2	42.66	F142:52352	2	289	295	N
3	29	gi|18146993	K.FFDLM(+15.99)K.V	N	21.73	815.389	-16.1	408.695	2	43.83	F142:52403	17	307	312	Y
3	29	gi|18146993	K.VVQP(sub E)QSDQELQEALYGVK.R	Y	20.76	2030.03	-20	1016	2	55.15	F144:53772	1	142	159	N
3	29	gi|18146993	A.FLDGVR.N	N	16.79	705.381	-12.1	353.693	2	41.62	F142:52305	1	168	173	N
3	29	gi|18146993	V.PVYQGVR.F	N	15.93	817.445	181	818.6	1	56.82	F142:52854	1	192	198	N
3	29	gi|18146993	V.FEDLLK.T	N	15.87	763.412	-6.1	382.711	2	48.2	F142:52563	2	274	279	N
3	29	gi|18146993	I.AM(+15.99)VVQR.I	N	14.64	718.38	-13.6	360.192	2	39.24	F144:53312	3	201	206	Y
3	29	gi|18146993	K.R(sub V)M(+15.99)GAIGSLSTAVGK.F	N	13.25	1362.73	-8.2	682.366	2	44.14	F144:53464	1	69	82	Y
3	29	gi|18146993	S.YLYPR.E	N	13.04	710.375	-4.4	356.193	2	42.9	F142:52360	2	291	295	N
3	29	gi|18146993	K.VMGN(sub A)IGSLSTAVGK.F	N	11.14	1332.71	-21.1	667.347	2	44.3	F142:52418	1	69	82	N
3	29	gi|18146993	R.VM(sub L)Y(sub S)MLELFTDLC(+57.02)SLR.D	Y	9.77	1889.91	-49.2	945.915	2	67.15	F142:53138	1	221	235	Y
3	29	gi|18146993	T.W(sub Y)LFLSYLYPR.E	N	9.17	1356.72	25.2	679.386	2	65.17	F138:49137	1	286	295	N
3	29	gi|18146993	K.VMP(sub G)AIGSLSTAVGK.F	N	7.85	1329.73	-42.9	665.845	2	46.26	F144:53537	1	69	82	N
5	189	gi|221111230	K.AGVSEGQPGTFC(+57.02)DR.H	Y	88.24	1479.64	-67.1	740.778	2	38.82	F125:43652	11	95	108	Y
5	189	gi|221111230	K.YC(+57.02)HLFLC(+57.02)VHC(+57.02)LK.E	Y	81.84	1648.77	-66.3	825.336	2	50.54	F125:43914	2	61	72	Y
5	189	gi|221111230	A.PGYYSQEC(+57.02)NAHK.A	N	81.02	1452.61	-58.1	727.27	2	38.51	F125:43634	2	43	54	Y
5	189	gi|221111230	K.ENVAC(+57.02)TQNGQC(+57.02)C(+57.02)EGQC(+57.02)TYGR.C	Y	79.1	2390.91	-62.7	797.927	3	36.03	F125:43582	1	73	92	Y
5	189	gi|221111230	R.NVYVGAQVQK.A	Y	75.71	1104.59	-67.4	553.266	2	36.97	F125:43608	16	152	161	N
5	189	gi|221111230	L.APGYYSQEC(+57.02)NAHK.A	Y	72.69	1523.65	-62	762.783	2	38.52	F125:43638	1	42	54	Y
5	189	gi|221111230	R.M(+15.99)LAPGYYSQEC(+57.02)NAHK.A	Y	69.47	1783.77	-67	595.556	3	38.48	F125:43635	2	40	54	Y
5	189	gi|221111230	K.AGVSEGQPGTFC(+57.02)DRHEDC(+57.02)AGEGK.A	Y	58.99	2463.02	-66.3	616.721	4	36.88	F125:43597	2	95	117	Y
5	189	gi|221111230	Q.PGTFC(+57.02)DRHEDC(+57.02)AGEGK.A	Y	55.01	1834.74	-63.5	918.317	2	37	F125:43598	1	102	117	Y
5	189	gi|221111230	R.MLAPGYYSQEC(+57.02)NAHK.A	Y	46.08	1767.77	-63	590.227	3	41.34	F125:43699	1	40	54	Y
5	189	gi|221111230	V.SEGQPGTFC(+57.02)DRHEDC(+57.02)AGEGK.A	Y	46.02	2235.89	-61.6	746.258	3	36.93	F125:43599	1	98	117	Y
5	189	gi|221111230	K.AGVSEGQPGTFC(+57.02)E(sub D)R.H	Y	40.6	1493.66	-63.1	747.788	2	39.29	F126:44179	1	95	108	Y
5	189	gi|221111230	K.AGVSEGQPGTL(sub F)CDR.H	Y	31.13	1388.64	-59.8	695.283	2	40.05	F125:43673	1	95	108	N
5	189	gi|221111230	K.YC(+57.02)HLFLC(+57.02).V	Y	30.8	1011.43	-59.1	506.693	2	51.46	F125:43933	1	61	67	Y
5	189	gi|221111230	H.ISIC(+57.02)KPPLAENM(+15.99)VC(+57.02)GPINFFR.N	Y	28.69	2478.22	-78.5	827.016	3	60.85	F125:44094	2	131	151	Y
5	189	gi|221111230	R.EPAINPHISIC(+57.02)KPPLAENM(+15.99)VC(+57.02)GPINFFR.N	Y	15.32	3236.59	-62.7	810.105	4	61.15	F126:44299	2	124	151	Y
5	189	gi|221111230	K.YC(+57.02)HLFLC(+57.02)VH.C	Y	14.98	1247.56	-56.4	416.836	3	50.12	F125:43902	1	61	69	Y
5	189	gi|221111230	K.YC(+57.02)HLF.L	Y	11.89	738.316	-55.8	370.145	2	46.4	F125:43826	1	61	65	Y
5	189	gi|221111230	K.KYC(+57.02)HLFLC(+57.02)VHC(+57.02)LK.E	Y	9.77	1776.86	-63.8	593.257	3	50.26	F125:43904	1	60	72	Y
5	189	gi|221111230	K.AGVSEGQPGTF.C	Y	6.1	1048.48	-48.7	525.223	2	41.5	F125:43701	1	95	105	N
5	188	gi|37498690	K.AGVSEGQPGTFC(+57.02)DR.H	Y	88.24	1479.64	-67.1	740.778	2	38.82	F125:43652	11	95	108	Y
5	188	gi|37498690	K.YC(+57.02)HLFLC(+57.02)VHC(+57.02)LK.E	Y	81.84	1648.77	-66.3	825.336	2	50.54	F125:43914	2	61	72	Y
5	188	gi|37498690	A.PGYYSQEC(+57.02)NAHK.A	N	81.02	1452.61	-58.1	727.27	2	38.51	F125:43634	2	43	54	Y
5	188	gi|37498690	K.ENVAC(+57.02)TQNGQC(+57.02)C(+57.02)EGQC(+57.02)TYGR.C	Y	79.1	2390.91	-62.7	797.927	3	36.03	F125:43582	1	73	92	Y
5	188	gi|37498690	R.NVYVGAQVQK.A	Y	75.71	1104.59	-67.4	553.266	2	36.97	F125:43608	16	152	161	N
5	188	gi|37498690	L.APGYYSQEC(+57.02)NAHK.A	Y	72.69	1523.65	-62	762.783	2	38.52	F125:43638	1	42	54	Y
5	188	gi|37498690	R.M(+15.99)LAPGYYSQEC(+57.02)NAHK.A	Y	69.47	1783.77	-67	595.556	3	38.48	F125:43635	2	40	54	Y
5	188	gi|37498690	K.AGVSEGQPGTFC(+57.02)DRHEDC(+57.02)AGEGK.A	Y	58.99	2463.02	-66.3	616.721	4	36.88	F125:43597	2	95	117	Y
5	188	gi|37498690	Q.PGTFC(+57.02)DRHEDC(+57.02)AGEGK.A	Y	55.01	1834.74	-63.5	918.317	2	37	F125:43598	1	102	117	Y
5	188	gi|37498690	R.MLAPGYYSQEC(+57.02)NAHK.A	Y	46.08	1767.77	-63	590.227	3	41.34	F125:43699	1	40	54	Y
5	188	gi|37498690	V.SEGQPGTFC(+57.02)DRHEDC(+57.02)AGEGK.A	Y	46.02	2235.89	-61.6	746.258	3	36.93	F125:43599	1	98	117	Y
5	188	gi|37498690	K.AGVSEGQPGTFC(+57.02)E(sub D)R.H	Y	40.6	1493.66	-63.1	747.788	2	39.29	F126:44179	1	95	108	Y
5	188	gi|37498690	K.AGVSEGQPGTL(sub F)CDR.H	Y	31.13	1388.64	-59.8	695.283	2	40.05	F125:43673	1	95	108	N
5	188	gi|37498690	K.YC(+57.02)HLFLC(+57.02).V	Y	30.8	1011.43	-59.1	506.693	2	51.46	F125:43933	1	61	67	Y
5	188	gi|37498690	H.ISIC(+57.02)KPPLAENM(+15.99)VC(+57.02)GPINFFR.N	Y	28.69	2478.22	-78.5	827.016	3	60.85	F125:44094	2	131	151	Y
5	188	gi|37498690	R.EPAINPHISIC(+57.02)KPPLAENM(+15.99)VC(+57.02)GPINFFR.N	Y	15.32	3236.59	-62.7	810.105	4	61.15	F126:44299	2	124	151	Y
5	188	gi|37498690	K.YC(+57.02)HLFLC(+57.02)VH.C	Y	14.98	1247.56	-56.4	416.836	3	50.12	F125:43902	1	61	69	Y
5	188	gi|37498690	K.YC(+57.02)HLF.L	Y	11.89	738.316	-55.8	370.145	2	46.4	F125:43826	1	61	65	Y
5	188	gi|37498690	K.KYC(+57.02)HLFLC(+57.02)VHC(+57.02)LK.E	Y	9.77	1776.86	-63.8	593.257	3	50.26	F125:43904	1	60	72	Y
5	188	gi|37498690	K.AGVSEGQPGTF.C	Y	6.1	1048.48	-48.7	525.223	2	41.5	F125:43701	1	95	105	N
11	122	gi|221115495	K.PALDEHQTC(+57.02)GPYNQFR.T	Y	87.55	1931.86	-62.6	644.92	3	43.92	F125:43761	1	145	160	Y
11	122	gi|221115495	R.TVYIGGTVQPVC(+57.02)GPC(+57.02)K.Q	Y	83.17	1734.84	-87.4	868.353	2	45.6	F125:43809	6	161	176	Y
11	122	gi|221115495	K.YC(+57.02)HM(+15.99)FLC(+57.02)VDC(+57.02)LK.E	N	73.15	1660.69	-74	831.289	2	50.65	F125:43919	2	71	82	Y
11	122	gi|221115495	K.ENVAC(+57.02)TQNGQC(+57.02)C(+57.02)PGTEC(+57.02)TYGR.C	Y	60.53	2460.95	-71.3	821.266	3	37.65	F125:43617	1	83	103	Y
11	122	gi|221115495	R.EPAINPVISIC(+57.02)K.P	Y	54.07	1339.72	-55.5	670.828	2	50.08	F125:43903	1	133	144	Y
11	122	gi|221115495	I.NPVISIC(+57.02)KPALDEHQTC(+57.02)GPYNQFR.T	Y	43.17	2843.35	-60.6	948.732	3	54.39	F125:43996	1	137	160	Y
11	122	gi|221115495	K.YC(+57.02)HM(+15.99)FLC(+57.02)VD.C	N	42.73	1259.48	-59.7	630.708	2	48.47	F125:43864	1	71	79	Y
11	122	gi|221115495	R.EPAINPVISIC(+57.02)KPALDEHQTC(+57.02)GPYNQFR.T	Y	41.75	3253.56	-72.7	814.339	4	54.19	F125:43991	3	133	160	Y
11	122	gi|221115495	N.PVISIC(+57.02)KPALDEHQTC(+57.02)GPYNQFR.T	Y	40.17	2729.31	-70	910.712	3	54.55	F125:43998	1	138	160	Y
11	122	gi|221115495	V.YIGGTVQPVC(+57.02)GPC(+57.02)K.Q	Y	38.45	1534.73	-59	768.326	2	45.79	F125:43813	2	163	176	Y
11	122	gi|221115495	P.ALDEHQTC(+57.02)GPYNQFR.T	Y	34.55	1834.81	-35.8	918.377	2	43.87	F125:43758	1	146	160	Y
11	122	gi|221115495	K.M(+15.99)IAPGYYSQEC(+57.02)NVHKPC(+57.02)PD.P	Y	26.31	2280.96	-59.6	761.282	3	41.96	F125:43714	1	49	67	Y
11	122	gi|221115495	F.LC(+57.02)VDC(+57.02)LK.E	N	23.21	906.43	-57.6	454.196	2	41.77	F125:43711	1	76	82	Y
11	122	gi|221115495	Y.C(+57.02)HM(+15.99)FLC(+57.02)VDC(+57.02)LK.E	N	22.45	1497.62	-50.4	749.781	2	50.87	F125:43922	1	72	82	Y
11	122	gi|221115495	K.QVGIFGVHEI.C	Y	15.47	1097.59	-51.2	549.773	2	56.65	F125:44045	1	183	192	N
11	122	gi|221115495	K.ENVS(sub A)C(+57.02)TQNGQC(+57.02)C(+57.02)PGTEC(+57.02)TYGR.C	Y	15.36	2476.95	-31.4	826.63	3	37.82	F125:43628	1	83	103	Y
11	122	gi|221115495	Q.PVC(+57.02)GPC(+57.02)K.Q	Y	13.93	816.362	-50.8	409.168	2	45.75	F125:43810	1	170	176	Y
11	122	gi|221115495	K.YC(+57.02)HM(+15.99)FL.C	N	13.9	885.351	-56.1	443.658	2	45.64	F125:43808	1	71	76	Y
7	131	gi|156388857	R.VAPEEHPVLLTEAPLNPK.A	N	84.46	1953.06	-22.2	977.514	2	48.84	F139:49761	2	96	113	N
7	131	gi|156388857	R.GYSFTTTAER.E	N	70.67	1131.52	-11	566.761	2	41.44	F160:59299	12	197	206	N
7	131	gi|156388857	A.PEEHPVLLTEAPLNPK.A	N	67.85	1782.95	-31.9	892.455	2	48.72	F139:49752	1	98	113	N
7	131	gi|156388857	K.SYELPDGQVITIGNER.F	N	62.62	1789.88	-46.7	895.908	2	54.28	F139:49966	9	239	254	N
7	131	gi|156388857	K.QEYDESGPSIVHR.K	N	54.64	1515.7	-20.3	506.229	3	38.01	F139:49286	1	360	372	N
7	131	gi|156388857	R.TTGIVMDSGDGVTHTVPIYEGYALPHAIIR.L	N	50.61	3182.61	-53.6	796.616	4	58.72	F139:50094	1	148	177	N
7	131	gi|156388857	K.IWHHTFYNELR.V	N	49.25	1514.74	-18.6	505.912	3	43.79	F139:49538	1	85	95	N
7	131	gi|156388857	R.AVFPSIVGRPR.H	N	43.54	1197.7	-21.1	400.231	3	45.82	F139:49619	1	29	39	N
7	131	gi|156388857	V.FPSIVGRPR.H	N	32.87	1027.59	-23.6	514.791	2	45.72	F139:49618	1	31	39	N
7	131	gi|156388857	R.DLTDYLM(+15.99)K.I	N	31.67	1013.47	-49.1	507.719	2	48.76	F133:45610	9	184	191	Y
7	131	gi|156388857	K.IIAPPER.K	N	23.67	794.465	-48.2	398.221	2	36.73	F134:45945	1	329	335	N
7	131	gi|156388857	R.DLTDYLMK.I	N	20.59	997.479	-21.4	499.736	2	52.19	F139:49883	1	184	191	N
7	131	gi|156388857	Y.ALPHAIIR.L	N	20.18	889.55	-9.3	445.778	2	41.36	F157:59042	1	170	177	N
7	131	gi|156388857	K.YPIEHA(sub G)IVTNWDDMEK.I	N	18.68	1959.9	-30.2	980.929	2	51.89	F139:49867	1	69	84	N
7	131	gi|156388857	F.PSIVGRPR.H	N	14.64	880.524	-30.5	441.256	2	45.65	F139:49615	1	32	39	N
7	131	gi|156388857	M(+15.99)DDDVAALVIDNGSGM(+15.99)C(+57.02)KAGFAGDDA.P	Y	9.77	2646.09	38.4	883.071	3	64.05	F138:49123	1	1	26	Y
7	130	gi|156221795	R.VAPEEHPVLLTEAPLNPK.A	N	84.46	1953.06	-22.2	977.514	2	48.84	F139:49761	2	96	113	N
7	130	gi|156221795	R.GYSFTTTAER.E	N	70.67	1131.52	-11	566.761	2	41.44	F160:59299	12	197	206	N
7	130	gi|156221795	A.PEEHPVLLTEAPLNPK.A	N	67.85	1782.95	-31.9	892.455	2	48.72	F139:49752	1	98	113	N
7	130	gi|156221795	K.SYELPDGQVITIGNER.F	N	62.62	1789.88	-46.7	895.908	2	54.28	F139:49966	9	239	254	N
7	130	gi|156221795	K.QEYDESGPSIVHR.K	N	54.64	1515.7	-20.3	506.229	3	38.01	F139:49286	1	360	372	N
7	130	gi|156221795	R.TTGIVMDSGDGVTHTVPIYEGYALPHAIIR.L	N	50.61	3182.61	-53.6	796.616	4	58.72	F139:50094	1	148	177	N
7	130	gi|156221795	K.IWHHTFYNELR.V	N	49.25	1514.74	-18.6	505.912	3	43.79	F139:49538	1	85	95	N
7	130	gi|156221795	R.AVFPSIVGRPR.H	N	43.54	1197.7	-21.1	400.231	3	45.82	F139:49619	1	29	39	N
7	130	gi|156221795	V.FPSIVGRPR.H	N	32.87	1027.59	-23.6	514.791	2	45.72	F139:49618	1	31	39	N
7	130	gi|156221795	R.DLTDYLM(+15.99)K.I	N	31.67	1013.47	-49.1	507.719	2	48.76	F133:45610	9	184	191	Y
7	130	gi|156221795	K.IIAPPER.K	N	23.67	794.465	-48.2	398.221	2	36.73	F134:45945	1	329	335	N
7	130	gi|156221795	R.DLTDYLMK.I	N	20.59	997.479	-21.4	499.736	2	52.19	F139:49883	1	184	191	N
7	130	gi|156221795	Y.ALPHAIIR.L	N	20.18	889.55	-9.3	445.778	2	41.36	F157:59042	1	170	177	N
7	130	gi|156221795	F.PSIVGRPR.H	N	14.64	880.524	-30.5	441.256	2	45.65	F139:49615	1	32	39	N
7	130	gi|156221795	M(+15.99)DDDVAALVIDNGSGM(+15.99)C(+57.02)KAGFAGDDA.P	Y	9.77	2646.09	38.4	883.071	3	64.05	F138:49123	1	1	26	Y
7	126	gi|156376874	R.VAPEEHPVLLTEAPLNPK.A	N	84.46	1953.06	-22.2	977.514	2	48.84	F139:49761	2	97	114	N
7	126	gi|156376874	R.GYSFTTTAER.E	N	70.67	1131.52	-11	566.761	2	41.44	F160:59299	12	198	207	N
7	126	gi|156376874	A.PEEHPVLLTEAPLNPK.A	N	67.85	1782.95	-31.9	892.455	2	48.72	F139:49752	1	99	114	N
7	126	gi|156376874	K.SYELPDGQVITIGNER.F	N	62.62	1789.88	-46.7	895.908	2	54.28	F139:49966	9	240	255	N
7	126	gi|156376874	K.QEYDESGPSIVHR.K	N	54.64	1515.7	-20.3	506.229	3	38.01	F139:49286	1	361	373	N
7	126	gi|156376874	R.TTGIVMDSGDGVTHTVPIYEGYALPHAILR.L	N	50.61	3182.61	-53.6	796.616	4	58.72	F139:50094	1	149	178	N
7	126	gi|156376874	K.IWHHTFYNELR.V	N	49.25	1514.74	-18.6	505.912	3	43.79	F139:49538	1	86	96	N
7	126	gi|156376874	R.AVFPSIVGRPR.H	N	43.54	1197.7	-21.1	400.231	3	45.82	F139:49619	1	30	40	N
7	126	gi|156376874	V.FPSIVGRPR.H	N	32.87	1027.59	-23.6	514.791	2	45.72	F139:49618	1	32	40	N
7	126	gi|156376874	R.DLTDYLM(+15.99)K.I	N	31.67	1013.47	-49.1	507.719	2	48.76	F133:45610	9	185	192	Y
7	126	gi|156376874	K.IIAPPER.K	N	23.67	794.465	-48.2	398.221	2	36.73	F134:45945	1	330	336	N
7	126	gi|156376874	R.DLTDYLMK.I	N	20.59	997.479	-21.4	499.736	2	52.19	F139:49883	1	185	192	N
7	126	gi|156376874	Y.ALPHAILR.L	N	20.18	889.55	-9.3	445.778	2	41.36	F157:59042	1	171	178	N
7	126	gi|156376874	K.YPIEHA(sub G)IVTNWDDMEK.I	N	18.68	1959.9	-30.2	980.929	2	51.89	F139:49867	1	70	85	N
7	126	gi|156376874	F.PSIVGRPR.H	N	14.64	880.524	-30.5	441.256	2	45.65	F139:49615	1	33	40	N
7	125	gi|156217607	R.VAPEEHPVLLTEAPLNPK.A	N	84.46	1953.06	-22.2	977.514	2	48.84	F139:49761	2	97	114	N
7	125	gi|156217607	R.GYSFTTTAER.E	N	70.67	1131.52	-11	566.761	2	41.44	F160:59299	12	198	207	N
7	125	gi|156217607	A.PEEHPVLLTEAPLNPK.A	N	67.85	1782.95	-31.9	892.455	2	48.72	F139:49752	1	99	114	N
7	125	gi|156217607	K.SYELPDGQVITIGNER.F	N	62.62	1789.88	-46.7	895.908	2	54.28	F139:49966	9	240	255	N
7	125	gi|156217607	K.QEYDESGPSIVHR.K	N	54.64	1515.7	-20.3	506.229	3	38.01	F139:49286	1	361	373	N
7	125	gi|156217607	R.TTGIVMDSGDGVTHTVPIYEGYALPHAILR.L	N	50.61	3182.61	-53.6	796.616	4	58.72	F139:50094	1	149	178	N
7	125	gi|156217607	K.IWHHTFYNELR.V	N	49.25	1514.74	-18.6	505.912	3	43.79	F139:49538	1	86	96	N
7	125	gi|156217607	R.AVFPSIVGRPR.H	N	43.54	1197.7	-21.1	400.231	3	45.82	F139:49619	1	30	40	N
7	125	gi|156217607	V.FPSIVGRPR.H	N	32.87	1027.59	-23.6	514.791	2	45.72	F139:49618	1	32	40	N
7	125	gi|156217607	R.DLTDYLM(+15.99)K.I	N	31.67	1013.47	-49.1	507.719	2	48.76	F133:45610	9	185	192	Y
7	125	gi|156217607	K.IIAPPER.K	N	23.67	794.465	-48.2	398.221	2	36.73	F134:45945	1	330	336	N
7	125	gi|156217607	R.DLTDYLMK.I	N	20.59	997.479	-21.4	499.736	2	52.19	F139:49883	1	185	192	N
7	125	gi|156217607	Y.ALPHAILR.L	N	20.18	889.55	-9.3	445.778	2	41.36	F157:59042	1	171	178	N
7	125	gi|156217607	F.PSIVGRPR.H	N	14.64	880.524	-30.5	441.256	2	45.65	F139:49615	1	33	40	N
7	124	gi|156217082	R.VAPEEHPVLLTEAPLNPK.A	N	84.46	1953.06	-22.2	977.514	2	48.84	F139:49761	2	96	113	N
7	124	gi|156217082	R.GYSFTTTAER.E	N	70.67	1131.52	-11	566.761	2	41.44	F160:59299	12	197	206	N
7	124	gi|156217082	A.PEEHPVLLTEAPLNPK.A	N	67.85	1782.95	-31.9	892.455	2	48.72	F139:49752	1	98	113	N
7	124	gi|156217082	K.SYELPDGQVITIGNER.F	N	62.62	1789.88	-46.7	895.908	2	54.28	F139:49966	9	239	254	N
7	124	gi|156217082	K.QEYDESGPSIVHR.K	N	54.64	1515.7	-20.3	506.229	3	38.01	F139:49286	1	360	372	N
7	124	gi|156217082	R.TTGIVMDSGDGVTHTVPIYEGYALPHAILR.L	N	50.61	3182.61	-53.6	796.616	4	58.72	F139:50094	1	148	177	N
7	124	gi|156217082	K.IWHHTFYNELR.V	N	49.25	1514.74	-18.6	505.912	3	43.79	F139:49538	1	85	95	N
7	124	gi|156217082	R.AVFPSIVGRPR.H	N	43.54	1197.7	-21.1	400.231	3	45.82	F139:49619	1	29	39	N
7	124	gi|156217082	V.FPSIVGRPR.H	N	32.87	1027.59	-23.6	514.791	2	45.72	F139:49618	1	31	39	N
7	124	gi|156217082	R.DLTDYLM(+15.99)K.I	N	31.67	1013.47	-49.1	507.719	2	48.76	F133:45610	9	184	191	Y
7	124	gi|156217082	K.IIAPPER.K	N	23.67	794.465	-48.2	398.221	2	36.73	F134:45945	1	329	335	N
7	124	gi|156217082	R.DLTDYLMK.I	N	20.59	997.479	-21.4	499.736	2	52.19	F139:49883	1	184	191	N
7	124	gi|156217082	Y.ALPHAILR.L	N	20.18	889.55	-9.3	445.778	2	41.36	F157:59042	1	170	177	N
7	124	gi|156217082	F.PSIVGRPR.H	N	14.64	880.524	-30.5	441.256	2	45.65	F139:49615	1	32	39	N
7	129	gi|156224185	R.VAPEEHPVLLTEAPLNPK.A	N	84.46	1953.06	-22.2	977.514	2	48.84	F139:49761	2	96	113	N
7	129	gi|156224185	R.GYSFTTTAER.E	N	70.67	1131.52	-11	566.761	2	41.44	F160:59299	12	197	206	N
7	129	gi|156224185	A.PEEHPVLLTEAPLNPK.A	N	67.85	1782.95	-31.9	892.455	2	48.72	F139:49752	1	98	113	N
7	129	gi|156224185	K.SYELPDGQVITIGNER.F	N	62.62	1789.88	-46.7	895.908	2	54.28	F139:49966	9	239	254	N
7	129	gi|156224185	K.QEYDESGPSIVHR.K	N	54.64	1515.7	-20.3	506.229	3	38.01	F139:49286	1	360	372	N
7	129	gi|156224185	R.TTGIVMDSGDGVTHTVPIYEGYALPHAILR.L	N	50.61	3182.61	-53.6	796.616	4	58.72	F139:50094	1	148	177	N
7	129	gi|156224185	K.IWHHTFYNELR.V	N	49.25	1514.74	-18.6	505.912	3	43.79	F139:49538	1	85	95	N
7	129	gi|156224185	R.AVFPSIVGRPR.H	N	43.54	1197.7	-21.1	400.231	3	45.82	F139:49619	1	29	39	N
7	129	gi|156224185	V.FPSIVGRPR.H	N	32.87	1027.59	-23.6	514.791	2	45.72	F139:49618	1	31	39	N
7	129	gi|156224185	R.DLTDYLM(+15.99)K.I	N	31.67	1013.47	-49.1	507.719	2	48.76	F133:45610	9	184	191	Y
7	129	gi|156224185	K.IIAPPER.K	N	23.67	794.465	-48.2	398.221	2	36.73	F134:45945	1	329	335	N
7	129	gi|156224185	R.DLTDYLMK.I	N	20.59	997.479	-21.4	499.736	2	52.19	F139:49883	1	184	191	N
7	129	gi|156224185	Y.ALPHAILR.L	N	20.18	889.55	-9.3	445.778	2	41.36	F157:59042	1	170	177	N
7	129	gi|156224185	F.PSIVGRPR.H	N	14.64	880.524	-30.5	441.256	2	45.65	F139:49615	1	32	39	N
7	128	gi|156395354	R.VAPEEHPVLLTEAPLNPK.A	N	84.46	1953.06	-22.2	977.514	2	48.84	F139:49761	2	96	113	N
7	128	gi|156395354	R.GYSFTTTAER.E	N	70.67	1131.52	-11	566.761	2	41.44	F160:59299	12	197	206	N
7	128	gi|156395354	A.PEEHPVLLTEAPLNPK.A	N	67.85	1782.95	-31.9	892.455	2	48.72	F139:49752	1	98	113	N
7	128	gi|156395354	K.SYELPDGQVITIGNER.F	N	62.62	1789.88	-46.7	895.908	2	54.28	F139:49966	9	239	254	N
7	128	gi|156395354	K.QEYDESGPSIVHR.K	N	54.64	1515.7	-20.3	506.229	3	38.01	F139:49286	1	360	372	N
7	128	gi|156395354	R.TTGIVMDSGDGVTHTVPIYEGYALPHAILR.L	N	50.61	3182.61	-53.6	796.616	4	58.72	F139:50094	1	148	177	N
7	128	gi|156395354	K.IWHHTFYNELR.V	N	49.25	1514.74	-18.6	505.912	3	43.79	F139:49538	1	85	95	N
7	128	gi|156395354	R.AVFPSIVGRPR.H	N	43.54	1197.7	-21.1	400.231	3	45.82	F139:49619	1	29	39	N
7	128	gi|156395354	V.FPSIVGRPR.H	N	32.87	1027.59	-23.6	514.791	2	45.72	F139:49618	1	31	39	N
7	128	gi|156395354	R.DLTDYLM(+15.99)K.I	N	31.67	1013.47	-49.1	507.719	2	48.76	F133:45610	9	184	191	Y
7	128	gi|156395354	K.IIAPPER.K	N	23.67	794.465	-48.2	398.221	2	36.73	F134:45945	1	329	335	N
7	128	gi|156395354	R.DLTDYLMK.I	N	20.59	997.479	-21.4	499.736	2	52.19	F139:49883	1	184	191	N
7	128	gi|156395354	Y.ALPHAILR.L	N	20.18	889.55	-9.3	445.778	2	41.36	F157:59042	1	170	177	N
7	128	gi|156395354	K.YPIEHA(sub G)IVTNWDDMEK.I	N	18.68	1959.9	-30.2	980.929	2	51.89	F139:49867	1	69	84	N
7	128	gi|156395354	F.PSIVGRPR.H	N	14.64	880.524	-30.5	441.256	2	45.65	F139:49615	1	32	39	N
7	123	gi|156375400	R.VAPEEHPVLLTEAPLNPK.A	N	84.46	1953.06	-22.2	977.514	2	48.84	F139:49761	2	96	113	N
7	123	gi|156375400	R.GYSFTTTAER.E	N	70.67	1131.52	-11	566.761	2	41.44	F160:59299	12	197	206	N
7	123	gi|156375400	A.PEEHPVLLTEAPLNPK.A	N	67.85	1782.95	-31.9	892.455	2	48.72	F139:49752	1	98	113	N
7	123	gi|156375400	K.SYELPDGQVITIGNER.F	N	62.62	1789.88	-46.7	895.908	2	54.28	F139:49966	9	239	254	N
7	123	gi|156375400	K.QEYDESGPSIVHR.K	N	54.64	1515.7	-20.3	506.229	3	38.01	F139:49286	1	360	372	N
7	123	gi|156375400	R.TTGIVMDSGDGVTHTVPIYEGYALPHAILR.L	N	50.61	3182.61	-53.6	796.616	4	58.72	F139:50094	1	148	177	N
7	123	gi|156375400	K.IWHHTFYNELR.V	N	49.25	1514.74	-18.6	505.912	3	43.79	F139:49538	1	85	95	N
7	123	gi|156375400	R.AVFPSIVGRPR.H	N	43.54	1197.7	-21.1	400.231	3	45.82	F139:49619	1	29	39	N
7	123	gi|156375400	V.FPSIVGRPR.H	N	32.87	1027.59	-23.6	514.791	2	45.72	F139:49618	1	31	39	N
7	123	gi|156375400	R.DLTDYLM(+15.99)K.I	N	31.67	1013.47	-49.1	507.719	2	48.76	F133:45610	9	184	191	Y
7	123	gi|156375400	K.IIAPPER.K	N	23.67	794.465	-48.2	398.221	2	36.73	F134:45945	1	329	335	N
7	123	gi|156375400	R.DLTDYLMK.I	N	20.59	997.479	-21.4	499.736	2	52.19	F139:49883	1	184	191	N
7	123	gi|156375400	Y.ALPHAILR.L	N	20.18	889.55	-9.3	445.778	2	41.36	F157:59042	1	170	177	N
7	123	gi|156375400	K.YPIEHA(sub G)IVTNWDDMEK.I	N	18.68	1959.9	-30.2	980.929	2	51.89	F139:49867	1	69	84	N
7	123	gi|156375400	F.PSIVGRPR.H	N	14.64	880.524	-30.5	441.256	2	45.65	F139:49615	1	32	39	N
4	289	gi|221118656	V.VFRPPIIYHPPPEIYHR.A	Y	79.14	2130.15	-6.5	533.542	4	54.12	F140:50822	4	1770	1786	N
4	289	gi|221118656	R.VVVFRPPIIYHPPPEIYHR.A	Y	77.91	2328.29	-11.6	777.095	3	53.6	F141:51672	7	1768	1786	N
4	289	gi|221118656	R.RPPIIYHQPPVIVHR.P	Y	68.78	1821.05	-17.9	456.262	4	44	F136:47331	8	1893	1907	N
4	289	gi|221118656	R.PAVVYHQPPLIFHQPPPAVSQPILK.S	Y	66.15	2772.55	-12.8	694.135	4	55.62	F138:48939	7	1908	1932	N
4	289	gi|221118656	V.VVFRPPIIYHPPPEIYHR.A	Y	55.41	2229.22	-7.7	558.308	4	54.51	F140:50836	4	1769	1786	N
4	289	gi|221118656	R.RPPIIYHQPPVIVHRPAVVY.H	Y	44.64	2350.34	-12.1	784.445	3	49.37	F138:48755	1	1893	1912	N
4	289	gi|221118656	H.PPPEIYHR.A	Y	44.18	1007.52	-17.9	504.758	2	55.88	F137:48202	2	1779	1786	N
4	289	gi|221118656	K.SHDTFL(sub M)MHPAAR.L	Y	39.25	1381.66	-2.8	461.558	3	40.83	F138:48503	1	1933	1944	N
4	289	gi|221118656	Y.HQPPLIFHQPPPAVSQPILK.S	Y	31.91	2243.26	-7.5	748.754	3	51.56	F140:50754	6	1913	1932	N
4	289	gi|221118656	P.PPEIYHR.A	Y	30.44	910.466	-8.4	456.236	2	54.42	F140:50838	2	1780	1786	N
4	289	gi|221118656	R.LTHL(sub M)GSM(+15.99)VTNAGTYVGL(sub V)PEHR.F	Y	27.77	2268.13	-12.4	757.042	3	47.5	F138:48703	2	1945	1965	Y
4	289	gi|221118656	K.SHDTFL(sub M)M(+15.99)HPAAR.L	Y	27.65	1397.65	-17.7	466.883	3	36.04	F139:49226	4	1933	1944	Y
4	289	gi|221118656	T.NAGTYVGL(sub V)PEHR.F	Y	19.76	1312.65	-58.5	657.295	2	48.58	F131:45055	2	1954	1965	N
4	289	gi|221118656	R.PSVVIHQPPVLVHR.P	Y	17.66	1576.92	-6.9	395.235	4	43.98	F145:54295	1	1224	1237	N
4	289	gi|221118656	R.PSIIYHQPPVIVHR.P	Y	16.39	1654.93	-8.7	414.736	4	42.44	F142:52343	1	531	544	N
4	289	gi|221118656	R.PSVM(sub V)IHQPPVLVHR.P	Y	15.3	1608.89	6	403.233	4	48.63	F136:47432	1	1224	1237	N
4	289	gi|221118656	K.RPPVIYHPPPEIY.H	Y	13.65	1576.84	-12.8	789.417	2	49.48	F138:48757	2	1865	1877	N
4	289	gi|221118656	A.GTYVGL(sub V)PEHR.F	Y	13.32	1127.57	-13.5	564.786	2	47.51	F138:48686	1	1956	1965	N
4	289	gi|221118656	Y.HRPPIIVHRPPLVIR.R	Y	12.46	1799.12	-15.1	450.779	4	44.02	F138:48593	1	1878	1892	N
4	289	gi|221118656	K.RPPVIYHPPPEIYHRPPIIVHRPPLVIR.R	Y	12.32	3357.95	-22	840.475	4	48.91	F139:49759	1	1865	1892	N
4	289	gi|221118656	N.NQIGM(+15.99)GPSESSYASQSGSDDAFGR.N	Y	11.85	2463.02	-18.7	822	3	50.41	F145:54555	1	2084	2107	Y
4	289	gi|221118656	R.RPPIIYHQPPVIVHRPAVVYHQ.P	Y	11.82	2615.46	97.3	654.936	4	54.97	F137:48182	1	1893	1914	N
4	289	gi|221118656	V.TNAGTYVGL(sub V)PEHR.F	Y	11.45	1413.7	-10.3	707.85	2	48.05	F137:48012	1	1953	1965	N
4	289	gi|221118656	V.HPVVHHHR.I	Y	8.87	1017.54	8.8	509.78	2	43.8	F138:48588	1	479	486	N
4	289	gi|221118656	I.HRPDIVIHR.A	Y	8.37	1141.65	-33.2	571.812	2	46.71	F145:54422	1	437	445	N
4	289	gi|221118656	R.SFSESSSSEQQ.A	Y	6.07	1201.47	-245.2	401.4	3	38.63	F142:52182	1	762	772	N
4	289	gi|221118656	K.QEIVANESK.R	Y	5.48	1016.51	-36.3	509.246	2	43.63	F141:51427	1	2147	2155	N
6	72	gi|26522784	R.VAPEEHPVLLTEAPLNPK.A	N	84.46	1953.06	-22.2	977.514	2	48.84	F139:49761	2	97	114	N
6	72	gi|26522784	R.GYSFTTTAER.E	N	70.67	1131.52	-11	566.761	2	41.44	F160:59299	12	198	207	N
6	72	gi|26522784	A.PEEHPVLLTEAPLNPK.A	N	67.85	1782.95	-31.9	892.455	2	48.72	F139:49752	1	99	114	N
6	72	gi|26522784	K.SYELPDGQVITIGNER.F	N	62.62	1789.88	-46.7	895.908	2	54.28	F139:49966	9	240	255	N
6	72	gi|26522784	K.EIAALAPPTM(+15.99)K.I	Y	49.85	1156.62	6.6	579.319	2	42.85	F157:59070	5	317	327	Y
6	72	gi|26522784	K.IWHHTFYNELR.V	N	49.25	1514.74	-18.6	505.912	3	43.79	F139:49538	1	86	96	N
6	72	gi|26522784	R.AVFPSIVGRPR.H	N	43.54	1197.7	-21.1	400.231	3	45.82	F139:49619	1	30	40	N
6	72	gi|26522784	V.FPSIVGRPR.H	N	32.87	1027.59	-23.6	514.791	2	45.72	F139:49618	1	32	40	N
6	72	gi|26522784	R.DLTDYLM(+15.99)K.I	N	31.67	1013.47	-49.1	507.719	2	48.76	F133:45610	9	185	192	Y
6	72	gi|26522784	K.IIAPPER.K	N	23.67	794.465	-48.2	398.221	2	36.73	F134:45945	1	330	336	N
6	72	gi|26522784	R.DLTDYLMK.I	N	20.59	997.479	-21.4	499.736	2	52.19	F139:49883	1	185	192	N
6	72	gi|26522784	Y.ALPHAILR.L	N	20.18	889.55	-9.3	445.778	2	41.36	F157:59042	1	171	178	N
6	72	gi|26522784	F.PSIVGRPR.H	N	14.64	880.524	-30.5	441.256	2	45.65	F139:49615	1	33	40	N
8	250	gi|82862316	R.VAPEEHPVLLTEAPLNPK.A	N	84.46	1953.06	-22.2	977.514	2	48.84	F139:49761	2	15	32	N
8	250	gi|82862316	R.GYSFTTTAER.E	N	70.67	1131.52	-11	566.761	2	41.44	F160:59299	12	116	125	N
8	250	gi|82862316	A.PEEHPVLLTEAPLNPK.A	N	67.85	1782.95	-31.9	892.455	2	48.72	F139:49752	1	17	32	N
8	250	gi|82862316	K.SYELPDGQVITIGNER.F	N	62.62	1789.88	-46.7	895.908	2	54.28	F139:49966	9	158	173	N
8	250	gi|82862316	R.TTGIVMDSGDGVTHTVPIYEGYALPHAIIR.L	N	50.61	3182.61	-53.6	796.616	4	58.72	F139:50094	1	67	96	N
8	250	gi|82862316	K.IWHHTFYNELR.V	N	49.25	1514.74	-18.6	505.912	3	43.79	F139:49538	1	4	14	N
8	250	gi|82862316	Y.ANTVLSGGTTMYPGIADR.M	N	41.26	1822.89	-29	912.425	2	49.14	F139:49770	1	214	231	N
8	250	gi|82862316	R.DLTDYLM(+15.99)K.I	N	31.67	1013.47	-49.1	507.719	2	48.76	F133:45610	9	103	110	Y
8	250	gi|82862316	R.DLTDYLMK.I	N	20.59	997.479	-21.4	499.736	2	52.19	F139:49883	1	103	110	N
8	250	gi|82862316	Y.ALPHAIIR.L	N	20.18	889.55	-9.3	445.778	2	41.36	F157:59042	1	89	96	N
8	250	gi|82862316	R.KDLYANTVLSGGT.T	N	9.95	1337.68	-34.9	669.825	2	39.17	F139:49345	1	210	222	N
23	355	gi|221113955	R.HYSC(+57.02)TIGGC(+57.02)GPNYC(+57.02)C(+57.02)C(+57.02)R.A	Y	99.97	2120.77	-17.8	707.919	3	40.42	F160:59281	1	158	174	Y
23	355	gi|221113955	K.RQPALADNY(sub F)EDYTDSHK.L	Y	46.32	2021.91	-13.7	674.967	3	42.5	F160:59324	1	134	150	N
23	355	gi|221113955	R.QPALADNY(sub F)EDYTDSHK.L	Y	43.51	1865.81	-2.7	622.941	3	44.16	F159:59236	3	135	150	N
23	355	gi|221113955	K.LGLAIYR.H	Y	37.68	804.486	-13.6	403.245	2	48.4	F122:43273	8	151	157	N
23	355	gi|221113955	A.LADNY(sub F)EDYTDSHK.L	Y	31.46	1569.66	-5.2	785.832	2	40.19	F160:59275	2	138	150	N
23	355	gi|221113955	R.H(sub Q)A(sub P)ALADNY(sub F)EDYTDSHK.L	Y	27.03	1848.79	-26.8	925.378	2	48.34	F160:59398	1	135	150	N
23	355	gi|221113955	R.QPALAP(sub D)NY(sub F)EDYTDSHK.L	Y	19.27	1847.83	-28.3	616.934	3	44.2	F160:59365	1	135	150	N
23	355	gi|221113955	G.PNYC(+57.02)C(+57.02)C(+57.02)R.A	Y	18.31	1028.36	-3.8	515.187	2	40.53	F160:59279	1	168	174	Y
13	288	gi|308210736	K.C(+57.02)EEDTAWLR.C	N	72.08	1178.5	-12	590.251	2	45.88	F152:57831	5	152	160	Y
13	288	gi|308210736	K.DAC(+57.02)EGTTMC(+57.02)EVR.C	Y	64	1427.55	-26.3	714.763	2	37.88	F149:56122	1	207	218	Y
13	288	gi|308210736	K.YC(+57.02)PTTPLFLTK.V	Y	63.65	1339.68	-35.4	670.826	2	54.48	F149:56529	7	194	204	Y
13	288	gi|308210736	K.HISIISAFWGR.R	N	58.89	1285.69	-26.5	643.837	2	61.27	F149:56678	1	166	176	N
13	288	gi|308210736	K.VKDAC(+57.02)EGTTMC(+57.02)EVR.C	Y	43.83	1654.71	-26.6	552.563	3	37.05	F149:56110	1	205	218	Y
13	288	gi|308210736	R.YNGTA(sub V)KCEEDTAWLR.C	Y	10	1755.79	-8.6	586.265	3	46.58	F149:56336	1	146	160	N
17	486	gi|219233028	K.FFFHDQSC(+57.02)LDVYK.Y	Y	92.45	1704.76	-3.6	853.385	2	54.63	F148:55982	6	191	203	Y
17	486	gi|219233028	K.C(+57.02)EEDTAWLR.C	N	72.08	1178.5	-12	590.251	2	45.88	F152:57831	5	121	129	Y
17	486	gi|219233028	K.HISIISAFWGR.R	N	58.89	1285.69	-26.5	643.837	2	61.27	F149:56678	1	135	145	N
17	486	gi|219233028	F.FFHDQSC(+57.02)LDVYK.Y	Y	6.19	1557.69	-40.2	779.822	2	55.05	F150:57092	1	192	203	Y
10	242	gi|162125697	R.GYSFTTTAER.E	N	70.67	1131.52	-11	566.761	2	41.44	F160:59299	12	69	78	N
10	242	gi|162125697	K.SYELPDGQVITIGNER.F	N	62.62	1789.88	-46.7	895.908	2	54.28	F139:49966	9	111	126	N
10	242	gi|162125697	K.EITALAPSTMK.I	N	59.04	1160.61	-23.4	581.299	2	42.83	F139:49504	1	188	198	N
10	242	gi|162125697	Y.ANTVLSGGTTMYPGIADR.M	N	41.26	1822.89	-29	912.425	2	49.14	F139:49770	1	167	184	N
10	242	gi|162125697	R.DLTDYLM(+15.99)K.I	N	31.67	1013.47	-49.1	507.719	2	48.76	F133:45610	9	56	63	Y
10	242	gi|162125697	K.IIAPPER.K	N	23.67	794.465	-48.2	398.221	2	36.73	F134:45945	1	201	207	N
10	242	gi|162125697	R.DLTDYLMK.I	N	20.59	997.479	-21.4	499.736	2	52.19	F139:49883	1	56	63	N
10	242	gi|162125697	Y.ALPHAILR.L	N	20.18	889.55	-9.3	445.778	2	41.36	F157:59042	1	42	49	N
15	273	gi|221123368	N.TYANLGSLSGLNLR.R	Y	80.7	1477.79	-23.1	739.885	2	56.68	F137:48229	6	1295	1308	N
15	273	gi|221123368	E.DVGLAVVGGSISK.G	Y	71.25	1200.67	-24.8	601.328	2	48.81	F137:48033	3	1319	1331	N
15	273	gi|221123368	K.LTNIVLWELSANDM(+15.99)R.R	Y	34.67	1789.9	-13.1	895.947	2	62.32	F137:48343	1	1395	1409	Y
15	273	gi|221123368	K.ITSLSWR.N	Y	28.95	861.471	-1.8	431.742	2	45.1	F145:54340	3	1474	1480	N
15	273	gi|221123368	K.IIRPVTGSSM(+15.99)IV(sub I)R.D	Y	24.05	1443.82	-17.1	482.273	3	41.74	F137:47852	1	1358	1370	Y
15	273	gi|221123368	R.NMFPDAEALGLDNE(sub D)K.I	Y	21.37	1662.76	-41.9	832.35	2	49.79	F135:46877	2	1252	1266	N
15	273	gi|221123368	K.NLLTTLN.R	Y	8.63	787.444	57.4	394.752	2	41.42	F138:48515	1	1092	1098	N
9	265	gi|162044785	R.GYSFTTTAER.E	N	70.67	1131.52	-11	566.761	2	41.44	F160:59299	12	58	67	N
9	265	gi|162044785	K.SYELPDGQVITIGNER.F	N	62.62	1789.88	-46.7	895.908	2	54.28	F139:49966	9	100	115	N
9	265	gi|162044785	R.TTGIVMDSGDGVTHTVPIYEGYALPHAIIR.L	N	50.61	3182.61	-53.6	796.616	4	58.72	F139:50094	1	9	38	N
9	265	gi|162044785	Y.ANTVLSGGTTMYPGIADR.M	N	41.26	1822.89	-29	912.425	2	49.14	F139:49770	1	156	173	N
9	265	gi|162044785	R.DLTDYLM(+15.99)K.I	N	31.67	1013.47	-49.1	507.719	2	48.76	F133:45610	9	45	52	Y
9	265	gi|162044785	K.IIAPPER.K	N	23.67	794.465	-48.2	398.221	2	36.73	F134:45945	1	190	196	N
9	265	gi|162044785	R.DLTDYLMK.I	N	20.59	997.479	-21.4	499.736	2	52.19	F139:49883	1	45	52	N
9	265	gi|162044785	Y.ALPHAIIR.L	N	20.18	889.55	-9.3	445.778	2	41.36	F157:59042	1	31	38	N
9	265	gi|162044785	R.KDLYANTVLSGGT.T	N	9.95	1337.68	-34.9	669.825	2	39.17	F139:49345	1	152	164	N
9	267	gi|162047243	R.GYSFTTTAER.E	N	70.67	1131.52	-11	566.761	2	41.44	F160:59299	12	79	88	N
9	267	gi|162047243	K.SYELPDGQVITIGNER.F	N	62.62	1789.88	-46.7	895.908	2	54.28	F139:49966	9	121	136	N
9	267	gi|162047243	R.TTGIVMDSGDGVTHTVPIYEGYALPHAIIR.L	N	50.61	3182.61	-53.6	796.616	4	58.72	F139:50094	1	30	59	N
9	267	gi|162047243	Y.ANTVLSGGTTMYPGIADR.M	N	41.26	1822.89	-29	912.425	2	49.14	F139:49770	1	177	194	N
9	267	gi|162047243	R.DLTDYLM(+15.99)K.I	N	31.67	1013.47	-49.1	507.719	2	48.76	F133:45610	9	66	73	Y
9	267	gi|162047243	K.IIAPPER.K	N	23.67	794.465	-48.2	398.221	2	36.73	F134:45945	1	211	217	N
9	267	gi|162047243	R.DLTDYLMK.I	N	20.59	997.479	-21.4	499.736	2	52.19	F139:49883	1	66	73	N
9	267	gi|162047243	Y.ALPHAIIR.L	N	20.18	889.55	-9.3	445.778	2	41.36	F157:59042	1	52	59	N
9	267	gi|162047243	R.KDLYANTVLSGGT.T	N	9.95	1337.68	-34.9	669.825	2	39.17	F139:49345	1	173	185	N
29	326	gi|156408614	S.PGYYSQEC(+57.02)NAHK.T	N	81.02	1452.61	-58.1	727.27	2	38.51	F125:43634	2	5	16	Y
29	326	gi|156408614	K.YC(+57.02)HM(+15.99)FLC(+57.02)VDC(+57.02)LK.E	N	73.15	1660.69	-74	831.289	2	50.65	F125:43919	2	24	35	Y
29	326	gi|156408614	K.YC(+57.02)HM(+15.99)FLC(+57.02)VD.C	N	42.73	1259.48	-59.7	630.708	2	48.47	F125:43864	1	24	32	Y
29	326	gi|156408614	F.LC(+57.02)VDC(+57.02)LK.E	N	23.21	906.43	-57.6	454.196	2	41.77	F125:43711	1	29	35	Y
29	326	gi|156408614	Y.C(+57.02)HM(+15.99)FLC(+57.02)VDC(+57.02)LK.E	N	22.45	1497.62	-50.4	749.781	2	50.87	F125:43922	1	25	35	Y
29	326	gi|156408614	K.YC(+57.02)HM(+15.99)FL.C	N	13.9	885.351	-56.1	443.658	2	45.64	F125:43808	1	24	29	Y
29	325	gi|156229092	S.PGYYSQEC(+57.02)NAHK.T	N	81.02	1452.61	-58.1	727.27	2	38.51	F125:43634	2	5	16	Y
29	325	gi|156229092	K.YC(+57.02)HM(+15.99)FLC(+57.02)VDC(+57.02)LK.E	N	73.15	1660.69	-74	831.289	2	50.65	F125:43919	2	24	35	Y
29	325	gi|156229092	K.YC(+57.02)HM(+15.99)FLC(+57.02)VD.C	N	42.73	1259.48	-59.7	630.708	2	48.47	F125:43864	1	24	32	Y
29	325	gi|156229092	F.LC(+57.02)VDC(+57.02)LK.E	N	23.21	906.43	-57.6	454.196	2	41.77	F125:43711	1	29	35	Y
29	325	gi|156229092	Y.C(+57.02)HM(+15.99)FLC(+57.02)VDC(+57.02)LK.E	N	22.45	1497.62	-50.4	749.781	2	50.87	F125:43922	1	25	35	Y
29	325	gi|156229092	K.YC(+57.02)HM(+15.99)FL.C	N	13.9	885.351	-56.1	443.658	2	45.64	F125:43808	1	24	29	Y
22	575	gi|162125696	K.SYELPDGQVITIGNER.F	N	62.62	1789.88	-46.7	895.908	2	54.28	F139:49966	9	32	47	N
22	575	gi|162125696	K.EITALAPSTMK.I	N	59.04	1160.61	-23.4	581.299	2	42.83	F139:49504	1	109	119	N
22	575	gi|162125696	K.QEYDESGPSIVHR.K	N	54.64	1515.7	-20.3	506.229	3	38.01	F139:49286	1	153	165	N
22	575	gi|162125696	Y.ANTVLSGGTTMYPGIADR.M	N	41.26	1822.89	-29	912.425	2	49.14	F139:49770	1	88	105	N
22	575	gi|162125696	K.IIAPPER.K	N	23.67	794.465	-48.2	398.221	2	36.73	F134:45945	1	122	128	N
25	334	gi|221116853	R.LTLGENIADNGGTK.I	Y	67.39	1401.71	-24.6	701.845	2	45.44	F149:56323	1	603	616	N
25	334	gi|221116853	K.IDQSGLSLQR.E	N	62.96	1115.59	-17.5	558.794	2	41.54	F149:56214	5	193	202	N
25	334	gi|221116853	D.QSGLSLQR.E	N	24.39	887.482	-15.9	444.741	2	41.6	F149:56216	1	195	202	N
25	334	gi|221116853	R.SLSYGAIGSIIGHELTHGFDNTGR.K	N	22.2	2501.23	-28.9	834.726	3	65.78	F149:56708	2	533	556	N
25	334	gi|221116853	L.SYGAIGSIIGHELTHGFDNTGR.K	N	20.7	2301.11	-30.6	768.022	3	65.87	F149:56709	1	535	556	N
25	334	gi|221116853	R.YIVWQM(+15.99)LR.D	Y	13.31	1123.58	-3.1	562.798	2	50.29	F142:52635	1	331	338	Y
25	334	gi|221116853	R.A(sub I)C(+57.02)TTVTNDNM(+15.99)GVPIGTLYVQ(sub E).K	N	11.55	2169.01	-15	1085.5	2	53.32	F149:56500	1	371	390	Y
30	335	gi|215260535	K.NEQAC(+57.02)EVVASNIFFDDNSC(+57.02)GNVYK.Y	N	71.86	2779.19	-19.4	927.384	3	58.04	F140:50965	3	227	250	Y
30	335	gi|215260535	K.IWYEC(+57.02)IPDEANAVDVLR(sub K).E	Y	44.32	2061.98	-25	1031.97	2	61.3	F140:51032	1	254	270	Y
30	335	gi|215260535	Q.ILPDWPK.I	Y	26.24	867.485	-23.2	434.74	2	46.92	F139:49684	1	28	34	N
30	335	gi|215260535	K.QYELIK.V	N	21.94	792.438	-12.2	397.221	2	40.81	F140:50486	2	178	183	N
26	435	gi|221128287	K.IDQSGLSLQR.E	N	62.96	1115.59	-17.5	558.794	2	41.54	F149:56214	5	207	216	N
26	435	gi|221128287	R.DKISFLSK.D	Y	44.31	936.528	-19.8	469.262	2	44.28	F149:56282	1	318	325	N
26	435	gi|221128287	D.QSGLSLQR.E	N	24.39	887.482	-15.9	444.741	2	41.6	F149:56216	1	209	216	N
26	435	gi|221128287	R.SLSYGAIGSIIGHELTHGFDNTGR.K	N	22.2	2501.23	-28.9	834.726	3	65.78	F149:56708	2	512	535	N
26	435	gi|221128287	L.SYGAIGSIIGHELTHGFDNTGR.K	N	20.7	2301.11	-30.6	768.022	3	65.87	F149:56709	1	514	535	N
26	435	gi|221128287	R.A(sub I)C(+57.02)TTVTNDNM(+15.99)GVPIGTLYVQ(sub D).K	N	11.55	2169.01	-15	1085.5	2	53.32	F149:56500	1	350	369	Y
26	435	gi|221128287	K.IFPDSYKINEK.E	Y	7.05	1352.7	40.1	677.383	2	56.49	F136:47618	1	261	271	N
37	748	gi|156400736	I.ANIHGNEVVGR.E	Y	72	1164.6	-18.9	583.296	2	39.86	F138:48476	2	62	72	N
37	748	gi|156400736	K.YIAV(sub N)IHGNEVVGR.E	Y	27.13	1425.77	29.5	476.279	3	39.72	F138:48477	1	60	72	N
37	748	gi|156400736	A.NIHGNEVVGR.E	Y	24.13	1093.56	-8.2	547.784	2	39.92	F137:47813	1	63	72	N
37	748	gi|156400736	K.YV(sub I)ANIHGNEVVGR.E	Y	18.64	1426.73	-21.1	476.575	3	39.78	F137:47810	3	60	72	N
37	748	gi|156400736	I.HGNEVVGR.E	N	10.98	866.436	-7.9	434.222	2	40.08	F137:47815	1	65	72	N
37	748	gi|156400736	R.IHILPSINPDGYELAV(sub S)VK.G	Y	8.15	1977.09	-41.5	660.011	3	59.06	F134:46486	1	101	118	N
37	747	gi|156226073	I.ANIHGNEVVGR.E	Y	72	1164.6	-18.9	583.296	2	39.86	F138:48476	2	62	72	N
37	747	gi|156226073	K.YIAV(sub N)IHGNEVVGR.E	Y	27.13	1425.77	29.5	476.279	3	39.72	F138:48477	1	60	72	N
37	747	gi|156226073	A.NIHGNEVVGR.E	Y	24.13	1093.56	-8.2	547.784	2	39.92	F137:47813	1	63	72	N
37	747	gi|156226073	K.YV(sub I)ANIHGNEVVGR.E	Y	18.64	1426.73	-21.1	476.575	3	39.78	F137:47810	3	60	72	N
37	747	gi|156226073	I.HGNEVVGR.E	N	10.98	866.436	-7.9	434.222	2	40.08	F137:47815	1	65	72	N
37	747	gi|156226073	R.IHILPSINPDGYELAV(sub S)VK.G	Y	8.15	1977.09	-41.5	660.011	3	59.06	F134:46486	1	101	118	N
14	27	gi|156223973	K.EIIDLVLDR.I	Y	46.82	1084.61	-13.6	543.306	2	58.51	F121:43121	4	113	121	N
14	27	gi|156223973	K.VGINYQPPTVVPGGDLAK.V	N	39.19	1823.98	-19.1	912.979	2	52.48	F137:48128	5	353	370	N
14	27	gi|156223973	K.DVNAAIATIK.T	Y	38.59	1014.57	-50.3	508.267	2	44.93	F135:46757	3	327	336	N
14	27	gi|156223973	R.TIQFVDWC(+57.02)PTGFK.V	N	37.39	1597.76	-50.9	799.846	2	60.91	F133:45880	5	340	352	Y
14	27	gi|156223973	R.EDLAALEK.D	N	33.24	887.46	20.2	444.746	2	41.15	F122:43178	1	423	430	N
14	27	gi|156223973	R.QLFHPEQLITGK.E	N	9.4	1409.77	-21.6	470.919	3	50.2	F139:49803	1	85	96	N
14	27	gi|156223973	K.FDLM(+15.99)YAK.R	N	8.88	902.421	-41.2	452.199	2	45.05	F134:46135	1	395	401	Y
14	27	gi|156223973	R.NLDIERPTYTNLNR.L	N	6.79	1717.87	-51.8	573.602	3	46.9	F134:46178	1	216	229	N
14	27	gi|156223973	S.GFTSLLM(+15.99)ER.L	N	6.02	1068.53	0.7	535.271	2	44.1	F134:46116	1	148	156	Y
14	26	gi|156394505	K.EIIDLVLDR.I	Y	46.82	1084.61	-13.6	543.306	2	58.51	F121:43121	4	113	121	N
14	26	gi|156394505	K.VGINYQPPTVVPGGDLAK.V	N	39.19	1823.98	-19.1	912.979	2	52.48	F137:48128	5	353	370	N
14	26	gi|156394505	K.DVNAAIATIK.T	Y	38.59	1014.57	-50.3	508.267	2	44.93	F135:46757	3	327	336	N
14	26	gi|156394505	R.TIQFVDWC(+57.02)PTGFK.V	N	37.39	1597.76	-50.9	799.846	2	60.91	F133:45880	5	340	352	Y
14	26	gi|156394505	R.EDLAALEK.D	N	33.24	887.46	20.2	444.746	2	41.15	F122:43178	1	423	430	N
14	26	gi|156394505	R.QLFHPEQLITGK.E	N	9.4	1409.77	-21.6	470.919	3	50.2	F139:49803	1	85	96	N
14	26	gi|156394505	K.FDLM(+15.99)YAK.R	N	8.88	902.421	-41.2	452.199	2	45.05	F134:46135	1	395	401	Y
14	26	gi|156394505	R.NLDIERPTYTNLNR.L	N	6.79	1717.87	-51.8	573.602	3	46.9	F134:46178	1	216	229	N
14	26	gi|156394505	S.GFTSLLM(+15.99)ER.L	N	6.02	1068.53	0.7	535.271	2	44.1	F134:46116	1	148	156	Y
14	17	gi|156375524	K.ELIDLVLDR.I	Y	46.82	1084.61	-13.6	543.306	2	58.51	F121:43121	4	113	121	N
14	17	gi|156375524	K.VGINYQPPTVVPGGDLAK.V	N	39.19	1823.98	-19.1	912.979	2	52.48	F137:48128	5	353	370	N
14	17	gi|156375524	K.DVNAAIATIK.T	Y	38.59	1014.57	-50.3	508.267	2	44.93	F135:46757	3	327	336	N
14	17	gi|156375524	R.TIQFVDWC(+57.02)PTGFK.V	N	37.39	1597.76	-50.9	799.846	2	60.91	F133:45880	5	340	352	Y
14	17	gi|156375524	R.EDLAALEK.D	N	33.24	887.46	20.2	444.746	2	41.15	F122:43178	1	423	430	N
14	17	gi|156375524	R.QLFHPEQLITGK.E	N	9.4	1409.77	-21.6	470.919	3	50.2	F139:49803	1	85	96	N
14	17	gi|156375524	K.FDLM(+15.99)YAK.R	N	8.88	902.421	-41.2	452.199	2	45.05	F134:46135	1	395	401	Y
14	17	gi|156375524	R.NLDIERPTYTNLNR.L	N	6.79	1717.87	-51.8	573.602	3	46.9	F134:46178	1	216	229	N
14	16	gi|156217145	K.ELIDLVLDR.I	Y	46.82	1084.61	-13.6	543.306	2	58.51	F121:43121	4	113	121	N
14	16	gi|156217145	K.VGINYQPPTVVPGGDLAK.V	N	39.19	1823.98	-19.1	912.979	2	52.48	F137:48128	5	353	370	N
14	16	gi|156217145	K.DVNAAIATIK.T	Y	38.59	1014.57	-50.3	508.267	2	44.93	F135:46757	3	327	336	N
14	16	gi|156217145	R.TIQFVDWC(+57.02)PTGFK.V	N	37.39	1597.76	-50.9	799.846	2	60.91	F133:45880	5	340	352	Y
14	16	gi|156217145	R.EDLAALEK.D	N	33.24	887.46	20.2	444.746	2	41.15	F122:43178	1	423	430	N
14	16	gi|156217145	R.QLFHPEQLITGK.E	N	9.4	1409.77	-21.6	470.919	3	50.2	F139:49803	1	85	96	N
14	16	gi|156217145	K.FDLM(+15.99)YAK.R	N	8.88	902.421	-41.2	452.199	2	45.05	F134:46135	1	395	401	Y
14	16	gi|156217145	R.NLDIERPTYTNLNR.L	N	6.79	1717.87	-51.8	573.602	3	46.9	F134:46178	1	216	229	N
14	15	gi|156217169	K.ELIDLVLDR.I	Y	46.82	1084.61	-13.6	543.306	2	58.51	F121:43121	4	113	121	N
14	15	gi|156217169	K.VGINYQPPTVVPGGDLAK.V	N	39.19	1823.98	-19.1	912.979	2	52.48	F137:48128	5	353	370	N
14	15	gi|156217169	K.DVNAAIATIK.T	Y	38.59	1014.57	-50.3	508.267	2	44.93	F135:46757	3	327	336	N
14	15	gi|156217169	R.TIQFVDWC(+57.02)PTGFK.V	N	37.39	1597.76	-50.9	799.846	2	60.91	F133:45880	5	340	352	Y
14	15	gi|156217169	R.EDLAALEK.D	N	33.24	887.46	20.2	444.746	2	41.15	F122:43178	1	423	430	N
14	15	gi|156217169	R.QLFHPEQLITGK.E	N	9.4	1409.77	-21.6	470.919	3	50.2	F139:49803	1	85	96	N
14	15	gi|156217169	K.FDLM(+15.99)YAK.R	N	8.88	902.421	-41.2	452.199	2	45.05	F134:46135	1	395	401	Y
14	15	gi|156217169	R.NLDIERPTYTNLNR.L	N	6.79	1717.87	-51.8	573.602	3	46.9	F134:46178	1	216	229	N
14	14	gi|156375572	K.ELIDLVLDR.I	Y	46.82	1084.61	-13.6	543.306	2	58.51	F121:43121	4	113	121	N
14	14	gi|156375572	K.VGINYQPPTVVPGGDLAK.V	N	39.19	1823.98	-19.1	912.979	2	52.48	F137:48128	5	353	370	N
14	14	gi|156375572	K.DVNAAIATIK.T	Y	38.59	1014.57	-50.3	508.267	2	44.93	F135:46757	3	327	336	N
14	14	gi|156375572	R.TIQFVDWC(+57.02)PTGFK.V	N	37.39	1597.76	-50.9	799.846	2	60.91	F133:45880	5	340	352	Y
14	14	gi|156375572	R.EDLAALEK.D	N	33.24	887.46	20.2	444.746	2	41.15	F122:43178	1	423	430	N
14	14	gi|156375572	R.QLFHPEQLITGK.E	N	9.4	1409.77	-21.6	470.919	3	50.2	F139:49803	1	85	96	N
14	14	gi|156375572	K.FDLM(+15.99)YAK.R	N	8.88	902.421	-41.2	452.199	2	45.05	F134:46135	1	395	401	Y
14	14	gi|156375572	R.NLDIERPTYTNLNR.L	N	6.79	1717.87	-51.8	573.602	3	46.9	F134:46178	1	216	229	N
16	342	gi|221116631	R.IQELGGFGVYR.F	Y	66.02	1237.65	-61.3	619.792	2	52.25	F134:46318	7	1605	1615	N
16	342	gi|221116631	Q.AVLEAALDAK.E	Y	42.17	999.56	-24.2	500.775	2	43.26	F152:57761	5	1064	1073	N
16	342	gi|221116631	K.HTPLSNIIQALTG.F	Y	21.01	1363.75	-15.7	455.582	3	43.65	F151:57361	1	561	573	N
16	342	gi|221116631	H.IITTPLLR.L	Y	9.67	925.596	-34.3	463.789	2	49.78	F150:56980	1	606	613	N
16	342	gi|221116631	K.EIIEEDSSPGLNG.A	Y	7.53	1358.62	25	680.334	2	47.33	F134:46187	1	1074	1086	N
34	358	gi|308210726	K.NEQAC(+57.02)EVVASNIFFDDNSC(+57.02)GNVYK.Y	N	71.86	2779.19	-19.4	927.384	3	58.04	F140:50965	3	229	252	Y
34	358	gi|308210726	Q.PGLPGPPGYPGEK.G	Y	29.44	1264.65	-39.7	633.305	2	41.06	F139:49424	1	114	126	N
34	358	gi|308210726	K.QYELIK.V	N	21.94	792.438	-12.2	397.221	2	40.81	F140:50486	2	180	185	N
34	362	gi|221117183	K.NEQAC(+57.02)EVVASNIFFDDNSC(+57.02)GNVYK.Y	N	71.86	2779.19	-19.4	927.384	3	58.04	F140:50965	3	229	252	Y
34	362	gi|221117183	Q.PGLPGPPGYPGEK.G	Y	29.44	1264.65	-39.7	633.305	2	41.06	F139:49424	1	114	126	N
34	362	gi|221117183	K.QYELIK.V	N	21.94	792.438	-12.2	397.221	2	40.81	F140:50486	2	180	185	N
34	361	gi|306408168	K.NEQAC(+57.02)EVVASNIFFDDNSC(+57.02)GNVYK.Y	N	71.86	2779.19	-19.4	927.384	3	58.04	F140:50965	3	229	252	Y
34	361	gi|306408168	Q.PGLPGPPGYPGEK.G	Y	29.44	1264.65	-39.7	633.305	2	41.06	F139:49424	1	114	126	N
34	361	gi|306408168	K.QYELIK.V	N	21.94	792.438	-12.2	397.221	2	40.81	F140:50486	2	180	185	N
34	360	gi|221117181	K.NEQAC(+57.02)EVVASNIFFDDNSC(+57.02)GNVYK.Y	N	71.86	2779.19	-19.4	927.384	3	58.04	F140:50965	3	229	252	Y
34	360	gi|221117181	Q.PGLPGPPGYPGEK.G	Y	29.44	1264.65	-39.7	633.305	2	41.06	F139:49424	1	114	126	N
34	360	gi|221117181	K.QYELIK.V	N	21.94	792.438	-12.2	397.221	2	40.81	F140:50486	2	180	185	N
34	359	gi|308210722	K.NEQAC(+57.02)EVVASNIFFDDNSC(+57.02)GNVYK.Y	N	71.86	2779.19	-19.4	927.384	3	58.04	F140:50965	3	229	252	Y
34	359	gi|308210722	Q.PGLPGPPGYPGEK.G	Y	29.44	1264.65	-39.7	633.305	2	41.06	F139:49424	1	114	126	N
34	359	gi|308210722	K.QYELIK.V	N	21.94	792.438	-12.2	397.221	2	40.81	F140:50486	2	180	185	N
20	40	gi|89138372	K.LAVNMVPFPR.L	Y	49.4	1142.63	-32.6	572.302	2	53.26	F139:49928	1	56	65	N
20	40	gi|89138372	R.ISEQFTAM(+15.99)FR.R	Y	39.19	1244.59	-48.8	623.27	2	48.85	F133:45612	2	184	193	Y
20	40	gi|89138372	K.LAVNM(+15.99)VPFPR.L	Y	35.76	1158.62	-52.1	580.288	2	50.94	F134:46287	2	56	65	Y
20	40	gi|89138372	K.NSSYFVEWIPNNVK.T	Y	33.99	1695.83	-72.3	848.859	2	58.64	F139:50091	4	140	153	N
20	40	gi|89138372	R.ISEQFTAMFR.R	Y	32.93	1228.59	-19.1	615.291	2	53.63	F139:49940	1	184	193	N
20	40	gi|89138372	R.YLTVAAM(+15.99)FR.G	Y	20.03	1086.55	-47.3	544.258	2	49.4	F134:46242	1	113	121	Y
20	40	gi|89138372	R.FPGQLNADLR.K	Y	20	1129.59	-44.3	565.776	2	47.4	F133:45578	1	45	54	N
20	40	gi|89138372	K.MSSTFIGNSTAIQELFK.R	Y	14.95	1872.93	-24.4	937.449	2	63.49	F138:49115	1	166	182	N
20	40	gi|89138372	K.EVDEQM(+15.99)LNVQNK.N	Y	12.81	1461.68	-57.3	731.804	2	37.87	F133:45345	2	128	139	Y
20	23	gi|156214987	K.LAVNMVPFPR.L	Y	49.4	1142.63	-32.6	572.302	2	53.26	F139:49928	1	253	262	N
20	23	gi|156214987	R.ISEQFTAM(+15.99)FR.R	Y	39.19	1244.59	-48.8	623.27	2	48.85	F133:45612	2	381	390	Y
20	23	gi|156214987	K.LAVNM(+15.99)VPFPR.L	Y	35.76	1158.62	-52.1	580.288	2	50.94	F134:46287	2	253	262	Y
20	23	gi|156214987	K.NSSYFVEWIPNNVK.T	Y	33.99	1695.83	-72.3	848.859	2	58.64	F139:50091	4	337	350	N
20	23	gi|156214987	R.ISEQFTAMFR.R	Y	32.93	1228.59	-19.1	615.291	2	53.63	F139:49940	1	381	390	N
20	23	gi|156214987	R.YLTVAAM(+15.99)FR.G	Y	20.03	1086.55	-47.3	544.258	2	49.4	F134:46242	1	310	318	Y
20	23	gi|156214987	R.FPGQLNADLR.K	Y	20	1129.59	-44.3	565.776	2	47.4	F133:45578	1	242	251	N
20	23	gi|156214987	K.EVDEQM(+15.99)LNVQNK.N	Y	12.81	1461.68	-57.3	731.804	2	37.87	F133:45345	2	325	336	Y
20	23	gi|156214987	R.EIVSLQAGQC(+57.02)GNQIGA.K	Y	8.03	1643.79	-9.9	822.896	2	52.76	F149:56485	1	3	18	Y
20	22	gi|156369515	K.LAVNMVPFPR.L	Y	49.4	1142.63	-32.6	572.302	2	53.26	F139:49928	1	253	262	N
20	22	gi|156369515	R.ISEQFTAM(+15.99)FR.R	Y	39.19	1244.59	-48.8	623.27	2	48.85	F133:45612	2	381	390	Y
20	22	gi|156369515	K.LAVNM(+15.99)VPFPR.L	Y	35.76	1158.62	-52.1	580.288	2	50.94	F134:46287	2	253	262	Y
20	22	gi|156369515	K.NSSYFVEWIPNNVK.T	Y	33.99	1695.83	-72.3	848.859	2	58.64	F139:50091	4	337	350	N
20	22	gi|156369515	R.ISEQFTAMFR.R	Y	32.93	1228.59	-19.1	615.291	2	53.63	F139:49940	1	381	390	N
20	22	gi|156369515	R.YLTVAAM(+15.99)FR.G	Y	20.03	1086.55	-47.3	544.258	2	49.4	F134:46242	1	310	318	Y
20	22	gi|156369515	R.FPGQLNADLR.K	Y	20	1129.59	-44.3	565.776	2	47.4	F133:45578	1	242	251	N
20	22	gi|156369515	K.EVDEQM(+15.99)LNVQNK.N	Y	12.81	1461.68	-57.3	731.804	2	37.87	F133:45345	2	325	336	Y
20	22	gi|156369515	R.EIVSLQAGQC(+57.02)GNQIGA.K	Y	8.03	1643.79	-9.9	822.896	2	52.76	F149:56485	1	3	18	Y
20	21	gi|51947607	K.LAVNMVPFPR.L	Y	49.4	1142.63	-32.6	572.302	2	53.26	F139:49928	1	253	262	N
20	21	gi|51947607	R.ISEQFTAM(+15.99)FR.R	Y	39.19	1244.59	-48.8	623.27	2	48.85	F133:45612	2	381	390	Y
20	21	gi|51947607	K.LAVNM(+15.99)VPFPR.L	Y	35.76	1158.62	-52.1	580.288	2	50.94	F134:46287	2	253	262	Y
20	21	gi|51947607	K.NSSYFVEWIPNNVK.T	Y	33.99	1695.83	-72.3	848.859	2	58.64	F139:50091	4	337	350	N
20	21	gi|51947607	R.ISEQFTAMFR.R	Y	32.93	1228.59	-19.1	615.291	2	53.63	F139:49940	1	381	390	N
20	21	gi|51947607	R.YLTVAAM(+15.99)FR.G	Y	20.03	1086.55	-47.3	544.258	2	49.4	F134:46242	1	310	318	Y
20	21	gi|51947607	R.FPGQLNADLR.K	Y	20	1129.59	-44.3	565.776	2	47.4	F133:45578	1	242	251	N
20	21	gi|51947607	K.EVDEQM(+15.99)LNVQNK.N	Y	12.81	1461.68	-57.3	731.804	2	37.87	F133:45345	2	325	336	Y
20	21	gi|51947607	K.LTTPTYGDLNHLVSATMSGITTC(+57.02)LR.F	Y	7.23	2721.35	-16.7	908.108	3	54.86	F151:57599	1	217	241	Y
20	37	gi|162051647	K.LAVNMVPFPR.L	Y	49.4	1142.63	-32.6	572.302	2	53.26	F139:49928	1	47	56	N
20	37	gi|162051647	R.ISEQFTAM(+15.99)FR.R	Y	39.19	1244.59	-48.8	623.27	2	48.85	F133:45612	2	175	184	Y
20	37	gi|162051647	K.LAVNM(+15.99)VPFPR.L	Y	35.76	1158.62	-52.1	580.288	2	50.94	F134:46287	2	47	56	Y
20	37	gi|162051647	K.NSSYFVEWIPNNVK.T	Y	33.99	1695.83	-72.3	848.859	2	58.64	F139:50091	4	131	144	N
20	37	gi|162051647	R.ISEQFTAMFR.R	Y	32.93	1228.59	-19.1	615.291	2	53.63	F139:49940	1	175	184	N
20	37	gi|162051647	R.YLTVAAM(+15.99)FR.G	Y	20.03	1086.55	-47.3	544.258	2	49.4	F134:46242	1	104	112	Y
20	37	gi|162051647	R.FPGQLNADLR.K	Y	20	1129.59	-44.3	565.776	2	47.4	F133:45578	1	36	45	N
20	37	gi|162051647	K.EVDEQM(+15.99)LNVQNK.N	Y	12.81	1461.68	-57.3	731.804	2	37.87	F133:45345	2	119	130	Y
20	48	gi|86559792	K.LAVNMVPFPR.L	Y	49.4	1142.63	-32.6	572.302	2	53.26	F139:49928	1	67	76	N
20	48	gi|86559792	R.ISEQFTAM(+15.99)FR.R	Y	39.19	1244.59	-48.8	623.27	2	48.85	F133:45612	2	195	204	Y
20	48	gi|86559792	K.LAVNM(+15.99)VPFPR.L	Y	35.76	1158.62	-52.1	580.288	2	50.94	F134:46287	2	67	76	Y
20	48	gi|86559792	K.NSSYFVEWIPNNVK.T	Y	33.99	1695.83	-72.3	848.859	2	58.64	F139:50091	4	151	164	N
20	48	gi|86559792	R.ISEQFTAMFR.R	Y	32.93	1228.59	-19.1	615.291	2	53.63	F139:49940	1	195	204	N
20	48	gi|86559792	R.YLTVAAM(+15.99)FR.G	Y	20.03	1086.55	-47.3	544.258	2	49.4	F134:46242	1	124	132	Y
20	48	gi|86559792	R.FPGQLNADLR.K	Y	20	1129.59	-44.3	565.776	2	47.4	F133:45578	1	56	65	N
20	48	gi|86559792	K.EVDEQM(+15.99)LNVQNK.N	Y	12.81	1461.68	-57.3	731.804	2	37.87	F133:45345	2	139	150	Y
20	38	gi|162046002	K.LAVNMVPFPR.L	Y	49.4	1142.63	-32.6	572.302	2	53.26	F139:49928	1	71	80	N
20	38	gi|162046002	R.ISEQFTAM(+15.99)FR.R	Y	39.19	1244.59	-48.8	623.27	2	48.85	F133:45612	2	199	208	Y
20	38	gi|162046002	K.LAVNM(+15.99)VPFPR.L	Y	35.76	1158.62	-52.1	580.288	2	50.94	F134:46287	2	71	80	Y
20	38	gi|162046002	K.NSSYFVEWIPNNVK.T	Y	33.99	1695.83	-72.3	848.859	2	58.64	F139:50091	4	155	168	N
20	38	gi|162046002	R.ISEQFTAMFR.R	Y	32.93	1228.59	-19.1	615.291	2	53.63	F139:49940	1	199	208	N
20	38	gi|162046002	R.YLTVAAM(+15.99)FR.G	Y	20.03	1086.55	-47.3	544.258	2	49.4	F134:46242	1	128	136	Y
20	38	gi|162046002	R.FPGQLNADLR.K	Y	20	1129.59	-44.3	565.776	2	47.4	F133:45578	1	60	69	N
20	38	gi|162046002	K.EVDEQM(+15.99)LNVQNK.N	Y	12.81	1461.68	-57.3	731.804	2	37.87	F133:45345	2	143	154	Y
20	31	gi|89138934	K.LAVNMVPFPR.L	Y	49.4	1142.63	-32.6	572.302	2	53.26	F139:49928	1	136	145	N
20	31	gi|89138934	R.ISEQFTAM(+15.99)FR.R	Y	39.19	1244.59	-48.8	623.27	2	48.85	F133:45612	2	264	273	Y
20	31	gi|89138934	K.LAVNM(+15.99)VPFPR.L	Y	35.76	1158.62	-52.1	580.288	2	50.94	F134:46287	2	136	145	Y
20	31	gi|89138934	K.NSSYFVEWIPNNVK.T	Y	33.99	1695.83	-72.3	848.859	2	58.64	F139:50091	4	220	233	N
20	31	gi|89138934	R.ISEQFTAMFR.R	Y	32.93	1228.59	-19.1	615.291	2	53.63	F139:49940	1	264	273	N
20	31	gi|89138934	R.YLTVAAM(+15.99)FR.G	Y	20.03	1086.55	-47.3	544.258	2	49.4	F134:46242	1	193	201	Y
20	31	gi|89138934	R.FPGQLNADLR.K	Y	20	1129.59	-44.3	565.776	2	47.4	F133:45578	1	125	134	N
20	31	gi|89138934	K.EVDEQM(+15.99)LNVQNK.N	Y	12.81	1461.68	-57.3	731.804	2	37.87	F133:45345	2	208	219	Y
20	19	gi|156215782	K.LAVNMVPFPR.L	Y	49.4	1142.63	-32.6	572.302	2	53.26	F139:49928	1	163	172	N
20	19	gi|156215782	R.ISEQFTAM(+15.99)FR.R	Y	39.19	1244.59	-48.8	623.27	2	48.85	F133:45612	2	291	300	Y
20	19	gi|156215782	K.LAVNM(+15.99)VPFPR.L	Y	35.76	1158.62	-52.1	580.288	2	50.94	F134:46287	2	163	172	Y
20	19	gi|156215782	K.NSSYFVEWIPNNVK.T	Y	33.99	1695.83	-72.3	848.859	2	58.64	F139:50091	4	247	260	N
20	19	gi|156215782	R.ISEQFTAMFR.R	Y	32.93	1228.59	-19.1	615.291	2	53.63	F139:49940	1	291	300	N
20	19	gi|156215782	R.YLTVAAM(+15.99)FR.G	Y	20.03	1086.55	-47.3	544.258	2	49.4	F134:46242	1	220	228	Y
20	19	gi|156215782	R.FPGQLNADLR.K	Y	20	1129.59	-44.3	565.776	2	47.4	F133:45578	1	152	161	N
20	19	gi|156215782	K.EVDEQM(+15.99)LNVQNK.N	Y	12.81	1461.68	-57.3	731.804	2	37.87	F133:45345	2	235	246	Y
20	18	gi|156371491	K.LAVNMVPFPR.L	Y	49.4	1142.63	-32.6	572.302	2	53.26	F139:49928	1	163	172	N
20	18	gi|156371491	R.ISEQFTAM(+15.99)FR.R	Y	39.19	1244.59	-48.8	623.27	2	48.85	F133:45612	2	291	300	Y
20	18	gi|156371491	K.LAVNM(+15.99)VPFPR.L	Y	35.76	1158.62	-52.1	580.288	2	50.94	F134:46287	2	163	172	Y
20	18	gi|156371491	K.NSSYFVEWIPNNVK.T	Y	33.99	1695.83	-72.3	848.859	2	58.64	F139:50091	4	247	260	N
20	18	gi|156371491	R.ISEQFTAMFR.R	Y	32.93	1228.59	-19.1	615.291	2	53.63	F139:49940	1	291	300	N
20	18	gi|156371491	R.YLTVAAM(+15.99)FR.G	Y	20.03	1086.55	-47.3	544.258	2	49.4	F134:46242	1	220	228	Y
20	18	gi|156371491	R.FPGQLNADLR.K	Y	20	1129.59	-44.3	565.776	2	47.4	F133:45578	1	152	161	N
20	18	gi|156371491	K.EVDEQM(+15.99)LNVQNK.N	Y	12.81	1461.68	-57.3	731.804	2	37.87	F133:45345	2	235	246	Y
20	6	gi|32967426	K.LAVNMVPFPR.L	Y	49.4	1142.63	-32.6	572.302	2	53.26	F139:49928	1	238	247	N
20	6	gi|32967426	R.ISEQFTAM(+15.99)FR.R	Y	39.19	1244.59	-48.8	623.27	2	48.85	F133:45612	2	366	375	Y
20	6	gi|32967426	K.LAVNM(+15.99)VPFPR.L	Y	35.76	1158.62	-52.1	580.288	2	50.94	F134:46287	2	238	247	Y
20	6	gi|32967426	K.NSSYFVEWIPNNVK.T	Y	33.99	1695.83	-72.3	848.859	2	58.64	F139:50091	4	322	335	N
20	6	gi|32967426	R.ISEQFTAMFR.R	Y	32.93	1228.59	-19.1	615.291	2	53.63	F139:49940	1	366	375	N
20	6	gi|32967426	R.YLTVAAM(+15.99)FR.G	Y	20.03	1086.55	-47.3	544.258	2	49.4	F134:46242	1	295	303	Y
20	6	gi|32967426	R.FPGQLNADLR.K	Y	20	1129.59	-44.3	565.776	2	47.4	F133:45578	1	227	236	N
20	6	gi|32967426	K.EVDEQM(+15.99)LNVQNK.N	Y	12.81	1461.68	-57.3	731.804	2	37.87	F133:45345	2	310	321	Y
20	9	gi|32967428	K.LAVNMVPFPR.L	Y	49.4	1142.63	-32.6	572.302	2	53.26	F139:49928	1	238	247	N
20	9	gi|32967428	R.ISEQFTAM(+15.99)FR.R	Y	39.19	1244.59	-48.8	623.27	2	48.85	F133:45612	2	366	375	Y
20	9	gi|32967428	K.LAVNM(+15.99)VPFPR.L	Y	35.76	1158.62	-52.1	580.288	2	50.94	F134:46287	2	238	247	Y
20	9	gi|32967428	K.NSSYFVEWIPNNVK.T	Y	33.99	1695.83	-72.3	848.859	2	58.64	F139:50091	4	322	335	N
20	9	gi|32967428	R.ISEQFTAMFR.R	Y	32.93	1228.59	-19.1	615.291	2	53.63	F139:49940	1	366	375	N
20	9	gi|32967428	R.YLTVAAM(+15.99)FR.G	Y	20.03	1086.55	-47.3	544.258	2	49.4	F134:46242	1	295	303	Y
20	9	gi|32967428	R.FPGQLNADLR.K	Y	20	1129.59	-44.3	565.776	2	47.4	F133:45578	1	227	236	N
20	9	gi|32967428	K.EVDEQM(+15.99)LNVQNK.N	Y	12.81	1461.68	-57.3	731.804	2	37.87	F133:45345	2	310	321	Y
20	5	gi|221129327	K.LAVNMVPFPR.L	Y	49.4	1142.63	-32.6	572.302	2	53.26	F139:49928	1	253	262	N
20	5	gi|221129327	R.ISEQFTAM(+15.99)FR.R	Y	39.19	1244.59	-48.8	623.27	2	48.85	F133:45612	2	381	390	Y
20	5	gi|221129327	K.LAVNM(+15.99)VPFPR.L	Y	35.76	1158.62	-52.1	580.288	2	50.94	F134:46287	2	253	262	Y
20	5	gi|221129327	K.NSSYFVEWIPNNVK.T	Y	33.99	1695.83	-72.3	848.859	2	58.64	F139:50091	4	337	350	N
20	5	gi|221129327	R.ISEQFTAMFR.R	Y	32.93	1228.59	-19.1	615.291	2	53.63	F139:49940	1	381	390	N
20	5	gi|221129327	R.YLTVAAM(+15.99)FR.G	Y	20.03	1086.55	-47.3	544.258	2	49.4	F134:46242	1	310	318	Y
20	5	gi|221129327	R.FPGQLNADLR.K	Y	20	1129.59	-44.3	565.776	2	47.4	F133:45578	1	242	251	N
20	5	gi|221129327	K.EVDEQM(+15.99)LNVQNK.N	Y	12.81	1461.68	-57.3	731.804	2	37.87	F133:45345	2	325	336	Y
20	8	gi|156380907	K.LAVNMVPFPR.L	Y	49.4	1142.63	-32.6	572.302	2	53.26	F139:49928	1	253	262	N
20	8	gi|156380907	R.ISEQFTAM(+15.99)FR.R	Y	39.19	1244.59	-48.8	623.27	2	48.85	F133:45612	2	381	390	Y
20	8	gi|156380907	K.LAVNM(+15.99)VPFPR.L	Y	35.76	1158.62	-52.1	580.288	2	50.94	F134:46287	2	253	262	Y
20	8	gi|156380907	K.NSSYFVEWIPNNVK.T	Y	33.99	1695.83	-72.3	848.859	2	58.64	F139:50091	4	337	350	N
20	8	gi|156380907	R.ISEQFTAMFR.R	Y	32.93	1228.59	-19.1	615.291	2	53.63	F139:49940	1	381	390	N
20	8	gi|156380907	R.YLTVAAM(+15.99)FR.G	Y	20.03	1086.55	-47.3	544.258	2	49.4	F134:46242	1	310	318	Y
20	8	gi|156380907	R.FPGQLNADLR.K	Y	20	1129.59	-44.3	565.776	2	47.4	F133:45578	1	242	251	N
20	8	gi|156380907	K.EVDEQM(+15.99)LNVQNK.N	Y	12.81	1461.68	-57.3	731.804	2	37.87	F133:45345	2	325	336	Y
20	7	gi|156219058	K.LAVNMVPFPR.L	Y	49.4	1142.63	-32.6	572.302	2	53.26	F139:49928	1	253	262	N
20	7	gi|156219058	R.ISEQFTAM(+15.99)FR.R	Y	39.19	1244.59	-48.8	623.27	2	48.85	F133:45612	2	381	390	Y
20	7	gi|156219058	K.LAVNM(+15.99)VPFPR.L	Y	35.76	1158.62	-52.1	580.288	2	50.94	F134:46287	2	253	262	Y
20	7	gi|156219058	K.NSSYFVEWIPNNVK.T	Y	33.99	1695.83	-72.3	848.859	2	58.64	F139:50091	4	337	350	N
20	7	gi|156219058	R.ISEQFTAMFR.R	Y	32.93	1228.59	-19.1	615.291	2	53.63	F139:49940	1	381	390	N
20	7	gi|156219058	R.YLTVAAM(+15.99)FR.G	Y	20.03	1086.55	-47.3	544.258	2	49.4	F134:46242	1	310	318	Y
20	7	gi|156219058	R.FPGQLNADLR.K	Y	20	1129.59	-44.3	565.776	2	47.4	F133:45578	1	242	251	N
20	7	gi|156219058	K.EVDEQM(+15.99)LNVQNK.N	Y	12.81	1461.68	-57.3	731.804	2	37.87	F133:45345	2	325	336	Y
20	46	gi|156214988	K.LAVNMVPFPR.L	Y	49.4	1142.63	-32.6	572.302	2	53.26	F139:49928	1	107	116	N
20	46	gi|156214988	R.ISEQFTAM(+15.99)FR.R	Y	39.19	1244.59	-48.8	623.27	2	48.85	F133:45612	2	235	244	Y
20	46	gi|156214988	K.LAVNM(+15.99)VPFPR.L	Y	35.76	1158.62	-52.1	580.288	2	50.94	F134:46287	2	107	116	Y
20	46	gi|156214988	K.NSSYFVEWIPNNVK.T	Y	33.99	1695.83	-72.3	848.859	2	58.64	F139:50091	4	191	204	N
20	46	gi|156214988	R.ISEQFTAMFR.R	Y	32.93	1228.59	-19.1	615.291	2	53.63	F139:49940	1	235	244	N
20	46	gi|156214988	R.YLTVAAM(+15.99)FR.G	Y	20.03	1086.55	-47.3	544.258	2	49.4	F134:46242	1	164	172	Y
20	46	gi|156214988	R.FPGQLNADLR.K	Y	20	1129.59	-44.3	565.776	2	47.4	F133:45578	1	96	105	N
20	45	gi|156369517	K.LAVNMVPFPR.L	Y	49.4	1142.63	-32.6	572.302	2	53.26	F139:49928	1	107	116	N
20	45	gi|156369517	R.ISEQFTAM(+15.99)FR.R	Y	39.19	1244.59	-48.8	623.27	2	48.85	F133:45612	2	235	244	Y
20	45	gi|156369517	K.LAVNM(+15.99)VPFPR.L	Y	35.76	1158.62	-52.1	580.288	2	50.94	F134:46287	2	107	116	Y
20	45	gi|156369517	K.NSSYFVEWIPNNVK.T	Y	33.99	1695.83	-72.3	848.859	2	58.64	F139:50091	4	191	204	N
20	45	gi|156369517	R.ISEQFTAMFR.R	Y	32.93	1228.59	-19.1	615.291	2	53.63	F139:49940	1	235	244	N
20	45	gi|156369517	R.YLTVAAM(+15.99)FR.G	Y	20.03	1086.55	-47.3	544.258	2	49.4	F134:46242	1	164	172	Y
20	45	gi|156369517	R.FPGQLNADLR.K	Y	20	1129.59	-44.3	565.776	2	47.4	F133:45578	1	96	105	N
20	13	gi|156389348	K.LAVNMVPFPR.L	Y	49.4	1142.63	-32.6	572.302	2	53.26	F139:49928	1	249	258	N
20	13	gi|156389348	R.ISEQFTAM(+15.99)FR.R	Y	39.19	1244.59	-48.8	623.27	2	48.85	F133:45612	2	377	386	Y
20	13	gi|156389348	K.LAVNM(+15.99)VPFPR.L	Y	35.76	1158.62	-52.1	580.288	2	50.94	F134:46287	2	249	258	Y
20	13	gi|156389348	K.NSSYFVEWIPNNVK.T	Y	33.99	1695.83	-72.3	848.859	2	58.64	F139:50091	4	333	346	N
20	13	gi|156389348	R.ISEQFTAMFR.R	Y	32.93	1228.59	-19.1	615.291	2	53.63	F139:49940	1	377	386	N
20	13	gi|156389348	R.YLTVAAM(+15.99)FR.G	Y	20.03	1086.55	-47.3	544.258	2	49.4	F134:46242	1	306	314	Y
20	13	gi|156389348	R.FPGQLNADLR.K	Y	20	1129.59	-44.3	565.776	2	47.4	F133:45578	1	238	247	N
20	12	gi|156222042	K.LAVNMVPFPR.L	Y	49.4	1142.63	-32.6	572.302	2	53.26	F139:49928	1	249	258	N
20	12	gi|156222042	R.ISEQFTAM(+15.99)FR.R	Y	39.19	1244.59	-48.8	623.27	2	48.85	F133:45612	2	377	386	Y
20	12	gi|156222042	K.LAVNM(+15.99)VPFPR.L	Y	35.76	1158.62	-52.1	580.288	2	50.94	F134:46287	2	249	258	Y
20	12	gi|156222042	K.NSSYFVEWIPNNVK.T	Y	33.99	1695.83	-72.3	848.859	2	58.64	F139:50091	4	333	346	N
20	12	gi|156222042	R.ISEQFTAMFR.R	Y	32.93	1228.59	-19.1	615.291	2	53.63	F139:49940	1	377	386	N
20	12	gi|156222042	R.YLTVAAM(+15.99)FR.G	Y	20.03	1086.55	-47.3	544.258	2	49.4	F134:46242	1	306	314	Y
20	12	gi|156222042	R.FPGQLNADLR.K	Y	20	1129.59	-44.3	565.776	2	47.4	F133:45578	1	238	247	N
42	2473	gi|221132105	R.SISYGAIGHVLGHELTHGFDTLGR.R	Y	63.89	2536.28	-17.8	846.42	3	61.44	F147:55706	2	534	557	N
42	2473	gi|221132105	I.SYGAIGHVLGHELTHGFDTLGR.R	Y	44.09	2336.17	-7.1	779.724	3	61.51	F147:55705	2	536	557	N
42	2473	gi|221132105	K.LAKISVPK.Q	Y	7.87	854.559	-49.7	428.265	2	41.15	F152:57709	1	258	265	N
42	2473	gi|221132105	K.KLDNPVDPHQWVSVPHM(+15.99)ANAFYVVTK.N	Y	5.7	3007.5	0.8	752.883	4	56.86	F148:56024	1	486	511	Y
24	119	gi|156219904	K.VGINYQPPTVVPGGDLAK.V	N	39.19	1823.98	-19.1	912.979	2	52.48	F137:48128	5	353	370	N
24	119	gi|156219904	K.TIQFVDWC(+57.02)PTGFK.V	N	37.39	1597.76	-50.9	799.846	2	60.91	F133:45880	5	340	352	Y
24	119	gi|156219904	R.LISQLVSSITASLR.F	Y	33.86	1486.87	-63.2	744.396	2	67.29	F139:50329	1	230	243	N
24	119	gi|156219904	R.EDLAALEK.D	N	33.24	887.46	20.2	444.746	2	41.15	F122:43178	1	423	430	N
24	119	gi|156219904	R.QLFHPEQLITGK.E	N	9.4	1409.77	-21.6	470.919	3	50.2	F139:49803	1	85	96	N
24	119	gi|156219904	K.FDLM(+15.99)YAK.R	N	8.88	902.421	-41.2	452.199	2	45.05	F134:46135	1	395	401	Y
24	119	gi|156219904	R.NLDIERPTYTNLNR.L	N	6.79	1717.87	-51.8	573.602	3	46.9	F134:46178	1	216	229	N
24	119	gi|156219904	S.GFTSLLM(+15.99)ER.L	N	6.02	1068.53	0.7	535.271	2	44.1	F134:46116	1	148	156	Y
24	118	gi|156383441	K.VGINYQPPTVVPGGDLAK.V	N	39.19	1823.98	-19.1	912.979	2	52.48	F137:48128	5	353	370	N
24	118	gi|156383441	K.TIQFVDWC(+57.02)PTGFK.V	N	37.39	1597.76	-50.9	799.846	2	60.91	F133:45880	5	340	352	Y
24	118	gi|156383441	R.LISQLVSSITASLR.F	Y	33.86	1486.87	-63.2	744.396	2	67.29	F139:50329	1	230	243	N
24	118	gi|156383441	R.EDLAALEK.D	N	33.24	887.46	20.2	444.746	2	41.15	F122:43178	1	423	430	N
24	118	gi|156383441	R.QLFHPEQLITGK.E	N	9.4	1409.77	-21.6	470.919	3	50.2	F139:49803	1	85	96	N
24	118	gi|156383441	K.FDLM(+15.99)YAK.R	N	8.88	902.421	-41.2	452.199	2	45.05	F134:46135	1	395	401	Y
24	118	gi|156383441	R.NLDIERPTYTNLNR.L	N	6.79	1717.87	-51.8	573.602	3	46.9	F134:46178	1	216	229	N
24	118	gi|156383441	S.GFTSLLM(+15.99)ER.L	N	6.02	1068.53	0.7	535.271	2	44.1	F134:46116	1	148	156	Y
24	115	gi|162059467	K.VGINYQPPTVVPGGDLAK.V	N	39.19	1823.98	-19.1	912.979	2	52.48	F137:48128	5	144	161	N
24	115	gi|162059467	K.TIQFVDWC(+57.02)PTGFK.V	N	37.39	1597.76	-50.9	799.846	2	60.91	F133:45880	5	131	143	Y
24	115	gi|162059467	R.LISQLVSSITASLR.F	Y	33.86	1486.87	-63.2	744.396	2	67.29	F139:50329	1	21	34	N
24	115	gi|162059467	R.EDLAALEK.D	N	33.24	887.46	20.2	444.746	2	41.15	F122:43178	1	214	221	N
24	115	gi|162059467	K.FDLM(+15.99)YAK.R	N	8.88	902.421	-41.2	452.199	2	45.05	F134:46135	1	186	192	Y
24	115	gi|162059467	R.NLDIERPTYTNLNR.L	N	6.79	1717.87	-51.8	573.602	3	46.9	F134:46178	1	7	20	N
56	1092	gi|221120305	L.YGLQWHPEK.S	Y	49.78	1156.57	-1.8	579.289	2	51.85	F140:50757	1	258	266	N
56	1092	gi|221120305	Y.GLQWHPEK.S	Y	34.67	993.503	-5.6	497.756	2	51.75	F140:50759	2	259	266	N
56	1092	gi|221120305	I.STFEGR.H	Y	7.34	695.324	-18.2	348.663	2	43.84	F140:50559	1	248	253	N
56	1092	gi|221120305	G.LQWHPEK.S	Y	7.14	936.482	-2.5	469.247	2	52.46	F140:50769	1	260	266	N
27	754	gi|221119922	K.SSPIIFLDK.H	Y	40.93	1018.57	-53.6	510.265	2	55.02	F131:45181	6	536	544	N
27	754	gi|221119922	T.SSINAYFGSK.L	Y	33.78	1072.52	-57.5	537.236	2	45.27	F133:45531	1	865	874	N
27	754	gi|221119922	S.PIIFLDK.H	Y	25.31	844.506	-64.6	423.233	2	54.1	F133:45737	3	538	544	N
27	754	gi|221119922	R.KGGKPAELFA.P	Y	6.44	1016.57	-127.7	509.225	2	50.79	F133:45681	1	655	664	N
55	12412	gi|156397945	R.YQPQATVSLPR.K	Y	42.63	1258.67	88.2	420.6	3	39.28	F142:52210	1	74	84	N
55	12412	gi|156397945	R.YE(sub Q)PQATVSLPR.K	Y	28.2	1259.65	-71.8	420.861	3	42.44	F144:53409	1	74	84	N
55	12412	gi|156397945	R.YE(sub Q)PE(sub Q)ATVSLPR.K	Y	12.99	1260.63	-44.9	421.2	3	74.54	F156:59012	1	74	84	N
55	12412	gi|156397945	R.NSSTIESSPKR.F	Y	9.9	1204.6	16.2	603.319	2	38.87	F140:50432	1	783	793	N
55	12412	gi|156397945	R.LRNSPAVTEG.A	Y	6.64	1042.54	-8.3	522.273	2	36.66	F142:52084	1	756	765	N
55	12411	gi|156225066	R.YQPQATVSLPR.K	Y	42.63	1258.67	88.2	420.6	3	39.28	F142:52210	1	74	84	N
55	12411	gi|156225066	R.YE(sub Q)PQATVSLPR.K	Y	28.2	1259.65	-71.8	420.861	3	42.44	F144:53409	1	74	84	N
55	12411	gi|156225066	R.YE(sub Q)PE(sub Q)ATVSLPR.K	Y	12.99	1260.63	-44.9	421.2	3	74.54	F156:59012	1	74	84	N
55	12411	gi|156225066	R.NSSTIESSPKR.F	Y	9.9	1204.6	16.2	603.319	2	38.87	F140:50432	1	783	793	N
55	12411	gi|156225066	R.LRNSPAVTEG.A	Y	6.64	1042.54	-8.3	522.273	2	36.66	F142:52084	1	756	765	N
55	12445	gi|162036476	R.YQPQATVSLPR.K	Y	42.63	1258.67	88.2	420.6	3	39.28	F142:52210	1	58	68	N
55	12445	gi|162036476	R.YE(sub Q)PQATVSLPR.K	Y	28.2	1259.65	-71.8	420.861	3	42.44	F144:53409	1	58	68	N
55	12445	gi|162036476	R.YE(sub Q)PE(sub Q)ATVSLPR.K	Y	12.99	1260.63	-44.9	421.2	3	74.54	F156:59012	1	58	68	N
31	888	gi|156395053	K.HSYILSSK.K	Y	42.89	933.492	5.9	467.756	2	45.28	F144:53507	5	73	80	N
31	888	gi|156395053	S.YILSSK.K	N	27.07	709.401	-9.6	355.704	2	44.54	F142:52427	2	75	80	N
31	887	gi|156224034	K.HSYILSSK.K	Y	42.89	933.492	5.9	467.756	2	45.28	F144:53507	5	73	80	N
31	887	gi|156224034	S.YILSSK.K	N	27.07	709.401	-9.6	355.704	2	44.54	F142:52427	2	75	80	N
40	806	gi|156220874	K.LTLGENIADNGGFK.S	Y	39.55	1447.73	-0.7	724.872	2	50.82	F148:55910	2	572	585	N
40	806	gi|156220874	R.AYHNWLK.K	Y	33.23	930.471	-17.5	466.235	2	41.76	F150:56778	2	590	596	N
40	806	gi|156220874	K.LTLGENIADD(sub N)GGFK.S	Y	13.73	1448.71	-30.2	725.343	2	51.05	F150:57008	1	572	585	N
40	806	gi|156220874	G.TIDKLGDQPIR.D	Y	9.44	1254.69	-48.6	419.218	3	48.71	F140:50689	1	97	107	N
40	806	gi|156220874	K.LP(sub T)LGENIADD(sub N)GGFK.S	Y	5.51	1444.72	28.6	723.388	2	52.44	F150:57036	1	572	585	N
40	805	gi|156386196	K.LTLGENIADNGGFK.S	Y	39.55	1447.73	-0.7	724.872	2	50.82	F148:55910	2	572	585	N
40	805	gi|156386196	R.AYHNWLK.K	Y	33.23	930.471	-17.5	466.235	2	41.76	F150:56778	2	590	596	N
40	805	gi|156386196	K.LTLGENIADD(sub N)GGFK.S	Y	13.73	1448.71	-30.2	725.343	2	51.05	F150:57008	1	572	585	N
40	805	gi|156386196	G.TIDKLGDQPIR.D	Y	9.44	1254.69	-48.6	419.218	3	48.71	F140:50689	1	97	107	N
40	805	gi|156386196	K.LP(sub T)LGENIADD(sub N)GGFK.S	Y	5.51	1444.72	28.6	723.388	2	52.44	F150:57036	1	572	585	N
40	804	gi|82863829	K.LTLGENIADNGGFK.S	Y	39.55	1447.73	-0.7	724.872	2	50.82	F148:55910	2	184	197	N
40	804	gi|82863829	R.AYHNWLK.K	Y	33.23	930.471	-17.5	466.235	2	41.76	F150:56778	2	202	208	N
44	1192	gi|221118510	T.TYIAASYVK.F	Y	34.02	1014.54	-18.2	508.267	2	42.9	F138:48563	2	50	58	N
44	1192	gi|221118510	K.YPFYGL(sub T)QWHPEK.N	Y	27.5	1563.75	-17.8	782.869	2	54.26	F140:50828	2	233	244	N
44	1192	gi|221118510	K.KYPFYGL(sub T)QWHPEK.N	Y	18.41	1691.85	-16.1	846.917	2	51.87	F140:50762	1	232	244	N
21	690	gi|221104373	K.VDIDNALAALDQAK.A	Y	49.55	1455.76	23.7	728.903	2	57.97	F146:55196	14	105	118	N
21	690	gi|221104373	G.QEPM(+15.99)SSSNSPDEAK.D	Y	12.84	1521.63	27.2	761.841	2	68.01	F149:56723	1	225	238	Y
32	471	gi|221112215	I.GGLAVGVPGELR.G	Y	47.57	1123.63	-18.7	562.814	2	49.61	F136:47465	6	233	244	N
12	12401	gi|221128312	F.AYLLSTK.Q	N	35.25	794.454	-16.5	398.228	2	38.93	F144:53298	17	530	536	N
12	12401	gi|221128312	K.YFEDYFK.I	Y	24.38	1010.44	3.4	506.228	2	38.61	F145:54162	5	263	269	N
12	12401	gi|221128312	K.EGFASYMSYYGSDQLKPNMESMK.K	Y	10.41	2662.14	51.4	888.433	3	63.83	F141:51908	1	347	369	N
45	1161	gi|162119147	K.IPIETQYGKGA.W	Y	36.45	1175.62	-12.3	588.809	2	41.94	F140:50515	2	35	45	N
45	1161	gi|162119147	K.IPIETQYGK.G	Y	20.55	1047.56	-33.3	524.77	2	44.66	F140:50583	2	35	43	N
45	786	gi|156216482	K.IPIETQYGKGA.W	Y	36.45	1175.62	-12.3	588.809	2	41.94	F140:50515	2	239	249	N
45	786	gi|156216482	K.IPIETQYGK.G	Y	20.55	1047.56	-33.3	524.77	2	44.66	F140:50583	2	239	247	N
45	785	gi|156373765	K.IPIETQYGKGA.W	Y	36.45	1175.62	-12.3	588.809	2	41.94	F140:50515	2	239	249	N
45	785	gi|156373765	K.IPIETQYGK.G	Y	20.55	1047.56	-33.3	524.77	2	44.66	F140:50583	2	239	247	N
35	855	gi|294401862	R.IFASSVVQR.S	Y	44.81	1005.56	-27	503.774	2	42.86	F138:48560	5	73	81	N
102	570	gi|221128085	S.PIIETFSNK.S	Y	44.22	1047.56	-45.7	524.763	2	45.33	F140:50595	1	2009	2017	N
102	570	gi|221128085	K.FMGQYIE.H	Y	8.15	886.389	27.1	444.214	2	45.92	F135:46778	1	3711	3717	N
102	570	gi|221128085	T.VV(sub S)PIIETFSNK.S	Y	6.36	1245.7	-34.3	623.834	2	44.15	F141:51434	1	2007	2017	N
58	12408	gi|156377962	K.LAQEALM(+15.99)QGALK.G	Y	26.94	1287.69	-2.8	644.848	2	41.92	F147:55346	1	249	260	Y
58	12408	gi|156377962	R.GDVSIDLFSPSGTR.N	Y	23.31	1449.71	1.1	725.863	2	54.86	F148:55989	1	484	497	N
58	12408	gi|156377962	K.TQELEAQKQGK.N	Y	16.85	1258.65	-3	420.557	3	37.55	F139:49271	1	578	588	N
58	12408	gi|156377962	R.RGDVSIDLFSPSGTR.N	Y	10.03	1605.81	-15	803.901	2	49.92	F141:51593	1	483	497	N
58	12407	gi|156217944	K.LAQEALM(+15.99)QGALK.G	Y	26.94	1287.69	-2.8	644.848	2	41.92	F147:55346	1	249	260	Y
58	12407	gi|156217944	R.GDVSIDLFSPSGTR.N	Y	23.31	1449.71	1.1	725.863	2	54.86	F148:55989	1	484	497	N
58	12407	gi|156217944	K.TQELEAQKQGK.N	Y	16.85	1258.65	-3	420.557	3	37.55	F139:49271	1	578	588	N
58	12407	gi|156217944	R.RGDVSIDLFSPSGTR.N	Y	10.03	1605.81	-15	803.901	2	49.92	F141:51593	1	483	497	N
38	12428	gi|169229783	D.VDEAFQR.M	Y	34.78	863.414	21.7	432.724	2	42.99	F141:51403	4	40	46	N
38	12428	gi|169229783	P.VLADSGLSALR.V	Y	18.02	1100.62	20.8	551.328	2	45.55	F147:55387	2	92	102	N
38	12433	gi|169223693	D.VDEAFQR.M	Y	34.78	863.414	21.7	432.724	2	42.99	F141:51403	4	195	201	N
38	12433	gi|169223693	K.VAPKADLK.M	Y	5.84	840.507	25.6	421.272	2	40.6	F122:43172	1	136	143	N
151	12444	gi|89135504	R.FAIQDISVEETASK.D	Y	43.06	1536.77	-17.9	769.377	2	50.13	F139:49800	1	13	26	N
150	905	gi|219275117	R.NSVSGTYGYFK.E	Y	42.81	1221.57	-45	611.763	2	45.08	F138:48631	1	38	48	N
150	907	gi|156193958	R.NSVSGTYGYFK.E	Y	42.81	1221.57	-45	611.763	2	45.08	F138:48631	1	40	50	N
150	906	gi|156303049	R.NSVSGTYGYFK.E	Y	42.81	1221.57	-45	611.763	2	45.08	F138:48631	1	40	50	N
99	1057	gi|221093977	R.S(sub V)TDESHAVVQAIAR.V	Y	32.6	1482.74	-39.6	742.349	2	45.71	F127:44384	1	511	524	N
99	1057	gi|221093977	D.LFEPAIK.L	Y	19.31	816.475	-17.4	409.237	2	42.91	F141:51400	2	132	138	N
99	1057	gi|221093977	R.NQINDSR.T	Y	5.02	845.399	-252.1	423.6	2	45.78	F142:52482	1	331	337	N
41	455	gi|156383694	R.SAVPLGGLGTGSFEIR.A	Y	40.52	1559.83	0.7	780.923	2	57.65	F148:56034	3	190	205	N
41	455	gi|156383694	R.YDVSM(+15.99)YNSVM(+15.99)H.L	Y	8.56	1376.54	18.2	689.289	2	41.33	F149:56206	1	738	748	Y
41	455	gi|156383694	A.LSGQQYSAVDKK.L	Y	8.2	1322.68	-19.7	662.336	2	52.48	F149:56494	1	1144	1155	N
41	455	gi|156383694	R.YDVSM(+15.99)YNS.V	Y	5.71	993.375	36	497.713	2	39.01	F139:49337	1	738	745	Y
41	454	gi|156220031	R.SAVPLGGLGTGSFEIR.A	Y	40.52	1559.83	0.7	780.923	2	57.65	F148:56034	3	190	205	N
41	454	gi|156220031	R.YDVSM(+15.99)YNSVM(+15.99)H.L	Y	8.56	1376.54	18.2	689.289	2	41.33	F149:56206	1	738	748	Y
41	454	gi|156220031	A.LSGQQYSAVDKK.L	Y	8.2	1322.68	-19.7	662.336	2	52.48	F149:56494	1	1144	1155	N
41	454	gi|156220031	R.YDVSM(+15.99)YNS.V	Y	5.71	993.375	36	497.713	2	39.01	F139:49337	1	738	745	Y
47	476	gi|221119725	K.NIDTLENALDKVK.E	Y	28.15	1471.79	-11.4	736.893	2	60.89	F144:53946	2	2275	2287	N
47	476	gi|221119725	K.DQKLLPVK.E	Y	23.77	939.575	-35.8	470.778	2	49.46	F142:52605	2	7500	7507	N
47	476	gi|221119725	K.QIEDLDIR.V	Y	10.96	1000.52	23.6	501.279	2	50.71	F139:49838	1	6664	6671	N
47	476	gi|221119725	K.EAVQTNTFVDISSLVKNFQR.D	Y	10.9	2295.19	-28.4	766.048	3	54.93	F122:43324	1	2890	2909	N
47	476	gi|221119725	K.DQLNNFDK.K	Y	10.47	992.456	81.6	497.276	2	46.7	F125:43832	1	6829	6836	N
47	476	gi|221119725	K.LTVDQC(+57.02)AR.E	Y	9.67	961.465	34.3	481.756	2	48.94	F133:45615	1	7244	7251	Y
47	476	gi|221119725	R.VLDM(+15.99)WR.K	Y	8.58	834.406	0.2	418.21	2	38.37	F142:52171	1	8613	8618	Y
47	476	gi|221119725	A.EPIGITTDVLR.K	Y	7.02	1212.67	23	607.357	2	56.95	F137:48233	1	5278	5288	N
47	476	gi|221119725	R.LQEALGQSQK.F	Y	5.91	1100.58	33.7	551.317	2	41.83	F147:55344	1	4916	4925	N
59	12414	gi|221124590	R.IDYYYGTDK.T	Y	39.58	1136.5	-50	569.23	2	41.34	F133:45429	2	287	295	N
59	12414	gi|221124590	K.NESIANDM(+15.99)KNNSIA.N	Y	10.15	1535.69	-73.8	768.795	2	38.74	F125:43653	1	161	174	Y
59	12414	gi|221124590	K.TPGFSASS.V	Y	5.65	752.334	-187.6	753.2	1	65.1	F141:51941	1	915	922	N
60	728	gi|156226146	R.HHNYEEM(+15.99)TWLLK.K	Y	39.08	1615.75	0.1	539.589	3	57.54	F138:48999	2	6	17	Y
60	728	gi|156226146	K.YTNITR.L	Y	11.73	766.397	39.5	384.221	2	68.06	F124:43519	1	23	28	N
60	728	gi|156226146	K.YTNITRLYDVGTSVQNR.K	Y	9.08	1999.01	29.5	667.364	3	68.08	F123:43431	1	23	39	N
60	727	gi|156400882	R.HHNYEEM(+15.99)TWLLK.K	Y	39.08	1615.75	0.1	539.589	3	57.54	F138:48999	2	6	17	Y
60	727	gi|156400882	K.YTNITR.L	Y	11.73	766.397	39.5	384.221	2	68.06	F124:43519	1	23	28	N
60	727	gi|156400882	K.YTNITRLYDVGTSVQNR.K	Y	9.08	1999.01	29.5	667.364	3	68.08	F123:43431	1	23	39	N
49	1182	gi|156354421	K.LEEDVEM(+15.99)ER.L	Y	28.45	1164.5	-38.8	583.233	2	40.2	F134:46022	7	90	98	Y
49	1182	gi|156354421	R.GDIGDFEKR.V	Y	18.38	1035.5	-0.8	518.756	2	38.21	F139:49293	1	792	800	N
49	1182	gi|156354421	L.DHADESSGTSLPFSR.R	Y	6.18	1604.71	79	803.424	2	61.73	F146:55265	1	879	893	N
48	12404	gi|156368443	K.FESLGLDSLRD.T	Y	25.59	1250.61	-14.6	626.305	2	43.76	F134:46107	4	544	554	N
48	12404	gi|156368443	K.QDLLDDAEAC(+57.02)R.R	Y	23.71	1304.57	22.2	653.305	2	37.2	F133:45329	1	3462	3472	Y
48	12404	gi|156368443	K.MLAASALISGLGG.E	Y	11.61	1159.63	-22	387.541	3	41.36	F133:45434	1	3475	3487	N
48	12404	gi|156368443	K.QFLGLFSQSM.E	Y	10.97	1156.56	10.9	386.531	3	43.94	F140:50562	2	3835	3844	N
48	12404	gi|156368443	R.C(+57.02)YITLAQALFM(+15.99)S.M	Y	5.59	1432.67	-22.5	717.328	2	48.27	F139:49737	1	1956	1967	Y
48	12403	gi|156214621	K.FESLGLDSLRD.T	Y	25.59	1250.61	-14.6	626.305	2	43.76	F134:46107	4	544	554	N
48	12403	gi|156214621	K.QDLLDDAEAC(+57.02)R.R	Y	23.71	1304.57	22.2	653.305	2	37.2	F133:45329	1	3462	3472	Y
48	12403	gi|156214621	K.MLAASALISGLGG.E	Y	11.61	1159.63	-22	387.541	3	41.36	F133:45434	1	3475	3487	N
48	12403	gi|156214621	K.QFLGLFSQSM.E	Y	10.97	1156.56	10.9	386.531	3	43.94	F140:50562	2	3835	3844	N
48	12403	gi|156214621	R.C(+57.02)YITLAQALFM(+15.99)S.M	Y	5.59	1432.67	-22.5	717.328	2	48.27	F139:49737	1	1956	1967	Y
53	1958	gi|221116120	K.NNSGVNAGANNGAN.S	Y	25.78	1272.54	48.8	637.311	2	35.84	F142:52062	2	1073	1086	N
53	1958	gi|221116120	R.ANGKANGGPNSGTSGGAN.G	Y	22.49	1529.68	100.7	765.925	2	59.44	F147:55668	1	2257	2274	N
53	1958	gi|221116120	K.NEVNGGPNR.G	Y	12.46	955.447	49.1	478.754	2	42.08	F149:56239	1	638	646	N
53	1958	gi|221116120	K.SINASGAHNLK.V	Y	11.13	1110.58	60.3	371.222	3	37.02	F139:49254	1	350	360	N
53	1958	gi|221116120	R.DANEGKNSELSGNNGK.D	Y	9.99	1632.73	-47.9	817.335	2	59.33	F133:45855	1	2403	2418	N
105	12456	gi|221124496	G.PAPVIFVSGR.M	Y	36.41	1041.6	0.7	521.806	2	45.74	F145:54383	1	429	438	N
105	12456	gi|221124496	A.PVIFVSGR.M	Y	8.53	873.507	7.7	437.764	2	47.47	F138:48682	2	431	438	N
77	12432	gi|156351500	R.NGLIVSYTVR.Y	Y	26.54	1120.62	-29.5	561.303	2	48.65	F138:48734	3	3449	3458	N
77	12432	gi|156351500	R.YGGTLSIGMHK.T	Y	17.24	1162.58	34.3	582.317	2	68.09	F127:44537	3	1347	1357	N
77	12432	gi|156351500	V.TRITAATDIK.L	Y	8.52	1088.62	-9.7	545.311	2	52.54	F140:50783	1	3982	3991	N
46	12457	gi|223649562	R.IYNYALK.S	Y	34.95	883.48	-16.9	442.74	2	41.21	F140:50498	3	60	66	N
46	12459	gi|221122319	R.IYNYALK.S	Y	34.95	883.48	-16.9	442.74	2	41.21	F140:50498	3	184	190	N
46	12460	gi|223047699	R.IYNYALK.S	Y	34.95	883.48	-16.9	442.74	2	41.21	F140:50498	3	246	252	N
121	13598	gi|221116733	R.M(+15.99)LDGQATDALEASALS(sub G)FR.G	Y	34.17	1910.9	-40.3	956.421	2	58.24	F146:55199	1	274	291	Y
121	13598	gi|221116733	R.LGAEQGRNR.L	Y	9.18	999.521	26.5	500.781	2	47.2	F133:45573	1	324	332	N
121	13598	gi|221116733	K.SQMLSPR.K	Y	5.97	817.412	36.9	409.728	2	40.92	F144:53355	1	566	572	N
81	12418	gi|156399515	K.VVDHDLGE.S	Y	22.02	882.408	-45.9	442.191	2	52.63	F131:45136	1	601	608	N
81	12418	gi|156399515	T.YGEVQVDAR.L	Y	17.58	1035.5	9.4	518.761	2	43.08	F150:56816	1	2708	2716	N
81	12418	gi|156399515	R.TLEVTARDR.G	Y	14	1059.57	-19.3	530.781	2	46.62	F151:57429	1	313	321	N
81	12418	gi|156399515	R.GEPFGIDSKSGR.F	Y	8.41	1248.61	25.4	625.328	2	57.03	F134:46431	1	719	730	N
81	12418	gi|156399515	K.QASGPLENYIDVEITVLDVNDNAPF.F	Y	5.72	2732.32	4.2	911.784	3	60.07	F148:56062	1	1789	1813	N
81	12418	gi|156399515	K.IQDVDDHFPQFTQPMYYAK.A	Y	5.32	2342.07	-123.4	781.6	3	68.3	F141:52052	1	567	585	N
81	12417	gi|156225668	K.VVDHDLGE.S	Y	22.02	882.408	-45.9	442.191	2	52.63	F131:45136	1	601	608	N
81	12417	gi|156225668	T.YGEVQVDAR.L	Y	17.58	1035.5	9.4	518.761	2	43.08	F150:56816	1	2708	2716	N
81	12417	gi|156225668	R.TLEVTARDR.G	Y	14	1059.57	-19.3	530.781	2	46.62	F151:57429	1	313	321	N
81	12417	gi|156225668	R.GEPFGIDSKSGR.F	Y	8.41	1248.61	25.4	625.328	2	57.03	F134:46431	1	719	730	N
81	12417	gi|156225668	K.QASGPLENYIDVEITVLDVNDNAPF.F	Y	5.72	2732.32	4.2	911.784	3	60.07	F148:56062	1	1789	1813	N
81	12417	gi|156225668	K.IQDVDDHFPQFTQPMYYAK.A	Y	5.32	2342.07	-123.4	781.6	3	68.3	F141:52052	1	567	585	N
81	3579	gi|156225601	K.VVDHDLGE.S	Y	22.02	882.408	-45.9	442.191	2	52.63	F131:45136	1	601	608	N
81	3579	gi|156225601	T.YGEVQVDAR.L	Y	17.58	1035.5	9.4	518.761	2	43.08	F150:56816	1	1988	1996	N
81	3579	gi|156225601	R.TLEVTARDR.G	Y	14	1059.57	-19.3	530.781	2	46.62	F151:57429	1	313	321	N
81	3579	gi|156225601	R.GEPFGIDSKSGR.F	Y	8.41	1248.61	25.4	625.328	2	57.03	F134:46431	1	719	730	N
81	3579	gi|156225601	K.IQDVDDHFPQFTQPMYYAK.A	Y	5.32	2342.07	-123.4	781.6	3	68.3	F141:52052	1	567	585	N
43	1643	gi|221103545	K.M(+15.99)ISNM(+15.99)KFHDE.N	Y	30.53	1282.53	48.4	642.304	2	52	F135:46923	5	649	658	Y
43	1643	gi|221103545	R.QQVSKASSSGSAES.S	Y	6.73	1351.62	105.6	676.889	2	73.87	F155:58910	1	229	242	N
57	1086	gi|282473413	M.GFIDEFR.I	Y	30.25	882.423	-24.8	442.208	2	49.71	F139:49791	5	67	73	N
57	12482	gi|163694196	M.GFIDEFR.I	Y	30.25	882.423	-24.8	442.208	2	49.71	F139:49791	5	73	79	N
57	12483	gi|163690213	M.GFIDEFR.I	Y	30.25	882.423	-24.8	442.208	2	49.71	F139:49791	5	136	142	N
57	12484	gi|163687728	M.GFIDEFR.I	Y	30.25	882.423	-24.8	442.208	2	49.71	F139:49791	5	168	174	N
57	12485	gi|163697318	M.GFIDEFR.I	Y	30.25	882.423	-24.8	442.208	2	49.71	F139:49791	5	224	230	N
124	12466	gi|156367199	R.VGHTGLATSFFNHK.N	Y	30.1	1514.76	-21.6	505.917	3	41.78	F140:50509	1	543	556	N
124	12466	gi|156367199	R.QHRGGSSGGGM(+15.99)HGGGGGYGNYGGYGGYGG.N	Y	5.01	2633.05	26	878.713	3	61.09	F150:57188	1	611	639	Y
124	12465	gi|156214212	R.VGHTGLATSFFNHK.N	Y	30.1	1514.76	-21.6	505.917	3	41.78	F140:50509	1	543	556	N
124	12465	gi|156214212	R.QHRGGSSGGGM(+15.99)HGGGGGYGNYGGYGGYGG.N	Y	5.01	2633.05	26	878.713	3	61.09	F150:57188	1	611	639	Y
107	2881	gi|221130272	K.M(+15.99)YSHAC(+57.02)WL.F	Y	29.45	1082.43	13.2	542.23	2	45.7	F126:44208	2	1412	1419	Y
107	2881	gi|221130272	S.AGVYK.W	N	8.22	536.296	180.4	537.4	1	52.93	F145:54647	1	1437	1441	N
110	12496	gi|156363508	S.NLPALDIVK.N	Y	29.03	981.586	-24.9	491.788	2	50.23	F150:56988	3	272	280	N
110	5751	gi|156212948	S.NLPALDIVK.N	Y	29.03	981.586	-24.9	491.788	2	50.23	F150:56988	3	272	280	N
110	12498	gi|156206142	S.NLPALDIVK.N	Y	29.03	981.586	-24.9	491.788	2	50.23	F150:56988	3	50	58	N
110	12497	gi|156341550	S.NLPALDIVK.N	Y	29.03	981.586	-24.9	491.788	2	50.23	F150:56988	3	50	58	N
157	12543	gi|221101211	R.NM(+15.99)LFGVSK.T	Y	28.38	910.458	21.3	456.246	2	53.91	F137:48158	1	497	504	Y
82	12419	gi|156224760	K.M(+15.99)FSLM(+15.99)PGEVEA.H	Y	28.27	1241.53	32.2	621.793	2	57.93	F135:47046	3	909	919	Y
82	12419	gi|156224760	K.C(+57.02)DAYLWG.G	Y	12.9	883.354	36.5	442.7	2	43.32	F157:59078	3	488	494	Y
79	628	gi|221091574	K.SPVFQSLALQLATNDVI.L	Y	20.27	1814.98	-37	908.462	2	67.5	F148:56074	1	4914	4930	N
79	628	gi|221091574	K.LSNQFQNYK.G	Y	15.24	1140.56	97.7	571.341	2	39.58	F142:52224	1	799	807	N
79	628	gi|221091574	K.ISGNNIK.E	Y	11.83	744.413	-128.8	373.166	2	44.32	F141:51445	1	2836	2842	N
79	628	gi|221091574	K.TIATMTTTTTSDTT.S	Y	11.58	1444.66	24.6	723.355	2	39.92	F147:55316	1	4288	4301	N
79	628	gi|221091574	I.KSIDGEQNK.K	Y	9.7	1017.51	31.5	509.778	2	51.21	F135:46909	1	25	33	N
79	628	gi|221091574	R.QPETTESSSPTKFS.T	Y	5.33	1524.69	-0.8	763.354	2	45.33	F141:51469	1	2560	2573	N
79	628	gi|221091574	K.QQNSIEFGHK.F	Y	5.02	1186.57	53.8	594.326	2	44.07	F138:48597	1	1353	1362	N
246	12506	gi|156386679	K.TVEGVNGDTR.D	Y	18.02	1046.5	3.7	524.259	2	69.58	F126:44337	1	85	94	N
246	12506	gi|156386679	R.HDTHRLSNAS.D	Y	17	1136.53	-4.7	569.271	2	58.13	F125:44070	4	781	790	N
246	12506	gi|156386679	K.NSYSSREGPPQ.P	Y	8.76	1220.54	20.6	611.291	2	38.06	F144:53275	1	1058	1068	N
39	12422	gi|221126038	S.VLEEAFK.K	Y	26.22	834.449	-18.7	418.224	2	37.67	F142:52129	8	127	133	N
39	12422	gi|221126038	A.DKNELESSQHENETLMFK.K	Y	11.54	2177.99	39.2	727.032	3	60.45	F125:44083	1	465	482	N
39	12422	gi|221126038	E.HMQ(sub L)NQISVLEEAFK.K	Y	6.14	1672.82	47.9	419.233	4	39.96	F140:50460	1	120	133	N
39	12422	gi|221126038	R.NEIAEVSELK.Q	Y	5.79	1130.58	-1	566.298	2	50.9	F149:56446	1	352	361	N
39	12488	gi|221102080	S.VLEEAFK.K	Y	26.22	834.449	-18.7	418.224	2	37.67	F142:52129	8	127	133	N
39	12488	gi|221102080	E.HMQ(sub L)NQISVLEEAFK.K	Y	6.14	1672.82	47.9	419.233	4	39.96	F140:50460	1	120	133	N
39	12488	gi|221102080	R.NEIAEVSELK.Q	Y	5.79	1130.58	-1	566.298	2	50.9	F149:56446	1	226	235	N
152	12507	gi|221120638	K.WEEEPQNIK.G	Y	26.08	1171.55	-51.1	586.753	2	55.42	F139:50003	1	695	703	N
140	1634	gi|221118386	M.YGGLLAAIK.V	Y	25.99	904.538	-15.4	453.269	2	51.18	F145:54584	1	1002	1010	N
140	1634	gi|221118386	R.ISLVGPGNL.T	Y	14.97	868.502	24.8	435.269	2	50.54	F137:48077	1	839	847	N
125	600	gi|221131969	R.NLLSVAYK.N	Y	25.98	906.518	-35.3	454.25	2	45.96	F139:49632	1	44	51	N
125	600	gi|221131969	K.KVTEMGGSLQNEER.N	Y	7.4	1576.75	22.9	526.603	3	38.46	F136:47208	1	30	43	N
125	1124	gi|82862843	R.NLLSVAYK.N	Y	25.98	906.518	-35.3	454.25	2	45.96	F139:49632	1	43	50	N
125	1125	gi|163687633	R.NLLSVAYK.N	Y	25.98	906.518	-35.3	454.25	2	45.96	F139:49632	1	21	28	N
125	579	gi|82875475	R.NLLSVAYK.N	Y	25.98	906.518	-35.3	454.25	2	45.96	F139:49632	1	50	57	N
125	580	gi|162087301	R.NLLSVAYK.N	Y	25.98	906.518	-35.3	454.25	2	45.96	F139:49632	1	60	67	N
125	581	gi|162043166	R.NLLSVAYK.N	Y	25.98	906.518	-35.3	454.25	2	45.96	F139:49632	1	15	22	N
125	582	gi|162050579	R.NLLSVAYK.N	Y	25.98	906.518	-35.3	454.25	2	45.96	F139:49632	1	43	50	N
125	583	gi|162076901	R.NLLSVAYK.N	Y	25.98	906.518	-35.3	454.25	2	45.96	F139:49632	1	21	28	N
125	584	gi|162043726	R.NLLSVAYK.N	Y	25.98	906.518	-35.3	454.25	2	45.96	F139:49632	1	10	17	N
125	585	gi|89135260	R.NLLSVAYK.N	Y	25.98	906.518	-35.3	454.25	2	45.96	F139:49632	1	34	41	N
125	1126	gi|163692679	R.NLLSVAYK.N	Y	25.98	906.518	-35.3	454.25	2	45.96	F139:49632	1	43	50	N
125	586	gi|89133590	R.NLLSVAYK.N	Y	25.98	906.518	-35.3	454.25	2	45.96	F139:49632	1	47	54	N
125	587	gi|89136748	R.NLLSVAYK.N	Y	25.98	906.518	-35.3	454.25	2	45.96	F139:49632	1	34	41	N
125	589	gi|162024149	R.NLLSVAYK.N	Y	25.98	906.518	-35.3	454.25	2	45.96	F139:49632	1	41	48	N
125	588	gi|163694243	R.NLLSVAYK.N	Y	25.98	906.518	-35.3	454.25	2	45.96	F139:49632	1	43	50	N
125	594	gi|156220504	R.NLLSVAYK.N	Y	25.98	906.518	-35.3	454.25	2	45.96	F139:49632	1	43	50	N
125	593	gi|162059922	R.NLLSVAYK.N	Y	25.98	906.518	-35.3	454.25	2	45.96	F139:49632	1	43	50	N
125	592	gi|156222010	R.NLLSVAYK.N	Y	25.98	906.518	-35.3	454.25	2	45.96	F139:49632	1	43	50	N
125	591	gi|156385030	R.NLLSVAYK.N	Y	25.98	906.518	-35.3	454.25	2	45.96	F139:49632	1	43	50	N
125	590	gi|156389285	R.NLLSVAYK.N	Y	25.98	906.518	-35.3	454.25	2	45.96	F139:49632	1	43	50	N
125	595	gi|162067041	R.NLLSVAYK.N	Y	25.98	906.518	-35.3	454.25	2	45.96	F139:49632	1	43	50	N
125	596	gi|162018259	R.NLLSVAYK.N	Y	25.98	906.518	-35.3	454.25	2	45.96	F139:49632	1	43	50	N
125	599	gi|156221319	R.NLLSVAYK.N	Y	25.98	906.518	-35.3	454.25	2	45.96	F139:49632	1	50	57	N
125	598	gi|162061250	R.NLLSVAYK.N	Y	25.98	906.518	-35.3	454.25	2	45.96	F139:49632	1	50	57	N
125	443	gi|27368037	R.NLLSVAYK.N	Y	25.98	906.518	-35.3	454.25	2	45.96	F139:49632	1	47	54	N
125	597	gi|156387494	R.NLLSVAYK.N	Y	25.98	906.518	-35.3	454.25	2	45.96	F139:49632	1	50	57	N
125	442	gi|221116303	R.NLLSVAYK.N	Y	25.98	906.518	-35.3	454.25	2	45.96	F139:49632	1	47	54	N
125	601	gi|163683859	R.NLLSVAYK.N	Y	25.98	906.518	-35.3	454.25	2	45.96	F139:49632	1	43	50	N
125	602	gi|162090950	R.NLLSVAYK.N	Y	25.98	906.518	-35.3	454.25	2	45.96	F139:49632	1	60	67	N
125	603	gi|162012987	R.NLLSVAYK.N	Y	25.98	906.518	-35.3	454.25	2	45.96	F139:49632	1	94	101	N
154	12510	gi|282485362	R.QQTARAM(+15.99)K.T	Y	25.84	948.481	-39.8	475.229	2	40.83	F139:49413	1	181	188	Y
136	1010	gi|156376541	R.NNEKVGIVG.R	Y	25.75	928.498	-19.3	465.247	2	42.53	F138:48551	1	1054	1062	N
136	1010	gi|156376541	R.VSYASQQAWIFSGSVR.E	Y	8.8	1784.88	-23.2	595.955	3	57.63	F137:48250	1	455	470	N
136	1009	gi|156217439	R.NNEKVGIVG.R	Y	25.75	928.498	-19.3	465.247	2	42.53	F138:48551	1	1054	1062	N
136	1009	gi|156217439	R.VSYASQQAWIFSGSVR.E	Y	8.8	1784.88	-23.2	595.955	3	57.63	F137:48250	1	455	470	N
100	12420	gi|156221693	G.TPMQSAAK.A	Y	25.55	832.411	20.3	417.221	2	45.69	F139:49614	1	1376	1383	N
100	12420	gi|156221693	P.AQSEKEAATYM(+15.99)SK.V	Y	8.64	1458.67	4.7	730.344	2	58.27	F133:45832	1	1645	1657	Y
100	12420	gi|156221693	R.KDVELQM(+15.99)MR.E	Y	5.16	1164.56	-15.6	583.28	2	47.4	F155:58516	1	822	830	Y
100	5271	gi|156388238	G.TPMQSAAK.A	Y	25.55	832.411	20.3	417.221	2	45.69	F139:49614	1	1376	1383	N
100	5271	gi|156388238	P.AQSEKEAATYM(+15.99)SK.V	Y	8.64	1458.67	4.7	730.344	2	58.27	F133:45832	1	1645	1657	Y
100	5271	gi|156388238	R.KDVELQM(+15.99)MR.E	Y	5.16	1164.56	-15.6	583.28	2	47.4	F155:58516	1	822	830	Y
100	12513	gi|162073012	G.TPMQSAAK.A	Y	25.55	832.411	20.3	417.221	2	45.69	F139:49614	1	61	68	N
149	14034	gi|163693615	K.ITDVTVTGK.D	Y	25.48	932.518	-54.2	467.241	2	37.68	F155:58316	1	135	143	N
149	14034	gi|163693615	K.C(+57.02)LFLIAAVLSAW.G	Y	5.07	1362.74	5	455.255	3	57.17	F140:50933	1	3	14	Y
74	1059	gi|156218088	A.AAPLAAWVR.A	Y	25.32	953.545	-75.7	477.743	2	36.18	F139:49229	1	3123	3131	N
74	1059	gi|156218088	R.VQTTLDQER.D	Y	12.96	1088.55	50.3	545.308	2	61.9	F137:48334	2	3500	3508	N
74	1059	gi|156218088	R.NIQTLAGSM(+15.99)VFVYD.Q	Y	10.38	1572.75	-16.3	394.188	4	50.59	F135:46895	1	2474	2487	Y
74	1059	gi|156218088	E.FVELEETMKK.L	Y	10.25	1252.64	-30.6	627.307	2	39.63	F138:48472	2	1099	1108	N
74	1059	gi|156218088	R.YDLDPGSSDSS.A	Y	10.04	1141.44	43.4	571.753	2	40.09	F137:47820	1	2518	2528	N
74	12402	gi|156378247	A.AAPLAAWVR.A	Y	25.32	953.545	-75.7	477.743	2	36.18	F139:49229	1	3123	3131	N
74	12402	gi|156378247	R.VQTTLDQER.D	Y	12.96	1088.55	50.3	545.308	2	61.9	F137:48334	2	3500	3508	N
74	12402	gi|156378247	R.NIQTLAGSM(+15.99)VFVYD.Q	Y	10.38	1572.75	-16.3	394.188	4	50.59	F135:46895	1	2474	2487	Y
74	12402	gi|156378247	E.FVELEETMKK.L	Y	10.25	1252.64	-30.6	627.307	2	39.63	F138:48472	2	1099	1108	N
74	12402	gi|156378247	R.YDLDPGSSDSS.A	Y	10.04	1141.44	43.4	571.753	2	40.09	F137:47820	1	2518	2528	N
129	12502	gi|156389669	K.FLDPDM(+15.99)R.L	Y	25.31	908.406	11.9	455.216	2	48.07	F149:56373	1	483	489	Y
129	12502	gi|156389669	R.RPEAEVPFPK.I	Y	10	1168.62	-81.4	585.272	2	43.07	F137:47890	1	199	208	N
122	14648	gi|221114646	K.IALDVEIAT(sub A)YRK.L	Y	25.07	1390.78	-27.5	464.589	3	49.47	F139:49780	1	362	373	N
122	14648	gi|221114646	K.LTSLVEDLR.H	Y	8.86	1044.58	-11.4	523.292	2	58.67	F151:57668	1	103	111	N
122	14648	gi|221114646	K.EELSGLNDRLATY.I	Y	6.25	1479.72	-43.4	740.835	2	39.1	F140:50446	1	27	39	N
122	14647	gi|4886319	K.IALDVEIAT(sub A)YRK.L	Y	25.07	1390.78	-27.5	464.589	3	49.47	F139:49780	1	362	373	N
122	14647	gi|4886319	K.LTSLVEDLR.H	Y	8.86	1044.58	-11.4	523.292	2	58.67	F151:57668	1	103	111	N
122	14647	gi|4886319	K.EELSGLNDRLATY.I	Y	6.25	1479.72	-43.4	740.835	2	39.1	F140:50446	1	27	39	N
333	1598	gi|156213601	K.VLEGM(+15.99)DVVR.R	Y	17.56	1032.53	-55	517.242	2	38.43	F130:44749	2	125	133	Y
333	1598	gi|156213601	K.TVANFVALAD.K	Y	15.02	1019.53	14.2	510.779	2	46.71	F144:53551	1	25	34	N
333	1598	gi|156213601	K.VLEGMDVVR.R	Y	11.37	1016.53	27.1	509.287	2	68.35	F137:48389	1	125	133	N
104	12455	gi|156379250	R.HGNAIALSAVLHDAP.D	Y	25.07	1484.77	-27.3	743.374	2	51.79	F147:55513	2	1139	1153	N
104	12455	gi|156379250	K.SLDASDQLSY.I	Y	11.43	1097.49	24.8	549.765	2	44.62	F152:57798	1	878	887	N
153	12508	gi|221116497	K.EISGKSTFR.N	Y	25.04	1023.53	-35	512.757	2	45.53	F133:45536	1	311	319	N
153	4573	gi|221102791	K.EISGKSTFR.N	Y	25.04	1023.53	-35	512.757	2	45.53	F133:45536	1	311	319	N
256	4536	gi|221114379	R.GQIGQQGIKGSTGAPG.A	Y	17.2	1454.75	-69.5	485.889	3	37.49	F142:52121	1	516	531	N
256	4536	gi|221114379	G.ISGIPGNPGEPGAPGEK.G	Y	15.53	1575.79	-50.8	394.935	4	37.23	F141:51237	1	493	509	N
256	4536	gi|221114379	R.GIDGLKGADGPK.G	Y	10.93	1126.6	10.2	564.312	2	48.78	F149:56393	1	1074	1085	N
256	4536	gi|221114379	V.GEPGEQGSDGIPGYK.G	Y	6.71	1489.67	14.3	745.852	2	46.58	F138:48659	1	702	716	N
256	4536	gi|221114379	R.LEDITQGAQK.P	Y	5.67	1101.57	-43.1	551.767	2	37.76	F139:49278	1	1257	1266	N
256	4536	gi|221114379	G.EQGSDGIPGYK.G	Y	5.38	1149.53	54.9	575.804	2	59.32	F127:44518	1	706	716	N
132	12539	gi|156367329	K.IVQSQGTPTSK.Y	Y	24.75	1144.61	19.3	573.323	2	45.21	F144:53501	1	452	462	N
132	12539	gi|156367329	F.KFPDKPVK.K	Y	6.88	957.565	-23.9	479.778	2	50.34	F144:53638	1	706	713	N
132	12538	gi|156214278	K.IVQSQGTPTSK.Y	Y	24.75	1144.61	19.3	573.323	2	45.21	F144:53501	1	452	462	N
132	12538	gi|156214278	F.KFPDKPVK.K	Y	6.88	957.565	-23.9	479.778	2	50.34	F144:53638	1	706	713	N
51	12724	gi|294408110	K.NKILQVFK.C	Y	23.88	988.607	-35.2	495.293	2	54.96	F139:49984	9	106	113	N
318	13095	gi|156214768	Q.WSPLNQVEDLMK.N	Y	16.08	1458.72	-68.1	730.316	2	49.26	F147:55457	1	253	264	N
318	13095	gi|156214768	Y.IIDVM(+15.99)SLGK.D	Y	15.28	990.542	15	496.286	2	52.09	F152:57964	4	92	100	Y
130	12520	gi|156387711	R.C(+57.02)TKELNPVC(+57.02)GSDGK.T	Y	23.46	1563.7	48.2	782.896	2	42.03	F142:52325	1	184	197	Y
130	12520	gi|156387711	Q.DGIC(+57.02)PKNC(+57.02)R.D	Y	8.77	1118.5	76.6	560.298	2	41.63	F133:45438	1	462	470	Y
108	12487	gi|156215728	K.DPSDLDVVLNN.Q	Y	23.44	1199.57	45	600.818	2	49.18	F150:56965	2	2025	2035	N
108	12487	gi|156215728	K.SWSLGTAC(+57.02)VVQC(+57.02)VSALLTVQVVPR.I	Y	7.04	2629.37	-17.3	877.449	3	70.53	F144:54132	1	2226	2249	Y
68	1041	gi|156407986	K.QAGEFVAAEHFLK.D	Y	23.38	1445.73	31.8	723.895	2	45.71	F144:53518	7	2501	2513	N
68	1041	gi|156407986	R.LTSAEEIHR.F	Y	8.29	1054.54	-61.7	528.245	2	40.24	F142:52255	1	1482	1490	N
68	1041	gi|156407986	K.DGASAETLLTR.H	Y	6.55	1132.57	53.1	567.324	2	53.14	F140:50792	1	1305	1315	N
181	12863	gi|221132632	K.DTPGFIVNRLLVPYM(+15.99)MEAIR.F	Y	23.26	2350.22	27.2	784.434	3	68.35	F127:44543	1	228	247	Y
119	12748	gi|156227780	T.TLELM(+15.99)DLR.Y	Y	23.06	1005.52	8.4	503.77	2	52.52	F139:49900	2	126	133	Y
119	12748	gi|156227780	K.LIDDVDANMLQEL.R	Y	5.1	1487.72	-28.2	744.845	2	58.3	F137:48264	1	401	413	N
309	12877	gi|156393336	M.NALATAAVAAPR.K	Y	15.39	1124.63	-77	563.279	2	50.36	F145:54557	4	316	327	N
309	12877	gi|156393336	R.MRGPMPPR.M	Y	15.12	940.473	21.9	471.254	2	51.09	F131:45104	1	764	771	N
50	12663	gi|221115390	K.LSNSQGIVSDAI.Y	Y	22.93	1202.61	-30.7	602.296	2	52.6	F135:46935	9	215	226	N
96	1113	gi|156223866	K.DGVPGTNGGK.G	Y	22.9	900.43	65.7	451.252	2	40.9	F145:54211	1	849	858	N
96	1113	gi|156223866	R.AGRTGDQGVAGR.R	Y	6.4	1143.57	-41.9	572.77	2	42.77	F138:48557	1	912	923	N
96	1113	gi|156223866	R.GSPGVSGASGAKGA.K	Y	5.75	1101.54	-3.9	551.776	2	39.8	F137:47830	1	405	418	N
96	1113	gi|156223866	R.GAPGNVGATGAM(+15.99)G.E	Y	5.67	1074.48	96.4	538.297	2	68.11	F128:44588	1	943	955	Y
96	1112	gi|156394292	K.DGVPGTNGGK.G	Y	22.9	900.43	65.7	451.252	2	40.9	F145:54211	1	849	858	N
96	1112	gi|156394292	R.AGRTGDQGVAGR.R	Y	6.4	1143.57	-41.9	572.77	2	42.77	F138:48557	1	912	923	N
96	1112	gi|156394292	R.GSPGVSGASGAKGA.K	Y	5.75	1101.54	-3.9	551.776	2	39.8	F137:47830	1	405	418	N
96	1112	gi|156394292	R.GAPGNVGATGAM(+15.99)G.E	Y	5.67	1074.48	96.4	538.297	2	68.11	F128:44588	1	943	955	Y
54	12971	gi|221115491	R.GFAFLYQQ.D	Y	22.78	972.471	33	487.259	2	53.74	F148:55965	6	175	182	N
70	1179	gi|156224310	R.LSSLQER.S	Y	22.78	831.445	26.8	416.741	2	41.09	F140:50495	3	1888	1894	N
70	1179	gi|156224310	R.AIDLIDLAC(+57.02)IF.P	Y	14.88	1262.66	15.1	632.346	2	53.46	F139:49934	1	420	430	Y
70	1179	gi|156224310	V.SLPSASHSK.K	Y	8.87	912.466	-12.4	457.235	2	49.56	F125:43889	1	2005	2013	N
70	1179	gi|156224310	R.LHFSEALTIDC(+57.02)GKTM(+15.99).E	Y	8.08	1737.81	-26.9	869.887	2	51.7	F149:56460	2	1588	1602	Y
70	1179	gi|156224310	R.MRTHANIAQC(+57.02)I.V	Y	5.16	1313.63	7.1	657.829	2	47.08	F133:45571	1	2544	2554	Y
80	1703	gi|221130996	K.TQL(sub V)EELEDELQATEDAK.L	Y	22.69	1960.91	-42.4	981.421	2	58.16	F139:50071	1	1496	1512	N
80	1703	gi|221130996	R.DNQSILC(+57.02)TGESGAGK.T	Y	13.73	1535.69	48.2	768.889	2	51.75	F148:55924	1	127	141	Y
80	1703	gi|221130996	K.LADLESSLRSR.T	Y	12.87	1245.67	-27.6	416.218	3	37.49	F155:58312	1	1751	1761	N
80	1703	gi|221130996	R.AKQAAETSLSDLQDALHEETR.Q	Y	9.75	2312.12	41.4	771.747	3	61.69	F147:55711	1	1259	1279	N
80	1703	gi|221130996	K.TLTQVQLQ.L	Y	8.94	929.518	7.5	465.77	2	49.44	F144:53613	1	1315	1322	N
80	1703	gi|221130996	R.QKLQLEK.V	Y	5.37	885.528	-29.2	443.759	2	48.89	F147:55449	1	917	923	N
80	1703	gi|221130996	R.ILFQEFR.Q	Y	5.02	951.518	-72.7	476.731	2	37.98	F155:58322	1	669	675	N
86	12770	gi|221112231	K.HLPVSLHGMSKTR.W	Y	22.59	1461.79	12.5	488.276	3	58.47	F153:58183	6	462	474	N
116	12554	gi|170664239	K.GLIKAINLR.H	Y	22.55	996.644	-51.9	499.303	2	49.19	F142:52594	1	665	673	N
116	12554	gi|170664239	E.GM(+15.99)LIFSVNGAGK.S	N	13.91	1208.62	30	403.894	3	40.34	F139:49393	1	697	708	Y
116	12554	gi|170664239	A.HDISLEDEGM(+15.99)LIFSVNGAGK.S	Y	5.67	2147.02	21.9	1074.54	2	56.62	F141:51755	1	689	708	Y
103	12439	gi|120616160	A.LDASASFYEEGFQQEK.D	Y	22.42	1847.82	-18.4	616.936	3	44.17	F122:43237	1	1845	1860	N
103	12439	gi|120616160	Q.GPQGVMGPK.G	Y	7.26	869.443	57.3	435.754	2	42.5	F148:55802	1	874	882	N
103	12439	gi|120616160	K.ISTNGAHAAL.L	Y	6.44	953.493	-15.2	477.747	2	40.65	F145:54221	1	270	279	N
65	1554	gi|226017935	C.KETLTELK.E	Y	22.36	960.549	-60.3	481.253	2	48.12	F141:51549	2	99	106	N
72	12613	gi|282553299	K.VAPM(+15.99)LSQTARK.M	Y	22.32	1216.66	-56.8	609.303	2	42.62	F134:46083	7	104	114	Y
72	12613	gi|282553299	K.VAPMLSQTARK.M	Y	19.27	1200.66	-72.8	601.296	2	46.17	F133:45558	1	104	114	N
111	12512	gi|221119992	T.GSFSSPGYPK.L	Y	22.23	1025.48	-2.4	513.747	2	41.38	F139:49442	1	431	440	N
111	12512	gi|221119992	G.WGYMSPPNK.K	Y	12.12	1078.49	111.7	540.313	2	52.87	F149:56483	1	211	219	N
111	12512	gi|221119992	R.INQVNFNLEKSEGC(+57.02)LK.D	Y	7.41	1891.95	-40.5	946.942	2	60.38	F139:50138	1	122	137	Y
174	12716	gi|169232782	F.LVDSSGSIGRSR.W	Y	22.23	1232.65	39.4	411.906	3	42.82	F142:52357	1	190	201	N
141	12635	gi|156360621	R.SGNKAYPYQWWGEGGGGC(+57.02)K.G	Y	22.17	2100.91	-2.2	1051.46	2	55.69	F135:47000	1	663	681	Y
141	12635	gi|156360621	A.MALIIYHR.W	Y	6.14	1015.56	21.4	508.8	2	55.1	F138:48915	1	452	459	N
141	12634	gi|156211942	R.SGNKAYPYQWWGEGGGGC(+57.02)K.G	Y	22.17	2100.91	-2.2	1051.46	2	55.69	F135:47000	1	663	681	Y
141	12634	gi|156211942	A.MALIIYHR.W	Y	6.14	1015.56	21.4	508.8	2	55.1	F138:48915	1	452	459	N
182	13014	gi|221123988	K.DVPNAVSIFK.K	Y	22.1	1088.59	8.8	545.305	2	51.82	F145:54603	1	4	13	N
180	12839	gi|221129892	E.VEQNFLK.Q	Y	22.09	876.471	-24.3	439.232	2	49.33	F139:49777	1	404	410	N
134	12560	gi|221101365	I.C(+57.02)TYYVAR.Y	Y	21.92	931.422	-15	466.711	2	36.43	F137:47753	1	506	512	Y
134	12560	gi|221101365	N.KLESLLAQSK.N	Y	7.01	1115.65	-13	558.827	2	36.16	F142:52079	1	75	84	N
94	12474	gi|156352145	R.REALPEQHR.Q	Y	21.83	1134.59	-39.5	568.279	2	38.13	F151:57252	1	1058	1066	N
94	12474	gi|156352145	R.ERPPLR.E	Y	10.27	766.445	-32.1	384.217	2	50.93	F131:45103	2	194	199	N
94	12474	gi|156352145	A.MPPTHMAGGRMSPQSLLGTPR.M	Y	6.15	2221.09	-44.9	741.338	3	47.27	F148:55847	1	1106	1126	N
94	12473	gi|156209208	R.REALPEQHR.Q	Y	21.83	1134.59	-39.5	568.279	2	38.13	F151:57252	1	1058	1066	N
94	12473	gi|156209208	R.ERPPLR.E	Y	10.27	766.445	-32.1	384.217	2	50.93	F131:45103	2	194	199	N
94	12473	gi|156209208	A.MPPTHMAGGRMSPQSLLGTPR.M	Y	6.15	2221.09	-44.9	741.338	3	47.27	F148:55847	1	1106	1126	N
78	12450	gi|156226121	C.LTFDESIESIELAK.C	Y	21.8	1593.81	-69.2	797.859	2	49.32	F144:53610	5	1017	1030	N
78	12450	gi|156226121	K.GVC(+57.02)HSLDLAHG.A	Y	10.01	1164.53	150.2	389.244	3	38.6	F144:53286	1	841	851	Y
78	12450	gi|156226121	R.RIMWLEVGR.N	Y	9.02	1158.63	-20.2	580.312	2	47.94	F142:52548	1	159	167	N
76	775	gi|156221411	K.IIQEPGNAQ.V	Y	21.77	968.493	-63.1	485.223	2	40.03	F125:43668	1	3857	3865	N
76	775	gi|156221411	I.PVPTDSPR.L	Y	10.15	867.445	57.4	434.755	2	43.04	F131:44979	1	1379	1386	N
76	775	gi|156221411	R.QHAPVIPVP.T	Y	9.93	956.544	-21.2	479.269	2	49.68	F145:54532	2	1373	1381	N
76	775	gi|156221411	R.NVDSFGSVVVGW.R	Y	6.74	1264.61	3.4	633.314	2	46.41	F150:56891	1	2302	2313	N
76	775	gi|156221411	D.AGTGLFEFSLASR.N	Y	6.4	1354.69	39.4	678.378	2	44.62	F136:47342	1	468	480	N
76	775	gi|156221411	R.VTVKEPY.D	Y	5.77	834.449	-17.9	418.224	2	38.32	F144:53282	1	1414	1420	N
76	774	gi|156387677	K.IIQEPGNAQ.V	Y	21.77	968.493	-63.1	485.223	2	40.03	F125:43668	1	3857	3865	N
76	774	gi|156387677	I.PVPTDSPR.L	Y	10.15	867.445	57.4	434.755	2	43.04	F131:44979	1	1379	1386	N
76	774	gi|156387677	R.QHAPVIPVP.T	Y	9.93	956.544	-21.2	479.269	2	49.68	F145:54532	2	1373	1381	N
76	774	gi|156387677	R.NVDSFGSVVVGW.R	Y	6.74	1264.61	3.4	633.314	2	46.41	F150:56891	1	2302	2313	N
76	774	gi|156387677	D.AGTGLFEFSLASR.N	Y	6.4	1354.69	39.4	678.378	2	44.62	F136:47342	1	468	480	N
76	774	gi|156387677	R.VTVKEPY.D	Y	5.77	834.449	-17.9	418.224	2	38.32	F144:53282	1	1414	1420	N
169	12659	gi|219274903	K.VFFDISIGGK.P	Y	21.45	1081.58	-83.7	541.752	2	47.27	F131:45032	1	35	44	N
169	2937	gi|89141276	K.VFFDISIGGK.P	Y	21.45	1081.58	-83.7	541.752	2	47.27	F131:45032	1	53	62	N
85	12544	gi|156400722	K.NQFLGIFSR.F	Y	21.29	1080.57	32.7	541.311	2	56.33	F145:54738	4	1236	1244	N
85	12544	gi|156400722	K.M(+15.99)LTGDIPVTSGEGF.V	Y	7.11	1438.66	86.2	720.402	2	72.29	F155:58882	1	1371	1384	Y
85	12544	gi|156400722	H.MDEADVLGDR.I	Y	6.44	1119.49	-19.9	560.739	2	40.01	F133:45397	1	562	571	N
92	12429	gi|221131702	K.GAAGKDGAVGEM(+15.99)GPSGITGPPGPL.G	Y	21.26	2108.02	19.4	528.023	4	48.18	F133:45598	1	681	704	Y
92	12429	gi|221131702	K.GDVGHPGPAGSRGEPGIR.G	Y	10.29	1714.85	-33.1	858.404	2	56.44	F148:56020	1	1089	1106	N
92	12429	gi|221131702	K.GFPGLNGK.D	Y	7.6	788.418	-5.6	395.214	2	45.67	F133:45537	1	909	916	N
92	12429	gi|221131702	R.VARQTQPN.T	Y	5.59	912.478	-20.3	457.237	2	49.52	F130:44837	1	21	28	N
92	12434	gi|110629870	K.GAAGKDGAVGEM(+15.99)GPSGITGPPGPL.G	Y	21.26	2108.02	19.4	528.023	4	48.18	F133:45598	1	646	669	Y
92	12434	gi|110629870	K.GDVGHPGPAGSRGEPGIR.G	Y	10.29	1714.85	-33.1	858.404	2	56.44	F148:56020	1	1054	1071	N
92	12434	gi|110629870	K.GFPGLNGK.D	Y	7.6	788.418	-5.6	395.214	2	45.67	F133:45537	1	874	881	N
175	12755	gi|156220092	R.VDNLMTAKTLSER.S	Y	21.21	1476.76	-6.3	739.383	2	47.96	F142:52554	1	341	353	N
175	2224	gi|156383815	R.VDNLMTAKTLSER.S	Y	21.21	1476.76	-6.3	739.383	2	47.96	F142:52554	1	341	353	N
115	12552	gi|170664249	G.ILQFVK.D	Y	21.13	746.469	-11.7	374.237	2	57.52	F137:48246	2	298	303	N
115	12552	gi|170664249	K.GM(+15.99)LIFSVNGAGK.S	N	13.91	1208.62	30	403.894	3	40.34	F139:49393	1	698	709	Y
115	5135	gi|170664247	G.ILQFVK.D	Y	21.13	746.469	-11.7	374.237	2	57.52	F137:48246	2	296	301	N
115	1566	gi|156350148	K.LLQFVK.D	Y	21.13	746.469	-11.7	374.237	2	57.52	F137:48246	2	224	229	N
115	1566	gi|156350148	K.QAQINQEASQETNR.E	Y	5.83	1615.76	2.1	808.886	2	63.76	F147:55736	1	711	724	N
115	1565	gi|156208611	K.LLQFVK.D	Y	21.13	746.469	-11.7	374.237	2	57.52	F137:48246	2	224	229	N
115	1565	gi|156208611	K.QAQINQEASQETNR.E	Y	5.83	1615.76	2.1	808.886	2	63.76	F147:55736	1	711	724	N
167	12648	gi|163683790	Y.PGEITFK.L	Y	21.06	790.423	-42.1	396.202	2	55.78	F133:45778	1	136	142	N
167	12650	gi|163708775	Y.PGEITFK.L	Y	21.06	790.423	-42.1	396.202	2	55.78	F133:45778	1	112	118	N
167	12651	gi|163689663	Y.PGEITFK.L	Y	21.06	790.423	-42.1	396.202	2	55.78	F133:45778	1	139	145	N
186	13519	gi|226026666	R.TGYISSYSTK.R	Y	20.94	1105.53	-40	553.75	2	39.46	F141:51298	1	111	120	N
185	1975	gi|221111587	G.YFVGYDK.D	Y	20.93	890.417	25.1	446.227	2	46.77	F145:54433	1	688	694	N
66	1656	gi|221121786	R.FIATHETL.H	Y	20.91	930.481	15.5	466.255	2	42.07	F142:52323	1	2341	2348	N
66	1656	gi|221121786	K.EHYSVC(+57.02)LE.P	Y	14.09	1035.43	43.4	518.746	2	45.48	F150:56867	1	299	306	Y
66	1656	gi|221121786	N.GNQDP(sub A)YIISGGGQSK.K	Y	13.42	1519.73	-46.2	760.835	2	40.26	F136:47243	2	2499	2513	N
66	1656	gi|221121786	K.DTHGSLKEN.P	Y	13.08	999.462	43.7	500.76	2	58.94	F136:47671	4	1676	1684	N
66	1656	gi|221121786	K.EDNSLAK.E	Y	12.5	775.371	6.8	388.695	2	48.78	F144:53589	1	1613	1619	N
66	1656	gi|221121786	K.DILPALLHQWSS.A	Y	9.43	1378.72	-28.4	460.569	3	43.72	F139:49536	1	61	72	N
66	1656	gi|221121786	K.DKMAETM(+15.99)EFGR.R	Y	9.05	1329.57	109.5	444.246	3	41.85	F155:58413	1	769	779	Y
66	1656	gi|221121786	K.AYDNNNDIAEPFSKK.D	Y	7.61	1724.8	-28.7	575.924	3	45.35	F125:43798	1	3051	3065	N
66	1656	gi|221121786	K.IQNKENSK.T	Y	6.96	959.504	-23.6	480.748	2	55.27	F139:49997	1	2098	2105	N
66	1656	gi|221121786	K.DQIEKAYDNNNDIAEPFSK.K	Y	6.85	2210.01	-35.7	737.652	3	48.92	F140:50692	1	3046	3064	N
147	12791	gi|156389002	K.IHGAPSLTQ.G	Y	20.84	922.487	14.6	462.258	2	42.8	F136:47303	1	1226	1234	N
147	12791	gi|156389002	R.M(+15.99)FWAQC(+57.02)C(+57.02)QKNAC(+57.02)WR.K	Y	8.69	1960.8	74.4	981.478	2	51.13	F140:50744	1	1170	1183	Y
144	4320	gi|156220840	R.LHDAEQGHR.I	Y	20.73	1061.5	77.2	531.798	2	51.3	F139:49848	1	328	336	N
144	4320	gi|156220840	K.LSVANHFR.D	Y	9.73	942.504	12.6	472.265	2	68.18	F123:43453	1	143	150	N
171	12681	gi|156216834	K.ATGSSQDHTFFV.S	Y	20.61	1295.58	24.9	432.877	3	53.73	F131:45155	1	317	328	N
73	2078	gi|221113903	S.WQHIQSLYNLDK.I	Y	20.37	1543.78	-25.5	772.877	2	47.99	F141:51551	7	887	898	N
73	2078	gi|221113903	Q.LLLVAGADMNSDTNNGK.S	Y	9.96	1731.85	-4.2	866.927	2	60.98	F133:45879	1	188	204	N
88	1887	gi|221104083	K.KLVESLM(+15.99)K.L	Y	20.33	962.547	-22.3	482.27	2	36.6	F141:51212	6	269	276	Y
98	13078	gi|225639895	N.YEFSLVK.R	Y	20.22	884.464	-9.4	443.235	2	40.72	F145:54209	4	158	164	N
91	13015	gi|221117048	R.FLAGVDFAR.T	Y	20.2	994.524	2.2	498.27	2	43.21	F136:47313	5	327	335	N
93	12435	gi|156376813	K.YKHIDVQDLEEK.L	Y	20.13	1515.76	21.9	758.902	2	67.91	F122:43351	1	167	178	N
93	12435	gi|156376813	K.EALM(+15.99)KYGNG.L	Y	10.48	997.454	8.9	499.739	2	54.19	F151:57588	2	81	89	Y
93	12435	gi|156376813	S.NTLPPAVVGSATK.V	Y	8.15	1253.7	-86.1	627.802	2	38.15	F137:47775	1	287	299	N
106	792	gi|156372872	R.LGGIALMTS.S	Y	20.08	861.463	36	431.754	2	48.88	F160:59410	1	1644	1652	N
106	792	gi|156372872	K.DWGLGTVSR.I	Y	7.1	989.493	-6.6	495.75	2	42.41	F137:47870	1	1704	1712	N
106	792	gi|156372872	K.HLM(+15.99)HSDFFKVMVALAC(+57.02)DLG.I	Y	5.7	2206.04	-64	736.306	3	35.97	F155:58283	1	3242	3260	Y
118	12703	gi|156210889	R.NEMFLLEK.S	Y	20.04	1022.51	-25.9	512.249	2	46.37	F135:46798	2	169	176	N
118	12703	gi|156210889	MSQRNFLFV.P	Y	5.35	1140.58	-18.9	571.284	2	56.63	F155:58670	1	1	9	N
109	2843	gi|221107751	T.ALSNM(+15.99)PIINR.T	Y	20.04	1143.61	-26.2	572.796	2	38.98	F149:56148	1	249	258	Y
109	2843	gi|221107751	K.AFSTSDR.S	Y	10.55	782.356	48.5	392.204	2	39.47	F139:49353	1	647	653	N
109	2843	gi|221107751	K.TSRGIEVK.V	Y	9.39	888.503	-75.2	445.225	2	38.3	F134:45979	1	292	299	N
